# Supplementary material for: Divergence of cochlear transcriptomics between reference‑based and reference‑free transcriptome analyses among Rhinolophus ferrumequinum populations
Source: PLoS One. 2023 Jul 11;18(7):e0288404. doi: 10.1371/journal.pone.0288404 (PMC10335675; doi:10.1371/journal.pone.0288404)
Supplement: S1 Table — (XLSX) [file pone.0288404.s001.xlsx]

## Sheet: S1 Table
S1Table:Sequencing data quality statistics using the reference-based method.
sample	raw_reads	clean_reads	clean_bases	error_rate	Q20	Q30	GC_pct
JL1	28627334	28180774	4.23G	0.02	93.97	85.96	50.56
JL2	26612860	26177304	3.93G	0.02	94.32	86.63	49.29
JL3	27776090	27330508	4.1G	0.02	94.07	86.1	50.3
JL4	32104416	31624162	4.74G	0.02	94.28	86.53	49.82
JL5	36096250	35551624	5.33G	0.02	94.02	85.91	52.62
HN1	27367558	26825364	4.02G	0.02	94.27	86.51	49.8
HN2	30140078	29587584	4.44G	0.02	94.08	86.13	50.13
HN3	30556304	30033230	4.5G	0.03	93.48	85.01	51.55
HN4	26866166	26310962	3.95G	0.02	94.32	86.49	53.06
HN5	31020752	30469428	4.57G	0.02	94.34	86.56	52.29
YN1	34359892	33796668	5.07G	0.02	95.55	89.31	51.14
YN2	28902616	28255148	4.24G	0.02	94.57	87.09	49.74
YN3	25463662	25005330	3.75G	0.02	93.76	85.53	49.87
YN4	26416436	25984970	3.9G	0.02	94.28	86.44	50.81
