# Supplementary material for: Divergence of cochlear transcriptomics between reference‑based and reference‑free transcriptome analyses among Rhinolophus ferrumequinum populations
Source: PLoS One. 2023 Jul 11;18(7):e0288404. doi: 10.1371/journal.pone.0288404 (PMC10335675; doi:10.1371/journal.pone.0288404)
Supplement: S2 Table — (XLSX) [file pone.0288404.s002.xlsx]

## Sheet: Sheet1
S2Table: Gene details of 14 individuals obtained by the reference-based method.
gene_id	JL1_gene_count	JL2_gene_count	JL3_gene_count	JL4_gene_count	JL5_gene_count	HN1_gene_count	HN2_gene_count	HN3_gene_count	HN4_gene_count	HN5_gene_count	YN1_gene_count	YN2_gene_count	YN3_gene_count	YN4_gene_count	JL1_fpkm	JL2_fpkm	JL3_fpkm	JL4_fpkm	JL5_fpkm	HN1_fpkm	HN2_fpkm	HN3_fpkm	HN4_fpkm	HN5_fpkm	YN1_fpkm	YN2_fpkm	YN3_fpkm	YN4_fpkm	gene_name	gene_chr	gene_start	gene_end	gene_strand	gene_length	gene_biotype	gene_description	tf_family
117011630	339	70	601	467	382	220	205	275	94	72	558	312	191	221	10.947	2.67202	20.1625	11.9782	9.42473	7.25729	6.14431	7.99374	3.65112	2.08208	15.2447	10.1737	6.95556	7.42601	STK26	NC_046284.1	23798664	23862672	-	3201	protein_coding	serine/threonine kinase 26 && Q9P289.2 RecName: Full=Serine/threonine-protein kinase 26; AltName: Full=MST3 and SOK1-related kinase; AltName: Full=Mammalian STE20-like protein kinase 4; Short=MST-4; Short=STE20-like kinase MST4; AltName: Full=Serine/threonine-protein kinase MASK && PF00069:Protein kinase domain	Pkinase
117011631	107	88	214	193	157	180	109	229	110	103	433	286	146	163	2.07509	2.01736	4.31164	2.97298	2.32629	3.56601	1.96202	3.99771	2.56596	1.78879	7.10446	5.60079	3.19308	3.28934	CENPI	NC_046284.1	53275790	53339335	-	5330	protein_coding	centromere protein I && Q92674.2 RecName: Full=Centromere protein I; Short=CENP-I; AltName: Full=FSH primary response protein 1; AltName: Full=Follicle-stimulating hormone primary response protein; AltName: Full=Interphase centromere complex protein 19; AltName: Full=Leucine-rich primary response protein 1 && PF07778:Mis6	-
117011632	6	0	0	1	0	0	0	0	2	0	0	0	0	0	1.69453	0	0	0.224326	0	0	0	0	0.679411	0	0	0	0	0	LOC117011632	NC_046302.1	4130979	4163169	+	366	lncRNA	uncharacterized LOC117011632 && - && -	-
117011633	587	624	484	583	428	195	434	397	37	383	432	743	514	510	10.8953	13.691	9.33306	8.59513	6.06957	3.69739	7.47683	6.6331	0.826053	6.36607	6.78386	13.9259	10.759	9.85013	MIB1	NC_046302.1	17564404	17673816	+	5569	protein_coding	mindbomb E3 ubiquitin protein ligase 1 && Q86YT6.1 RecName: Full=E3 ubiquitin-protein ligase MIB1; AltName: Full=DAPK-interacting protein 1; Short=DIP-1; AltName: Full=Mind bomb homolog 1; AltName: Full=Zinc finger ZZ type with ankyrin repeat domain protein 2 && PF00569:Zinc finger, ZZ type|PF06701:Mib_herc2|PF12796:Ankyrin repeats (3 copies)|PF13920:Zinc finger, C3HC4 type (RING finger)	ZZ
117011634	55	40	34	99	48	53	28	18	24	7	15	13	5	21	1.36368	1.17235	0.875796	1.94969	0.909286	1.3424	0.644364	0.401739	0.715753	0.155423	0.314652	0.325478	0.139805	0.541797	LOC117011634	NC_046302.1	17636696	17642520	-	4169	lncRNA	uncharacterized LOC117011634 && - && -	-
117011635	290	589	415	533	492	443	717	629	401	803	375	613	477	380	10.6412	25.548	15.8204	15.5347	13.7933	16.6056	24.4195	20.7762	17.6987	26.3863	11.6417	22.7135	19.7386	14.5093	HDHD2	NC_046302.1	38699619	38735720	-	2817	protein_coding	haloacid dehalogenase like hydrolase domain containing 2%2C transcript variant X1 && Q3ZCH9.1 RecName: Full=Haloacid dehalogenase-like hydrolase domain-containing protein 2 && PF13344:Haloacid dehalogenase-like hydrolase|PF13242:HAD-hyrolase-like	-
117011636	385	607	591	754	466	608	716	497	245	398	244	286	339	419	13.422	25.0145	21.4052	20.8789	12.4123	21.6529	23.1682	15.5968	10.2737	12.4253	7.19674	10.0682	13.3278	15.1998	IER3IP1	NC_046302.1	38737402	38746885	-	2965	protein_coding	immediate early response 3 interacting protein 1 && Q9Y5U9.1 RecName: Full=Immediate early response 3-interacting protein 1 >Q1JQC2.1 RecName: Full=Immediate early response 3-interacting protein 1 && PF08571:Yos1-like	-
117011637	2847	1046	1558	2218	2784	1004	1614	2378	1324	1936	2515	1900	1360	1995	87.6891	38.0836	49.8542	54.2626	65.5147	31.59	46.1409	65.9315	49.0512	53.399	65.537	59.0938	47.2391	63.9396	MGLL	NC_046302.1	1600608	1743491	+	3356	protein_coding	monoglyceride lipase%2C transcript variant X2 && Q99685.2 RecName: Full=Monoglyceride lipase; Short=MGL; AltName: Full=HU-K5; AltName: Full=Lysophospholipase homolog; AltName: Full=Lysophospholipase-like; AltName: Full=Monoacylglycerol lipase; Short=MAGL && PF12146:Serine aminopeptidase, S33	-
117011638	1349	1261	1311	1475	1139	1549	1565	1597	1083	1476	1793	1358	1373	1145	65.3734	72.2357	66.0036	56.7757	42.172	76.6828	70.3928	69.6654	63.1279	64.0538	73.5123	66.4537	75.0351	57.7382	VAPA	NC_046302.1	8104032	8142270	-	2133	protein_coding	VAMP associated protein A%2C transcript variant X1 && Q9P0L0.3 RecName: Full=Vesicle-associated membrane protein-associated protein A; Short=VAMP-A; Short=VAMP-associated protein A; Short=VAP-A; AltName: Full=33 kDa VAMP-associated protein; Short=VAP-33 >Q5R601.2 RecName: Full=Vesicle-associated membrane protein-associated protein A; Short=VAMP-A; Short=VAMP-associated protein A; Short=VAP-A && P…	Motile_Sperm
117011639	404	261	329	433	415	307	374	381	235	398	450	292	234	274	16.2049	12.3752	13.71	13.7954	12.7182	12.5794	13.9239	13.7567	11.338	14.2961	15.271	11.8271	10.5849	11.4363	ELP2	NC_046302.1	29846039	29884832	+	2577	protein_coding	elongator acetyltransferase complex subunit 2 && Q6IA86.2 RecName: Full=Elongator complex protein 2; Short=ELP2; AltName: Full=SHINC-2; AltName: Full=STAT3-interacting protein 1; Short=StIP1 && -	-
117011640	812	814	737	878	753	790	933	744	318	780	787	878	788	895	23.6833	28.0646	22.3321	20.3405	16.78	23.5381	25.2576	19.5336	11.1562	20.3728	19.4201	25.859	25.9189	27.163	SLC39A6	NC_046302.1	29827867	29845319	-	3544	protein_coding	solute carrier family 39 member 6 && Q5R9M9.1 RecName: Full=Zinc transporter ZIP6; AltName: Full=Solute carrier family 39 member 6; AltName: Full=Zrt- and Irt-like protein 6; Short=ZIP-6; Flags: Precursor && PF02535:ZIP Zinc transporter	-
117011641	28	18	19	20	32	24	23	18	62	22	14	22	13	8	3.28148	2.49363	2.31335	1.86176	2.86532	2.87329	2.50187	1.89892	8.73991	2.30889	1.38813	2.60354	1.71814	0.975597	LOC117011641	NC_046302.1	29862533	29863414	-	882	protein_coding	leukocyte receptor cluster member 1-like && Q96BZ8.1 RecName: Full=Leukocyte receptor cluster member 1 && -	-
117011642	34	2014	264	78	72	531	736	676	14	1031	349	761	853	58	0.339923	23.8017	2.74209	0.619409	0.549978	5.42317	6.82974	6.08375	0.168358	9.2306	2.95201	7.68275	9.61734	0.60339	ST8SIA3	NC_046302.1	46399512	46416184	+	10339	protein_coding	ST8 alpha-N-acetyl-neuraminide alpha-2%2C8-sialyltransferase 3 && O43173.3 RecName: Full=Sia-alpha-2,3-Gal-beta-1,4-GlcNAc-R:alpha 2,8-sialyltransferase; AltName: Full=Alpha-2,8-sialyltransferase 8C; AltName: Full=Alpha-2,8-sialyltransferase III; AltName: Full=ST8 alpha-N-acetyl-neuraminide alpha-2,8-sialyltransferase 3; AltName: Full=Sialyltransferase 8C; Short=SIAT8-C; AltName: Full=Sialyltrans…	Glyco_transf_29
117011643	0	0	0	0	0	1	2	0	0	0	2	2	0	2	0	0	0	0	0	0.0288507	0.0524269	0	0	0	0.0477881	0.0570374	0	0.0587757	LOC117011643	NC_046302.1	46262616	46456174	-	3660	protein_coding	uncharacterized LOC117011643%2C transcript variant X1 && - && -	-
117011645	0	0	0	0	0	0	0	0	0	0	0	0	0	0	0	0.169941	0.059743	0.0913529	0.0439362	0.0293723	0.266874	0.0517648	0	0.308981	0	0.087103	0.259403	0.0598384	LOC117011645	NC_046302.1	46335682	46401149	-	3595	lncRNA	uncharacterized LOC117011645 && - && -	-
117011646	0	5	2	4	2	1	10	2	0	12	0	3	8	2	118.041	129.903	135.666	121.666	113.883	152.645	150.12	155.968	123.052	159.306	144.161	134.294	144.498	147.973	RAB7A	NC_046302.1	487303	583175	-	2233	protein_coding	RAB7A%2C member RAS oncogene family && P51149.1 RecName: Full=Ras-related protein Rab-7a >P51150.2 RecName: Full=Ras-related protein Rab-7a && PF00071:Ras family	Ras
117011647	2550	2374	2821	3309	3220	3228	3494	3743	2210	3843	3681	2873	2768	3072	3.39429	3.00924	4.79362	2.52756	2.75542	2.60056	1.7229	4.48765	2.10516	2.80214	3.45501	4.33794	3.70821	1.82117	LOC117011647	NC_046302.1	639518	649870	+	1949	lncRNA	uncharacterized LOC117011647%2C transcript variant X5 && - && -	-
117011648	64	48	87	60	68	48	35	94	33	59	77	81	62	33	0.857056	26.889	2.97773	0.446396	0.407919	7.13334	10.9804	6.134	0.270398	9.21001	3.99401	8.07276	10.8536	0.921062	DLGAP1	NC_046302.1	13047378	13900946	+	7357	protein_coding	DLG associated protein 1%2C transcript variant X3 && O14490.1 RecName: Full=Disks large-associated protein 1; Short=DAP-1; AltName: Full=Guanylate kinase-associated protein; Short=hGKAP; AltName: Full=PSD-95/SAP90-binding protein 1; AltName: Full=SAP90/PSD-95-associated protein 1; Short=SAPAP1 && PF03359:Guanylate-kinase-associated protein (GKAP) protein	-
117011649	61	1619	204	40	38	497	842	485	16	732	336	569	685	63	2.06212	16.3907	8.96337	3.55825	4.88955	7.96613	10.1859	11.3935	7.55516	17.5962	8.663	11.7279	19.0317	5.7467	LOC117011649	NC_046285.1	60858212	60889836	-	4361	protein_coding	endothelin-converting enzyme 2%2C transcript variant X4 && O60344.4 RecName: Full=Endothelin-converting enzyme 2; Short=ECE-2; Includes: RecName: Full=Methyltransferase-like region; Includes: RecName: Full=Endothelin-converting enzyme 2 region && PF05649:Peptidase family M13|PF01431:Peptidase family M13|PF08241:Methyltransferase domain	Methyltransf_11
117011650	87	585	364	189	270	329	463	534	265	829	432	490	712	233	1.92169	1.31513	0.420306	1.68706	1.08185	1.96309	1.68977	1.27462	0.608279	1.44917	0.513418	0.919183	0.684361	1.8944	LOC117011650	NC_046302.1	13815408	13835753	-	1022	pseudogene	- && - && -	-
117011652	19	11	4	21	14	19	18	14	5	16	6	9	6	18	16.0186	18.4053	18.7167	14.7631	18.8719	13.6156	15.6623	15.4834	20.2971	14.6003	15.5524	12.0595	14.5712	14.2932	ZADH2	NC_046302.1	57623718	57632078	-	2536	protein_coding	zinc binding alcohol dehydrogenase domain containing 2%2C transcript variant X2 && Q8N4Q0.1 RecName: Full=Zinc-binding alcohol dehydrogenase domain-containing protein 2 && PF16884:N-terminal domain of oxidoreductase|PF00107:Zinc-binding dehydrogenase	ADH_zinc_N
117011653	0	0	0	0	0	0	0	0	0	0	0	0	0	0	10.3383	8.55256	9.74061	10.1624	7.31558	4.72959	5.59105	5.37758	5.20962	6.28596	6.97764	6.38436	5.80134	6.75161	ZCCHC2	NC_046302.1	49916425	49971958	+	6229	protein_coding	zinc finger CCHC-type containing 2%2C transcript variant X3 && Q9C0B9.6 RecName: Full=Zinc finger CCHC domain-containing protein 2 && -	-
117011654	393	382	442	456	606	327	414	422	414	400	451	293	317	337	12.3304	12.1365	12.681	13.0915	14.777	10.6406	13.0367	11.8155	12.1402	12.8229	11.6098	11.1959	9.36368	10.787	ATP9B	NC_046302.1	59828381	59997416	+	4158	protein_coding	ATPase phospholipid transporting 9B (putative) && A1A4J6.1 RecName: Full=Probable phospholipid-transporting ATPase IIB; AltName: Full=ATPase class II type 9B && PF00702:haloacid dehalogenase-like hydrolase|PF00122:E1-E2 ATPase|PF16209:Phospholipid-translocating ATPase N-terminal|PF16212:Phospholipid-translocating P-type ATPase C-terminal	Hydrolase
117011655	623	436	565	771	577	279	363	360	261	423	497	381	310	391	12.0444	31.0598	11.9	11.9378	12.3051	12.1975	18.9756	17.5908	7.64029	18.5877	13.8608	17.7002	18.3975	14.375	PIAS2	NC_046302.1	38535318	38610911	-	2978	protein_coding	protein inhibitor of activated STAT 2%2C transcript variant X4 && O75928.3 RecName: Full=E3 SUMO-protein ligase PIAS2; AltName: Full=Androgen receptor-interacting protein 3; Short=ARIP3; AltName: Full=DAB2-interacting protein; Short=DIP; AltName: Full=Msx-interacting zinc finger protein; Short=Miz1; AltName: Full=PIAS-NY protein; AltName: Full=Protein inhibitor of activated STAT x; AltName: Full=…	zf-MIZ
117011656	496	413	491	663	778	419	565	528	406	576	552	446	334	417	37.8682	48.9574	41.4977	39.1499	30.4651	51.3103	45.4147	34.6722	41.0303	30.2461	36.6485	37.9696	43.0843	37.6066	CNBP	NC_046302.1	311552	328712	-	8915	protein_coding	CCHC-type zinc finger nucleic acid binding protein%2C transcript variant X3 && Q8IX05.1 RecName: Full=CD302 antigen; AltName: Full=C-type lectin BIMLEC; AltName: Full=C-type lectin domain family 13 member A; AltName: Full=DEC205-associated C-type lectin 1; AltName: Full=Type I transmembrane C-type lectin receptor DCL-1; AltName: CD_antigen=CD302; Flags: Precursor && PF00098:Zinc knuckle	zf-CCHC
117011657	347	757	330	433	464	344	589	563	183	598	472	505	470	398	8.59615	22.8882	12.5853	8.69821	9.24467	11.0709	18.2877	16.7401	5.34047	17.0218	13.5613	16.5584	19.9481	13.7125	WDR7	NC_046302.1	45873362	46174132	+	7287	protein_coding	WD repeat domain 7%2C transcript variant X1 && Q9Y4E6.2 RecName: Full=WD repeat-containing protein 7; AltName: Full=Rabconnectin-3 beta; AltName: Full=TGF-beta resistance-associated protein TRAG && -	-
117011658	3266	3572	3445	4251	3439	4332	4220	3322	2942	2913	3736	3243	3295	3117	7.06977	16.2984	6.17318	5.23983	5.24402	3.10934	5.57143	4.30087	1.83785	9.94722	6.07364	7.46959	7.20695	5.79186	PLXNA1	NC_046302.1	2536203	2596218	-	8524	protein_coding	plexin A1%2C transcript variant X2 && P70206.1 RecName: Full=Plexin-A1; Short=Plex 1; Short=Plexin-1; Flags: Precursor && PF01437:Plexin repeat|PF01403:Sema domain|PF08337:Plexin cytoplasmic RasGAP domain|PF01833:IPT/TIG domain	Sema
117011659	606	1365	854	772	853	764	1389	1311	313	1340	1130	1156	1247	929	0.885367	1.43904	2.06958	1.84601	2.62124	0.565276	2.15713	0.796978	3.32795	1.4866	2.43443	1.34105	1.37287	1.1516	LOC117011659	NC_046302.1	2596735	2598958	+	934	lncRNA	uncharacterized LOC117011659 && - && -	-
117011660	583	1137	490	544	566	251	495	394	126	916	592	610	527	459	6.45644	13.4783	8.22758	7.99561	6.94982	5.45838	8.28046	6.91412	4.26555	8.21698	8.61067	7.82035	10.1505	9.56453	C19H18orf25	NC_046302.1	38053763	38121491	+	6500	protein_coding	chromosome 19 C18orf25 homolog%2C transcript variant X4 && Q96B23.2 RecName: Full=Uncharacterized protein C18orf25 && PF15303:E3 ubiquitin-protein ligase Arkadia N-terminus	-
117011661	8	11	18	21	31	5	21	8	25	15	26	12	11	10	12.0286	9.14065	15.9983	11.3916	15.6032	10.2623	10.183	12.672	16.5352	11.0084	16.7188	10.3444	9.31661	10.247	ALG3	NC_046285.1	60890344	60896139	+	1564	protein_coding	ALG3 alpha-1%2C3- mannosyltransferase%2C transcript variant X1 && Q92685.1 RecName: Full=Dol-P-Man:Man(5)GlcNAc(2)-PP-Dol alpha-1,3-mannosyltransferase; AltName: Full=Asparagine-linked glycosylation protein 3 homolog; AltName: Full=Dol-P-Man-dependent alpha(1-3)-mannosyltransferase; AltName: Full=Dolichyl-P-Man:Man(5)GlcNAc(2)-PP-dolichyl mannosyltransferase; AltName: Full=Dolichyl-phosphate-mann…	-
117011662	406	717	498	633	572	336	561	483	223	577	640	487	566	578	5.91195	6.68203	6.82155	5.67617	5.27131	2.34512	5.13214	4.97733	1.42518	6.28893	7.09015	6.91701	5.98506	5.6252	EPG5	NC_046302.1	37805673	37902799	-	8375	protein_coding	ectopic P-granules autophagy protein 5 homolog && Q9HCE0.2 RecName: Full=Ectopic P granules protein 5 homolog && -	-
117011663	182	117	233	217	309	152	166	213	208	186	299	155	125	149	0.279369	0.330237	1.93492	0.147934	0.924936	1.52207	1.2965	0.586784	2.12821	1.25089	4.88472	5.26594	0.105017	3.00392	SIGLEC15	NC_046302.1	37782719	37797123	+	1110	protein_coding	sialic acid binding Ig like lectin 15 && Q6ZMC9.1 RecName: Full=Sialic acid-binding Ig-like lectin 15; Short=Siglec-15; AltName: Full=CD33 antigen-like 3; Flags: Precursor && PF07686:Immunoglobulin V-set domain	V-set
117011664	479	458	532	579	559	186	448	448	96	569	679	555	430	438	71.7109	35.4055	63.0105	54.4428	62.5316	49.2546	50.5231	57.4212	77.447	63.8162	69.4458	59.1316	44.9018	63.2978	SEC61A1	NC_046302.1	1273213	1288922	-	3458	protein_coding	SEC61 translocon subunit alpha 1 && P61621.2 RecName: Full=Protein transport protein Sec61 subunit alpha isoform 1; Short=Sec61 alpha-1 >P61619.2 RecName: Full=Protein transport protein Sec61 subunit alpha isoform 1; Short=Sec61 alpha-1 >P61620.2 RecName: Full=Protein transport protein Sec61 subunit alpha isoform 1; Short=Sec61 alpha-1 >Q5R5L5.3 RecName: Full=Protein transport protein Sec61 subun…	-
117011665	3	3	20	2	13	16	15	7	19	15	62	56	1	31	102.1	68.5809	81.8571	104.943	108.688	116.463	104.642	112.546	215.601	112.871	111.566	92.2265	91.427	100.705	LOC117011665	NC_046302.1	56970852	56997113	-	816	protein_coding	cytochrome b5 && P00170.3 RecName: Full=Cytochrome b5 && PF00173:Cytochrome b5-like Heme/Steroid binding domain	-
117011666	2399	1002	2029	2293	2738	1613	1821	2134	2154	2384	2746	1959	1332	2035	5.04806	3.36709	7.80914	7.27769	8.20946	1.71355	2.83476	2.64954	1.50371	4.88903	5.18126	4.7619	3.28365	5.2199	ZNF516	NC_046302.1	58451345	58564523	-	6532	protein_coding	zinc finger protein 516%2C transcript variant X6 && Q7TSH3.1 RecName: Full=Zinc finger protein 516 && -	-
117011667	806	458	622	1043	1123	900	890	987	1415	995	1041	721	640	764	21.7212	28.5598	16.3738	21.7684	19.7398	21.1057	37.1322	22.0923	10.563	23.4786	13.7289	19.6847	34.8058	23.8825	OSBPL1A	NC_046302.1	20329883	20539969	-	4873	protein_coding	oxysterol binding protein like 1A%2C transcript variant X3 && Q9BXW6.2 RecName: Full=Oxysterol-binding protein-related protein 1; Short=ORP-1; Short=OSBP-related protein 1 && PF12796:Ankyrin repeats (3 copies)|PF13857:Ankyrin repeats (many copies)|PF01237:Oxysterol-binding protein	-
117011668	319	180	475	579	679	106	193	186	79	345	387	298	184	317	0.0716331	0.0846762	0.22326	0.227591	0.21892	0.0731764	0.0664873	0.257927	0	0.32074	0.54544	0.289337	0.161565	0.298155	LOC117011668	NC_046302.1	20304159	20327335	+	1443	protein_coding	uncharacterized LOC117011668%2C transcript variant X1 && Q710D7.1 RecName: Full=Calcium-binding tyrosine phosphorylation-regulated protein; AltName: Full=Sperm protein 13; AltName: Full=fSP13 autoantigen && PF02197:Regulatory subunit of type II PKA R-subunit	RIIa
117011669	1024	1139	743	1292	1218	974	1886	1157	414	1236	765	919	1455	1082	0.191538	0.0754712	0.397979	0.0507124	0.0975606	0.130443	0	0	0.153591	0	0.378113	0.0644709	0	0	LOC117011669	NC_046302.1	20373734	20383816	+	1619	protein_coding	syncytin-1-like && - && -	-
117011670	1	1	3	4	4	1	1	4	0	5	9	4	2	4	0.243216	0.383334	0	0	0.0619414	0	0.225744	0	0	0.217801	0.13718	0.0818654	0.274281	0	LOC117011670	NC_046285.1	60874653	60875927	+	1275	pseudogene	- && P30050.1 RecName: Full=60S ribosomal protein L12 >P61284.1 RecName: Full=60S ribosomal protein L12 >E2RR58.1 RecName: Full=60S ribosomal protein L12 && PF03946:Ribosomal protein L11, N-terminal domain|PF00298:Ribosomal protein L11, RNA binding domain	-
117011672	3	1	6	1	2	2	0	0	2	0	7	1	0	0	0.175993	0.485423	0	0.0931935	0.134464	0.239713	0.1089	0.105615	0	0.262672	0.148897	0.236954	0.860047	0.244176	LOC117011672	NC_046302.1	26720219	26723088	+	1762	pseudogene	- && Q91XU1.2 RecName: Full=Protein quaking; Short=RqkI && PF16551:Putative nuclear localisation signal of quaking	-
117011675	3	4	0	0	1	0	3	0	0	3	2	1	3	0	0	0	0	0	0	0.205235	0	0	0	0	0	0	0	0.104528	LOC117011675	NC_046302.1	29312943	29320144	-	1029	protein_coding	zinc finger and SCAN domain-containing protein 30-like && Q86W11.1 RecName: Full=Zinc finger and SCAN domain-containing protein 30; AltName: Full=ZNF-WYM; AltName: Full=Zinc finger protein 397 opposite strand; AltName: Full=Zinc finger protein 397OS && PF02023:SCAN domain|PF00096:Zinc finger, C2H2 type	SCAN
117011676	0	0	0	0	0	0	0	0	0	0	0	0	0	0	0	1.16001	0.113279	0	0	0.556928	0.202407	0.883359	0	0.195286	0.553495	0.330311	0.737781	0	LOC117011676	NC_046302.1	29660815	29732987	-	948	protein_coding	uncharacterized LOC117011676 && - && -	-
117011677	3	7	0	2	3	4	2	2	0	5	3	4	13	4	2.64963	2.24772	1.9107	2.4017	1.64333	3.56649	2.89328	1.88002	4.42437	2.31693	2.50541	1.54238	2.21468	2.07594	LOC117011677	NC_046302.1	29884976	29892758	-	3316	pseudogene	- && Q5R454.1 RecName: Full=ADP-ribosylation factor-like protein 6-interacting protein 1; Short=ARL-6-interacting protein 1; Short=Aip-1; AltName: Full=Protein TBX2 && -	-
117011678	0	0	0	0	0	0	0	0	0	0	0	0	0	0	0	0.0816218	0	0	0	0	0	0	0	0	0.0584183	0	0	0.0718501	LOC117011678	NC_046302.1	31605504	31607000	+	1497	pseudogene	- && Q3MHL4.3 RecName: Full=Adenosylhomocysteinase; Short=AdoHcyase; AltName: Full=S-adenosyl-L-homocysteine hydrolase && PF00670:S-adenosyl-L-homocysteine hydrolase, NAD binding domain|PF05221:S-adenosyl-L-homocysteine hydrolase	-
117011681	0	0	0	0	0	0	0	0	0	0	0	0	0	0	2.28119	70.1948	12.2941	8.26697	11.4923	45.8058	47.0442	31.7644	11.49	69.903	15.4398	25.4107	46.5474	12.017	CAMK2N2	NC_046285.1	60879818	60882123	+	1450	protein_coding	calcium/calmodulin dependent protein kinase II inhibitor 2 && Q96S95.1 RecName: Full=Calcium/calmodulin-dependent protein kinase II inhibitor 2; AltName: Full=CaM-KII inhibitory protein; Short=CaM-KIIN >A5D7T0.1 RecName: Full=Calcium/calmodulin-dependent protein kinase II inhibitor 2; AltName: Full=CaM-KII inhibitory protein; Short=CaM-KIIN && PF15170:Calcium/calmodulin-dependent protein kinase I…	-
117011682	0	0	0	0	0	2	0	0	0	0	0	0	0	1	0	0	0	0	0	0	0	0	0	0	0	0	0	0.106284	LOC117011682	NC_046302.1	39549297	39641068	+	1012	pseudogene	- && Q7Z7J5.2 RecName: Full=Developmental pluripotency-associated protein 2; AltName: Full=Pluripotent embryonic stem cell-related gene 1 protein && PF14049:Dppa2/4 conserved region in higher vertebrates|PF14047:Dppa2/4 conserved region	-
117011685	0	9	1	0	0	5	2	9	0	2	6	3	6	0	0.160258	0.189438	0.665972	0.891045	1.10198	0	0	1.15407	0	0.143513	0	0.647308	0.722911	0.166759	LOC117011685	NC_046302.1	44224139	44231090	+	645	protein_coding	dynactin-associated protein-like && Q8N1N2.1 RecName: Full=Dynactin-associated protein; Short=Full && PF15675:CLLAC-motif containing domain	-
117011686	85	61	59	97	69	112	100	67	118	83	95	49	63	64	0	0.16401	0	0.220412	0	0	0.12878	0	0	0	0	0	0.156469	0.144375	LOC117011686	NC_046302.1	44243892	44253120	+	745	protein_coding	dynactin-associated protein-like && Q8N1N2.1 RecName: Full=Dynactin-associated protein; Short=Full && PF15675:CLLAC-motif containing domain	-
117011687	0	1	0	0	0	0	0	0	0	0	1	0	0	1	0.384467	0.714169	0.97003	0.349005	0.419635	1.73932	0.764674	1.77986	1.51947	1.37717	0.185871	0.77646	0.743269	0.800124	LOC117011687	NC_046302.1	45871786	45874043	-	1882	protein_coding	uncharacterized LOC117011687 && - && -	-
117011688	0	0	0	0	0	0	0	0	0	0	0	0	0	0	4.39574	0.472376	0.83032	0.952231	1.42481	2.04111	5.5636	2.0384	1.92266	2.02785	0.338088	2.42115	1.80262	1.10886	GRP	NC_046302.1	47725730	47743883	+	776	protein_coding	gastrin releasing peptide && P07492.2 RecName: Full=Gastrin-releasing peptide; Short=GRP; Contains: RecName: Full=Neuromedin-C; AltName: Full=GRP-10; Flags: Precursor && PF02044:Bombesin-like peptide	Bombesin
117011691	0	0	0	0	0	0	0	0	0	0	0	0	0	0	20.9216	19.5207	32.7001	28.9458	8.39557	31.9635	28.7535	18.2741	20.2367	14.955	30.9365	35.0435	25.1342	22.6101	PDCD10	NC_046285.1	74141887	74184850	+	1665	protein_coding	programmed cell death 10%2C transcript variant X1 && Q8VE70.1 RecName: Full=Programmed cell death protein 10; AltName: Full=TF-1 cell apoptosis-related protein 15 && PF06840:Protein of unknown function (DUF1241)	-
117011694	32	833	166	146	211	629	711	495	134	1095	256	353	579	162	0.231764	0	0	0	0	0.473514	0	0	0	0	0	0.234032	0	0	LOC117011694	NC_046302.1	60252547	60262030	+	446	pseudogene	- && P49207.3 RecName: Full=60S ribosomal protein L34 && PF01199:Ribosomal protein L34e	-
117011695	0	0	0	0	0	0	0	0	0	0	0	0	0	1	0.124839	0.405817	0.226968	0.0991587	0.119226	0.510114	0.463484	0.280939	0.22524	0.894354	0.290451	0.567274	0.387157	0.45466	KCNG2	NC_046302.1	60281755	60289583	+	3312	protein_coding	potassium voltage-gated channel modifier subfamily G member 2 && Q9UJ96.1 RecName: Full=Potassium voltage-gated channel subfamily G member 2; AltName: Full=Cardiac potassium channel subunit; AltName: Full=Voltage-gated potassium channel subunit Kv6.2 && PF00520:Ion transport protein|PF02214:BTB/POZ domain	Ion_trans
117011696	0	0	0	0	0	0	0	0	0	0	0	0	0	0	10.5416	11.2324	16.1653	8.75047	12.6596	12.2854	10.7214	12.8037	16.43	18.3217	13.1392	11.9341	10.448	12.0815	SLC66A2	NC_046302.1	60289718	60314091	-	3481	protein_coding	solute carrier family 66 member 2%2C transcript variant X1 && Q5M880.2 RecName: Full=PQ-loop repeat-containing protein 1 && PF04193:PQ loop repeat	-
117011697	0	0	0	0	0	0	0	0	0	0	0	0	0	0	16.5248	10.0742	17.4378	12.9649	16.2233	11.2735	8.47328	9.28391	18.0695	10.9951	14.5183	12.2815	11.0444	13.8583	CTDP1	NC_046302.1	60194936	60237775	+	3578	protein_coding	CTD phosphatase subunit 1%2C transcript variant X1 && Q9Y5B0.3 RecName: Full=RNA polymerase II subunit A C-terminal domain phosphatase; AltName: Full=TFIIF-associating CTD phosphatase && PF03031:NLI interacting factor-like phosphatase|PF09309:FCP1, C-terminal	NIF
117011698	1	1	4	7	9	0	0	8	0	1	0	4	4	1	0	0.105729	0.619487	0.236814	0.205012	0	0.0553453	0.0536759	0.0358616	1.04126	0.126121	0.451594	0.336226	0.310238	ONECUT2	NC_046302.1	46461470	46502775	+	3467	protein_coding	one cut homeobox 2 && O95948.2 RecName: Full=One cut domain family member 2; AltName: Full=Hepatocyte nuclear factor 6-beta; Short=HNF-6-beta; AltName: Full=One cut homeobox 2; AltName: Full=Transcription factor ONECUT-2; Short=OC-2 && PF00046:Homeobox domain|PF02376:CUT domain	CUT
117011699	0	1	0	2	0	0	1	0	0	0	0	0	1	1	6.56113	9.69474	9.35759	7.70291	10.5755	10.2301	11.592	10.3098	16.8568	13.9415	8.42384	8.33981	9.41123	10.4805	EEFSEC	NC_046302.1	915034	1201060	-	3592	protein_coding	eukaryotic elongation factor%2C selenocysteine-tRNA specific%2C transcript variant X3 && P57772.4 RecName: Full=Selenocysteine-specific elongation factor; AltName: Full=Elongation factor sec; AltName: Full=Eukaryotic elongation factor, selenocysteine-tRNA-specific && PF00009:Elongation factor Tu GTP binding domain	GTP_EFTU
117011700	7	11	17	8	10	31	15	36	23	28	4	14	12	14	62.3279	88.8315	87.0094	70.9365	81.277	75.8783	95.0401	95.6084	57.093	106.534	93.456	95.9619	116.154	92.4079	COPG1	NC_046302.1	373187	396104	+	3088	protein_coding	COPI coat complex subunit gamma 1 && Q9Y678.1 RecName: Full=Coatomer subunit gamma-1; AltName: Full=Gamma-1-coat protein; Short=Gamma-1-COP && PF16381:Coatomer subunit gamma-1 C-terminal appendage platform|PF08752:Coatomer gamma subunit appendage platform subdomain|PF01602:Adaptin N terminal region	-
117011701	33	3	6	9	14	15	45	17	12	17	3	18	12	8	4.57161	14.79	5.14943	7.95043	7.61075	2.50711	8.44175	6.62766	2.72049	7.11049	6.47341	7.82352	11.2608	9.03841	RNF152	NC_046302.1	49411345	49497075	-	4296	protein_coding	ring finger protein 152%2C transcript variant X6 && D2H6Z0.1 RecName: Full=E3 ubiquitin-protein ligase RNF152; AltName: Full=RING finger protein 152 && PF14634:zinc-RING finger domain	-
117011702	0	0	0	0	0	0	0	0	0	0	0	0	0	0	5.69671	7.82117	3.3833	4.62177	4.78986	2.50226	3.12719	2.23029	0.982105	3.41217	3.39042	4.15087	3.0587	4.4141	SETBP1	NC_046302.1	36792727	37138141	+	11014	protein_coding	SET binding protein 1%2C transcript variant X2 && Q9Y6X0.3 RecName: Full=SET-binding protein; Short=SEB && -	-
117011704	0	0	0	0	0	0	0	0	0	0	0	0	0	0	26.2102	27.9505	22.3291	28.2889	22.1653	25.4196	28.2132	25.6901	18.5115	22.1777	25.5921	29.4439	24.4709	26.3837	LMAN1	NC_046302.1	47794878	47816736	-	3506	protein_coding	lectin%2C mannose binding 1%2C transcript variant X2 && P49257.2 RecName: Full=Protein ERGIC-53; AltName: Full=ER-Golgi intermediate compartment 53 kDa protein; AltName: Full=Gp58; AltName: Full=Intracellular mannose-specific lectin MR60; AltName: Full=Lectin mannose-binding 1; Flags: Precursor && PF03388:Legume-like lectin family	-
117011705	337	266	507	587	177	504	499	327	271	269	589	559	359	350	9.5364	16.0421	9.30119	9.97159	12.1393	10.1165	15.0411	14.0921	7.66047	16.0347	9.84542	11.7847	14.7592	18.7015	PTPRM	NC_046302.1	9467646	10267136	-	6200	protein_coding	protein tyrosine phosphatase receptor type M%2C transcript variant X10 && P28827.2 RecName: Full=Receptor-type tyrosine-protein phosphatase mu; Short=Protein-tyrosine phosphatase mu; Short=R-PTP-mu; Flags: Precursor && PF00047:Immunoglobulin domain|PF00102:Protein-tyrosine phosphatase|PF00041:Fibronectin type III domain|PF00629:MAM domain, meprin/A5/mu	Y_phosphatase
117011706	0	0	0	0	0	0	0	0	0	0	0	0	0	0	18.6996	8.14949	9.41412	9.76157	13.1068	13.7086	13.4827	11.7892	31.5892	15.2383	11.763	10.9431	10.479	17.9946	SIK1	NC_046285.1	106970813	106982168	-	4483	protein_coding	salt inducible kinase 1 && P57059.2 RecName: Full=Serine/threonine-protein kinase SIK1; AltName: Full=Salt-inducible kinase 1; Short=SIK-1; AltName: Full=Serine/threonine-protein kinase SNF1-like kinase 1; Short=Serine/threonine-protein kinase SNF1LK && PF00069:Protein kinase domain	Pkinase
117011707	0	0	0	0	0	0	0	0	0	0	0	0	0	0	0	0	0	0	0	0	0	0	0	0	0.164384	0.1962	0	0.20218	LOC117011707	NC_046302.1	9762317	9762848	-	532	protein_coding	transcription elongation factor A protein-like 4 && Q9H3H9.1 RecName: Full=Transcription elongation factor A protein-like 2; Short=TCEA-like protein 2; AltName: Full=Transcription elongation factor S-II protein-like 2 && PF04538:Brain expressed X-linked like family	-
117011708	1	0	0	0	0	2	0	0	0	0	0	1	0	0	1.35246	1.59872	0.200725	0.920786	1.18094	1.18423	1.97262	1.56528	1.62678	3.80644	0.490386	0.585299	0.65366	1.40732	LOC117011708	NC_046302.1	10267226	10272928	+	535	lncRNA	uncharacterized LOC117011708%2C transcript variant X2 && - && -	-
117011709	4	11	7	4	5	16	16	10	6	32	11	18	11	14	1.93302	33.8179	4.46273	1.71736	1.73945	7.2112	6.10015	5.42635	0.620025	12.8353	5.91171	8.03912	15.8085	2.54782	MTCL1	NC_046302.1	9080875	9204921	-	7219	protein_coding	microtubule crosslinking factor 1%2C transcript variant X8 && Q9Y4B5.5 RecName: Full=Microtubule cross-linking factor 1; AltName: Full=Coiled-coil domain-containing protein 165; AltName: Full=PAR-1-interacting protein; AltName: Full=SOGA family member 2 && PF11365:Protein of unknown function (DUF3166)|PF14818:Domain of unknown function (DUF4482)	-
117011710	355	320	524	371	558	405	389	479	460	689	523	398	312	391	0	0	0	0	0.195483	0	0	0.230315	0.923259	0.229123	0.432932	0	0	0	LOC117011710	NC_046285.1	82099500	82109060	-	404	lncRNA	uncharacterized LOC117011710 && - && -	-
117011712	572	295	581	565	735	382	316	357	520	425	594	421	339	461	14.1222	10.6647	14.0595	10.5232	10.8364	7.99165	7.16682	9.63944	8.13891	8.58875	11.7073	9.27443	7.47034	10.9949	PPP4R1	NC_046302.1	8406829	8475147	+	5087	protein_coding	protein phosphatase 4 regulatory subunit 1%2C transcript variant X1 && Q8TF05.1 RecName: Full=Serine/threonine-protein phosphatase 4 regulatory subunit 1 && -	-
117011713	0	3	20	10	9	0	2	2	1	39	5	15	10	10	1.15571	47.2139	7.34811	2.29493	2.45473	23.6122	21.9257	16.895	1.44572	26.1013	7.45064	18.8357	22.4693	2.7419	CELF4	NC_046302.1	30705007	31003104	-	4472	protein_coding	CUGBP Elav-like family member 4%2C transcript variant X48 && Q9BZC1.1 RecName: Full=CUGBP Elav-like family member 4; Short=CELF-4; AltName: Full=Bruno-like protein 4; AltName: Full=CUG-BP- and ETR-3-like factor 4; AltName: Full=RNA-binding protein BRUNOL-4 >Q5NVC8.2 RecName: Full=CUGBP Elav-like family member 4; Short=CELF-4; AltName: Full=Bruno-like protein 4; AltName: Full=CUG-BP- and ETR-3-lik…	RRM_1
117011715	228	285	313	337	481	348	434	398	487	541	346	287	290	350	23.143	19.5268	22.1743	21.4028	12.9335	22.7227	27.4009	18.4769	14.5087	13.072	9.4786	14.9053	14.2945	12.594	SNX4	NC_046285.1	49822014	49869222	-	2528	protein_coding	sorting nexin 4%2C transcript variant X1 && A1A4L0.1 RecName: Full=Sorting nexin-4 && PF00787:PX domain	PX
117011716	1862	2245	2502	2668	3178	2219	3059	3173	1418	3554	3300	2839	3077	2653	324.299	675.161	639.564	994.699	1519.53	867.543	1529.49	1352.76	2190.98	1571.09	333.243	457.769	1289.82	1719.76	APOD	NC_046285.1	51699983	51715361	+	1172	protein_coding	apolipoprotein D%2C transcript variant X1 && Q32KY0.1 RecName: Full=Apolipoprotein D; Short=Apo-D; Short=ApoD; Flags: Precursor && PF00061:Lipocalin / cytosolic fatty-acid binding protein family	-
117011717	190	520	206	416	414	102	378	306	94	330	318	322	415	361	61.51	0.0470919	3.75251	18.5534	4.5149	2.14334	8.27036	8.48709	3.76958	0.749182	2.81995	2.62823	0	7.39265	DSG1	NC_046302.1	26219213	26257689	+	7784	protein_coding	desmoglein 1%2C transcript variant X2 && Q9GKQ8.1 RecName: Full=Desmoglein-1; AltName: Full=Desmosomal glycoprotein 1; Short=DG1; Short=DGI; Flags: Precursor && PF00028:Cadherin domain|PF01049:Cadherin cytoplasmic region	Cadherin
117011718	607	705	347	620	668	261	359	264	87	406	427	438	289	452	17.0824	0.0239819	0.88524	5.26945	1.50355	0.870447	3.61545	4.1821	3.4896	0.490534	0.978366	0.737512	0.0457584	1.87886	DSG3	NC_046302.1	26344019	26373679	+	5095	protein_coding	desmoglein 3 && Q7YRU7.1 RecName: Full=Desmoglein-3; Flags: Precursor && PF00028:Cadherin domain	Cadherin
117011719	0	0	0	0	0	0	0	0	0	0	0	0	0	0	34.0744	0.221555	1.9472	10.034	3.02154	1.30197	3.67064	3.94797	3.4042	0.704942	1.76014	1.23021	0.190231	2.20385	DSC1	NC_046302.1	26070631	26379959	-	5515	protein_coding	desmocollin 1%2C transcript variant X2 && Q08554.2 RecName: Full=Desmocollin-1; AltName: Full=Cadherin family member 1; AltName: Full=Desmosomal glycoprotein 2/3; Short=DG2/DG3; Flags: Precursor && PF00028:Cadherin domain|PF01049:Cadherin cytoplasmic region|PF08758:Cadherin prodomain like	Cadherin
117011720	889	802	729	1208	984	844	1031	968	522	840	1026	989	736	860	3.68705	6.38484	1.61096	2.14855	1.81658	1.55763	1.78305	1.15543	0.476647	2.83891	0.889171	2.15733	2.16643	1.5956	DSEL	NC_046302.1	53032320	53094531	-	11999	protein_coding	dermatan sulfate epimerase like%2C transcript variant X4 && Q8IZU8.2 RecName: Full=Dermatan-sulfate epimerase-like protein; Flags: Precursor && PF13469:Sulfotransferase family	-
117011721	572	814	537	753	953	594	972	939	382	1074	698	700	785	1078	21.8894	141.127	44.5345	29.2192	33.6574	64.6605	80.5906	84.1803	20.4051	119.546	52.9343	65.2672	102.41	52.3878	MAPRE2	NC_046302.1	29085585	29227733	+	3400	protein_coding	microtubule associated protein RP/EB family member 2%2C transcript variant X3 && Q3SZP2.1 RecName: Full=Microtubule-associated protein RP/EB family member 2 && PF03271:EB1-like C-terminal motif|PF00307:Calponin homology (CH) domain	CH
117011722	811	299	393	533	744	582	630	568	1139	738	603	470	403	750	52.195	19.2853	9.41287	29.4559	15.6847	14.1447	22.1553	21.4328	19.6238	17.3325	8.58223	16.4744	11.5755	14.1575	APCDD1	NC_046302.1	7600881	7635517	-	3434	protein_coding	APC down-regulated 1%2C transcript variant X2 && Q8J025.1 RecName: Full=Protein APCDD1; AltName: Full=Adenomatosis polyposis coli down-regulated 1 protein; Flags: Precursor && PF14921:Adenomatosis polyposis coli down-regulated 1	-
117011723	0	0	0	0	0	0	0	0	0	0	1	1	0	1	25.9174	52.4174	14.1353	25.8802	29.1238	16.2343	38.5247	31.0157	8.4147	58.504	15.123	23.7792	39.1671	51.7879	MAPK4	NC_046302.1	41207884	41341646	+	3753	protein_coding	mitogen-activated protein kinase 4%2C transcript variant X2 && P31152.2 RecName: Full=Mitogen-activated protein kinase 4; Short=MAP kinase 4; Short=MAPK 4; AltName: Full=Extracellular signal-regulated kinase 4; Short=ERK-4; AltName: Full=MAP kinase isoform p63; Short=p63-MAPK && PF00069:Protein kinase domain	Pkinase
117011724	7	7	1	6	8	6	11	9	7	22	3	3	3	7	28.4778	18.4747	28.4408	27.7723	22.0641	28.6052	34.0339	26.266	19.7931	22.99	22.5464	25.241	21.5514	38.9633	RAB31	NC_046302.1	8188162	8308748	-	4127	protein_coding	RAB31%2C member RAS oncogene family%2C transcript variant X2 && Q6GQP4.2 RecName: Full=Ras-related protein Rab-31; AltName: Full=GTP-binding protein Rab0 && PF00071:Ras family	Ras
117011725	135	1998	300	151	159	493	459	421	36	1001	488	556	979	171	0.198591	0.117375	0	0	0.0758648	0	0	0	0	0	0	0	0	0	LOC117011725	NC_046302.1	8295539	8296710	-	1041	pseudogene	- && Q8IXQ4.1 RecName: Full=GPALPP motifs-containing protein 1; AltName: Full=Lipopolysaccharide-specific response protein 7 && PF12572:Protein of unknown function (DUF3752)	-
117011726	0	0	0	0	1	0	0	1	3	1	2	0	0	0	17.8423	16.7716	5.3352	6.27542	4.70331	5.58234	8.95247	9.15655	4.63276	13.1773	4.42831	7.21341	10.8031	6.23434	GAREM1	NC_046302.1	26909564	27091609	-	3140	protein_coding	GRB2 associated regulator of MAPK1 subtype 1%2C transcript variant X2 && Q9H706.2 RecName: Full=GRB2-associated and regulator of MAPK protein 1; AltName: Full=GRB2-associated and regulator of MAPK1 && PF12736:Cell-cycle sustaining, positive selection,	-
117011727	0	0	0	0	0	0	0	0	0	0	0	0	0	0	5.84487	14.0601	7.92431	7.86912	11.7	4.68708	12.4504	8.15511	1.8982	15.8856	7.66474	9.97452	15.7535	14.1102	CTIF	NC_046302.1	39816926	40079182	+	3537	protein_coding	cap binding complex dependent translation initiation factor%2C transcript variant X1 && O43310.1 RecName: Full=CBP80/20-dependent translation initiation factor && PF02854:MIF4G domain	-
117011728	695	444	666	652	698	385	380	527	333	472	681	452	326	520	0.435883	0.662464	0.0646916	0.346219	0.285453	0.190832	0.115592	0.336315	0.149798	0.111525	0.26341	0.314393	0.28089	0.583154	LOC117011728	NC_046302.1	39788967	39817647	-	1660	lncRNA	uncharacterized LOC117011728 && - && -	-
117011729	50	1728	306	125	139	1000	1022	812	52	1261	381	807	862	114	15.9813	14.3721	28.4748	17.8709	13.2317	12.8471	13.2045	12.5053	7.43782	9.55962	11.2408	13.7118	11.5439	11.2385	TMX3	NC_046302.1	53732488	53773384	-	4948	protein_coding	thioredoxin related transmembrane protein 3%2C transcript variant X2 && Q96JJ7.2 RecName: Full=Protein disulfide-isomerase TMX3; AltName: Full=Thioredoxin domain-containing protein 10; AltName: Full=Thioredoxin-related transmembrane protein 3; Flags: Precursor && PF13848:Thioredoxin-like domain	-
117011730	0	0	0	0	0	0	0	0	0	0	0	0	0	0	7.18949	1.55529	1.8673	4.08698	3.662	1.71609	2.9876	3.60599	3.78691	2.17764	2.0971	3.14357	1.62951	3.88725	MYO5B	NC_046302.1	40714837	41032419	-	8799	protein_coding	myosin VB%2C transcript variant X1 && Q9ULV0.3 RecName: Full=Unconventional myosin-Vb && PF01843:DIL domain|PF00063:Myosin head (motor domain)	Myosin_head
117011731	566	404	522	659	414	544	722	502	295	357	274	361	310	296	17.9916	25.5478	19.4752	17.1068	11.8009	16.0288	17.1717	15.2617	7.28163	14.2539	17.9659	18.0344	19.3113	15.4441	TRAPPC8	NC_046302.1	26629448	26706840	-	5481	protein_coding	trafficking protein particle complex 8%2C transcript variant X5 && Q9Y2L5.2 RecName: Full=Trafficking protein particle complex subunit 8; AltName: Full=Protein TRS85 homolog && PF12739:ER-Golgi trafficking TRAPP I complex 85 kDa subunit	-
117011732	3677	6476	6980	14199	22550	9629	18684	17039	20653	19892	4466	5140	12968	18739	8.3018	14.7419	9.08477	8.03011	5.69445	7.65143	8.11638	8.36976	3.30635	8.82206	7.8977	10.1901	10.4232	8.40819	RELCH	NC_046302.1	49677670	49770918	+	5603	protein_coding	RAB11 binding and LisH domain%2C coiled-coil and HEAT repeat containing%2C transcript variant X1 && Q148V7.1 RecName: Full=LisH domain and HEAT repeat-containing protein KIAA1468 && -	-
117011733	4632	3	272	1759	445	158	671	710	236	63	251	196	0	535	22.1026	6.09633	3.95466	9.59727	6.45462	18.4895	17.5288	17.0443	10.3979	13.5253	7.35521	17.6072	5.81601	24.2769	PLOD2	NC_046285.1	5391167	5482108	-	4209	protein_coding	procollagen-lysine%2C2-oxoglutarate 5-dioxygenase 2%2C transcript variant X1 && O00469.2 RecName: Full=Procollagen-lysine,2-oxoglutarate 5-dioxygenase 2; AltName: Full=Lysyl hydroxylase 2; Short=LH2; Flags: Precursor && -	-
117011734	842	1	42	327	97	42	192	229	143	27	57	36	2	89	2.97307	8.17662	2.16315	2.17861	1.45316	3.82452	4.73852	3.09977	1.44488	4.41045	2.058	5.97401	3.86081	2.927	LDLRAD4	NC_046302.1	4377782	4950135	-	10326	protein_coding	low density lipoprotein receptor class A domain containing 4%2C transcript variant X7 && O15165.1 RecName: Full=Low-density lipoprotein receptor class A domain-containing protein 4 && -	-
117011736	1818	10	100	674	211	68	211	234	151	42	111	65	9	113	12.4197	8.82726	11.7324	15.8171	20.8999	6.69161	7.39318	7.6419	10.7471	7.32078	11.0618	7.54064	9.21918	12.9235	GATA2	NC_046302.1	833980	846773	+	3945	protein_coding	GATA binding protein 2%2C transcript variant X1 && O09100.2 RecName: Full=Endothelial transcription factor GATA-2; AltName: Full=GATA-binding protein 2 && PF00320:GATA zinc finger	GATA
117011737	428	627	180	314	276	177	223	149	46	368	122	248	223	178	32.431	34.0013	40.0423	25.5473	40.7134	49.2458	30.314	64.4384	43.0063	35.3706	180.463	128.756	110.84	46.5058	FECH	NC_046302.1	46556303	46591773	-	2706	protein_coding	ferrochelatase && Q3YA36.1 RecName: Full=Ferrochelatase, mitochondrial; AltName: Full=Heme synthase; AltName: Full=Protoheme ferro-lyase; Flags: Precursor && PF00762:Ferrochelatase	-
117011738	720	3927	1410	1210	1449	2082	2856	3076	558	4391	2058	2126	2987	1656	3.01055	3.63509	3.94651	3.56124	3.68222	1.95348	2.53045	2.76815	1.50753	3.66791	3.58554	3.52277	3.48251	4.11415	ZNF407	NC_046302.1	57163913	57537088	+	8000	protein_coding	zinc finger protein 407 && Q9C0G0.2 RecName: Full=Zinc finger protein 407 && -	-
117011739	1734	542	301	1232	682	460	793	791	542	643	337	542	341	452	0.994973	11.8485	2.18222	2.45871	3.20969	27.5936	32.254	11.8755	9.61857	20.3281	4.1154	3.5351	15.5426	7.32402	CNDP1	NC_046302.1	57123100	57148914	+	2805	protein_coding	carnosine dipeptidase 1%2C transcript variant X3 && Q96KN2.4 RecName: Full=Beta-Ala-His dipeptidase; AltName: Full=CNDP dipeptidase 1; AltName: Full=Carnosine dipeptidase 1; AltName: Full=Glutamate carboxypeptidase-like protein 2; AltName: Full=Serum carnosinase; Flags: Precursor && PF01546:Peptidase family M20/M25/M40|PF07687:Peptidase dimerisation domain	Peptidase_M20
117011740	941	1610	494	1183	1384	577	1507	1251	254	2372	649	855	1261	1807	36.4164	31.0161	41.083	35.8971	46.3364	52.4152	63.6574	58.5432	107.653	66.1422	39.9736	45.4946	62.76	75.1071	CNDP2	NC_046302.1	57096866	57115752	+	2214	protein_coding	carnosine dipeptidase 2%2C transcript variant X1 && Q3ZC84.1 RecName: Full=Cytosolic non-specific dipeptidase; AltName: Full=CNDP dipeptidase 2 && PF01546:Peptidase family M20/M25/M40|PF07687:Peptidase dimerisation domain	Peptidase_M20
117011741	1137	624	1093	1396	1153	1118	1464	1165	657	1025	1064	998	763	1495	0.665729	10.5566	4.92575	7.00317	3.424	6.18699	15.2819	5.68573	3.02725	8.0555	3.11839	7.59145	13.0925	7.18077	FGF12	NC_046285.1	53985197	54522696	+	6366	protein_coding	fibroblast growth factor 12%2C transcript variant X2 && P61150.1 RecName: Full=Fibroblast growth factor 12; Short=FGF-12; AltName: Full=Fibroblast growth factor homologous factor 1; Short=FHF-1 >P61328.1 RecName: Full=Fibroblast growth factor 12; Short=FGF-12; AltName: Full=Fibroblast growth factor homologous factor 1; Short=FHF-1; AltName: Full=Myocyte-activating factor >P61329.1 RecName: Full=F…	-
117011742	2	1	0	0	1	0	0	0	0	0	0	0	0	0	8.97083	11.4641	3.04364	5.79346	4.86263	5.88236	7.33248	7.5478	4.10714	9.57138	4.56406	5.77386	7.13179	6.03393	KCTD1	NC_046302.1	22320396	22490266	-	5116	protein_coding	potassium channel tetramerization domain containing 1%2C transcript variant X2 && Q2HJ48.1 RecName: Full=BTB/POZ domain-containing protein KCTD1 && PF02214:BTB/POZ domain	K_tetra
117011743	542	431	156	240	187	166	293	309	117	447	159	217	291	182	5.19634	4.1226	6.15517	5.22881	4.15209	3.50548	3.88705	4.33716	3.01565	4.27708	5.49835	5.09163	3.98042	5.3634	SMAD2	NC_046302.1	39240653	39319065	-	7380	protein_coding	SMAD family member 2%2C transcript variant X7 && Q15796.1 RecName: Full=Mothers against decapentaplegic homolog 2; Short=MAD homolog 2; Short=Mothers against DPP homolog 2; AltName: Full=JV18-1; AltName: Full=Mad-related protein 2; Short=hMAD-2; AltName: Full=SMAD family member 2; Short=SMAD 2; Short=Smad2; Short=hSMAD2 && PF03166:MH2 domain|PF03165:MH1 domain	MH2
117011744	200	407	261	339	524	157	459	310	54	607	310	338	478	464	0.2116	0	0.329748	0.168073	0	0	0	0	0	0	0.0895109	0	0	0	LOC117011744	NC_046302.1	231461	247667	+	977	pseudogene	- && A2Q0Z0.1 RecName: Full=Elongation factor 1-alpha 1; Short=EF-1-alpha-1; AltName: Full=Elongation factor Tu; Short=EF-Tu; AltName: Full=Eukaryotic elongation factor 1 A-1; Short=eEF1A-1 && PF00009:Elongation factor Tu GTP binding domain|PF00241:Cofilin/tropomyosin-type actin-binding protein	Cofilin_ADF
117011745	7	9	1	7	6	3	2	6	2	2	5	5	4	9	0.762451	0.429181	0.301758	0.288386	0.221919	0.519252	0.370689	0.326825	0.480384	0.357647	0.122869	0.0366626	0	0.11334	UROC1	NC_046302.1	3132916	3173479	+	2847	protein_coding	urocanate hydratase 1 && Q8VC12.2 RecName: Full=Urocanate hydratase; Short=Urocanase; AltName: Full=Imidazolonepropionate hydrolase && PF01175:Urocanase	Urocanase
117011746	765	582	1312	1077	829	602	681	665	296	511	636	650	490	517	65.273	47.0965	107.388	78.7789	82.2136	59.4268	55.7157	49.1228	82.9094	40.1861	69.6121	56.1214	59.3303	71.7247	MBD2	NC_046302.1	43964936	44023372	-	1951	protein_coding	methyl-CpG binding domain protein 2 && Q9UBB5.1 RecName: Full=Methyl-CpG-binding domain protein 2; AltName: Full=Demethylase; Short=DMTase; AltName: Full=Methyl-CpG-binding protein MBD2 && PF01429:Methyl-CpG binding domain|PF16564:p55-binding region of Methyl-CpG-binding domain proteins MBD|PF14048:C-terminal domain of methyl-CpG binding protein 2 and 3	MBD
117011747	612	112	153	438	408	143	274	341	268	207	211	265	123	318	17.291	17.9292	18.0031	21.4746	34.9971	17.3923	21.2225	17.8517	27.7307	22.7849	12.9606	12.7888	20.9962	22.0959	SLC41A3	NC_046302.1	3783835	3852104	+	2726	protein_coding	solute carrier family 41 member 3%2C transcript variant X6 && Q96GZ6.2 RecName: Full=Solute carrier family 41 member 3 && PF01769:Divalent cation transporter	-
117011748	954	1146	994	1142	819	832	981	899	321	844	1126	947	908	787	13.3121	26.7937	16.5586	14.7175	16.6307	22.383	24.1439	24.2901	22.8931	31.9292	23.3774	23.0701	29.8625	23.8855	ABCF3	NC_046285.1	60928157	60936304	-	2873	protein_coding	ATP binding cassette subfamily F member 3%2C transcript variant X1 && Q9NUQ8.2 RecName: Full=ATP-binding cassette sub-family F member 3 && PF07673:Protein of unknown function (DUF1602)|PF00005:ABC transporter|PF12848:ABC transporter	ABC_tran
117011749	450	676	474	548	404	406	474	504	149	534	506	547	501	438	8.54847	10.0881	13.1807	12.5711	3.71815	9.98641	8.63642	7.6822	3.87948	4.5369	18.425	13.2869	12.9718	11.2861	SMCHD1	NC_046302.1	14455654	14601689	-	7243	protein_coding	structural maintenance of chromosomes flexible hinge domain containing 1 && A6NHR9.2 RecName: Full=Structural maintenance of chromosomes flexible hinge domain-containing protein 1; AltName: Full=SMC hinge domain-containing protein 1 && PF06470:SMC proteins Flexible Hinge Domain|PF13589:Histidine kinase-, DNA gyrase B-, and HSP90-like ATPase	SMC_hinge
117011750	900	210	155	492	344	737	769	771	352	615	354	710	210	950	12.0699	2.56642	8.12387	7.19026	9.19363	3.57116	3.94489	4.50495	4.44834	4.84412	7.68981	4.88635	3.17464	7.94539	NFATC1	NC_046302.1	60012331	60118882	+	5618	protein_coding	nuclear factor of activated T cells 1%2C transcript variant X1 && O95644.3 RecName: Full=Nuclear factor of activated T-cells, cytoplasmic 1; Short=NF-ATc1; Short=NFATc1; AltName: Full=NFAT transcription complex cytosolic component; Short=NF-ATc; Short=NFATc && PF00554:Rel homology DNA-binding domain|PF16179:Rel homology dimerisation domain	RHD
117011751	297	691	208	274	190	374	510	344	120	492	243	591	342	281	38.7193	1.73678	8.26062	16.4756	9.46471	2.79582	5.74898	6.97594	12.856	2.32188	6.28837	4.85819	2.20923	6.59507	MOCOS	NC_046302.1	29898423	29942558	+	3588	protein_coding	molybdenum cofactor sulfurase%2C transcript variant X1 && Q9N0E7.3 RecName: Full=Molybdenum cofactor sulfurase; Short=MCS; Short=MOS; Short=MoCo sulfurase; AltName: Full=Molybdenum cofactor sulfurtransferase && PF00266:Aminotransferase class-V|PF03476:MOSC N-terminal beta barrel domain|PF03473:MOSC domain	MOSC_N
117011752	0	0	0	0	0	0	0	0	0	0	0	0	0	0	19.0061	15.1046	22.1698	21.002	6.97166	17.8373	12.592	10.807	5.24584	6.4708	25.8694	22.4585	17.8402	21.0497	ROCK1	NC_046302.1	16903958	17045421	-	6423	protein_coding	Rho associated coiled-coil containing protein kinase 1%2C transcript variant X2 && Q13464.1 RecName: Full=Rho-associated protein kinase 1; AltName: Full=Renal carcinoma antigen NY-REN-35; AltName: Full=Rho-associated, coiled-coil-containing protein kinase 1; AltName: Full=Rho-associated, coiled-coil-containing protein kinase I; Short=ROCK-I; AltName: Full=p160 ROCK-1; Short=p160ROCK && PF00069:Pr…	Pkinase
117011753	474	285	431	760	1044	250	304	324	341	312	499	285	312	474	15.4259	24.0436	15.0938	13.814	8.78229	14.8416	19.7118	16.1554	4.47164	13.4697	12.2556	18.6837	22.938	13.0726	RNMT	NC_046302.1	4297004	4325944	-	2419	protein_coding	RNA guanine-7 methyltransferase%2C transcript variant X2 && Q4R7K1.1 RecName: Full=mRNA cap guanine-N7 methyltransferase; AltName: Full=RG7MT1; AltName: Full=mRNA (guanine-N(7)-)-methyltransferase; AltName: Full=mRNA cap methyltransferase && PF03291:mRNA capping enzyme	-
117011754	849	753	1009	842	1395	1262	855	1874	936	1034	5584	3338	2573	1170	1.20592	22.8499	4.24983	2.77967	2.90862	3.90103	7.23152	4.37406	1.0239	13.5942	2.48063	3.21146	6.11979	2.85415	ST8SIA5	NC_046302.1	38436323	38491483	-	8743	protein_coding	ST8 alpha-N-acetyl-neuraminide alpha-2%2C8-sialyltransferase 5%2C transcript variant X1 && P61646.1 RecName: Full=Alpha-2,8-sialyltransferase 8E; AltName: Full=Sialyltransferase 8E; Short=SIAT8-E; AltName: Full=Sialyltransferase St8Sia V; Short=ST8SiaV && PF00777:Glycosyltransferase family 29 (sialyltransferase)	Glyco_transf_29
117011755	233	238	294	347	373	148	211	238	97	317	328	270	239	306	8.2939	11.9222	8.93571	12.3419	3.07061	8.49874	6.01117	2.97253	0.985297	2.22359	3.01036	5.53169	5.19626	4.76799	POLI	NC_046302.1	44055442	44079921	+	4038	protein_coding	DNA polymerase iota%2C transcript variant X1 && Q9UNA4.3 RecName: Full=DNA polymerase iota; AltName: Full=Eta2; AltName: Full=RAD30 homolog B && PF00817:impB/mucB/samB family|PF11799:impB/mucB/samB family C-terminal domain	IMS
117011756	27	272	57	84	114	733	943	358	217	616	132	95	374	191	3.56437	0.702229	1.85152	1.41558	0.453881	0.60686	2.75693	2.13902	0	0.531986	1.0052	0.599876	2.00982	0	LOC117011756	NC_046302.1	44054572	44055407	-	174	lncRNA	uncharacterized LOC117011756 && - && -	-
117011757	780	562	847	968	1299	1099	1469	1393	1917	1582	1012	965	1192	1546	33.8338	28.6024	42.5784	31.2775	27.5919	28.1054	37.2223	32.7414	20.3793	26.4937	33.7973	29.3515	30.4424	27.9817	VPS4B	NC_046302.1	50544609	50573750	-	1995	protein_coding	vacuolar protein sorting 4 homolog B && Q0VD48.1 RecName: Full=Vacuolar protein sorting-associated protein 4B && PF00004:ATPase family associated with various cellular activities (AAA)|PF09336:Vps4 C terminal oligomerisation domain|PF04212:MIT (microtubule interacting and transport) domain	AAA
117011758	41	550	292	543	276	373	1014	389	155	554	227	463	715	425	5.53246	5.69824	4.83855	4.55934	3.59236	3.9698	4.25396	3.27114	2.53339	3.00184	2.72308	3.3999	3.613	5.37103	SOCS6	NC_046302.1	54782188	54850394	+	6969	protein_coding	suppressor of cytokine signaling 6%2C transcript variant X7 && - && -	-
117011759	444	480	145	361	315	285	391	415	169	529	267	283	313	287	21.0936	11.0819	12.5104	14.5933	13.4198	10.1823	11.827	13.2405	29.4224	12.1105	11.2136	9.08584	7.92927	10.8765	TPRA1	NC_046302.1	1858902	1875155	+	3837	protein_coding	transmembrane protein adipocyte associated 1%2C transcript variant X2 && Q86W33.1 RecName: Full=Transmembrane protein adipocyte-associated 1; AltName: Full=Integral membrane protein GPR175; AltName: Full=Transmembrane protein 227 && PF10160:Predicted membrane protein	-
117011760	371	249	423	470	388	245	299	344	179	341	464	360	252	368	0.223481	0.947915	0.532638	0.083534	0.763337	0.349158	0.244032	0.248504	0.0948739	0.294307	0.845271	0.278767	0.222376	0.0547168	ALPK2	NC_046302.1	47242808	47381018	-	7863	protein_coding	alpha kinase 2%2C transcript variant X2 && Q86TB3.3 RecName: Full=Alpha-protein kinase 2; AltName: Full=Heart alpha-protein kinase && PF02816:Alpha-kinase family|PF07679:Immunoglobulin I-set domain	I-set
117011761	2	0	3	2	0	0	0	0	0	0	1	0	0	0	7.56766	7.00807	8.36931	5.90015	4.47633	5.13005	3.43109	5.74481	3.73332	2.96685	7.52372	5.31752	4.0115	4.93526	MALT1	NC_046302.1	47380836	47431267	+	2964	protein_coding	MALT1 paracaspase%2C transcript variant X1 && Q9UDY8.1 RecName: Full=Mucosa-associated lymphoid tissue lymphoma translocation protein 1; AltName: Full=MALT lymphoma-associated translocation; AltName: Full=Paracaspase && PF13895:Immunoglobulin domain|PF00656:Caspase domain	Peptidase_C14
117011762	21	10	8	10	8	14	11	10	11	11	4	1	0	3	0	0	0	0.182452	0.702003	0	0	0	0.276294	0	0	0	0.259043	0	LOC117011762	NC_046302.1	47310002	47313902	+	450	lncRNA	uncharacterized LOC117011762%2C transcript variant X2 && Q86TB3.3 RecName: Full=Alpha-protein kinase 2; AltName: Full=Heart alpha-protein kinase && -	-
117011763	1232	752	1951	1872	2031	1098	1133	1030	1301	847	1553	1049	993	1301	10.4006	10.1308	13.3405	9.02261	10.2992	1.66196	6.90302	8.21158	2.65578	9.41786	15.5585	12.3506	10.353	10.7922	LPIN2	NC_046302.1	14294736	14372531	+	3558	protein_coding	lipin 2%2C transcript variant X2 && Q92539.1 RecName: Full=Phosphatidate phosphatase LPIN2; AltName: Full=Lipin-2 && PF08235:LNS2 (Lipin/Ned1/Smp2)|PF16876:Lipin/Ned1/Smp2 multi-domain protein middle domain|PF04571:lipin, N-terminal conserved region	-
117011764	456	400	457	713	1208	449	603	523	608	671	404	334	491	560	31.9953	30.2307	32.2816	35.9074	14.9999	40.8275	39.9726	25.0473	31.7378	24.455	42.1806	41.2147	36.0404	35.7892	TXNL1	NC_046302.1	45835108	45865080	-	2801	protein_coding	thioredoxin like 1%2C transcript variant X2 && O43396.3 RecName: Full=Thioredoxin-like protein 1; AltName: Full=32 kDa thioredoxin-related protein && PF00085:Thioredoxin|PF06201:PITH domain	-
117011765	370	630	443	515	605	609	723	750	529	991	768	635	736	638	0.37794	0.0558445	0	0.112573	0.288758	0.0482603	0.0438488	0.0425261	0.113649	0.21153	0.239814	0.143115	0.106553	0.44243	ANKUB1	NC_046285.1	8843048	8869411	-	2188	protein_coding	ankyrin repeat and ubiquitin domain containing 1%2C transcript variant X2 && A6NFN9.2 RecName: Full=Protein ANKUB1; AltName: Full=Ankyrin repeat and ubiquitin domain-containing 1 && PF12796:Ankyrin repeats (3 copies)	-
117011766	599	598	889	1109	341	685	652	598	226	355	1526	922	806	760	11.7683	1.63168	1.87529	6.22699	4.61061	2.51284	4.3856	4.34889	3.72507	2.36129	3.77297	3.55612	2.35494	5.96632	DSG2	NC_046302.1	26386385	26426388	+	5841	protein_coding	desmoglein 2 && Q14126.2 RecName: Full=Desmoglein-2; AltName: Full=Cadherin family member 5; AltName: Full=HDGC; Flags: Precursor && PF00028:Cadherin domain	Cadherin
117011767	656	118	425	492	654	190	231	272	201	294	494	263	153	415	14.4653	3.74044	2.9743	1.91495	1.95711	1906.69	31.8871	113.8	4.34981	42.5046	141.249	155.198	34.3251	1.25434	TTR	NC_046302.1	26457778	26464203	+	686	protein_coding	transthyretin && Q9MYN8.1 RecName: Full=Transthyretin; AltName: Full=Prealbumin; Flags: Precursor && PF00576:HIUase/Transthyretin family	-
117011768	1344	51	276	720	430	95	215	269	371	90	258	167	68	220	0.185577	0	0	0	0.283574	0	0	0	0	0	0	0	0.209281	0.193105	LOC117011768	NC_046302.1	26458872	26464482	-	557	lncRNA	uncharacterized LOC117011768 && - && -	-
117011769	1181	794	1326	1643	567	1085	843	746	271	449	1900	1382	983	1257	12.8062	8.47244	10.7988	13.3017	15.2864	7.91171	7.34613	6.51299	9.35658	7.75689	9.85741	7.51195	8.31271	16.4715	SMAD7	NC_046302.1	40123377	40153030	-	3043	protein_coding	SMAD family member 7%2C transcript variant X2 && O35253.1 RecName: Full=Mothers against decapentaplegic homolog 7; Short=MAD homolog 7; Short=Mothers against DPP homolog 7; AltName: Full=Mothers against decapentaplegic homolog 8; Short=MAD homolog 8; Short=Mothers against DPP homolog 8; AltName: Full=SMAD family member 7; Short=SMAD 7; Short=Smad7 && PF03165:MH1 domain|PF03166:MH2 domain	MH2
117011770	361	476	340	407	269	340	497	420	87	352	339	433	476	294	107.488	91.2014	116.789	107.885	127.211	122.52	112.188	148.615	182.947	137.916	153.589	138.957	111.443	146.773	RPN1	NC_046302.1	658552	685191	+	2433	protein_coding	ribophorin I%2C transcript variant X1 && Q5RFB6.1 RecName: Full=Dolichyl-diphosphooligosaccharide--protein glycosyltransferase subunit 1; AltName: Full=Dolichyl-diphosphooligosaccharide--protein glycosyltransferase 67 kDa subunit; AltName: Full=Ribophorin I; Short=RPN-I; AltName: Full=Ribophorin-1; Flags: Precursor && PF04597:Ribophorin I	-
117011771	102	1635	346	296	322	323	659	411	72	1284	248	269	459	232	0.425377	0.16761	0.441926	0.225249	0.108334	0	0	0.127637	0	0	0	0.14318	0	0	LOC117011771	NC_046302.1	671332	672060	+	729	pseudogene	- && Q90YR8.1 RecName: Full=40S ribosomal protein S6 && PF01092:Ribosomal protein S6e	-
117011772	324	394	336	607	157	325	253	129	32	97	139	214	180	179	1.89663	1.86831	3.39351	0.836936	2.01262	1.3993	1.27139	2.56093	3.42199	2.17024	0.980605	2.8728	1.54475	1.75428	LOC117011772	NC_046302.1	16185170	16186150	+	981	protein_coding	vacuolar protein sorting-associated protein 29 && Q9QZ88.1 RecName: Full=Vacuolar protein sorting-associated protein 29; AltName: Full=Vesicle protein sorting 29 && PF12850:Calcineurin-like phosphoesterase superfamily domain	-
117011773	6	1	3	3	1	1	5	4	0	1	2	1	3	0	10.4976	6.98394	13.975	10.1608	12.7158	5.22714	6.51195	7.5264	6.09129	10.0148	8.05569	6.01927	5.26481	8.09647	RAB43	NC_046302.1	214510	257536	-	3919	protein_coding	RAB43%2C member RAS oncogene family%2C transcript variant X2 && Q86YS6.1 RecName: Full=Ras-related protein Rab-43; AltName: Full=Ras-related protein Rab-41 && PF00071:Ras family	Ras
117011774	653	467	791	760	697	531	774	702	327	571	771	561	521	519	49.2528	48.3343	52.8771	50.6475	51.5579	76.3837	68.6716	68.1445	96.4735	73.6172	54.5518	50.8177	54.0927	50.8044	ISY1	NC_046302.1	264894	299965	-	1446	protein_coding	ISY1 splicing factor homolog%2C transcript variant X2 && Q69ZQ2.2 RecName: Full=Pre-mRNA-splicing factor ISY1 homolog && PF06246:Isy1-like splicing family	-
117011775	373	325	314	387	317	262	309	245	142	226	217	227	216	348	41.7976	65.7067	40.8111	40.1563	42.6679	29.7646	65.0339	57.8422	11.4736	56.1451	37.1232	40.3678	67.6728	39.0715	NAPG	NC_046302.1	7530310	7552064	-	1192	protein_coding	NSF attachment protein gamma && Q9CWZ7.1 RecName: Full=Gamma-soluble NSF attachment protein; Short=SNAP-gamma; AltName: Full=N-ethylmaleimide-sensitive factor attachment protein gamma && PF14938:Soluble NSF attachment protein, SNAP	-
117011776	783	348	447	682	652	370	473	546	908	502	492	334	261	388	3.6881	1.29611	3.52092	3.00861	4.6456	4.07304	4.25583	4.12745	4.79584	3.30273	3.62627	3.92551	4.83364	2.48932	LOC117011776	NC_046302.1	16204098	16205134	+	1037	protein_coding	succinate dehydrogenase [ubiquinone] iron-sulfur subunit%2C mitochondrial-like && Q007T0.1 RecName: Full=Succinate dehydrogenase [ubiquinone] iron-sulfur subunit, mitochondrial; AltName: Full=Iron-sulfur subunit of complex II; Short=Ip; Flags: Precursor && PF13085:2Fe-2S iron-sulfur cluster binding domain|PF13534:4Fe-4S dicluster domain	-
117011777	17	61	39	8	76	26	20	21	6	25	76	21	15	4	5.95359	6.84045	6.17188	5.14675	5.52905	2.97539	3.9777	3.62671	2.03722	4.35481	4.54847	4.43116	4.5146	3.99209	ADNP2	NC_046302.1	60384141	60403567	+	8056	protein_coding	ADNP homeobox 2%2C transcript variant X1 && Q6IQ32.1 RecName: Full=ADNP homeobox protein 2; AltName: Full=Zinc finger protein 508 && -	-
117011778	217	170	231	213	168	144	106	183	89	95	255	151	102	136	7.7766	3.3934	5.67543	5.78553	5.9743	3.78605	5.4085	4.35827	7.06052	4.58511	3.02684	3.74248	3.74472	5.86283	IMPA2	NC_046302.1	6008776	6073255	-	4825	protein_coding	inositol monophosphatase 2%2C transcript variant X2 && O14732.1 RecName: Full=Inositol monophosphatase 2; Short=IMP 2; Short=IMPase 2; AltName: Full=Inositol-1(or 4)-monophosphatase 2; AltName: Full=Myo-inositol monophosphatase A2 && PF00459:Inositol monophosphatase family	-
117011779	0	0	0	1	4	0	0	0	1	0	0	0	1	0	4.98152	8.62255	7.65737	7.02532	1.63116	7.03611	5.66164	2.99709	1.98711	2.20774	6.42936	7.26311	6.64964	6.18857	ESCO1	NC_046302.1	17405107	17446837	-	4067	protein_coding	establishment of sister chromatid cohesion N-acetyltransferase 1%2C transcript variant X1 && Q5FWF5.3 RecName: Full=N-acetyltransferase ESCO1; AltName: Full=CTF7 homolog 1; AltName: Full=Establishment factor-like protein 1; Short=EFO1p; Short=hEFO1; AltName: Full=Establishment of cohesion 1 homolog 1; Short=ECO1 homolog 1; Short=ESO1 homolog 1 && PF13880:ESCO1/2 acetyl-transferase|PF13878:zinc-fi…	-
117011780	358	295	442	391	464	56	256	314	76	362	633	421	316	357	0	0.241956	0.106325	0	0	0	0	0	0	0	0.0865863	0	0.115415	0	LOC117011780	NC_046302.1	17410755	17411764	+	1010	pseudogene	- && P09651.5 RecName: Full=Heterogeneous nuclear ribonucleoprotein A1; Short=hnRNP A1; AltName: Full=Helix-destabilizing protein; AltName: Full=Single-strand RNA-binding protein; AltName: Full=hnRNP core protein A1; Contains: RecName: Full=Heterogeneous nuclear ribonucleoprotein A1, N-terminally processed && PF00076:RNA recognition motif. (a.k.a. RRM, RBD, or RNP domain)|PF11627:Nuclear factor h…	RRM_1
117011781	867	693	842	1225	532	1083	1167	754	715	740	1351	1106	866	932	0.306726	0	0	0	0	0	0	0	0	0	0	0	0	0	LOC117011781	NC_046302.1	17434894	17435230	+	337	pseudogene	- && P61251.3 RecName: Full=40S ribosomal protein S26 >P62856.3 RecName: Full=40S ribosomal protein S26 >P62854.3 RecName: Full=40S ribosomal protein S26 >P62855.3 RecName: Full=40S ribosomal protein S26 >Q56JV1.3 RecName: Full=40S ribosomal protein S26 >P49171.4 RecName: Full=40S ribosomal protein S26 && PF01283:Ribosomal protein S26e	-
117011782	8	1	0	3	8	1	1	1	2	5	6	3	2	9	28.1947	30.4476	32.1728	29.4371	31.3012	32.9658	27.0273	30.6375	54.0289	31.081	37.9315	33.6472	30.8009	32.5739	CXXC1	NC_046302.1	41095095	41100715	-	2460	protein_coding	CXXC finger protein 1 && Q9P0U4.2 RecName: Full=CXXC-type zinc finger protein 1; AltName: Full=CpG-binding protein; AltName: Full=PHD finger and CXXC domain-containing protein 1 && PF00628:PHD-finger|PF12269:CpG binding protein zinc finger C terminal domain|PF02008:CXXC zinc finger domain	zf-CXXC
117011783	665	78	102	443	341	139	267	273	175	149	252	199	118	324	1.36103	3.04834	3.12564	3.98284	2.90069	2.70753	3.32436	3.67546	2.92952	5.13184	2.96962	3.47205	1.05017	2.23617	LOC117011783	NC_046302.1	41112165	41125848	-	1443	lncRNA	uncharacterized LOC117011783 && O00370.1 RecName: Full=LINE-1 retrotransposable element ORF2 protein; Short=ORF2p; Includes: RecName: Full=Reverse transcriptase; Includes: RecName: Full=Endonuclease && -	-
117011784	96	21	19	16	17	12387	228	839	24	315	1108	1020	202	8	19.0663	7.98487	12.5074	14.1058	12.7984	9.18205	8.29215	10.1261	3.73488	9.12241	11.2455	7.9212	7.37198	10.1749	SERPINB8	NC_046302.1	50890311	50907597	+	3795	protein_coding	serpin family B member 8%2C transcript variant X2 && P50452.2 RecName: Full=Serpin B8; AltName: Full=Cytoplasmic antiproteinase 2; Short=CAP-2; Short=CAP2; AltName: Full=Peptidase inhibitor 8; Short=PI-8 && PF00079:Serpin (serine protease inhibitor)	Serpin
117011785	1	0	0	0	2	0	0	0	0	0	0	0	1	1	5.32646	5.11575	2.44981	4.84776	2.4587	4.16593	4.71209	3.17149	1.23465	2.58369	3.28591	4.25805	3.75425	4.84971	ARL13B	NC_046285.1	24603815	24668872	+	3726	protein_coding	ADP ribosylation factor like GTPase 13B%2C transcript variant X1 && Q3SXY8.1 RecName: Full=ADP-ribosylation factor-like protein 13B; AltName: Full=ADP-ribosylation factor-like protein 2-like 1; Short=ARL2-like protein 1 && PF00025:ADP-ribosylation factor family	Arf
117011786	377	211	306	493	589	228	233	213	229	255	343	219	217	466	18.3751	8.87192	171.326	60.9712	61.6142	31.5142	11.5302	25.1605	26.8338	8.11166	65.7752	25.977	18.1538	14.7039	SERPINB10	NC_046302.1	50869342	50886000	+	1997	protein_coding	serpin family B member 10 && B2KI30.1 RecName: Full=Serpin B10; AltName: Full=Proteinase inhibitor 10 && PF00079:Serpin (serine protease inhibitor)	Serpin
117011787	2530	1816	2646	3197	3919	2823	2845	3886	3580	3625	4273	3239	2326	3320	4.87127	15.2567	5.32092	5.56879	6.08706	14.2078	21.8461	12.3148	5.22956	16.2464	7.68408	22.2732	14.4781	16.083	CDH2	NC_046302.1	23563804	23774149	-	4541	protein_coding	cadherin 2 && B2KI42.1 RecName: Full=Cadherin-2; AltName: Full=Neural cadherin; Short=N-cadherin; AltName: CD_antigen=CD325; Flags: Precursor && PF08758:Cadherin prodomain like|PF01049:Cadherin cytoplasmic region|PF00028:Cadherin domain	Cadherin
117011788	3	1	3	2	1	0	0	1	0	0	0	1	0	0	2.20686	3.91304	3.22953	2.60107	1.39603	2.86043	2.38972	1.34572	1.27015	1.04126	1.50572	2.57591	2.03381	1.82723	RNF138	NC_046302.1	26800128	26839575	+	8712	protein_coding	ring finger protein 138 && Q32LN5.1 RecName: Full=E3 ubiquitin-protein ligase RNF138; AltName: Full=RING finger protein 138 && PF00097:Zinc finger, C3HC4 type (RING finger)|PF05605:Drought induced 19 protein (Di19), zinc-binding	zf-C3HC4
117011789	18	15	31	10	25	13	13	27	27	23	11	27	13	16	0	0.229784	0.0336587	0	0.0495065	0.115837	0.180425	0.131237	0.0194848	0.145064	0.0548204	0.408942	0.182682	0.0842811	DCC	NC_046302.1	42493065	43531420	+	6381	protein_coding	DCC netrin 1 receptor && P43146.2 RecName: Full=Netrin receptor DCC; AltName: Full=Colorectal cancer suppressor; AltName: Full=Immunoglobulin superfamily DCC subclass member 1; AltName: Full=Tumor suppressor protein DCC; Flags: Precursor && PF06583:Neogenin C-terminus|PF07679:Immunoglobulin I-set domain|PF00041:Fibronectin type III domain	I-set
117011790	398	224	510	485	631	194	266	317	192	424	361	226	177	295	20.0729	4.76628	12.8629	9.08586	4.4703	8.55136	10.7799	6.43065	4.61271	3.96401	6.95242	6.46141	6.0793	8.43694	RNF125	NC_046302.1	26755454	26788523	+	4717	protein_coding	ring finger protein 125 && Q96EQ8.4 RecName: Full=E3 ubiquitin-protein ligase RNF125; AltName: Full=RING finger protein 125; AltName: Full=T-cell RING activation protein 1; Short=TRAC-1 && PF05605:Drought induced 19 protein (Di19), zinc-binding|PF15227:zinc finger of C3HC4-type, RING	-
117011791	689	572	712	892	944	1046	1035	1059	1122	1150	902	704	671	683	1.2689	0.923043	1.11546	0.620234	0.894904	0.997106	1.26834	1.31795	1.87848	0.961493	1.48644	0.492816	0.550375	0.812537	LOC117011791	NC_046302.1	8877493	8878553	-	1059	protein_coding	ATP synthase subunit gamma%2C mitochondrial-like && Q5RBS9.1 RecName: Full=ATP synthase subunit gamma, mitochondrial; AltName: Full=F-ATPase gamma subunit; Flags: Precursor && PF00231:ATP synthase	-
117011793	482	641	453	583	644	336	808	741	110	723	506	461	692	433	22.3862	0.19222	6.02544	5.94141	5.42515	3.15618	1.5093	4.4889	3.19469	0.679559	9.58443	2.51778	2.38396	3.55336	SERPINB2	NC_046302.1	50851672	50865783	+	1907	protein_coding	serpin family B member 2 && P05120.2 RecName: Full=Plasminogen activator inhibitor 2; Short=PAI-2; AltName: Full=Monocyte Arg-serpin; AltName: Full=Placental plasminogen activator inhibitor; AltName: Full=Serpin B2; AltName: Full=Urokinase inhibitor; Flags: Precursor && PF00079:Serpin (serine protease inhibitor)	Serpin
117011794	37	11	34	38	61	40	46	46	40	37	43	39	43	24	2.36928	0.390793	3.09113	1.92567	1.8523	2.0826	0.920544	1.19037	2.18708	0.838814	1.77142	1.44661	1.55343	1.31869	PMAIP1	NC_046302.1	48155549	48160576	+	1876	protein_coding	phorbol-12-myristate-13-acetate-induced protein 1 && Q13794.1 RecName: Full=Phorbol-12-myristate-13-acetate-induced protein 1; Short=PMA-induced protein 1; AltName: Full=Immediate-early-response protein APR; AltName: Full=Protein Noxa && PF15150:Phorbol-12-myristate-13-acetate-induced	-
117011795	464	451	463	505	564	227	334	314	132	379	419	342	312	299	0.0979159	0.115745	0.576444	0.103699	0.0249369	0.0666837	0.060588	0.0881407	0.0392587	0.116913	0.0828407	0.164791	0.184038	0.0339626	L3MBTL4	NC_046302.1	11404509	11733789	+	3167	protein_coding	L3MBTL histone methyl-lysine binding protein 4 && Q8NA19.2 RecName: Full=Lethal(3)malignant brain tumor-like protein 4; Short=H-l(3)mbt-like protein 4; Short=L(3)mbt-like protein 4 && PF01530:Zinc finger, C2HC type|PF02820:mbt repeat|PF00536:SAM domain (Sterile alpha motif)	MBT
117011796	363	134	255	340	365	173	272	226	274	239	167	173	155	263	18.909	21.6266	26.0999	20.8991	20.6889	27.1135	22.7482	23.443	29.1569	24.5926	24.1102	28.4281	26.3849	28.7358	DYM	NC_046302.1	40230964	40502328	-	2695	protein_coding	dymeclin%2C transcript variant X1 && Q7RTS9.1 RecName: Full=Dymeclin; AltName: Full=Dyggve-Melchior-Clausen syndrome protein && PF09742:Dyggve-Melchior-Clausen syndrome protein	-
117011797	196	287	290	348	84	271	240	131	65	97	299	283	232	234	113.089	94.9677	83.3587	105.19	84.6834	142.185	132.798	119.027	222.198	123.91	105.029	110.372	116.223	92.0113	LOC117011797	NC_046302.1	14079871	14094388	-	1010	protein_coding	myosin regulatory light chain 12B && Q3THE2.2 RecName: Full=Myosin regulatory light chain 12B; AltName: Full=Myosin regulatory light chain 2-B, smooth muscle isoform; AltName: Full=Myosin regulatory light chain 20 kDa; Short=MLC20; AltName: Full=Myosin regulatory light chain MRLC2 >O14950.2 RecName: Full=Myosin regulatory light chain 12B; AltName: Full=MLC-2A; Short=MLC-2; AltName: Full=Myosin re…	-
117011798	0	2	1	0	0	0	0	0	0	0	1	0	1	0	9.6741	15.6639	28.2511	15.8202	13.5404	14.2009	14.4874	16.9775	6.74709	13.2861	20.1866	16.1719	20.0318	12.4774	ME2	NC_046302.1	41424250	41476642	+	2543	protein_coding	malic enzyme 2%2C transcript variant X3 && P23368.1 RecName: Full=NAD-dependent malic enzyme, mitochondrial; Short=NAD-ME; AltName: Full=Malic enzyme 2; Flags: Precursor && PF03949:Malic enzyme, NAD binding domain|PF00390:Malic enzyme, N-terminal domain	Malic_M
117011799	1	0	0	0	0	0	0	0	0	0	0	0	0	0	2.76238	0.421337	0.185152	2.05259	0.680821	0.81926	0.744371	1.2032	1.71493	0.0797979	1.20624	2.33952	0.100491	0.463619	STX19	NC_046285.1	24633843	24645947	-	1160	protein_coding	syntaxin 19 && Q0VCI2.1 RecName: Full=Syntaxin-19 && PF00804:Syntaxin	-
117011801	671	613	737	882	975	768	693	810	1069	826	1067	793	650	745	10.8194	0.0655866	1.32578	3.52564	2.75544	1.19027	1.39045	1.99779	3.27014	0.645922	0.704124	0.672324	0.187712	1.44336	SERPINB7	NC_046302.1	50769743	50819884	+	1863	protein_coding	serpin family B member 7%2C transcript variant X1 && O75635.1 RecName: Full=Serpin B7; AltName: Full=Megsin; AltName: Full=TP55 && PF00079:Serpin (serine protease inhibitor)	Serpin
117011802	19	36	42	70	53	37	50	57	34	80	49	48	13	30	1.46749	0.542093	3.52561	1.74843	1.47159	1.49911	1.19182	2.47685	2.09611	0.45174	4.15146	3.14895	2.01695	1.00211	SKA1	NC_046302.1	41125935	41139969	+	2254	protein_coding	spindle and kinetochore associated complex subunit 1 && Q0V7M7.2 RecName: Full=Spindle and kinetochore-associated protein 1 && PF07160:Protein of unknown function (DUF1395)	-
117011803	700	248	442	652	615	330	328	413	114	374	488	288	240	359	0.165652	4.37317	1.6636	1.2719	0.632815	1.6358	2.61378	2.68405	0.531334	2.8185	1.07447	3.06667	4.91933	1.49388	MRO	NC_046302.1	41368646	41388192	-	1872	protein_coding	maestro && Q9BYG7.2 RecName: Full=Protein maestro; AltName: Full=Male-specific transcription in the developing reproductive organs; AltName: Full=Protein B29 && -	-
117011804	192	156	85	220	116	147	183	127	37	104	140	152	120	168	3.40856	6.30929	3.04705	4.40739	1.79673	3.75192	3.9485	2.92556	1.55733	2.6738	1.34129	3.54865	4.11211	2.58451	LOC117011804	NC_046302.1	29330868	29342133	+	3912	protein_coding	zinc finger protein 271-like && Q5R5U3.1 RecName: Full=Zinc finger protein 271 && PF00096:Zinc finger, C2H2 type	zf-C2H2
117011805	355	145	3186	1483	1558	596	240	540	431	175	1502	497	311	273	1.77695	5.37934	1.12566	2.51302	1.4901	2.67858	2.47395	2.12623	1.17295	2.21226	1.3567	1.83811	2.27274	1.60099	ZNF397	NC_046302.1	29300727	29309543	+	4770	protein_coding	zinc finger protein 397%2C transcript variant X1 && Q1LZ87.1 RecName: Full=Zinc finger protein 397 && PF02023:SCAN domain|PF00096:Zinc finger, C2H2 type	SCAN
117011806	214	567	225	308	350	611	1034	601	191	797	399	969	564	679	14.0704	14.4488	17.6394	16.1709	12.7922	10.1177	16.2699	11.3921	2.411	12.6706	16.8254	19.3279	16.3552	18.69	ZNF24	NC_046302.1	29350282	29357181	-	2630	protein_coding	zinc finger protein 24 && A2T7D7.1 RecName: Full=Zinc finger protein 24 && PF00096:Zinc finger, C2H2 type|PF02023:SCAN domain	SCAN
117011807	186	279	262	276	154	236	217	126	89	98	150	215	152	148	1.15044	1.25792	0.806755	1.2793	0.549355	1.38088	2.0555	1.44982	1.27999	1.36505	1.16798	1.45212	2.30285	2.48399	ZNF396	NC_046302.1	29363633	29370038	-	3594	protein_coding	zinc finger protein 396%2C transcript variant X1 && Q96N95.2 RecName: Full=Zinc finger protein 396; AltName: Full=Zinc finger and SCAN domain-containing protein 14 && PF00096:Zinc finger, C2H2 type|PF02023:SCAN domain	SCAN
117011808	0	12	2	0	4	7	12	9	1	10	4	25	10	5	3.36939	13.7799	3.90283	1.38428	1.56826	2.92766	3.30708	4.35777	0.512422	6.03462	7.56892	9.26852	5.15369	1.24929	SIDT1	NC_046285.1	40087334	40173555	+	2669	protein_coding	SID1 transmembrane family member 1%2C transcript variant X1 && Q9NXL6.2 RecName: Full=SID1 transmembrane family member 1; Flags: Precursor && PF13965:dsRNA-gated channel SID-1	-
117011809	916	184	565	522	267	382	530	326	175	202	375	292	246	370	10.5138	1.68861	2.49326	5.06811	3.91457	2.66562	3.09374	3.73766	2.45136	2.08089	4.88263	5.36605	1.11694	3.5873	ATP8B1	NC_046302.1	46625981	46739738	-	5427	protein_coding	ATPase phospholipid transporting 8B1%2C transcript variant X1 && O43520.3 RecName: Full=Phospholipid-transporting ATPase IC; AltName: Full=ATPase class I type 8B member 1; AltName: Full=Familial intrahepatic cholestasis type 1; AltName: Full=P4-ATPase flippase complex alpha subunit ATP8B1 && PF00122:E1-E2 ATPase|PF16212:Phospholipid-translocating P-type ATPase C-terminal|PF16209:Phospholipid-tran…	E1-E2_ATPase
117011810	13	8	11	8	12	10	14	15	16	11	18	5	5	8	6.11165	8.00974	8.28186	8.97017	3.04532	11.2651	9.61878	6.57788	13.5839	4.99711	11.4655	12.6113	16.6314	9.53934	LOC117011810	NC_046302.1	35388151	35388928	-	778	protein_coding	pre-mRNA-splicing factor SPF27-like && Q9D287.1 RecName: Full=Pre-mRNA-splicing factor SPF27; AltName: Full=Breast carcinoma-amplified sequence 2 homolog; AltName: Full=DNA amplified in mammary carcinoma 1 protein >O75934.1 RecName: Full=Pre-mRNA-splicing factor SPF27; AltName: Full=Breast carcinoma-amplified sequence 2; AltName: Full=DNA amplified in mammary carcinoma 1 protein; AltName: Full=Sp…	-
117011811	0	0	0	0	0	0	0	0	0	0	0	0	0	0	0.123202	0.58254	0.0639977	0	0	0.0629282	0.285879	0.166354	0	0.165493	0.104234	0.933061	0.416816	0.0640998	MC4R	NC_046302.1	48431158	48432836	-	1678	protein_coding	melanocortin 4 receptor && O97504.1 RecName: Full=Melanocortin receptor 4; Short=MC4-R && PF00001:7 transmembrane receptor (rhodopsin family)	7tm_1
117011812	413	3	107	138	131	57	30	92	49	14	209	46	39	63	5.57885	0.0622137	0.601461	1.67217	1.4074	0.483881	0.293099	0.947527	0.759667	0.141393	1.02413	0.106292	0.0593531	0.602421	SERPINB11	NC_046302.1	50734194	50752251	+	1964	protein_coding	serpin family B member 11%2C transcript variant X1 && Q96P15.1 RecName: Full=Serpin B11 && PF00079:Serpin (serine protease inhibitor)	Serpin
117011813	43	6	54	44	44	37	18	24	33	17	38	26	25	23	0.955537	0.132885	0.408764	0.714331	0.558281	0.459352	0.0521703	0.354176	1.08174	0.402678	0.190217	0.170275	0.0633874	0.409416	KATNAL2	NC_046302.1	38627666	38693726	+	1839	protein_coding	katanin catalytic subunit A1 like 2%2C transcript variant X1 && Q8IYT4.3 RecName: Full=Katanin p60 ATPase-containing subunit A-like 2; Short=Katanin p60 subunit A-like 2; AltName: Full=p60 katanin-like 2 && PF00004:ATPase family associated with various cellular activities (AAA)	AAA
117011814	3	3	17	4	1	2	2	3	1	4	3	5	5	1	5.44428	12.3319	5.50071	4.98371	1.27988	5.35531	5.02542	3.58806	0.827562	2.39752	5.35266	7.01545	6.0216	4.29553	ANKRD12	NC_046302.1	8681290	8814112	-	13822	protein_coding	ankyrin repeat domain 12%2C transcript variant X2 && Q6UB98.3 RecName: Full=Ankyrin repeat domain-containing protein 12; AltName: Full=Ankyrin repeat-containing cofactor 2; AltName: Full=GAC-1 protein && PF12796:Ankyrin repeats (3 copies)	-
117011815	493	477	655	686	706	692	639	679	632	716	743	734	610	720	98.823	99.7643	88.8607	95.9076	107.962	121.375	116.184	107.567	177.891	105.993	87.6444	86.9437	113.367	79.5468	NDUFV2	NC_046302.1	8814253	8845554	-	910	protein_coding	NADH:ubiquinone oxidoreductase core subunit V2 && Q0MQI8.1 RecName: Full=NADH dehydrogenase [ubiquinone] flavoprotein 2, mitochondrial; AltName: Full=NADH-ubiquinone oxidoreductase 24 kDa subunit; Flags: Precursor >Q0MQI7.1 RecName: Full=NADH dehydrogenase [ubiquinone] flavoprotein 2, mitochondrial; AltName: Full=NADH-ubiquinone oxidoreductase 24 kDa subunit; Flags: Precursor && PF01257:Thioredox…	-
117011816	1105	785	784	1294	1083	1360	1398	1292	1805	1352	1213	1068	1007	864	32.6013	29.3693	33.9808	34.817	31.2632	28.0581	26.238	30.2132	22.0356	25.7938	35.7049	30.9489	28.5618	34.8421	RALBP1	NC_046302.1	8484184	8547073	-	3865	protein_coding	ralA binding protein 1 && Q15311.3 RecName: Full=RalA-binding protein 1; Short=RalBP1; AltName: Full=76 kDa Ral-interacting protein; AltName: Full=Dinitrophenyl S-glutathione ATPase; Short=DNP-SG ATPase; AltName: Full=Ral-interacting protein 1 && PF00620:RhoGAP domain	RhoGAP
117011817	238	326	669	490	436	342	384	464	138	365	587	394	437	295	0.181239	0.285652	0.439343	0.143957	0	0.0617145	0	0.108763	0.290666	0	0.102223	0.122009	0.204388	0.377181	LOC117011817	NC_046302.1	8482338	8484048	+	1711	pseudogene	- && Q6PEC1.1 RecName: Full=Tubulin-specific chaperone A; AltName: Full=TCP1-chaperonin cofactor A; AltName: Full=Tubulin-folding cofactor A; Short=CFA && -	-
117011818	31	4	2	29	10	9	9	15	16	1	16	26	1	5	16.728	13.4313	23.2811	15.5432	19.1711	21.2799	16.8446	20.4562	41.191	15.6867	11.6158	14.5014	14.7714	10.1812	LOC117011818	NC_046302.1	5267781	5268435	-	655	protein_coding	40S ribosomal protein S10-like && P46783.1 RecName: Full=40S ribosomal protein S10 >Q3T0F4.1 RecName: Full=40S ribosomal protein S10 && PF03501:Plectin/S10 domain	-
117011819	0	0	0	0	0	0	0	0	0	0	0	0	0	0	5.78568	9.68562	5.03696	5.93055	7.44561	6.62023	11.0101	7.55026	4.72369	9.84124	8.51825	8.51869	12.6302	8.74468	PHLPP1	NC_046302.1	50048538	50225379	+	6396	protein_coding	PH domain and leucine rich repeat protein phosphatase 1 && O60346.3 RecName: Full=PH domain leucine-rich repeat-containing protein phosphatase 1; AltName: Full=Pleckstrin homology domain-containing family E member 1; Short=PH domain-containing family E member 1; AltName: Full=Suprachiasmatic nucleus circadian oscillatory protein; Short=hSCOP && PF13855:Leucine rich repeat|PF00481:Protein phosphat…	PP2C
117011820	195	1	23	80	65	21	27	40	49	13	15	12	3	25	15.6679	18.8875	9.7772	11.911	12.2473	9.34971	11.1347	8.68099	5.19347	10.8587	11.1995	11.3307	14.1703	12.3755	TSHZ1	NC_046302.1	57634446	57709442	+	3998	protein_coding	teashirt zinc finger homeobox 1 && Q6ZSZ6.2 RecName: Full=Teashirt homolog 1; AltName: Full=Antigen NY-CO-33; AltName: Full=Serologically defined colon cancer antigen 33 && -	-
117011821	32	10	74	48	42	32	28	60	38	11	107	68	39	21	6.2529	29.6966	6.64948	6.98846	6.539	14.0188	14.0727	9.4143	3.2392	12.2892	6.53863	10.2069	12.2311	6.73687	ZNF521	NC_046302.1	21142389	21423185	-	5604	protein_coding	zinc finger protein 521%2C transcript variant X5 && Q96K83.1 RecName: Full=Zinc finger protein 521; AltName: Full=Early hematopoietic zinc finger protein; AltName: Full=LYST-interacting protein 3 && PF13912:C2H2-type zinc finger	-
117011822	3	67	29	29	15	29	51	54	8	57	23	55	79	26	35.2137	20.7495	28.1049	28.0338	21.1187	28.1546	26.5993	27.8684	16.0605	20.0802	33.4822	30.0463	23.8088	24.6694	GALNT1	NC_046302.1	29539443	29604361	+	3863	protein_coding	polypeptide N-acetylgalactosaminyltransferase 1 && Q10472.1 RecName: Full=Polypeptide N-acetylgalactosaminyltransferase 1; AltName: Full=Polypeptide GalNAc transferase 1; Short=GalNAc-T1; Short=pp-GaNTase 1; AltName: Full=Protein-UDP acetylgalactosaminyltransferase 1; AltName: Full=UDP-GalNAc:polypeptide N-acetylgalactosaminyltransferase 1; Contains: RecName: Full=Polypeptide N-acetylgalactosamin…	Glycos_transf_2
117011823	129	202	111	210	89	139	161	123	49	113	60	133	138	94	0.202283	0	0	0.321344	0.15455	0.619923	0	0.364177	0.243312	0	0.171139	0	0	0	LOC117011823	NC_046302.1	15174076	15174586	+	511	protein_coding	60S ribosomal protein L29-like && Q58DW3.3 RecName: Full=60S ribosomal protein L29 && PF01779:Ribosomal L29e protein family	-
117011824	82	210	50	146	90	121	123	109	45	114	74	84	93	71	7.71348	13.9785	14.3122	10.0603	10.1127	13.3065	13.2323	10.6988	8.51986	12.4173	8.6081	10.2136	14.825	10.7747	NXPE3	NC_046285.1	30714625	30756511	+	3444	protein_coding	neurexophilin and PC-esterase domain family member 3%2C transcript variant X1 && Q5RCA5.1 RecName: Full=NXPE family member 3; AltName: Full=Protein FAM55C; Flags: Precursor && PF06312:Neurexophilin	-
117011825	358	311	432	518	426	252	446	322	51	360	506	487	369	457	2.05961	0.760821	27.0142	3.57861	13.2773	4.73396	2.748	6.95246	11.1481	1.26802	26.6822	8.18909	5.08086	8.30472	GP9	NC_046302.1	180307	182073	+	803	protein_coding	glycoprotein IX platelet && P14770.3 RecName: Full=Platelet glycoprotein IX; Short=GP-IX; Short=GPIX; AltName: Full=Glycoprotein 9; AltName: CD_antigen=CD42a; Flags: Precursor && PF01462:Leucine rich repeat N-terminal domain|PF13855:Leucine rich repeat	-
117011826	40	37	27	56	25	47	77	56	37	53	48	50	71	83	13.6608	20.9076	13.159	15.9429	10.8859	12.1679	14.3589	9.78365	6.83207	11.568	13.0377	16.5292	13.2164	18.2175	SMAD4	NC_046302.1	41489432	41576610	+	8626	protein_coding	SMAD family member 4%2C transcript variant X2 && Q1HE26.1 RecName: Full=Mothers against decapentaplegic homolog 4; Short=MAD homolog 4; Short=Mothers against DPP homolog 4; AltName: Full=SMAD family member 4; Short=SMAD 4; Short=Smad4 && PF03165:MH1 domain|PF03166:MH2 domain	MH2
117011827	87	301	97	45	53	74	92	125	11	174	231	237	118	31	2.75471	5.94998	3.22149	2.92122	3.23967	3.32973	3.5742	2.89515	2.0644	3.30638	2.12316	2.54866	3.67583	2.23613	ELAC1	NC_046302.1	41483344	41502285	+	7167	protein_coding	elaC ribonuclease Z 1%2C transcript variant X3 && Q9H777.2 RecName: Full=Zinc phosphodiesterase ELAC protein 1; AltName: Full=Deleted in Ma29; AltName: Full=ElaC homolog protein 1; AltName: Full=Ribonuclease Z 1; Short=RNase Z 1; AltName: Full=tRNA 3 endonuclease 1; AltName: Full=tRNase Z 1 && PF12706:Beta-lactamase superfamily domain	-
117011828	552	75	126	335	269	137	175	218	107	122	303	279	52	181	66.2541	27.0061	44.5692	54.2383	35.0656	30.4437	32.0432	29.7056	21.4955	22.2776	35.5221	37.7833	30.1157	44.8517	SS18	NC_046302.1	22036071	22097827	-	2036	protein_coding	SS18 subunit of BAF chromatin remodeling complex%2C transcript variant X2 && Q5RFQ1.2 RecName: Full=Protein SSXT && PF05030:SSXT protein (N-terminal region)	SSXT
117011829	46	51	60	85	30	83	78	55	85	42	102	94	111	69	0.384262	0	0.199606	0.152609	0.293588	0	0	0	0	0	0	0	0	0	LOC117011829	NC_046302.1	22069950	22070487	+	538	pseudogene	- && Q1RP77.1 RecName: Full=Nucleolar protein 16; AltName: Full=Protein ZH1 && -	-
117011830	2	8	1	0	0	1	5	3	0	3	2	15	6	1	19.9497	34.6218	20.8782	22.9144	18.1561	31.8179	27.4118	19.5866	20.0555	19.4414	16.4645	20.4412	23.9866	19.0799	RAB12	NC_046302.1	9257762	9288855	-	2114	protein_coding	RAB12%2C member RAS oncogene family%2C transcript variant X1 && Q6IQ22.3 RecName: Full=Ras-related protein Rab-12 && PF00071:Ras family	Ras
117011831	106	1	11	40	35	9	6	20	12	3	23	2	1	11	9.9995	14.0344	14.7296	12.795	9.00499	13.8358	13.5072	10.2723	7.52163	9.62558	13.7505	16.0627	13.5191	15.0829	SEH1L	NC_046302.1	5222570	5258350	-	3587	protein_coding	SEH1 like nucleoporin%2C transcript variant X1 && Q5RAN6.1 RecName: Full=Nucleoporin SEH1; AltName: Full=Nup107-160 subcomplex subunit SEH1 && -	-
117011832	17	2	7	16	13	8	1	7	16	8	4	3	1	7	16.3386	9.26262	14.2029	14.5667	17.5784	19.9265	15.0101	18.7595	67.38	13.7355	14.6694	14.4783	11.845	20.471	LOC117011832	NC_046302.1	7307603	7308222	+	620	protein_coding	60S ribosomal protein L29 && Q58DW3.3 RecName: Full=60S ribosomal protein L29 && PF01779:Ribosomal L29e protein family	-
117011833	728	1395	708	839	224	701	724	533	92	358	846	929	714	552	0.300484	0.473596	0.832466	0.556903	0.382632	5.11597	1.95229	2.88518	6.62623	0.986649	2.54221	0.606851	0.677729	6.14924	LOC117011833	NC_046302.1	7159722	7160753	-	1032	protein_coding	histone H3.3A-like && P84245.2 RecName: Full=Histone H3.3 >P84243.2 RecName: Full=Histone H3.3 >P84244.2 RecName: Full=Histone H3.3 >P84246.2 RecName: Full=Histone H3.3 >P84247.2 RecName: Full=Histone H3.3; AltName: Full=H3.3A/B; AltName: Full=Histone H3 class II >P84248.2 RecName: Full=Histone H3.3 >P84249.2 RecName: Full=Histone H3.3; AltName: Full=H3.3Q; AltName: Full=H3.A/B >P84250.2 RecName:…	Histone
117011834	870	743	753	1063	1244	1046	1102	1052	1302	1042	912	758	885	673	0.624937	0.250214	0.82727	0.968748	0.500575	0.380981	0.271311	0.226834	0.230357	2.30173	0.665165	0.865155	0.647924	0.41954	PIEZO2	NC_046302.1	6991109	7421564	+	10255	protein_coding	piezo type mechanosensitive ion channel component 2 && Q8CD54.2 RecName: Full=Piezo-type mechanosensitive ion channel component 2; AltName: Full=Protein FAM38B && PF12166:Piezo non-specific cation channel, R-Ras-binding domain|PF15917:Piezo	-
117011835	1219	929	1223	1639	1530	1027	1057	1255	685	1077	1578	1146	947	1252	1.26407	0.20376	0.596932	0.638937	0.307297	0.704348	0.106661	0.0517216	0.414671	0.0514539	0	0.580202	0.0647968	0.179366	CCDC102B	NC_046302.1	53812251	54014417	+	1799	protein_coding	coiled-coil domain containing 102B%2C transcript variant X1 && Q68D86.4 RecName: Full=Coiled-coil domain-containing protein 102B && -	-
117011836	3	4	7	3	0	1	0	2	4	0	2	2	3	6	0.816052	0.321547	0.2826	0.432123	0.415659	1.11151	0.75743	0.489722	1.63595	0.243594	0.460275	0.82404	0.306762	0.849154	LOC117011836	NC_046302.1	47755079	47755458	+	380	protein_coding	NADH dehydrogenase [ubiquinone] 1 beta subcomplex subunit 3-like && Q02365.2 RecName: Full=NADH dehydrogenase [ubiquinone] 1 beta subcomplex subunit 3; AltName: Full=Complex I-B12; Short=CI-B12; AltName: Full=NADH-ubiquinone oxidoreductase B12 subunit && PF08122:NADH-ubiquinone oxidoreductase B12 subunit family	-
117011837	106	72	142	124	159	132	115	144	217	111	87	91	83	62	0	0	0	0	0	0	0.110659	0	0.143405	0.106765	0	0.12039	0.268903	0	LOC117011837	NC_046302.1	8659371	8660237	+	867	protein_coding	GTP-binding nuclear protein Ran-like && P62828.3 RecName: Full=GTP-binding nuclear protein Ran; AltName: Full=GTPase Ran; AltName: Full=Ras-like protein TC4; AltName: Full=Ras-related nuclear protein >P62825.3 RecName: Full=GTP-binding nuclear protein Ran; AltName: Full=GTPase Ran; AltName: Full=Ras-like protein TC4; AltName: Full=Ras-related nuclear protein >P62826.3 RecName: Full=GTP-binding nu…	Ras
117011838	358	507	300	462	603	401	734	519	243	680	623	522	693	520	2.59136	1.02107	6.28175	3.20181	4.39974	4.11786	3.87506	5.70205	8.13874	1.93382	6.94258	6.54182	3.73412	3.2957	LOC117011838	NC_046302.1	5486318	5487035	+	718	protein_coding	securin && Q3SZY3.1 RecName: Full=Securin; AltName: Full=Pituitary tumor-transforming gene 1 protein && PF04856:Securin sister-chromatid separation inhibitor	-
117011839	606	618	364	580	620	354	464	373	167	469	512	434	486	460	0.192489	0.37923	0.199978	0.203857	0.343158	0.458817	0.357323	0.173272	0.540239	0.402209	0.108569	0.323955	0.0723584	0.267063	MC5R	NC_046302.1	4265043	4267684	-	1611	protein_coding	melanocortin 5 receptor && Q9TT23.1 RecName: Full=Melanocortin receptor 5; Short=MC5-R && PF00001:7 transmembrane receptor (rhodopsin family)	7tm_1
117011840	339	1362	347	477	464	744	822	567	146	744	419	548	588	351	27.7838	25.0101	30.3839	22.3951	17.2126	28.0556	21.6313	23.2001	28.1974	11.9492	24.1634	21.4571	16.3877	18.5923	PTPN2	NC_046302.1	5388194	5471700	+	2262	protein_coding	protein tyrosine phosphatase non-receptor type 2%2C transcript variant X2 && P17706.2 RecName: Full=Tyrosine-protein phosphatase non-receptor type 2; AltName: Full=T-cell protein-tyrosine phosphatase; Short=TCPTP && PF00102:Protein-tyrosine phosphatase	Y_phosphatase
117011842	1316	656	1011	1319	1033	1030	1071	1157	499	838	1479	1112	789	886	16.9659	18.6757	19.7477	17.5758	18.655	21.9624	21.1004	23.6759	27.4524	23.1514	20.2207	18.0158	17.5133	15.2255	RUVBL1	NC_046302.1	1218087	1267174	+	4606	protein_coding	RuvB like AAA ATPase 1%2C transcript variant X1 && Q9Y265.1 RecName: Full=RuvB-like 1; AltName: Full=49 kDa TATA box-binding protein-interacting protein; Short=49 kDa TBP-interacting protein; AltName: Full=54 kDa erythrocyte cytosolic protein; Short=ECP-54; AltName: Full=INO80 complex subunit H; AltName: Full=Nuclear matrix protein 238; Short=NMP 238; AltName: Full=Pontin 52; AltName: Full=TIP49a…	-
117011843	1	0	0	2	1	3	0	2	1	0	1	0	0	0	16.7653	10.9682	40.8411	19.2401	24.735	21.3786	14.4609	26.4102	22.9472	15.3758	49.3508	32.5161	23.6985	16.8739	MCM2	NC_046302.1	1822478	1842908	-	3576	protein_coding	minichromosome maintenance complex component 2 && P49736.4 RecName: Full=DNA replication licensing factor MCM2; AltName: Full=Minichromosome maintenance protein 2 homolog; AltName: Full=Nuclear protein BM28 && PF00493:MCM2/3/5 family|PF12619:Mini-chromosome maintenance protein 2|PF14551:MCM N-terminal domain	MCM
117011845	257	394	459	422	441	434	475	396	236	462	339	337	438	345	11.5895	6.73635	8.78085	8.40869	8.85476	5.32001	8.4788	7.87721	7.95849	7.39684	6.60902	6.7028	10.8554	11.9042	BCL2	NC_046302.1	50318011	50488059	-	4843	protein_coding	BCL2 apoptosis regulator%2C transcript variant X2 && P10415.2 RecName: Full=Apoptosis regulator Bcl-2 && PF00452:Apoptosis regulator proteins, Bcl-2 family|PF02180:Bcl-2 homology region 4	-
117011846	16	5	202	35	135	36	23	60	72	11	245	63	35	62	0	0.173316	0	0.116459	0.112022	0.149778	0.136087	0	0	0.393896	0.124046	0.148054	0.165347	0.305133	LOC117011846	NC_046302.1	44253793	44254497	+	705	pseudogene	- && P25787.2 RecName: Full=Proteasome subunit alpha type-2; AltName: Full=Macropain subunit C3; AltName: Full=Multicatalytic endopeptidase complex subunit C3; AltName: Full=Proteasome component C3 >Q3T0Y5.3 RecName: Full=Proteasome subunit alpha type-2 && PF10584:Proteasome subunit A N-terminal signature|PF00227:Proteasome subunit	Proteasome
117011847	1140	1476	1057	1675	1189	994	1291	907	474	1078	1286	1366	978	1461	5.7164	2.43818	7.59186	4.25964	3.91725	3.55189	3.28191	2.81157	1.20504	0.844384	4.88615	4.16561	2.79129	2.69819	RAB27B	NC_046302.1	44332024	44457713	+	1754	protein_coding	RAB27B%2C member RAS oncogene family%2C transcript variant X2 && O00194.4 RecName: Full=Ras-related protein Rab-27B; AltName: Full=C25KG && PF00071:Ras family	Ras
117011848	191	349	215	255	294	226	267	223	119	256	174	175	226	149	82.3898	5.80339	67.2335	140.455	173.773	28.4501	23.3639	32.6227	23.7283	16.147	77.559	82.9258	26.0721	92.0479	ADIPOQ	NC_046285.1	58737719	58747085	-	1158	protein_coding	adiponectin%2C C1Q and collagen domain containing%2C transcript variant X2 && Q15848.1 RecName: Full=Adiponectin; AltName: Full=30 kDa adipocyte complement-related protein; AltName: Full=Adipocyte complement-related 30 kDa protein; Short=ACRP30; AltName: Full=Adipocyte, C1q and collagen domain-containing protein; AltName: Full=Adipose most abundant gene transcript 1 protein; Short=apM-1; AltName:…	Collagen
117011849	1305	450	845	1345	904	587	680	650	352	490	827	737	526	849	0.464987	0.164896	0.724616	1.03414	0.959214	1.94752	2.71898	2.80439	1.56604	1.74888	1.18019	0.563446	0.419503	0.822543	LOC117011849	NC_046302.1	44267038	44272701	+	2223	protein_coding	dynactin-associated protein-like%2C transcript variant X2 && - && PF15675:CLLAC-motif containing domain	-
117011850	2	0	1	1	2	0	0	0	0	0	0	0	0	0	8.18894	0.602784	1.24652	3.02587	2.45222	1.13377	1.22502	1.70109	2.09265	0.859576	1.06587	1.24188	0.879514	2.59067	GATA6	NC_046302.1	17879961	17909717	+	3446	protein_coding	GATA binding protein 6%2C transcript variant X1 && Q92908.2 RecName: Full=Transcription factor GATA-6; AltName: Full=GATA-binding factor 6 && PF00320:GATA zinc finger|PF05349:GATA-type transcription activator, N-terminal	GATA-N
117011851	408	599	411	590	486	637	604	445	341	444	398	414	435	375	9.11911	12.4972	11.2698	10.4868	7.94347	10.672	10.5568	7.75769	4.85155	8.74953	12.145	13.3066	11.188	12.122	MEX3C	NC_046302.1	41625489	41646196	-	4126	protein_coding	mex-3 RNA binding family member C && Q5U5Q3.3 RecName: Full=RNA-binding E3 ubiquitin-protein ligase MEX3C; AltName: Full=RING finger and KH domain-containing protein 2; AltName: Full=RING finger protein 194 && PF13920:Zinc finger, C3HC4 type (RING finger)|PF00013:KH domain	KH_1
117011852	347	412	492	559	409	470	505	396	217	373	564	552	416	503	9.56903	21.6284	12.7817	11.0668	10.4845	13.2663	19.4225	15.4763	6.64033	26.1783	8.98542	10.406	13.9338	8.53474	TPGS2	NC_046302.1	30400300	30430472	-	1966	protein_coding	tubulin polyglutamylase complex subunit 2%2C transcript variant X2 && Q68CL5.2 RecName: Full=Tubulin polyglutamylase complex subunit 2; Short=PGs2 && -	-
117011854	98	47	82	110	138	117	97	125	336	92	104	86	63	118	0.689464	0	0.0550991	0.168504	0.0405209	0	0.196903	0.143223	0.318964	0.0474939	0	0.10711	0	0	SERPINB13	NC_046302.1	50686922	50701146	+	1949	protein_coding	serpin family B member 13 && Q9UIV8.2 RecName: Full=Serpin B13; AltName: Full=HaCaT UV-repressible serpin; Short=Hurpin; AltName: Full=Headpin; AltName: Full=Peptidase inhibitor 13; Short=PI-13; AltName: Full=Proteinase inhibitor 13 && PF00079:Serpin (serine protease inhibitor)	Serpin
117011855	3	4	8	7	5	50	21	32	55	11	30	6	6	59	17.1606	7.58215	15.7349	12.2168	11.7257	10.1545	10.9718	9.73398	12.2797	12.2098	10.7966	7.9352	8.89987	9.78449	TUBB6	NC_046302.1	5892956	5910493	-	3078	protein_coding	tubulin beta 6 class V && P09653.1 RecName: Full=Tubulin beta-5 chain; AltName: Full=Beta-tubulin class-V && PF00091:Tubulin/FtsZ family, GTPase domain|PF03953:Tubulin C-terminal domain	Tubulin
117011856	62	21	79	121	65	37	29	25	19	255	78	85	57	40	0.031766	0.2253	0.231013	0.100926	0.0485404	0.162252	0.235873	0.228758	0.152836	0.0853401	0.0537506	0.0641539	0.0358234	0.198327	CCDC178	NC_046302.1	27475633	27836124	-	3254	protein_coding	coiled-coil domain containing 178 && Q5BJE1.3 RecName: Full=Coiled-coil domain-containing protein 178 && -	-
117011857	22	3	10	14	7	12	2	1	6	1	0	10	1	3	21.1283	8.43564	21.3028	10.891	12.357	15.4395	12.8423	15.5967	12.1821	7.61845	36.0935	20.2023	19.5747	12.0628	SLC14A1	NC_046302.1	37709646	37751248	+	3317	protein_coding	solute carrier family 14 member 1 (Kidd blood group)%2C transcript variant X1 && Q5QF96.1 RecName: Full=Urea transporter 1; AltName: Full=Solute carrier family 14 member 1; AltName: Full=Urea transporter B; Short=UT-B; AltName: Full=Urea transporter, erythrocyte && PF03253:Urea transporter	-
117011859	3	1	1	2	2	4	3	2	5	1	2	3	1	3	0	0	0	0.165198	0	0	0.193041	0.187218	0	0	0	0	0	0	LOC117011859	NC_046302.1	11890713	11891209	+	497	protein_coding	40S ribosomal protein S11-like && P61270.3 RecName: Full=40S ribosomal protein S11 >P62280.3 RecName: Full=40S ribosomal protein S11 >P62282.3 RecName: Full=40S ribosomal protein S11 >P62281.3 RecName: Full=40S ribosomal protein S11 >Q3T0V4.3 RecName: Full=40S ribosomal protein S11 && PF16205:Ribosomal_S17 N-terminal|PF00366:Ribosomal protein S17	-
117011860	0	0	0	0	0	0	1	0	1	1	0	1	2	0	2.64333	3.56063	2.44282	4.65082	5.72999	3.39105	6.64713	5.2569	3.62312	5.94534	2.57442	4.79526	4.2808	8.74741	FHOD3	NC_046302.1	29956518	30393076	+	6726	protein_coding	formin homology 2 domain containing 3%2C transcript variant X13 && Q76LL6.1 RecName: Full=FH1/FH2 domain-containing protein 3; AltName: Full=Formin homolog overexpressed in spleen 2; Short=mFHOS2 && PF02181:Formin Homology 2 Domain	FH2
117011861	18	6	42	28	40	28	29	44	47	15	57	45	23	22	8.58492	8.47385	5.32607	5.77678	4.27539	2.73393	3.54053	3.66839	1.03471	2.7779	5.60176	5.96648	5.28168	4.65645	BRWD1	NC_046285.1	103941852	104044525	-	11896	protein_coding	bromodomain and WD repeat domain containing 1%2C transcript variant X2 && Q9NSI6.4 RecName: Full=Bromodomain and WD repeat-containing protein 1; AltName: Full=WD repeat-containing protein 9 && PF00439:Bromodomain	Bromodomain
117011863	3	5	3	4	7	7	6	3	7	7	2	5	1	4	0.53527	0	0.185365	0.141721	0.0454403	0.182267	0.386414	0.214148	0.143075	0.10652	0.0503177	0.0600566	0.067071	0.185661	MC2R	NC_046302.1	4163881	4166155	+	1738	protein_coding	melanocortin 2 receptor && Q64326.1 RecName: Full=Adrenocorticotropic hormone receptor; Short=ACTH receptor; Short=ACTH-R; AltName: Full=Adrenocorticotropin receptor; AltName: Full=Melanocortin receptor 2; Short=MC2-R && PF00001:7 transmembrane receptor (rhodopsin family)	7tm_1
117011864	608	463	640	617	493	601	510	564	513	292	625	465	318	391	0.919186	0	0	0.530984	0.255377	0	0.0775595	0.07522	0	0	0.141394	0.168761	0	0	SERPINB3	NC_046302.1	50705138	50712907	-	1237	protein_coding	serpin family B member 3 && P29508.2 RecName: Full=Serpin B3; AltName: Full=Protein T4-A; AltName: Full=Squamous cell carcinoma antigen 1; Short=SCCA-1 && PF00079:Serpin (serine protease inhibitor)	Serpin
117011865	0	0	0	0	0	0	0	0	0	0	0	0	0	0	0	0.139484	0.0612946	0.0937254	0.225386	0	0.328566	0	0	0.158503	0.199662	0.119153	0.665351	0.122785	LOC117011865	NC_046302.1	23774538	23782965	+	1752	lncRNA	uncharacterized LOC117011865 && - && -	-
117011866	756	704	847	986	1088	958	1013	1172	1017	1152	1065	795	692	652	4.93349	2.7545	6.8276	3.8608	9.97275	1.56215	0.794159	3.19553	3.1313	1.45092	4.74379	2.04051	1.31392	4.07279	MYOM1	NC_046302.1	14127585	14253886	+	5678	protein_coding	myomesin 1%2C transcript variant X1 && P52179.2 RecName: Full=Myomesin-1; AltName: Full=190 kDa connectin-associated protein; AltName: Full=190 kDa titin-associated protein; AltName: Full=Myomesin family member 1 && PF00041:Fibronectin type III domain|PF07679:Immunoglobulin I-set domain	I-set
117011867	580	321	1360	838	1120	724	539	1015	660	594	2018	1114	727	561	291.762	136.315	656.84	307.399	434.538	277.265	195.693	252.697	430.17	202.778	372.81	215.482	184.165	257.839	LOC117011867	NC_046302.1	14098005	14106920	-	1133	protein_coding	myosin regulatory light polypeptide 9%2C transcript variant X2 && P24032.2 RecName: Full=Myosin regulatory light chain 2, smooth muscle minor isoform; Short=MLC-2; AltName: Full=DTNB; AltName: Full=G1; AltName: Full=Isoform L20-B1 && PF13499:EF-hand domain pair	-
117011868	0	0	0	0	0	0	0	0	0	0	0	0	0	0	55.0024	98.8195	68.8132	69.2693	57.1275	99.483	116.626	82.6393	40.5374	93.0229	54.3413	81.1013	106.656	79.3603	NARS1	NC_046302.1	46599062	46613201	-	2834	protein_coding	asparaginyl-tRNA synthetase 1%2C transcript variant X2 && Q2KJG3.3 RecName: Full=Asparagine--tRNA ligase, cytoplasmic; AltName: Full=Asparaginyl-tRNA synthetase; Short=AsnRS && PF00152:tRNA synthetases class II (D, K and N)|PF01336:OB-fold nucleic acid binding domain	tRNA-synt_2
117011869	543	267	396	496	543	244	428	410	310	387	366	311	451	536	34.6291	35.8561	32.0203	27.5574	34.763	30.2218	36.5519	36.0353	35.3893	36.9563	34.8597	31.3201	37.6208	34.7469	AFG3L2	NC_046302.1	5853075	5891380	+	3176	protein_coding	AFG3 like matrix AAA peptidase subunit 2 && Q9Y4W6.2 RecName: Full=AFG3-like protein 2; AltName: Full=Paraplegin-like protein && PF00004:ATPase family associated with various cellular activities (AAA)|PF06480:FtsH Extracellular|PF01434:Peptidase family M41	AAA
117011870	0	1	0	1	1	1	1	0	0	3	1	1	1	2	0	0	0	0	0	0	0	0	0	0	0	0.118747	0	0	LOC117011870	NC_046302.1	2045124	2046002	-	879	pseudogene	- && Q9N2D5.3 RecName: Full=Glyceraldehyde-3-phosphate dehydrogenase; Short=GAPDH; AltName: Full=Peptidyl-cysteine S-nitrosylase GAPDH && PF00044:Glyceraldehyde 3-phosphate dehydrogenase, NAD binding domain|PF02800:Glyceraldehyde 3-phosphate dehydrogenase, C-terminal domain	-
117011871	97	35	124	91	87	59	60	53	17	16	98	70	42	44	419.505	487.979	505.911	418.641	589.654	524.967	589.281	590.115	757.903	577.122	569.682	439.927	550.208	492.51	ATP5F1A	NC_046302.1	37999805	38007830	-	1900	protein_coding	ATP synthase F1 subunit alpha && P80021.2 RecName: Full=ATP synthase subunit alpha, mitochondrial; AltName: Full=ATP synthase subunit alpha heart isoform, mitochondrial; AltName: Full=ATP synthase subunit alpha liver isoform, mitochondrial; Flags: Precursor && PF00006:ATP synthase alpha/beta family, nucleotide-binding domain|PF00306:ATP synthase alpha/beta chain, C terminal domain|PF02874:ATP syn…	ATP-synt_ab
117011872	923	55	725	1981	2548	312	282	406	221	202	1027	920	259	991	14.2157	16.0225	13.1659	17.2435	18.944	20.7135	17.4903	21.4266	36.3188	19.1447	20.2315	16.5804	18.0198	14.3336	INO80C	NC_046302.1	29424910	29443050	-	938	protein_coding	INO80 complex subunit C && Q6PI98.1 RecName: Full=INO80 complex subunit C; AltName: Full=IES6 homolog; Short=hIes6 && PF08265:YL1 nuclear protein C-terminal domain	YL1_C
117011873	10	3	15	28	27	41	63	67	28	42	30	12	8	17	0.864269	0.510819	1.16726	0.274593	0.198099	0.353156	0	0.311194	0	0	1.16993	0.174546	0.292398	0	LOC117011873	NC_046302.1	29416376	29430593	+	1196	lncRNA	uncharacterized LOC117011873%2C transcript variant X1 && - && -	-
117011874	273	17	40	127	107	37	44	63	58	32	42	41	26	83	10.8032	9.66102	5.43284	9.6007	9.61771	7.45329	7.70203	6.42676	8.88894	10.123	6.8351	9.64417	9.04022	13.8808	CABLES1	NC_046302.1	18686692	18794434	+	3301	protein_coding	Cdk5 and Abl enzyme substrate 1%2C transcript variant X1 && Q8TDN4.2 RecName: Full=CDK5 and ABL1 enzyme substrate 1; AltName: Full=Interactor with CDK3 1; Short=Ik3-1 && PF00134:Cyclin, N-terminal domain	-
117011875	364	422	433	527	415	417	454	344	161	390	573	526	396	465	19.0722	18.5091	23.4835	18.7959	29.6832	27.4207	41.4142	20.3474	58.2011	21.8236	20.5184	24.4897	9.82476	80.1184	LOC117011875	NC_046285.1	103999322	104000199	+	878	pseudogene	- && P12970.2 RecName: Full=60S ribosomal protein L7a; AltName: Full=Surfeit locus protein 3 && PF01248:Ribosomal protein L7Ae/L30e/S12e/Gadd45 family	-
117011877	182	348	234	265	261	247	398	327	105	556	202	196	235	156	3.91223	3.21394	3.69378	3.73286	2.1431	2.57637	1.84985	2.54711	1.21343	1.26697	5.05853	4.45987	2.58057	2.77796	CEP192	NC_046302.1	5067720	5216106	-	8402	protein_coding	centrosomal protein 192%2C transcript variant X3 && Q8TEP8.2 RecName: Full=Centrosomal protein of 192 kDa; Short=Cep192 && -	-
117011878	0	0	0	0	0	0	0	0	0	0	0	0	0	0	0	0.0751925	0	0	0	0.129961	0	0	0	0	0	0.0642328	0	0	LOC117011878	NC_046302.1	5155163	5157338	-	1625	pseudogene	- && P52293.2 RecName: Full=Importin subunit alpha-1; AltName: Full=Importin alpha P1; AltName: Full=Karyopherin subunit alpha-2; AltName: Full=Pendulin; AltName: Full=Pore targeting complex 58 kDa subunit; Short=PTAC58; AltName: Full=RAG cohort protein 1; AltName: Full=SRP1-alpha && PF16186:Atypical Arm repeat|PF01749:Importin beta binding domain|PF00514:Armadillo/beta-catenin-like repeat	Arm
117011880	13	0	1	4	1	0	4	3	5	1	0	2	0	0	0.446187	0.234413	0.927091	0.43316	0.454534	0.557088	0.368119	0.223135	0.477054	0.133188	0.251661	0.200246	0.39136	0.206349	LOC117011880	NC_046285.1	51142696	51144780	-	2085	pseudogene	- && Q32LB0.1 RecName: Full=WD repeat-containing protein 70 && -	-
117011881	511	191	451	458	457	296	352	322	304	406	380	234	235	280	9.6765	0.408921	1.03824	2.89274	2.07038	1.46262	0.954328	1.90298	0.970894	0.963777	2.47146	2.38701	0.736889	3.0797	LAMA3	NC_046302.1	19114329	19370946	+	10757	protein_coding	laminin subunit alpha 3 && Q16787.2 RecName: Full=Laminin subunit alpha-3; AltName: Full=Epiligrin 170 kDa subunit; Short=E170; AltName: Full=Epiligrin subunit alpha; AltName: Full=Kalinin subunit alpha; AltName: Full=Laminin-5 subunit alpha; AltName: Full=Laminin-6 subunit alpha; AltName: Full=Laminin-7 subunit alpha; AltName: Full=Nicein subunit alpha; Flags: Precursor && PF06009:Laminin Domain…	Laminin_G_2
117011882	1	6	7	4	2	5	8	8	4	3	2	2	1	6	0.261688	0.618672	0.271869	0	0.0999687	0.400988	0.121444	0.117781	0	0	0.110699	0.264249	0.442669	0.136151	PSMA8	NC_046302.1	22106016	22142297	+	790	protein_coding	proteasome 20S subunit alpha 8 && Q4R7D9.1 RecName: Full=Proteasome subunit alpha type-7-like && PF10584:Proteasome subunit A N-terminal signature|PF00227:Proteasome subunit	Proteasome
117011884	678	229	658	440	519	485	444	556	325	273	1369	642	557	372	29.8374	15.4453	12.9398	13.9161	13.5816	12.1196	25.9562	22.3171	14.5074	19.6426	11.3546	12.5572	14.2906	20.6711	NPC1	NC_046302.1	18977281	19030951	-	5245	protein_coding	NPC intracellular cholesterol transporter 1%2C transcript variant X2 && O15118.2 RecName: Full=Niemann-Pick C1 protein; Flags: Precursor && PF02460:Patched family|PF12349:Sterol-sensing domain of SREBP cleavage-activation|PF16414:Niemann-Pick C1 N terminus	-
117011885	0	0	0	0	0	0	0	0	0	0	0	0	0	0	11.7165	16.8901	14.8867	12.9381	13.0378	14.4295	17.2027	15.9488	14.4858	15.2082	15.3698	12.4908	14.5482	13.7211	RMC1	NC_046302.1	18956917	18977572	+	2532	protein_coding	regulator of MON1-CCZ1%2C transcript variant X1 && Q96DM3.2 RecName: Full=Uncharacterized protein C18orf8; AltName: Full=Colon cancer-associated protein Mic1; Short=Mic-1 && PF07035:Colon cancer-associated protein Mic1-like	-
117011886	0	0	0	1	0	0	1	1	0	0	0	0	0	0	0.0478106	0	0	0	0	0.0488407	0	0	0	0.0428148	0	0	0	0	LOC117011886	NC_046302.1	17081817	17084283	+	2162	pseudogene	- && Q9ULK2.3 RecName: Full=Ataxin-7-like protein 1; AltName: Full=Ataxin-7-like protein 4 && PF08313:SCA7, zinc-binding domain	-
117011887	172	196	153	381	488	216	466	380	196	432	198	309	247	547	0	0.207098	0	0.139158	0.267713	0.715889	0	0.630828	0.421465	0.470673	0.148224	0.530737	0.197575	0	LOC117011887	NC_046302.1	17057272	17082060	-	590	protein_coding	proteolipid protein 2-like && Q04941.1 RecName: Full=Proteolipid protein 2; AltName: Full=Differentiation-dependent protein A4; AltName: Full=Intestinal membrane A4 protein && -	-
117011888	988	825	590	837	644	308	439	469	99	357	762	680	539	515	3.59219	4.65499	3.29289	3.75347	2.72986	3.27711	3.61941	3.82149	2.19505	3.26844	2.12902	2.69626	3.2928	4.37754	PIGN	NC_046302.1	49581610	49677478	-	5381	protein_coding	phosphatidylinositol glycan anchor biosynthesis class N%2C transcript variant X2 && O95427.1 RecName: Full=GPI ethanolamine phosphate transferase 1; AltName: Full=MCD4 homolog; AltName: Full=Phosphatidylinositol-glycan biosynthesis class N protein; Short=PIG-N && PF04987:Phosphatidylinositolglycan class N (PIG-N)|PF01663:Type I phosphodiesterase / nucleotide pyrophosphatase	-
117011889	0	0	0	0	0	0	0	0	0	0	0	0	0	0	1.60389	3.8667	1.42512	1.60921	1.69302	1.63845	2.19384	1.76672	2.00536	5.12153	1.51765	2.2589	3.23672	2.21795	PIGZ	NC_046285.1	51130811	51160908	-	4898	protein_coding	phosphatidylinositol glycan anchor biosynthesis class Z%2C transcript variant X6 && Q86VD9.4 RecName: Full=GPI mannosyltransferase 4; AltName: Full=GPI mannosyltransferase IV; Short=GPI-MT-IV; AltName: Full=Phosphatidylinositol-glycan biosynthesis class Z protein; Short=PIG-Z; AltName: Full=SMP3 homolog; Short=hSMP3 && PF03901:Alg9-like mannosyltransferase family	Glyco_transf_22
117011890	9	0	3	3	1	3	7	4	2	2	1	1	1	3	21.4171	18.7678	16.6012	27.8907	15.3443	19.337	28.6871	13.8301	6.78737	10.3361	8.52821	19.762	16.0536	24.6613	TWSG1	NC_046302.1	8595133	8657600	-	4030	protein_coding	twisted gastrulation BMP signaling modulator 1%2C transcript variant X1 && Q9GZX9.1 RecName: Full=Twisted gastrulation protein homolog 1; Flags: Precursor && PF04668:Twisted gastrulation (Tsg) protein conserved region	-
117011891	11	0	0	8	4	0	1	1	0	0	2	2	0	0	3.01584	158.222	30.2259	3.00608	4.33732	83.2727	81.7531	52.9379	1.74264	65.3731	25.5152	63.0868	107.967	3.59968	SYT4	NC_046302.1	35839985	35849601	-	3496	protein_coding	synaptotagmin 4 && Q9H2B2.1 RecName: Full=Synaptotagmin-4; AltName: Full=Synaptotagmin IV; Short=SytIV && PF00168:C2 domain	C2
117011892	0	2	1	2	5	0	6	0	0	3	4	2	10	2	32.234	28.4827	88.9463	33.0857	66.8817	71.0285	46.5133	57.2243	154.086	58.6497	58.446	43.8739	34.7612	33.4081	LOC117011892	NC_046302.1	430635	432247	-	1613	protein_coding	histone H1x && Q92522.1 RecName: Full=Histone H1x && PF00538:linker histone H1 and H5 family	-
117011893	271	128	361	267	717	84	47	195	143	89	308	111	64	215	11.8064	11.2833	2.92684	7.15479	1.85508	3.93822	6.77798	4.07092	1.04781	2.77182	2.32077	6.75643	9.02958	2.64222	B4GALT6	NC_046302.1	26484962	26548673	-	5577	protein_coding	beta-1%2C4-galactosyltransferase 6%2C transcript variant X2 && Q9UBX8.1 RecName: Full=Beta-1,4-galactosyltransferase 6; Short=Beta-1,4-GalTase 6; Short=Beta4Gal-T6; Short=b4Gal-T6; AltName: Full=UDP-Gal:beta-GlcNAc beta-1,4-galactosyltransferase 6; AltName: Full=UDP-galactose:beta-N-acetylglucosamine beta-1,4-galactosyltransferase 6; Includes: RecName: Full=Glucosylceramide beta-1,4-galactosyltra…	-
117011894	3198	1264	6930	4242	6234	2975	2311	3077	3920	2482	4830	2339	1790	2716	0.733178	1.61148	0.987832	1.01003	0.866514	0.468108	0.893168	0.505299	0.179133	0.974591	0.649373	0.937011	0.90434	1.19206	GREB1L	NC_046302.1	17146649	17402168	+	9023	protein_coding	GREB1 like retinoic acid receptor coactivator && Q9C091.2 RecName: Full=GREB1-like protein && PF15782:Gene regulated by oestrogen in breast cancer	-
117011895	1508	2292	1816	2391	2050	2670	3445	2517	924	2848	1761	2202	2593	2091	0.774282	0	0	0	0.295788	0	0	0	0	0	0	0	0	0	LOC117011895	NC_046302.1	17362588	17372451	-	267	lncRNA	uncharacterized LOC117011895 && - && -	-
117011897	1064	932	947	1066	1398	909	1210	1230	904	1268	1266	953	1025	1026	14.4777	8.07874	14.0677	18.2809	8.88167	16.2033	14.1096	12.3232	11.8058	7.83614	20.7327	20.5962	14.7182	20.1383	RBBP8	NC_046302.1	18514036	18609976	+	4855	protein_coding	RB binding protein 8%2C endonuclease%2C transcript variant X4 && Q99708.2 RecName: Full=DNA endonuclease RBBP8; AltName: Full=CtBP-interacting protein; Short=CtIP; AltName: Full=Retinoblastoma-binding protein 8; Short=RBBP-8; AltName: Full=Retinoblastoma-interacting protein and myosin-like; Short=RIM; AltName: Full=Sporulation in the absence of SPO11 protein 2 homolog; Short=SAE2 && PF10482:Tumou…	-
117011898	0	0	0	0	0	0	0	0	0	0	0	1	0	0	1.71041	0.748831	0.874373	2.59493	1.43818	0.979944	1.41115	0.830924	0.67489	0.810415	0.788616	1.01436	1.34715	3.0134	CHST9	NC_046302.1	22701632	22949189	-	11422	protein_coding	carbohydrate sulfotransferase 9%2C transcript variant X2 && Q7L1S5.2 RecName: Full=Carbohydrate sulfotransferase 9; AltName: Full=GalNAc-4-O-sulfotransferase 2; Short=GalNAc-4-ST2; Short=GalNAc4ST-2; AltName: Full=N-acetylgalactosamine-4-O-sulfotransferase 2 && PF03567:Sulfotransferase family	-
117011899	7711	7588	8951	9688	14186	9446	11670	12050	11582	11846	12377	8008	8968	8700	0	0	0	0	0	0.287721	0	0	0	0	0	0	0	0	LOC117011899	NC_046302.1	34842794	34843160	+	367	pseudogene	- && Q9CQB7.1 RecName: Full=LYR motif-containing protein 1 && -	-
117011900	129	123	115	197	225	184	171	216	274	194	217	149	145	125	10.956	18.753	14.3265	12.8562	11.5628	11.789	14.4807	14.491	7.59066	14.0497	12.2354	12.8334	16.3421	11.3701	PIK3C3	NC_046302.1	34772078	34903537	+	3538	protein_coding	phosphatidylinositol 3-kinase catalytic subunit type 3 && Q8NEB9.1 RecName: Full=Phosphatidylinositol 3-kinase catalytic subunit type 3; Short=PI3-kinase type 3; Short=PI3K type 3; Short=PtdIns-3-kinase type 3; AltName: Full=Phosphatidylinositol 3-kinase p100 subunit; AltName: Full=Phosphoinositide-3-kinase class 3; AltName: Full=hVps34 && PF00613:Phosphoinositide 3-kinase family, accessory domai…	PI3Ka
117011901	10	5	13	4	3	4	0	4	0	0	16	2	3	0	30.2803	20.0187	15.4049	18.6275	16.8445	11.2011	20.9339	23.1828	6.43017	18.5551	12.5781	14.5397	13.4655	14.4956	KDSR	NC_046302.1	50496479	50530411	-	2649	protein_coding	3-ketodihydrosphingosine reductase && Q06136.1 RecName: Full=3-ketodihydrosphingosine reductase; Short=KDS reductase; AltName: Full=3-dehydrosphinganine reductase; AltName: Full=Follicular variant translocation protein 1; Short=FVT-1; AltName: Full=Short chain dehydrogenase/reductase family 35C member 1; Flags: Precursor && PF00106:short chain dehydrogenase	adh_short
117011902	345	261	167	386	402	233	265	228	236	361	258	305	256	426	538.562	327.118	604.34	430.365	461.282	774.194	492.527	644.764	1506.17	443.926	418.352	504.809	353.034	417.964	RPL17	NC_046302.1	40521919	40525908	-	666	protein_coding	ribosomal protein L17 && P18621.3 RecName: Full=60S ribosomal protein L17; AltName: Full=60S ribosomal protein L23; AltName: Full=PD-1 >Q5XTY7.3 RecName: Full=60S ribosomal protein L17 && PF00237:Ribosomal protein L22p/L17e	-
117011903	162	133	192	201	330	228	379	192	411	207	206	206	74	654	31.1321	41.6112	34.3515	39.0315	19.8993	69.1139	60.4354	38.6475	44.0547	35.0765	18.5922	31.8477	37.9768	22.6553	C19H18orf32	NC_046302.1	40515696	40520912	-	1016	protein_coding	chromosome 19 C18orf32 homolog && Q3ZC78.1 RecName: Full=UPF0729 protein C18orf32 homolog && PF14975:Domain of unknown function (DUF4512)	-
117011904	0	0	0	0	0	0	0	0	0	0	0	0	0	0	14.495	19.9292	14.8453	13.7179	19.2038	20.5306	18.5108	16.9345	26.1524	21.0355	9.39317	9.70599	10.26	8.82512	HMCES	NC_046302.1	397590	423100	+	2011	protein_coding	5-hydroxymethylcytosine binding%2C ES cell specific%2C transcript variant X2 && Q96FZ2.1 RecName: Full=Embryonic stem cell-specific 5-hydroxymethylcytosine-binding protein; Short=ES cell-specific 5hmC-binding protein; AltName: Full=Putative peptidase SRAPD1; AltName: Full=SRAP domain-containing protein 1 && PF02586:SOS response associated peptidase (SRAP)	-
117011905	318	221	289	382	228	205	162	230	82	115	486	359	186	217	20.1232	15.2307	16.6196	15.5813	18.8036	19.8173	15.7214	16.2898	24.0306	22.0394	13.3505	13.0838	15.5916	12.9554	LOC117011905	NC_046302.1	12378340	12379767	-	1428	protein_coding	protein LDOC1-like && Q6SEH5.1 RecName: Full=Protein LDOC1 && PF16297:Domain of unknown function (DUF4939)	-
117011906	0	1	0	0	0	2	0	0	0	0	0	1	0	0	0.500645	7.06219	1.80309	1.69668	0.816018	3.98917	5.29736	2.16319	0.481752	2.54055	2.23078	2.32551	7.37733	0.972447	AKAIN1	NC_046302.1	12380297	12480506	+	3097	protein_coding	A-kinase anchor inhibitor 1%2C transcript variant X1 && P0CW23.1 RecName: Full=A-kinase anchor protein inhibitor 1 && -	-
117011907	0	0	0	0	0	0	0	0	0	0	0	0	0	0	7.98028	5.19948	4.04745	5.9394	2.62451	5.43481	6.97931	3.97831	1.20931	2.32586	2.46319	9.01017	5.45644	7.43218	YES1	NC_046302.1	16340777	16410234	+	4935	protein_coding	YES proto-oncogene 1%2C Src family tyrosine kinase%2C transcript variant X2 && P07947.3 RecName: Full=Tyrosine-protein kinase Yes; AltName: Full=Proto-oncogene c-Yes; AltName: Full=p61-Yes && PF00018:SH3 domain|PF00017:SH2 domain|PF07714:Protein tyrosine kinase	Pkinase_Tyr
117011908	9	4	18	11	12	11	8	5	8	3	6	4	7	4	2.54382	2.92753	2.82907	2.5101	1.92644	1.49965	1.6538	1.70479	1.26705	1.78628	2.61674	2.45556	2.46434	1.73746	ZBTB14	NC_046302.1	12341002	12352858	+	9224	protein_coding	zinc finger and BTB domain containing 14%2C transcript variant X8 && O43829.2 RecName: Full=Zinc finger and BTB domain-containing protein 14; AltName: Full=Zinc finger protein 161 homolog; Short=Zfp-161; AltName: Full=Zinc finger protein 478; AltName: Full=Zinc finger protein 5 homolog; Short=ZF5; Short=Zfp-5; Short=hZF5 && PF00651:BTB/POZ domain	BTB
117011909	1007	36	104	379	282	149	107	220	84	112	304	246	68	308	1.26543	1.80321	5.29467	2.46462	0.675455	2.37289	0.901007	1.07668	0.813174	0.4657	3.84244	3.41335	2.34585	1.53322	C19H18orf54	NC_046302.1	44104230	44128736	+	5963	protein_coding	chromosome 19 C18orf54 homolog%2C transcript variant X1 && Q8CB14.1 RecName: Full=Lung adenoma susceptibility protein 2; Flags: Precursor && PF15792:Lung adenoma susceptibility protein 2	-
117011910	2	4	2	0	1	3	1	1	0	0	1	2	3	1	0.729475	1.12099	1.5915	1.10089	0.780278	1.11779	1.08332	0.656649	1.14066	0.979876	1.78978	1.62055	1.97436	1.29041	STARD6	NC_046302.1	44089112	44104169	-	1417	protein_coding	StAR related lipid transfer domain containing 6%2C transcript variant X2 && P59095.1 RecName: Full=StAR-related lipid transfer protein 6; AltName: Full=START domain-containing protein 6; Short=StARD6 && PF01852:START domain	START
117011911	0	0	0	0	0	0	0	0	0	0	0	0	0	0	0.672303	0.993397	0.174615	0.267003	0.25683	0.171697	0	0.151296	0.808665	0	2.41738	4.0733	0.947719	0.349787	LOC117011911	NC_046302.1	44095560	44100310	+	615	lncRNA	uncharacterized LOC117011911 && - && -	-
117011912	1514	663	632	889	902	602	1419	1258	612	1113	681	631	643	1008	7.29762	6.54216	4.45224	6.51615	5.83755	5.50357	7.61438	6.72338	4.83072	5.50437	6.36053	5.73698	6.93175	7.87394	TXNRD3	NC_046302.1	2964926	3025462	+	4221	protein_coding	thioredoxin reductase 3%2C transcript variant X1 && Q86VQ6.4 RecName: Full=Thioredoxin reductase 3; AltName: Full=Thioredoxin and glutathione reductase; AltName: Full=Thioredoxin reductase TR2 && PF00462:Glutaredoxin|PF02852:Pyridine nucleotide-disulphide oxidoreductase, dimerisation domain|PF07992:Pyridine nucleotide-disulphide oxidoreductase	Pyr_redox_2
117011914	287	350	351	399	418	346	454	434	295	416	445	303	316	323	0	0.135463	0	0	0	0	0	0	0	0	0	0	0	0	LOC117011914	NC_046302.1	31484485	31485386	-	902	pseudogene	- && Q4R596.3 RecName: Full=Adenosylhomocysteinase; Short=AdoHcyase; AltName: Full=S-adenosyl-L-homocysteine hydrolase && PF00670:S-adenosyl-L-homocysteine hydrolase, NAD binding domain|PF05221:S-adenosyl-L-homocysteine hydrolase	-
117011915	1	0	0	0	0	1	0	0	0	1	0	0	0	0	0.724871	4.88408	1.18985	0.28788	0.166147	1.30326	2.51627	1.65736	0.0871895	3.85582	0.968965	2.72291	2.19079	0.241368	RNF165	NC_046302.1	38173834	38276467	+	7130	protein_coding	ring finger protein 165%2C transcript variant X1 && E9QAU8.1 RecName: Full=RING finger protein 165 && PF13639:Ring finger domain	-
117011917	0	1	0	1	2	4	0	4	2	3	1	3	1	0	10.3367	13.5946	9.50082	11.6882	10.3536	7.70012	11.6776	11.6995	4.46663	9.15729	13.0827	13.9917	14.4384	14.4182	LOC117011917	NC_046302.1	6732572	6736301	+	3730	protein_coding	rab GTPase-binding effector protein 1%2C transcript variant X1 && O35550.1 RecName: Full=Rab GTPase-binding effector protein 1; AltName: Full=Rabaptin-5; AltName: Full=Rabaptin-5alpha && PF03528:Rabaptin|PF09311:Rabaptin-like protein	-
117011918	187	205	165	246	186	167	203	221	95	190	131	139	152	219	43.2484	25.7898	21.3121	42.5182	40.1238	37.3756	32.7719	35.1072	42.0634	40.415	28.7287	31.2428	19.5416	51.8084	COLEC12	NC_046302.1	16572562	16752733	+	4283	protein_coding	collectin subfamily member 12%2C transcript variant X3 && Q5KU26.3 RecName: Full=Collectin-12; AltName: Full=Collectin placenta protein 1; Short=CL-P1; Short=hCL-P1; AltName: Full=Nurse cell scavenger receptor 2; AltName: Full=Scavenger receptor class A member 4; AltName: Full=Scavenger receptor with C-type lectin && PF00059:Lectin C-type domain|PF01391:Collagen triple helix repeat (20 copies)	Lectin_C
117011919	76	155	65	96	105	76	112	93	79	271	85	106	136	101	10.9027	15.1862	13.0655	14.2704	5.6975	16.5681	12.518	9.30472	11.1603	7.51544	10.9732	11.1088	14.7655	10.6023	THOC1	NC_046302.1	16798336	16845730	+	4200	protein_coding	THO complex 1 && Q96FV9.1 RecName: Full=THO complex subunit 1; Short=Tho1; AltName: Full=Nuclear matrix protein p84; Short=p84N5; AltName: Full=hTREX84 && PF11957:THO complex subunit 1 transcription elongation factor|PF00531:Death domain	Death
117011920	835	619	623	1369	783	738	1205	599	220	450	393	763	555	924	19.2101	20.2438	25.7748	21.2644	15.4266	20.0415	23.8999	21.6705	17.4036	16.5806	21.7852	20.3474	20.1427	19.0962	USP14	NC_046302.1	16845864	16876816	-	2529	protein_coding	ubiquitin specific peptidase 14 && P54578.3 RecName: Full=Ubiquitin carboxyl-terminal hydrolase 14; AltName: Full=Deubiquitinating enzyme 14; AltName: Full=Ubiquitin thioesterase 14; AltName: Full=Ubiquitin-specific-processing protease 14 && PF00443:Ubiquitin carboxyl-terminal hydrolase	UCH
117011921	102	4527	984	128	192	2757	2979	1989	49	2469	1020	2113	3238	117	0.142969	0.338002	0.0742656	0.170339	0.163849	0.292098	0.199048	0.450436	1.0318	0.192045	0.544308	0.288737	0.16123	0.0743842	RIPPLY3	NC_046285.1	102223791	102232768	+	1446	protein_coding	ripply transcriptional repressor 3 && P57055.1 RecName: Full=Protein ripply3; AltName: Full=Down syndrome critical region protein 6 && PF14998:Transcription Regulator	-
117011922	503	376	1336	650	1366	1085	782	992	1999	1022	1078	678	481	501	25.93	0.696095	1.81495	9.27678	2.54952	2.28592	7.08718	8.18094	5.2415	1.24804	3.30478	4.45977	1.26177	6.47482	DSC2	NC_046302.1	26021146	26051249	-	5266	protein_coding	desmocollin 2%2C transcript variant X1 && Q02487.1 RecName: Full=Desmocollin-2; AltName: Full=Cadherin family member 2; AltName: Full=Desmocollin-3; AltName: Full=Desmosomal glycoprotein II; AltName: Full=Desmosomal glycoprotein III; Flags: Precursor && PF08758:Cadherin prodomain like|PF01049:Cadherin cytoplasmic region|PF00028:Cadherin domain	Cadherin
117011923	637	515	152	486	131	208	394	244	47	167	148	361	432	137	0.410056	8.58465	1.4574	1.4571	1.27792	1.7858	3.06483	1.7776	0.40237	2.7444	1.05903	2.83311	3.84549	1.41481	CDH7	NC_046302.1	52023097	52150940	+	9579	protein_coding	cadherin 7%2C transcript variant X2 && Q9ULB5.2 RecName: Full=Cadherin-7; Flags: Precursor && PF01049:Cadherin cytoplasmic region|PF00028:Cadherin domain	Cadherin
117011924	64	119	83	111	99	40	84	49	13	95	67	81	70	100	11.5897	24.0047	10.3305	16.2366	14.1036	11.582	20.4386	14.016	4.30334	15.2972	10.4022	14.5187	19.7566	21.5678	SPIRE1	NC_046302.1	5579293	5807898	+	6154	protein_coding	spire type actin nucleation factor 1%2C transcript variant X1 && Q08AE8.3 RecName: Full=Protein spire homolog 1; Short=Spir-1 && PF16474:Kinase non-catalytic C-lobe domain	-
117011925	2	0	0	0	1	0	0	0	0	0	0	0	0	0	14.7784	17.4047	25.3713	17.792	10.6024	17.0222	18.7369	11.9014	5.45432	9.07554	16.6168	17.3228	16.5119	13.9566	TBC1D23	NC_046285.1	29499671	29551854	+	3784	protein_coding	TBC1 domain family member 23%2C transcript variant X2 && Q5R8I6.1 RecName: Full=TBC1 domain family member 23 && PF00581:Rhodanese-like domain|PF00566:Rab-GTPase-TBC domain	TBC
117011926	0	0	0	0	0	0	0	0	0	0	0	0	0	0	1.77582	15.3757	4.55237	2.34477	1.58585	5.86631	7.98439	4.7956	0.582547	4.41969	4.6048	6.45087	6.68415	1.91985	CEP76	NC_046302.1	5544778	5567193	+	4482	protein_coding	centrosomal protein 76%2C transcript variant X1 && Q8TAP6.1 RecName: Full=Centrosomal protein of 76 kDa; Short=Cep76 && PF15627:CEP76 C2 domain	-
117011927	680	321	636	1081	546	745	714	643	461	411	1151	958	613	909	29.0618	28.2631	31.1124	31.716	19.0672	41.2012	33.2506	32.0303	42.5092	25.8088	40.525	35.4431	28.87	25.4658	PSMG2	NC_046302.1	5528310	5544674	-	1284	protein_coding	proteasome assembly chaperone 2%2C transcript variant X2 && Q969U7.1 RecName: Full=Proteasome assembly chaperone 2; Short=PAC-2; AltName: Full=Hepatocellular carcinoma-susceptibility protein 3; AltName: Full=Tumor necrosis factor superfamily member 5-induced protein 1 && PF09754:PAC2 family	-
117011928	189	70	93	361	208	106	168	102	62	100	103	111	132	320	0	0	0.111746	0	0	0	0	0	0	0	0	0	0.1213	0	LOC117011928	NC_046302.1	17704723	17705683	-	961	pseudogene	- && P09651.5 RecName: Full=Heterogeneous nuclear ribonucleoprotein A1; Short=hnRNP A1; AltName: Full=Helix-destabilizing protein; AltName: Full=Single-strand RNA-binding protein; AltName: Full=hnRNP core protein A1; Contains: RecName: Full=Heterogeneous nuclear ribonucleoprotein A1, N-terminally processed && PF00076:RNA recognition motif. (a.k.a. RRM, RBD, or RNP domain)|PF11627:Nuclear factor h…	RRM_1
117011929	0	0	0	0	0	1	0	0	0	0	0	0	0	0	0	0	0.0985212	0.0753243	0.0724544	0	0	0	0	0	0	0	0	0	LOC117011929	NC_046302.1	33120724	33121813	+	1090	pseudogene	- && P19619.3 RecName: Full=Annexin A1; AltName: Full=Annexin I; AltName: Full=Annexin-1; AltName: Full=Calpactin II; AltName: Full=Calpactin-2; AltName: Full=Chromobindin-9; AltName: Full=Lipocortin I; AltName: Full=Phospholipase A2 inhibitory protein; AltName: Full=p35 && PF00191:Annexin	-
117011930	375	543	472	554	518	395	534	551	216	537	495	435	496	374	0.250282	0	0	0.198798	0.191223	0	0	0	0	0	0	0	0	0	LOC117011930	NC_046302.1	14723077	14723489	-	413	pseudogene	- && P41105.2 RecName: Full=60S ribosomal protein L28 && PF01778:Ribosomal L28e protein family	-
117011931	776	434	380	601	565	281	578	660	137	531	381	369	306	357	19.0234	32.5939	8.50141	14.3683	7.82362	14.8787	16.4804	11.9399	3.3166	11.3604	10.4224	16.2119	15.1464	14.1492	TCF4	NC_046302.1	44710041	45055715	-	9297	protein_coding	transcription factor 4%2C transcript variant X41 && Q60722.1 RecName: Full=Transcription factor 4; Short=TCF-4; AltName: Full=Class A helix-loop-helix transcription factor ME2; AltName: Full=Immunoglobulin transcription factor 2; Short=ITF-2; Short=MITF-2; AltName: Full=SL3-3 enhancer factor 2; Short=SEF-2 && PF00010:Helix-loop-helix DNA-binding domain	HLH
117011932	3470	1783	3748	3491	3890	4883	3419	4615	8068	3194	3186	3221	2017	2588	0	0.111689	0	0.0750488	0	0	0	0	0	0	0	0	0	0	LOC117011932	NC_046285.1	28023717	28024810	+	1094	protein_coding	olfactory receptor 5K1 && Q8NHB7.2 RecName: Full=Olfactory receptor 5K1; AltName: Full=HTPCRX10; AltName: Full=Olfactory receptor OR3-8 && PF13853:Olfactory receptor	-
117011933	306	346	325	483	256	665	640	422	360	385	216	310	331	214	0.35172	9.7704	3.22773	1.53653	0.940537	11.278	19.3515	7.17642	0.399555	6.36935	2.76078	8.60283	13.0672	1.58594	AQP4	NC_046302.1	22660930	22673838	-	5290	protein_coding	aquaporin 4%2C transcript variant X3 && O77750.3 RecName: Full=Aquaporin-4; Short=AQP-4; AltName: Full=Mercurial-insensitive water channel; Short=MIWC; AltName: Full=WCH4 && PF00230:Major intrinsic protein	-
117011934	282	328	278	336	489	391	388	366	423	457	216	187	177	165	8.21743	9.99254	9.14984	9.15036	6.21829	8.79612	6.86076	5.41507	5.48594	3.76741	9.54689	9.84627	7.05003	7.52794	ZNF639	NC_046285.1	64693622	64702278	-	2629	protein_coding	zinc finger protein 639%2C transcript variant X1 && A5PK30.1 RecName: Full=Zinc finger protein 639 && -	-
117011935	278	178	221	271	340	268	234	250	276	340	218	179	191	172	1.08388	1.33353	2.11421	2.51247	3.24487	1.19762	1.33451	2.0509	1.33033	1.8422	3.18144	2.34533	1.84595	3.01526	SLC14A2	NC_046302.1	37290018	37703363	+	4673	protein_coding	solute carrier family 14 member 2%2C transcript variant X1 && Q15849.3 RecName: Full=Urea transporter 2; AltName: Full=Solute carrier family 14 member 2; AltName: Full=Urea transporter, kidney && PF03253:Urea transporter	-
117011936	15	179	52	64	32	117	171	72	12	85	79	69	196	28	2.44494	2.08731	2.39894	2.96694	3.47657	1.04067	2.71056	2.13972	2.53239	1.88537	1.14917	1.57733	1.68497	2.1201	CCDC68	NC_046302.1	44470455	44499508	-	1522	protein_coding	coiled-coil domain containing 68%2C transcript variant X2 && Q9H2F9.1 RecName: Full=Coiled-coil domain-containing protein 68; AltName: Full=Cutaneous T-cell lymphoma-associated antigen se57-1; Short=CTCL-associated antigen se57-1 && -	-
117011937	381	210	186	357	164	254	359	211	48	124	139	426	231	341	26.9472	133.622	90.8779	63.8277	82.1955	262.537	507.09	188.551	117.559	375.398	65.3845	125.833	330.657	122.622	MBP	NC_046302.1	58829721	58918859	-	2992	protein_coding	myelin basic protein%2C transcript variant X5 && P02686.3 RecName: Full=Myelin basic protein; Short=MBP; AltName: Full=Myelin A1 protein; AltName: Full=Myelin membrane encephalitogenic protein && PF01669:Myelin basic protein	-
117011938	227	221	243	282	225	131	159	169	94	178	276	217	195	149	3.50314	4.11263	5.01876	3.50674	3.43424	2.59817	2.91001	2.59904	1.53924	3.15858	4.36449	3.87663	3.42745	3.2957	ZNF236	NC_046302.1	58736055	58831018	+	12924	protein_coding	zinc finger protein 236 && Q9UL36.2 RecName: Full=Zinc finger protein 236 && PF00096:Zinc finger, C2H2 type	zf-C2H2
117011939	73	88	294	179	51	134	56	69	39	30	262	195	120	85	0	0	0	0.180447	0	0	0	0	0	0	0	0	0	0	LOC117011939	NC_046302.1	32447032	32447486	-	455	pseudogene	- && P48160.1 RecName: Full=60S ribosomal protein L27a && -	-
117011940	10	13	21	19	14	15	16	10	13	15	29	22	24	17	0.21481	2.08217	1.82997	0.46068	0.722135	0.46082	1.55516	0.754123	0.155028	1.57739	1.21764	4.38164	1.62306	0.625866	DOK6	NC_046302.1	54218907	54508383	+	4812	protein_coding	docking protein 6 && Q6PKX4.1 RecName: Full=Docking protein 6; AltName: Full=Downstream of tyrosine kinase 6 && PF02174:PTB domain (IRS-1 type)	-
117011941	4	5	1	2	2	1	0	1	4	0	17	24	5	2	0.153006	3.74651	0.635835	0.364596	0.233803	2.96975	3.89526	2.67592	0.709869	3.5429	0.869159	1.83197	1.82409	0.750574	CDH20	NC_046302.1	49065910	49249719	+	4729	protein_coding	cadherin 20%2C transcript variant X1 && Q9HBT6.2 RecName: Full=Cadherin-20; Flags: Precursor && PF01049:Cadherin cytoplasmic region|PF00028:Cadherin domain	Cadherin
117011942	298	226	175	335	312	220	335	305	164	251	307	232	251	309	0	0	0	0	0	0.140979	0	0	0	0	0	0	0	0	LOC117011942	NC_046302.1	339497	340247	+	749	protein_coding	proliferating cell nuclear antigen-like && Q3ZBW4.1 RecName: Full=Proliferating cell nuclear antigen; Short=PCNA && PF00705:Proliferating cell nuclear antigen, N-terminal domain|PF02747:Proliferating cell nuclear antigen, C-terminal domain	PCNA_C
117011943	0	0	0	0	0	0	0	0	0	0	0	0	0	0	1.65122	1.39178	2.879	1.96163	2.20503	1.11475	0.866256	1.52515	1.17441	1.06722	3.83871	2.52283	1.68401	2.85371	RTTN	NC_046302.1	54614249	54740408	-	7199	protein_coding	rotatin && Q86VV8.3 RecName: Full=Rotatin && PF14726:Rotatin, an armadillo repeat protein, centriole functioning	-
117011944	0	1	0	0	0	0	0	0	0	0	0	0	0	0	465.085	30.6233	105.777	236.868	143.883	67.5139	105.835	169.288	299.874	47.0349	141.673	89.113	103.528	94.4507	ACAA2	NC_046302.1	40685552	40708469	-	1600	protein_coding	acetyl-CoA acyltransferase 2 && P42765.2 RecName: Full=3-ketoacyl-CoA thiolase, mitochondrial; AltName: Full=Acetyl-CoA acyltransferase; AltName: Full=Beta-ketothiolase; AltName: Full=Mitochondrial 3-oxoacyl-CoA thiolase; AltName: Full=T1 && PF02803:Thiolase, C-terminal domain|PF00108:Thiolase, N-terminal domain	Thiolase_N
117011946	50	285	79	25	15	88	187	127	5	297	79	186	134	16	0	0.182916	0.160761	0	0	0.158074	0.861747	0.139292	0	0.277142	0.130916	0	0.174505	0	LOC117011946	NC_046302.1	11933753	11949925	-	668	lncRNA	uncharacterized LOC117011946 && - && -	-
117011947	0	0	0	0	0	0	0	0	0	0	0	0	0	0	3.30352	22.5813	7.56044	5.78033	6.54774	22.8403	25.685	17.1958	12.7845	30.5694	6.11639	12.4248	21.7049	11.5082	PODXL2	NC_046302.1	1760769	1806977	-	2159	protein_coding	podocalyxin like 2%2C transcript variant X3 && Q9NZ53.1 RecName: Full=Podocalyxin-like protein 2; AltName: Full=Endoglycan; Flags: Precursor && PF06365:CD34/Podocalyxin family	-
117011948	373	415	330	531	489	272	454	469	134	369	558	500	462	500	0	0	0.553955	0.181511	0.290992	0.077814	0	0	0	0.0682134	0	0	0	0	LOC117011948	NC_046285.1	60992356	60998645	-	1357	pseudogene	- && Q8WXA8.2 RecName: Full=5-hydroxytryptamine receptor 3C; Short=5-HT3-C; Short=5-HT3C; AltName: Full=Serotonin receptor 3C; Flags: Precursor && PF02931:Neurotransmitter-gated ion-channel ligand binding domain|PF02932:Neurotransmitter-gated ion-channel transmembrane region	Neur_chan_LBD
117011949	1792	904	850	2218	2176	1516	1463	1616	1449	1870	1407	1282	718	2063	9.90368	2.91203	24.3006	11.2462	14.6011	11.0576	8.93819	12.0285	15.2048	7.8215	27.9577	14.4984	8.86758	16.2867	EMILIN2	NC_046302.1	14381688	14431176	-	4154	protein_coding	elastin microfibril interfacer 2 && Q9BXX0.3 RecName: Full=EMILIN-2; AltName: Full=Elastin microfibril interface-located protein 2; Short=Elastin microfibril interfacer 2; AltName: Full=Protein FOAP-10; Flags: Precursor && PF00386:C1q domain|PF07546:EMI domain	-
117011950	443	522	511	730	303	659	548	420	377	341	527	447	532	414	11.6919	3.61224	5.76279	6.17359	6.77584	5.1236	5.27183	5.29221	7.39121	4.04528	3.17548	4.02487	3.10902	5.49549	PARD6G	NC_046302.1	60416662	60471261	-	3112	protein_coding	par-6 family cell polarity regulator gamma && Q9BYG4.1 RecName: Full=Partitioning defective 6 homolog gamma; Short=PAR-6 gamma; AltName: Full=PAR6D && PF00564:PB1 domain|PF00595:PDZ domain (Also known as DHR or GLGF)	PDZ
117011951	470	419	607	655	494	480	630	589	354	453	630	493	437	449	11.5089	8.31381	7.1592	8.80284	8.41317	6.24127	8.76988	8.88904	10.4251	7.25256	8.77527	7.17377	8.57246	7.24456	TIMM21	NC_046302.1	56915954	56921767	+	1455	protein_coding	translocase of inner mitochondrial membrane 21 && Q9BVV7.1 RecName: Full=Mitochondrial import inner membrane translocase subunit Tim21; AltName: Full=TIM21-like protein, mitochondrial; Flags: Precursor && PF08294:TIM21	TIM21
117011952	2	4	1	3	3	4	3	7	12	3	9	4	2	1	0.332368	0	0	0	0	0.339529	0	0	0	0	0.281197	0	0	0	LOC117011952	NC_046302.1	56921147	56930421	-	311	lncRNA	uncharacterized LOC117011952 && - && -	-
117011953	1321	30	89	595	170	114	389	463	222	71	199	225	57	317	4.16441	19.2219	6.85017	9.29324	8.29525	13.4714	19.7864	12.4063	5.54575	13.7627	7.84343	10.7132	20.9657	11.4008	ABHD3	NC_046302.1	17510582	17546215	-	2085	protein_coding	abhydrolase domain containing 3%2C phospholipase && Q0VC00.1 RecName: Full=Phospholipase ABHD3; AltName: Full=Abhydrolase domain-containing protein 3 && PF00561:alpha/beta hydrolase fold	Abhydrolase_1
117011954	38	673	130	170	155	162	306	183	31	284	116	260	316	126	3.6147	3.73877	2.59985	3.14721	2.33686	1.59775	1.9356	2.50295	0.919741	2.52112	3.38164	3.22892	2.70454	1.88066	KIAA1328	NC_046302.1	30430603	30689685	+	2974	protein_coding	KIAA1328 ortholog%2C transcript variant X1 && Q86T90.2 RecName: Full=Protein hinderin && PF15369:Uncharacterised protein KIAA1328	-
117011955	690	1209	592	1217	1099	675	1311	927	213	1017	732	856	1043	1234	1.11894	2.82779	2.72579	1.86947	1.65085	1.06421	2.07711	1.21562	0.32487	0.725598	0.946664	0.740272	1.43591	1.12418	KBTBD12	NC_046302.1	1378053	1462686	-	2679	protein_coding	kelch repeat and BTB domain containing 12%2C transcript variant X1 && Q3ZCT8.2 RecName: Full=Kelch repeat and BTB domain-containing protein 12; AltName: Full=Kelch domain-containing protein 6 && PF00651:BTB/POZ domain|PF01344:Kelch motif|PF07707:BTB And C-terminal Kelch	BACK
117011956	541	539	894	820	508	610	739	484	166	371	719	628	536	491	0.106044	10.655	0.798731	0.0210576	0.0405105	5.90392	6.02862	4.84447	0.159441	8.90282	0.605593	2.7306	2.60106	0.193105	GRIK1	NC_046285.1	96190286	96542655	-	3899	protein_coding	glutamate ionotropic receptor kainate type subunit 1%2C transcript variant X5 && P22756.3 RecName: Full=Glutamate receptor ionotropic, kainate 1; Short=GluK1; AltName: Full=Glutamate receptor 5; Short=GluR-5; Short=GluR5; Flags: Precursor && PF01094:Receptor family ligand binding region|PF00060:Ligand-gated ion channel|PF10613:Ligated ion channel L-glutamate- and glycine-binding site	ANF_receptor
117011957	77	564	190	128	90	249	373	231	21	214	236	277	257	80	0	0.128754	0.113159	0.259547	0	0	0	0	0	0	0	0	0	0	LOC117011957	NC_046302.1	1383230	1384178	+	949	pseudogene	- && Q7Z7J5.2 RecName: Full=Developmental pluripotency-associated protein 2; AltName: Full=Pluripotent embryonic stem cell-related gene 1 protein && PF14047:Dppa2/4 conserved region|PF14049:Dppa2/4 conserved region in higher vertebrates	-
117011958	361	297	372	496	310	501	445	442	439	358	595	436	318	304	0.0979778	1.15818	0	0.233469	0	0	0	0.264589	0	0	0	0	0.220985	0	LOC117011958	NC_046302.1	1429446	1430500	-	1055	pseudogene	- && O15514.1 RecName: Full=DNA-directed RNA polymerase II subunit RPB4; Short=RNA polymerase II subunit B4; AltName: Full=DNA-directed RNA polymerase II subunit D; AltName: Full=RNA polymerase II 16 kDa subunit; Short=RPB16 >Q9D7M8.2 RecName: Full=DNA-directed RNA polymerase II subunit RPB4; Short=RNA polymerase II subunit B4; AltName: Full=DNA-directed RNA polymerase II subunit D && PF03874:RNA…	RNA_pol_Rpb4
117011961	0	0	1	0	0	0	0	0	0	0	0	0	1	0	0.151882	1.89796	0.946746	1.17192	0.737699	0.919843	1.54062	1.36719	0.404523	1.88473	0.559885	1.13931	1.05216	0.880525	LAMA1	NC_046302.1	10639172	10799134	+	9528	protein_coding	laminin subunit alpha 1 && P25391.2 RecName: Full=Laminin subunit alpha-1; AltName: Full=Laminin A chain; AltName: Full=Laminin-1 subunit alpha; AltName: Full=Laminin-3 subunit alpha; AltName: Full=S-laminin subunit alpha; Short=S-LAM alpha; Flags: Precursor && PF06009:Laminin Domain II|PF06008:Laminin Domain I|PF00055:Laminin N-terminal (Domain VI)|PF00053:Laminin EGF domain|PF00054:Laminin G do…	Laminin_EGF
117011964	0	0	1	1	1	0	0	0	0	0	0	0	0	0	0.277867	0	0	0.220708	0	0.283854	0.515813	0	0	0	0	0	0	0.578277	LOC117011964	NC_046302.1	4169456	4169829	+	372	protein_coding	60S ribosomal protein L22-like 1 && Q9D7S7.1 RecName: Full=60S ribosomal protein L22-like 1 && PF01776:Ribosomal L22e protein family	-
117011965	1	0	0	1	1	0	0	0	0	0	0	0	0	0	5.59202	5.10975	3.02953	4.9867	3.22402	4.13543	3.47082	3.55142	5.07563	2.88787	2.81542	4.33033	4.21708	3.81974	NPHP1	NC_046302.1	38621	103587	+	3013	protein_coding	nephrocystin 1%2C transcript variant X1 && O15259.1 RecName: Full=Nephrocystin-1; AltName: Full=Juvenile nephronophthisis 1 protein && PF00018:SH3 domain	SH3_1
117011966	1711	2480	736	1627	921	1310	1597	1193	248	1141	1108	1444	1208	1223	0	0.275198	0.241865	0.184918	0	0.475647	0	0.209566	0.560055	0	0	0.705259	0.262544	0	LOC117011966	NC_046302.1	51600692	51601135	-	444	pseudogene	- && P46778.2 RecName: Full=60S ribosomal protein L21 && PF01157:Ribosomal protein L21e	-
117011967	0	1	0	1	0	0	0	0	0	0	0	0	0	0	16.6302	16.2235	20.0389	16.3847	15.8077	11.4309	10.5772	13.2077	14.0047	12.438	15.726	12.9224	12.7585	11.708	MBD1	NC_046302.1	41077557	41093238	-	5016	protein_coding	methyl-CpG binding domain protein 1%2C transcript variant X21 && Q9UIS9.2 RecName: Full=Methyl-CpG-binding domain protein 1; AltName: Full=CXXC-type zinc finger protein 3; AltName: Full=Methyl-CpG-binding protein MBD1; AltName: Full=Protein containing methyl-CpG-binding domain 1 && PF02008:CXXC zinc finger domain|PF01429:Methyl-CpG binding domain	MBD
117011969	18	423	159	99	63	565	1067	408	17	364	167	436	593	78	8.4833	7.98404	2.41385	7.72536	5.90354	7.39652	5.01522	7.14999	9.61901	6.87105	6.81149	7.47508	4.9967	8.26516	CFAP53	NC_046302.1	41054088	41076557	-	1913	protein_coding	cilia and flagella associated protein 53 && Q96M91.2 RecName: Full=Cilia- and flagella-associated protein 53; AltName: Full=Coiled-coil domain-containing protein 11 && PF13868:Trichohyalin-plectin-homology domain	-
117011970	209	215	224	293	207	219	188	153	116	107	287	248	159	184	14.3984	3.57213	45.8915	17.0137	24.2426	8.98862	6.26958	11.9209	9.51467	4.0592	28.1982	11.3084	7.21668	13.4103	PSTPIP2	NC_046302.1	37916512	37992249	-	1163	protein_coding	proline-serine-threonine phosphatase interacting protein 2 && Q9H939.4 RecName: Full=Proline-serine-threonine phosphatase-interacting protein 2; Short=PEST phosphatase-interacting protein 2 && PF00611:Fes/CIP4, and EFC/F-BAR homology domain	-
117011971	49	51	92	143	192	53	65	103	50	93	170	105	74	131	0	0	0	0	0.0773509	0	0	0	0	0	0	0	0	0	LOC117011971	NC_046302.1	14623117	14624137	+	1021	pseudogene	- && P27132.1 RecName: Full=Actin-2; AltName: Full=Actin II && PF00022:Actin	Actin
117011972	36	26	34	55	67	15	43	35	31	31	20	23	22	30	0.170416	8.28164	1.27866	0.10528	0.101269	3.7332	3.77859	2.84647	0.0911026	2.96739	1.84228	3.90057	3.88636	0.157625	NOL4	NC_046302.1	28178521	28483504	-	5459	protein_coding	nucleolar protein 4%2C transcript variant X2 && O94818.2 RecName: Full=Nucleolar protein 4; AltName: Full=Nucleolar-localized protein && -	-
117011973	780	3272	2532	2326	3114	7439	15814	6063	2829	12134	2237	3607	8487	3411	0.6728	1.83161	0.953148	0.485819	0.638656	0.72895	0.624469	0.275287	0.367847	0.237348	0.362228	0.947023	1.17259	0.339438	PRELID3A	NC_046302.1	5811629	5836251	-	5070	protein_coding	PRELI domain containing 3A%2C transcript variant X2 && Q96N28.1 RecName: Full=PRELI domain containing protein 3A; AltName: Full=Protein slowmo homolog 1 && PF04707:PRELI-like family	MSF1
117011974	438	435	604	552	562	318	392	361	160	441	645	480	380	396	0	0	0	0.150649	0	0	0	0	0	0.169845	0	0	0	0	LOC117011974	NC_046302.1	14604022	14604566	+	545	pseudogene	- && Q5R6X7.1 RecName: Full=Chromobox protein homolog 3; AltName: Full=Heterochromatin protein 1 homolog gamma; Short=HP1 gamma >Q13185.4 RecName: Full=Chromobox protein homolog 3; AltName: Full=HECH; AltName: Full=Heterochromatin protein 1 homolog gamma; Short=HP1 gamma; AltName: Full=Modifier 2 protein && PF01393:Chromo shadow domain	-
117011976	0	0	0	1	0	0	0	0	0	0	0	0	0	0	5.59366	0.802755	0.779789	2.93835	2.64889	1.47875	2.57104	3.05653	3.99823	2.5766	1.55733	2.43622	0.765843	5.31847	ZBTB7C	NC_046302.1	39394009	39722539	-	5784	protein_coding	zinc finger and BTB domain containing 7C%2C transcript variant X3 && A1YPR0.1 RecName: Full=Zinc finger and BTB domain-containing protein 7C; AltName: Full=Affected by papillomavirus DNA integration in ME180 cells protein 1; Short=APM-1; AltName: Full=Zinc finger and BTB domain-containing protein 36; AltName: Full=Zinc finger protein 857C && PF00651:BTB/POZ domain	BTB
117011977	10	82	82	27	44	21	78	39	6	82	67	202	67	28	52.8123	63.1699	52.5211	53.9053	55.5894	78.2981	76.031	76.4477	126.746	75.041	57.3109	59.4095	63.3775	50.908	SEC11C	NC_046302.1	47676928	47690309	+	824	protein_coding	SEC11 homolog C%2C signal peptidase complex subunit && P13679.3 RecName: Full=Signal peptidase complex catalytic subunit SEC11C; AltName: Full=Microsomal signal peptidase 21 kDa subunit; Short=SPase 21 kDa subunit; AltName: Full=SEC11 homolog C; AltName: Full=SEC11-like protein 3; AltName: Full=SPC21 && PF00717:Peptidase S24-like	Peptidase_S24
117011978	7	145	28	21	14	133	192	136	27	181	47	83	74	33	0.143207	0.902838	0.247964	0.363994	0.40848	0.126786	0.319006	0.146098	0.160769	0.461674	0.193854	0.269936	0.93669	0.417244	LOXHD1	NC_046302.1	38281762	38425698	-	10827	protein_coding	lipoxygenase homology domains 1 && C8YR32.1 RecName: Full=Lipoxygenase homology domain-containing protein 1 && PF01477:PLAT/LH2 domain	-
117011979	0	0	0	0	0	1	0	0	0	0	0	0	0	0	214.672	1.70627	36.407	82.3582	58.8179	29.7366	53.2924	81.7862	183.556	12.6389	72.1192	54.2541	68.1872	83.027	CIDEA	NC_046302.1	5955278	5973551	-	1289	protein_coding	cell death inducing DFFA like effector a%2C transcript variant X1 && O70302.2 RecName: Full=Cell death activator CIDE-A; AltName: Full=Cell death-inducing DFFA-like effector A && PF02017:CIDE-N domain	-
117011980	115	82	193	172	201	76	65	118	68	83	316	174	104	191	8.3671	5.05643	5.46951	5.67518	5.63853	4.5618	5.84635	5.96619	0.848105	4.08316	4.29506	4.88903	4.77092	4.98912	IMPACT	NC_046302.1	20561774	20586194	+	2199	protein_coding	impact RWD domain protein%2C transcript variant X1 && A7YY45.2 RecName: Full=Protein IMPACT; AltName: Full=Imprinted and ancient gene protein homolog && PF05773:RWD domain|PF01205:Uncharacterized protein family UPF0029	RWD
117011981	7199	401	1576	4616	2915	1023	1765	2911	3859	813	2592	1366	1421	1405	7.20813	7.33719	4.36833	6.44104	3.90096	3.47717	5.71465	4.77627	2.89005	5.02051	5.42076	5.40847	7.11271	5.5733	FAM210A	NC_046302.1	4326002	4367116	+	2065	protein_coding	family with sequence similarity 210 member A && Q05B67.1 RecName: Full=Protein FAM210A && PF06916:Protein of unknown function (DUF1279)	-
117011983	0	0	0	0	0	0	0	0	0	0	0	0	0	0	0	0	0	0.0524623	0	0	0.0613042	0	0	0	0	0.0666954	0	0	LOC117011983	NC_046302.1	44147529	44160352	+	1565	protein_coding	uncharacterized LOC117011983 && - && PF15675:CLLAC-motif containing domain|PF00190:Cupin	-
117011984	0	1	1	0	0	1	6	1	0	2	1	0	1	0	0.460143	0.0870283	2.31374	0.891793	1.18125	0.263232	0.0854177	0.265092	0.354223	0.19779	0.669595	0.520405	0.207567	0.191523	GALR1	NC_046302.1	58946259	58964117	+	5616	protein_coding	galanin receptor 1%2C transcript variant X1 && P47211.3 RecName: Full=Galanin receptor type 1; Short=GAL1-R; Short=GALR-1 && PF00001:7 transmembrane receptor (rhodopsin family)	7tm_1
117011985	69	399	152	152	179	467	578	399	222	713	151	257	402	231	3.23175	0.857595	1.13058	1.65019	0.730669	1.14538	1.79057	1.55845	0.436323	0.915468	1.04625	2.18114	1.3574	2.52213	ARHGAP28	NC_046302.1	10831605	11023385	-	6269	protein_coding	Rho GTPase activating protein 28%2C transcript variant X3 && Q9P2N2.3 RecName: Full=Rho GTPase-activating protein 28; AltName: Full=Rho-type GTPase-activating protein 28 && PF00620:RhoGAP domain	RhoGAP
117011986	0	0	7	3	5	1	0	0	0	1	0	0	0	0	7.47015	17.9301	5.73508	7.92473	10.0605	13.8394	14.7602	14.7252	9.47264	22.223	7.30553	10.356	15.3351	12.2526	ETV5	NC_046285.1	59440629	59499327	+	4082	protein_coding	ETS variant transcription factor 5 && Q9CXC9.1 RecName: Full=ETS translocation variant 5 && PF04621:PEA3 subfamily ETS-domain transcription factor N terminal domain|PF00178:Ets-domain	ETS_PEA3_N
117011987	398	99	940	569	768	435	387	537	508	351	1328	577	316	629	9.36548	19.6497	6.05378	8.32396	7.54665	6.82936	9.657	8.21363	2.11899	12.2702	5.87261	9.2899	9.50894	9.44769	ZNF532	NC_046302.1	47496897	47593317	+	6865	protein_coding	zinc finger protein 532%2C transcript variant X11 && Q9HCE3.2 RecName: Full=Zinc finger protein 532 && PF13912:C2H2-type zinc finger|PF16622:zinc-finger C2H2-type	-
117011988	352	92	167	234	267	151	171	177	185	136	113	120	83	159	16.8089	6.79921	10.9651	35.0414	10.6239	8.10064	7.67114	8.84727	10.4786	4.00067	11.15	5.92098	6.6755	11.7961	PLSCR1	NC_046285.1	5695978	5729306	-	1851	protein_coding	phospholipid scramblase 1%2C transcript variant X2 && P58195.1 RecName: Full=Phospholipid scramblase 1; Short=PL scramblase 1; AltName: Full=Ca(2+)-dependent phospholipid scramblase 1 && PF03803:Scramblase	Scramblase
117011989	162	99	97	156	155	86	133	139	122	114	146	100	107	98	1.10663	2.24835	0.502989	0.466965	0.502018	0.388601	0.481471	0.591467	0.748739	0.588406	0.789966	0.663496	1.98897	0.215911	LOC117011989	NC_046302.1	47598885	47653649	+	2989	protein_coding	O-acyltransferase like protein && Q8BML2.1 RecName: Full=O-acyltransferase like protein; AltName: Full=Protein oacyl; Flags: Precursor && PF01757:Acyltransferase family	-
117011990	1	0	0	0	0	1	0	0	0	0	1	0	0	0	0.317709	1.08912	2.8716	0.76968	0.764629	1.20085	1.2975	0.557682	0.726083	1.3941	0.739184	1.10682	1.82728	0.710782	TMEM200C	NC_046302.1	11791035	11799949	+	6507	protein_coding	transmembrane protein 200C%2C transcript variant X2 && A6NKL6.2 RecName: Full=Transmembrane protein 200C; AltName: Full=Transmembrane protein TTMA; AltName: Full=Two transmembrane domain-containing family member A && PF10177:Uncharacterised conserved protein (DUF2371)	-
117011991	84	328	133	236	219	266	430	278	93	310	187	214	375	221	0.175821	2.72074	0.547983	0.228524	0.293089	3.05335	5.11825	2.30208	0.576769	5.00974	1.33876	2.27576	3.4248	0.266113	DIPK1C	NC_046302.1	57059928	57079615	-	6467	protein_coding	divergent protein kinase domain 1C && Q0P6D2.3 RecName: Full=Protein FAM69C && PF12260:Protein-kinase domain of FAM69|PF14875:N-term cysteine-rich ER, FAM69	-
117011992	104	91	72	114	88	45	60	80	22	81	115	92	69	52	16.3721	13.536	16.1488	13.3613	13.4488	11.1902	12.5169	11.5004	13.7167	14.2588	16.5737	14.0955	13.554	14.8944	ZXDC	NC_046302.1	3202568	3253302	+	4369	protein_coding	ZXD family zinc finger C%2C transcript variant X1 && Q2QGD7.2 RecName: Full=Zinc finger protein ZXDC; AltName: Full=ZXD-like zinc finger protein && -	-
117011993	29	62	68	61	56	27	58	35	7	21	29	19	33	28	4.16724	0.905934	0.547391	3.46219	3.44007	2.3487	1.02254	1.85404	5.99191	2.27339	2.87725	1.93472	0.864277	5.03407	CFAP100	NC_046302.1	3253654	3325807	-	2158	protein_coding	cilia and flagella associated protein 100%2C transcript variant X2 && Q494V2.1 RecName: Full=Cilia- and flagella-associated protein 100; AltName: Full=Coiled-coil domain-containing protein 37 && PF13863:Domain of unknown function (DUF4200)	-
117011994	4	340	29	1	2	218	245	203	5	375	27	102	87	7	30.64	0.0747555	2.03673	8.38867	2.0535	0.64603	4.16753	4.72494	3.385	0.283162	1.65862	2.29894	0	5.00124	DSC3	NC_046302.1	25956690	26001367	-	3269	protein_coding	desmocollin 3%2C transcript variant X1 && Q28060.1 RecName: Full=Desmocollin-3; Flags: Precursor && PF08758:Cadherin prodomain like|PF00028:Cadherin domain	Cadherin
117011995	0	1	1	3	0	0	0	0	0	0	0	0	0	0	1.40603	2.54846	3.84659	2.53141	2.20221	3.23172	3.43657	2.13053	1.46572	4.3859	1.88346	2.60295	5.33825	1.17045	ADCYAP1	NC_046302.1	16252449	16260801	-	4411	protein_coding	adenylate cyclase activating polypeptide 1%2C transcript variant X2 && P41535.3 RecName: Full=Pituitary adenylate cyclase-activating polypeptide; Short=PACAP; Contains: RecName: Full=PACAP-related peptide; AltName: Full=PRP-48; Contains: RecName: Full=Pituitary adenylate cyclase-activating polypeptide 27; Short=PACAP-27; Short=PACAP27; Contains: RecName: Full=Pituitary adenylate cyclase-activatin…	-
117011996	1	10	0	3	0	0	0	3	0	0	0	0	2	0	9.64168	2.48773	4.32196	6.68645	6.16994	5.29968	3.63413	4.40564	9.59571	2.6297	6.00405	4.39852	3.25644	9.26886	TGIF1	NC_046302.1	13931310	13939955	-	2112	protein_coding	TGFB induced factor homeobox 1 && Q15583.3 RecName: Full=Homeobox protein TGIF1; AltName: Full=5'-TG-3'-interacting factor 1 && PF05920:Homeobox KN domain	Coprinus_mating
117012000	0	0	0	0	0	0	0	0	0	0	0	0	0	0	0	0	0	0	0	0	0	0	0	0	0	0.966466	0	0	LOC117012000	NC_046302.1	16865379	16865486	+	108	snRNA	U6 spliceosomal RNA && - && -	-
117012010	0	0	0	0	0	0	0	0	0	0	0	0	0	0	0	0	0.994334	0	0	0	0	0	0	0	0	0	0	0	LOC117012010	NC_046302.1	18854182	18854289	+	108	snRNA	U6 spliceosomal RNA && - && -	-
117012011	14	148	84	136	89	83	153	140	31	194	61	104	86	78	0	0	0	0	0	0	0.999387	0	0	0	0	1.08727	0	1.12041	LOC117012011	NC_046302.1	883981	884076	+	96	pseudogene	- && - && -	-
117012012	0	0	0	0	0	0	0	0	0	0	0	0	0	0	0	0	1.00363	0	0	0	0	0	0	0.865099	0	0	0	0	LOC117012012	NC_046302.1	58730604	58730710	+	107	snRNA	U6 spliceosomal RNA && - && -	-
117012014	0	0	0	0	0	0	0	0	0	0	0	0	0	0	3.82839	12.4451	0.994334	3.04087	1.46251	1.95544	1.77669	4.30774	0	0	2.42923	4.83233	0	2.98777	LOC117012014	NC_046302.1	8599658	8599765	+	108	snRNA	U6 spliceosomal RNA && - && -	-
117012020	1	0	0	1	0	1	2	0	0	0	0	0	0	2	1.56616	0	0	0	1.1966	0	0	1.40981	0	0	3.9751	1.58149	0	0	LOC117012020	NC_046302.1	40523832	40523897	-	66	snoRNA	small nucleolar RNA SNORD58 && - && -	-
117012021	163	126	85	183	123	118	109	115	123	94	97	125	109	107	4.84531	7.63674	3.35588	7.6972	0	6.5996	1.49908	0	3.88538	0	4.09932	1.63091	3.64279	1.68062	LOC117012021	NC_046302.1	40522702	40522765	-	64	snoRNA	small nucleolar RNA SNORD58 && - && -	-
117012022	0	1	1	1	0	2	0	1	2	0	0	3	1	0	0	0	1.62709	0	1.1966	0	0	4.22942	0	0	0	0	0	0	LOC117012022	NC_046302.1	40525082	40525147	-	66	snoRNA	small nucleolar RNA SNORD58 && - && -	-
117012023	807	666	936	1001	1004	543	553	712	565	674	902	621	549	546	3.13232	0	3.25418	6.21996	1.1966	0	0	0	0	4.20753	3.9751	1.58149	0	0	LOC117012023	NC_046302.1	40524672	40524737	-	66	snoRNA	small nucleolar RNA SNORD58 && - && -	-
117012024	0	0	0	0	0	0	0	0	0	0	0	0	0	0	1.64074	1.93949	0	1.30323	0	0	1.52288	0	0	2.93859	0	0	1.85031	0	LOC117012024	NC_046302.1	654612	654674	+	63	snoRNA	small nucleolar RNA SNORD38 && - && -	-
117012026	157	125	43	180	143	134	100	147	148	142	149	137	82	147	1.72278	0	0.894901	0.684195	0	0	0	0.775393	0	0	0	0	0	0	LOC117012026	NC_046302.1	46443	46562	+	120	snoRNA	small nucleolar RNA SNORA22 && - && -	-
117012028	162	34	497	241	357	99	76	149	89	51	375	126	72	145	3.58912	7.63674	0.74575	3.42098	4.93596	0	1.33252	1.29232	3.45367	2.57127	2.42923	0.72485	0	1.49388	LOC117012028	NC_046302.1	40709082	40709225	+	144	guide_RNA	small Cajal body-specific RNA 17 && - && -	-
117012040	0	0	0	0	1	0	0	0	0	0	0	0	0	0	9.72879	0.165948	0.787581	3.27834	1.31929	0.544962	1.62877	1.28899	1.48598	0.326865	0.546353	0.652099	0.284972	1.05178	MACC1	NC_046303.1	19624999	19693026	+	7363	protein_coding	MET transcriptional regulator MACC1%2C transcript variant X2 && Q6ZN28.2 RecName: Full=Metastasis-associated in colon cancer protein 1; AltName: Full=SH3 domain-containing protein 7a5 && PF00791:ZU5 domain	-
117012041	9	370	65	7	7	193	215	167	4	175	115	204	182	8	2.07326	0.525162	2.07699	1.23508	0.792016	1.1346	0.687257	2.13289	2.13752	0.795693	1.87934	1.49539	0.918527	1.00163	LOC117012041	NC_046284.1	60616312	60623681	+	1396	protein_coding	Y-box-binding protein 3-like && Q9JKB3.2 RecName: Full=Y-box-binding protein 3; AltName: Full=Cold shock domain-containing protein A; AltName: Full=DNA-binding protein A; AltName: Full=Y-box protein 3 && PF00313:'Cold-shock' DNA-binding domain	CSD
117012042	33	76	45	30	41	35	33	15	15	13	21	46	51	16	0	0	0	0	0	0	0	0	0	0	0.490845	0.87877	1.52663	0	LOC117012042	NC_046285.1	5681056	5682124	-	1069	pseudogene	- && Q6RUV5.1 RecName: Full=Ras-related C3 botulinum toxin substrate 1; AltName: Full=p21-Rac1; Flags: Precursor >P62998.1 RecName: Full=Ras-related C3 botulinum toxin substrate 1; AltName: Full=p21-Rac1; Flags: Precursor >P62999.1 RecName: Full=Ras-related C3 botulinum toxin substrate 1; AltName: Full=Rac2; AltName: Full=p21-Rac1; Flags: Precursor >P63000.1 RecName: Full=Ras-related C3 botulinum…	Ras
117012043	0	0	0	1	0	0	0	0	0	1	0	0	0	0	0.422767	0	0	0.167901	0.161504	0	0	0	0	0	0	0	0	0	FERD3L	NC_046303.1	20357852	20358340	+	489	protein_coding	Fer3 like bHLH transcription factor && Q96RJ6.1 RecName: Full=Fer3-like protein; AltName: Full=Basic helix-loop-helix protein N-twist; AltName: Full=Class A basic helix-loop-helix protein 31; Short=bHLHa31; AltName: Full=Nephew of atonal 3; AltName: Full=Neuronal twist && PF00010:Helix-loop-helix DNA-binding domain	HLH
117012044	0	0	0	0	0	0	0	0	0	0	0	0	0	0	0.395696	0.0425223	0.130802	0.171436	0.109936	0.110242	0	0.0809528	0.0649028	0.0161068	2.55646	1.58011	1.64297	0.299452	NME8	NC_046303.1	51598598	51670713	+	5747	protein_coding	NME/NM23 family member 8%2C transcript variant X1 && Q8N427.2 RecName: Full=Thioredoxin domain-containing protein 3; AltName: Full=NM23-H8; AltName: Full=NME/NM23 family member 8; AltName: Full=Spermatid-specific thioredoxin-2; Short=Sptrx-2 && PF00085:Thioredoxin|PF00334:Nucleoside diphosphate kinase	NDK
117012045	313	38	42	207	194	81	155	190	186	161	103	135	38	286	23.7782	15.0993	24.4311	20.4998	20.5696	19.2718	19.8813	22.5837	23.5585	16.9528	19.286	16.9334	17.1382	18.7445	LOC117012045	NC_046303.1	30543696	30545273	+	1578	protein_coding	heterogeneous nuclear ribonucleoprotein A3%2C transcript variant X2 && P51991.2 RecName: Full=Heterogeneous nuclear ribonucleoprotein A3; Short=hnRNP A3 && PF00076:RNA recognition motif. (a.k.a. RRM, RBD, or RNP domain)	RRM_1
117012046	421	426	403	541	580	611	653	677	840	668	540	469	448	390	5.04478	1.88637	2.19268	2.61684	2.51714	16.9854	12.8049	19.045	22.4145	23.5102	6.18437	12.1636	4.23783	20.462	SFRP4	NC_046303.1	51692322	51702474	-	2008	protein_coding	secreted frizzled related protein 4 && Q7YRN1.1 RecName: Full=Secreted frizzled-related protein 4; Short=sFRP-4; Flags: Precursor && PF01759:UNC-6/NTR/C345C module|PF01392:Fz domain	Fz
117012047	15	80	25	48	56	13	36	17	14	54	24	28	87	42	20.5634	15.4685	12.224	15.984	9.99793	11.458	17.1469	15.8378	4.49712	7.68097	16.188	14.5463	18.3535	17.2782	CCDC126	NC_046303.1	17099847	17123522	-	940	protein_coding	coiled-coil domain containing 126 && Q96EE4.2 RecName: Full=Coiled-coil domain-containing protein 126; Flags: Precursor && PF15027:Domain of unknown function (DUF4525)	-
117012048	2677	18	437	1293	960	363	716	1133	1903	176	1063	670	754	995	41.3924	26.7624	21.145	30.153	35.9932	36.911	32.9002	40.3479	92.1489	37.8864	29.6022	24.94	31.4634	29.0316	TOMM7	NC_046303.1	17641393	17648764	+	452	protein_coding	translocase of outer mitochondrial membrane 7 && Q2KI08.1 RecName: Full=Mitochondrial import receptor subunit TOM7 homolog; AltName: Full=Translocase of outer membrane 7 kDa subunit homolog >A1XQS2.1 RecName: Full=Mitochondrial import receptor subunit TOM7 homolog; AltName: Full=Translocase of outer membrane 7 kDa subunit homolog && PF08038:TOM7 family	-
117012049	178	91	112	152	157	95	134	141	15	97	108	103	90	102	1.90971	3.36823	1.32267	1.97433	2.08439	2.5392	1.9976	1.60991	2.00536	3.42031	2.17989	4.1935	4.17052	3.1227	BMPER	NC_046303.1	9416457	9637158	-	3410	protein_coding	BMP binding endothelial regulator%2C transcript variant X1 && Q8N8U9.3 RecName: Full=BMP-binding endothelial regulator protein; AltName: Full=Bone morphogenetic protein-binding endothelial cell precursor-derived regulator; AltName: Full=Protein crossveinless-2; Short=hCV2; Flags: Precursor && PF00094:von Willebrand factor type D domain|PF01826:Trypsin Inhibitor like cysteine rich domain|PF08742:C…	VWD
117012050	144	124	84	162	102	68	123	106	48	112	128	107	126	107	0	0	0	0.294278	0	0	0	1.50076	2.22818	0	0.156724	0	0.417812	0	LOC117012050	NC_046285.1	5665777	5677180	-	558	lncRNA	uncharacterized LOC117012050 && - && -	-
117012051	0	0	0	0	0	0	0	0	0	0	0	0	0	0	21.0982	4.00058	4.15189	9.66596	11.7459	14.0497	7.28498	10.8571	16.6729	10.1561	4.87368	3.41747	6.00915	15.3603	SCIN	NC_046303.1	25577906	25643929	-	2871	protein_coding	scinderin && Q28046.1 RecName: Full=Adseverin; AltName: Full=Scinderin; Short=SC && PF00626:Gelsolin repeat	-
117012052	0	0	0	1	0	0	1	0	0	0	0	1	0	0	1.51319	0.18504	3.52359	1.07758	2.15278	2.07882	1.01704	1.73788	3.64022	0.794354	6.66597	1.79145	2.05953	1.52028	IGFBP1	NC_046303.1	629347	635570	+	1981	protein_coding	insulin like growth factor binding protein 1%2C transcript variant X2 && P24591.2 RecName: Full=Insulin-like growth factor-binding protein 1; Short=IBP-1; Short=IGF-binding protein 1; Short=IGFBP-1; AltName: Full=bIGFBP-1; Flags: Precursor && PF00219:Insulin-like growth factor binding protein|PF00086:Thyroglobulin type-1 repeat	-
117012053	25	4	121	61	84	14	5	16	16	12	43	28	10	10	0.338491	0.600186	1.09894	0.268861	1.22843	0.30256	0.0785437	0.571309	0.101786	0.909363	0.501159	0.726333	0.0954314	0.220138	CRHR2	NC_046303.1	11773823	11811877	+	2443	protein_coding	corticotropin releasing hormone receptor 2%2C transcript variant X1 && P47866.2 RecName: Full=Corticotropin-releasing factor receptor 2; Short=CRF-R-2; Short=CRF-R2; Short=CRFR-2; AltName: Full=Corticotropin-releasing hormone receptor 2; Short=CRH-R-2; Short=CRH-R2 && PF00002:7 transmembrane receptor (Secretin family)|PF02793:Hormone receptor domain	7tm_2
117012054	196	44	66	126	58	68	117	105	22	62	75	131	73	147	3.97248	4.58245	2.26275	2.48073	1.88385	2.00104	2.70812	2.24418	1.43346	2.2939	2.61916	2.83562	3.27494	2.56569	ZBTB21	NC_046285.1	106023419	106042715	-	7546	protein_coding	zinc finger and BTB domain containing 21%2C transcript variant X1 && Q9ULJ3.2 RecName: Full=Zinc finger and BTB domain-containing protein 21; AltName: Full=Zinc finger protein 295 && PF00651:BTB/POZ domain	BTB
117012059	295	599	218	394	520	535	628	646	311	980	341	405	537	465	0.153211	0.241478	0.212229	0.24339	0.156078	0.0521707	0.0948035	0.0459719	0	0.045734	0.432076	0.103141	0.0575936	0.318852	LOC117012059	NC_046303.1	11645589	11647612	-	2024	pseudogene	- && Q96SU4.2 RecName: Full=Oxysterol-binding protein-related protein 9; Short=ORP-9; Short=OSBP-related protein 9 && -	-
117012060	622	1104	387	696	656	444	691	606	117	910	461	611	560	603	0.344555	0	0.35796	0	0.263251	0	0	0	0	0	0.291507	0	0	0	LOC117012060	NC_046303.1	14169604	14169903	-	300	pseudogene	- && P33552.1 RecName: Full=Cyclin-dependent kinases regulatory subunit 2; Short=CKS-2 >Q2KJI1.1 RecName: Full=Cyclin-dependent kinases regulatory subunit 2; Short=CKS-2 && PF01111:Cyclin-dependent kinase regulatory subunit	-
117012061	301	103	189	790	249	142	148	176	156	80	236	105	106	203	0	0	0	0	0	0	0.244436	0	0	0	0	0	0	0	LOC117012061	NC_046303.1	25764670	25765590	+	785	pseudogene	- && Q3ZCB8.3 RecName: Full=ER membrane protein complex subunit 3; AltName: Full=Transmembrane protein 111 && PF01956:Integral membrane protein DUF106	-
117012062	32	55	14	17	19	11	15	19	18	19	27	19	51	6	0	0.0782753	0.275178	0.15779	0.202371	0.202934	0.184384	0.0596074	0.318596	0.0592989	0.224093	0.0668663	0.149352	0.551234	LOC117012062	NC_046303.1	34862464	34864254	-	1561	pseudogene	- && P62630.1 RecName: Full=Elongation factor 1-alpha 1; Short=EF-1-alpha-1; AltName: Full=Elongation factor Tu; Short=EF-Tu; AltName: Full=Eukaryotic elongation factor 1 A-1; Short=eEF1A-1 >P62629.1 RecName: Full=Elongation factor 1-alpha 1; Short=EF-1-alpha-1; AltName: Full=Elongation factor Tu; Short=EF-Tu; AltName: Full=Eukaryotic elongation factor 1 A-1; Short=eEF1A-1 >P10126.3 RecName: Full…	GTP_EFTU
117012064	20	58	174	61	63	74	88	39	38	98	55	69	102	43	1.1253	0.760111	0.835055	0.255376	0.368469	0.492661	0	0.144708	0	0	1.22406	0.16233	0.72516	0	LOC117012064	NC_046303.1	37327072	37327714	-	643	pseudogene	- && Q6DTV9.3 RecName: Full=Peptidyl-prolyl cis-trans isomerase A; Short=PPIase A; AltName: Full=Cyclophilin A; AltName: Full=Cyclosporin A-binding protein; AltName: Full=Rotamase A; Contains: RecName: Full=Peptidyl-prolyl cis-trans isomerase A, N-terminally processed >Q0ZQK3.3 RecName: Full=Peptidyl-prolyl cis-trans isomerase A; Short=PPIase A; AltName: Full=Cyclophilin A; AltName: Full=Cyclospo…	Pro_isomerase
117012065	11	144	33	18	24	187	345	160	30	350	99	141	190	16	0.12499	0	0	0	0	0	0	0	0	0	0	0	0	0	LOC117012065	NC_046303.1	40877121	40953908	-	827	pseudogene	- && P62241.2 RecName: Full=40S ribosomal protein S8 >P62243.2 RecName: Full=40S ribosomal protein S8 >P62242.2 RecName: Full=40S ribosomal protein S8 >Q5E958.3 RecName: Full=40S ribosomal protein S8 >Q4R6P8.3 RecName: Full=40S ribosomal protein S8 && PF01201:Ribosomal protein S8e	-
117012068	692	484	657	711	744	463	570	540	482	673	828	590	508	605	0	0.222564	0	0	0	0	0	0	0	0	0	0	0	0	LOC117012068	NC_046303.1	45944364	45944912	+	549	pseudogene	- && Q9XSU0.2 RecName: Full=60S ribosomal protein L13a && -	-
117012070	87	16	11	91	94	48	23	43	104	53	71	40	16	101	0	0	0	0.0713943	0	0	0.0834271	0	0	0	0	0	0	0	LOC117012070	NC_046303.1	48349997	48351197	+	1150	pseudogene	- && Q2HJ88.1 RecName: Full=RNA 3'-terminal phosphate cyclase; Short=RNA cyclase; Short=RNA-3'-phosphate cyclase; AltName: Full=RNA terminal phosphate cyclase domain-containing protein 1 && PF01137:RNA 3'-terminal phosphate cyclase|PF05189:RNA 3'-terminal phosphate cyclase (RTC), insert domain	-
117012071	969	2	62	334	85	20	142	166	89	10	62	72	0	152	0	0.143245	0	0.0962526	0	0.247582	0	0.218164	0	0	0	0.611831	0.136658	0	LOC117012071	NC_046303.1	48560950	48562036	+	853	pseudogene	- && Q9BE24.4 RecName: Full=L-lactate dehydrogenase A chain; Short=LDH-A; AltName: Full=LDH muscle subunit; Short=LDH-M && PF02866:lactate/malate dehydrogenase, alpha/beta C-terminal domain|PF00056:lactate/malate dehydrogenase, NAD binding domain	-
117012072	60	92	158	136	123	135	158	101	52	209	95	110	202	48	0	0.117942	0	0	0	0	0	0	0	0	0	0	0	0	LOC117012072	NC_046303.1	57018214	57019357	+	1036	pseudogene	- && Q4R8C7.1 RecName: Full=Axin interactor, dorsalization-associated protein; AltName: Full=Axin interaction partner and dorsalization antagonist && PF08910:Aida N-terminus|PF14186:Cytoskeletal adhesion	-
117012073	197	43	85	172	165	106	80	100	163	60	145	89	59	182	54.5669	40.9041	60.1465	49.5087	54.232	67.7521	48.3823	42.9295	125.933	42.9059	51.4204	41.4378	35.5212	39.7001	SEC61G	NC_046303.1	4281926	4285927	-	466	protein_coding	SEC61 translocon subunit gamma && P60058.1 RecName: Full=Protein transport protein Sec61 subunit gamma >P60059.1 RecName: Full=Protein transport protein Sec61 subunit gamma >P60060.1 RecName: Full=Protein transport protein Sec61 subunit gamma >Q3T104.1 RecName: Full=Protein transport protein Sec61 subunit gamma && PF00584:SecE/Sec61-gamma subunits of protein translocation complex	-
117012074	0	0	0	0	0	0	0	0	0	0	0	0	0	0	0.298424	0.102889	0.503805	0.138271	0.0855019	0.0381067	0.0346233	0.0895438	0.269214	0.0222701	0.220918	0.0753362	0.322519	0.168203	PKD1L1	NC_046303.1	1087720	1204792	-	8313	protein_coding	polycystin 1 like 1%2C transient receptor potential channel interacting && Q8TDX9.1 RecName: Full=Polycystic kidney disease protein 1-like 1; AltName: Full=PC1-like 1 protein; AltName: Full=Polycystin-1L1 && PF08016:Polycystin cation channel|PF02010:REJ domain|PF00801:PKD domain|PF01477:PLAT/LH2 domain	-
117012075	0	0	0	0	0	0	0	0	0	0	0	0	0	0	0.190362	0	0.197768	0.378008	0.436328	0.194463	0.176687	0.342715	0.228973	0	1.04685	0.0961127	0.214677	0.198084	SUN3	NC_046303.1	1222971	1244192	-	1086	protein_coding	Sad1 and UNC84 domain containing 3 && Q0II64.2 RecName: Full=SUN domain-containing protein 3; AltName: Full=Sad1/unc-84 domain-containing protein 1 && PF07738:Sad1 / UNC-like C-terminal	-
117012076	0	0	0	0	0	0	0	0	0	0	0	0	0	0	0.191893	4.08301	0.564851	0.203226	0.0977417	2.09096	2.3451	3.13804	0.0384691	2.34851	0.892921	3.81084	4.72481	0.133118	NXPH1	NC_046303.1	28229889	28510192	-	3232	protein_coding	neurexophilin 1 && Q61200.2 RecName: Full=Neurexophilin-1; Flags: Precursor && PF06312:Neurexophilin	-
117012078	0	0	0	0	0	0	0	0	0	0	0	1	0	0	159.574	208.802	206.938	186.12	134.383	261.211	194.053	213.81	237.681	167.63	277.43	223.375	208.18	201.881	HNRNPA2B1	NC_046303.1	15231620	15241731	+	3713	protein_coding	heterogeneous nuclear ribonucleoprotein A2/B1%2C transcript variant X1 && O88569.2 RecName: Full=Heterogeneous nuclear ribonucleoproteins A2/B1; Short=hnRNP A2/B1 && PF00076:RNA recognition motif. (a.k.a. RRM, RBD, or RNP domain)	RRM_1
117012079	0	0	0	0	0	0	0	0	0	0	0	0	0	0	18.5194	19.7499	21.2267	18.2674	13.6496	23.9051	20.5989	20.657	11.5616	15.8182	25.9717	22.3595	26.6736	15.2908	CBX3	NC_046303.1	15219307	15230948	-	2054	protein_coding	chromobox 3%2C transcript variant X3 && Q5R6X7.1 RecName: Full=Chromobox protein homolog 3; AltName: Full=Heterochromatin protein 1 homolog gamma; Short=HP1 gamma >Q13185.4 RecName: Full=Chromobox protein homolog 3; AltName: Full=HECH; AltName: Full=Heterochromatin protein 1 homolog gamma; Short=HP1 gamma; AltName: Full=Modifier 2 protein && PF01393:Chromo shadow domain|PF00385:Chromo (CHRromatin…	Chromo
117012080	0	0	0	0	0	0	0	0	0	0	0	0	0	0	54.1562	59.4131	53.6298	45.0783	61.7349	80.2056	71.8985	80.2476	165.454	80.6074	81.4895	63.5509	62.8164	58.8618	GATD3A	NC_046285.1	107455029	107465365	+	1672	protein_coding	glutamine amidotransferase like class 1 domain containing 3A && P30042.3 RecName: Full=ES1 protein homolog, mitochondrial; AltName: Full=Protein GT335; AltName: Full=Protein KNP-I; Flags: Precursor && -	-
117012081	0	0	0	0	0	0	0	0	0	0	0	0	0	0	5.74709	4.87986	8.74578	6.55799	5.59692	5.8709	5.44693	4.00751	6.08517	3.2619	7.36187	7.47895	5.84216	6.52769	ZNRF2	NC_046303.1	11988476	12065425	-	2554	protein_coding	zinc and ring finger 2%2C transcript variant X2 && Q8NHG8.1 RecName: Full=E3 ubiquitin-protein ligase ZNRF2; AltName: Full=Protein Ells2; AltName: Full=RING finger protein 202; AltName: Full=Zinc/RING finger protein 2 && PF13639:Ring finger domain	-
117012082	0	0	0	0	0	0	0	0	0	0	0	0	0	0	2.30318	5.8807	2.64801	2.97582	1.45468	4.20367	3.7909	1.76917	1.73607	2.06251	2.52016	2.94591	3.01294	1.82142	LOC117012082	NC_046303.1	12063534	12077236	+	3366	lncRNA	uncharacterized LOC117012082%2C transcript variant X2 && - && -	-
117012083	0	0	0	0	0	0	0	0	0	0	0	0	0	0	0	0	0.0957113	0	0	0	0	0	0	0	0	0.0930289	0	0.287592	NPSR1	NC_046303.1	9075572	9182710	-	1122	protein_coding	neuropeptide S receptor 1%2C transcript variant X1 && Q56H79.1 RecName: Full=Neuropeptide S receptor; AltName: Full=G-protein coupled receptor 154 && PF00001:7 transmembrane receptor (rhodopsin family)	7tm_1
117012084	0	0	0	0	0	0	0	0	0	0	0	0	0	0	72.1162	27.0897	50.4474	40.097	43.3446	59.4271	61.8783	65.0609	63.0335	43.1973	56.5388	59.0668	45.5434	69.5385	LOC117012084	NC_046303.1	9177324	9177968	+	645	protein_coding	protein POLR1D-like && - && -	-
117012085	0	0	0	0	0	0	0	0	0	0	0	0	0	0	2.5052	3.21886	9.05273	5.71004	15.6453	42.3932	21.6348	20.59	49.7853	8.29091	20.9185	6.70925	9.08971	23.008	AGR2	NC_046303.1	22291593	22302869	+	949	protein_coding	anterior gradient 2%2C protein disulphide isomerase family member%2C transcript variant X1 && O95994.1 RecName: Full=Anterior gradient protein 2 homolog; Short=AG-2; Short=hAG-2; AltName: Full=HPC8; AltName: Full=Secreted cement gland protein XAG-2 homolog; Flags: Precursor && PF13899:Thioredoxin-like	-
117012086	0	0	0	0	0	0	0	0	0	0	0	0	0	0	7.7065	7.00567	7.09722	5.93957	8.38756	3.59597	3.67336	4.42187	5.17901	4.8086	9.15324	5.62308	6.8966	6.45668	PCNT	NC_046285.1	109019383	109107379	+	10395	protein_coding	pericentrin%2C transcript variant X2 && O95613.4 RecName: Full=Pericentrin; AltName: Full=Kendrin; AltName: Full=Pericentrin-B && PF10495:Pericentrin-AKAP-450 domain of centrosomal targeting protein	-
117012087	0	0	0	0	0	0	0	0	0	0	0	0	0	0	6.25035	5.01855	7.22863	4.40258	3.01845	5.361	5.47297	4.14015	5.67403	4.27713	5.38781	4.16799	5.25327	2.76108	NUP42	NC_046303.1	17373803	17387678	-	1753	protein_coding	nucleoporin 42%2C transcript variant X2 && Q5RB98.1 RecName: Full=Nucleoporin-like protein 2 && -	-
117012088	0	0	1	0	0	0	0	0	0	0	0	0	0	0	0.169732	0	0	0	0.12968	0	0	0	0	0	0	0	0	0.176617	LOC117012088	NC_046303.1	9872094	9900300	+	609	pseudogene	- && P62844.2 RecName: Full=40S ribosomal protein S15; AltName: Full=RIG protein >P62845.2 RecName: Full=40S ribosomal protein S15; AltName: Full=RIG protein >P62841.2 RecName: Full=40S ribosomal protein S15; AltName: Full=RIG protein >P62842.2 RecName: Full=40S ribosomal protein S15; AltName: Full=RIG protein >P62843.2 RecName: Full=40S ribosomal protein S15; AltName: Full=RIG protein >P62846.2 …	-
117012089	0	0	0	0	0	0	1	0	0	0	0	1	0	1	0.351288	0.519065	0.364955	0.697565	0.402593	0.0897142	0	0	0	0	0.297204	0.53209	0.0990394	0	LOC117012089	NC_046303.1	10302675	10310063	-	1177	protein_coding	uncharacterized LOC117012089 && - && -	-
117012090	0	0	1	0	0	0	0	0	0	1	0	0	0	0	0	0.166695	0.29301	0.22402	0	0	0	0	0	0	0	0	0	0	LOC117012090	NC_046303.1	10529107	10535722	+	733	pseudogene	- && Q7ZXC9.1 RecName: Full=Ribose-phosphate pyrophosphokinase 2; AltName: Full=Phosphoribosyl pyrophosphate synthase II; Short=PRS-II && PF14572:Phosphoribosyl synthetase-associated domain	-
117012091	0	0	0	0	0	0	0	0	0	0	0	0	0	0	7.23684	9.72487	5.77961	4.47496	6.42969	11.0048	7.1108	11.7343	12.419	7.78944	24.6501	16.5196	13.4248	7.55492	ABCB4	NC_046303.1	37644471	37716903	+	4385	protein_coding	ATP binding cassette subfamily B member 4%2C transcript variant X1 && P21439.2 RecName: Full=Phosphatidylcholine translocator ABCB4; AltName: Full=ATP-binding cassette sub-family B member 4; AltName: Full=Multidrug resistance protein 3; AltName: Full=P-glycoprotein 3 && PF00005:ABC transporter|PF00664:ABC transporter transmembrane region|PF07673:Protein of unknown function (DUF1602)	ABC_membrane
117012092	4	11	1	4	2	2	2	5	0	0	3	5	0	3	22.4736	3.2493	13.4941	15.1875	10.3393	5.58517	9.16796	10.7676	8.24764	3.48947	7.94787	7.19851	4.32622	8.23513	CROT	NC_046303.1	37718548	37763778	-	3422	protein_coding	carnitine O-octanoyltransferase%2C transcript variant X5 && Q9UKG9.2 RecName: Full=Peroxisomal carnitine O-octanoyltransferase; Short=COT && PF00755:Choline/Carnitine o-acyltransferase	-
117012093	0	0	0	0	0	0	0	0	0	0	0	0	0	0	10.6912	5.17301	12.3732	10.1639	8.29537	9.05411	10.1288	8.87588	14.1923	7.34175	8.1547	6.37681	4.99762	5.47597	GGCT	NC_046303.1	11902139	11909922	+	1866	protein_coding	gamma-glutamylcyclotransferase && Q32LE4.1 RecName: Full=Gamma-glutamylcyclotransferase && PF13772:AIG2-like family	-
117012095	0	0	0	0	0	0	0	0	0	0	0	0	0	0	7.97378	5.62081	7.448	6.62406	7.09827	6.57624	5.49981	6.12412	9.94306	5.43733	8.04585	6.50056	5.93984	4.79565	TWISTNB	NC_046303.1	19981610	19994142	+	1413	protein_coding	TWIST neighbor%2C transcript variant X2 && Q3B726.1 RecName: Full=DNA-directed RNA polymerase I subunit RPA43; AltName: Full=Twist neighbor protein && PF03876:SHS2 domain found in N terminus of Rpb7p/Rpc25p/MJ0397	-
117012096	0	0	0	0	0	0	0	0	0	0	0	0	0	0	0.298747	0	0	0	0	0.101728	0	0.0896408	0	0	0	1.20669	0	0.207244	LOC117012096	NC_046303.1	15394520	15395557	+	1038	pseudogene	- && Q53H47.2 RecName: Full=Histone-lysine N-methyltransferase SETMAR; AltName: Full=SET domain and mariner transposase fusion protein; Short=Metnase; Includes: RecName: Full=Histone-lysine N-methyltransferase; Includes: RecName: Full=Transposon Hsmar1 transposase && PF01359:Transposase (partial DDE domain)	Transposase_1
117012097	0	0	0	0	0	0	0	0	0	0	0	0	0	0	0.937075	0.426038	2.84571	1.7749	1.8725	1.25181	0.468332	2.01148	2.60109	0.451854	1.40265	0.582306	0.406448	0.975087	HEPACAM2	NC_046303.1	33160314	33193371	+	1434	protein_coding	HEPACAM family member 2 && A8MVW5.1 RecName: Full=HEPACAM family member 2; AltName: Full=Mitotic kinetics regulator; Flags: Precursor && PF07679:Immunoglobulin I-set domain	I-set
117012098	0	0	0	0	0	0	0	0	0	0	0	0	0	0	0.172854	0	0.269368	0.0686484	0	0.264867	0	0	0.103957	0	0.365603	0.0872729	0	0.179865	LOC117012098	NC_046303.1	33165156	33167314	-	1196	lncRNA	uncharacterized LOC117012098 && - && -	-
117012099	1	0	0	0	1	0	0	1	0	0	3	1	0	0	6.24479	1.08405	2.99434	7.3189	5.57198	4.01496	1.66184	3.26274	2.25868	2.07266	4.06411	4.63022	2.31464	4.72589	MEOX2	NC_046303.1	23148162	23213227	+	2367	protein_coding	mesenchyme homeobox 2 && P50222.2 RecName: Full=Homeobox protein MOX-2; AltName: Full=Growth arrest-specific homeobox; AltName: Full=Mesenchyme homeobox 2 && PF00046:Homeobox domain	Homeobox
117012100	3	4	2	6	0	4	1	0	2	0	3	1	2	1	0.120802	0	0.251004	0.0319842	0.184594	0	0	0	0.145304	0	0.238475	0	0.0908215	0.0419009	HOXA10	NC_046303.1	14461852	14465607	+	2567	protein_coding	homeobox A10 && P31260.3 RecName: Full=Homeobox protein Hox-A10; AltName: Full=Homeobox protein Hox-1.8; AltName: Full=Homeobox protein Hox-1H; AltName: Full=PL && PF00046:Homeobox domain	Homeobox
117012101	0	0	1	0	1	0	0	3	0	0	0	0	0	0	0.430296	0.0565161	1.53979	0.455708	0.62099	0.0976814	0.0443761	0.0430375	0.345048	0.0428148	1.01124	0.241393	0.431339	0.2985	HOXA9	NC_046303.1	14470566	14473767	+	2162	protein_coding	homeobox A9 && P09631.2 RecName: Full=Homeobox protein Hox-A9; AltName: Full=Homeobox protein Hox-1.7 && PF00046:Homeobox domain|PF04617:Hox9 activation region	Hox9_act
117012102	2	0	2	5	1	0	0	0	0	3	3	1	0	0	13.8223	1.73652	3.26049	9.49387	10.7137	10.3001	7.9951	7.75393	13.895	6.81685	3.67209	8.29363	2.4097	18.6214	DLX5	NC_046303.1	30097339	30101897	+	1548	protein_coding	distal-less homeobox 5 && P70396.1 RecName: Full=Homeobox protein DLX-5 && PF00046:Homeobox domain|PF12413:Homeobox protein distal-less-like N terminal	Homeobox
117012103	1	1	0	1	0	0	1	0	0	2	0	0	1	0	1.85688	1.46333	3.27952	1.81906	3.35763	2.9718	2.18309	3.51016	2.68022	2.66057	2.40886	1.68755	2.30347	0.901697	LOC117012103	NC_046303.1	48837583	48839252	-	1670	protein_coding	L-lactate dehydrogenase A chain-like%2C transcript variant X2 && Q5R5F0.3 RecName: Full=L-lactate dehydrogenase A chain; Short=LDH-A; AltName: Full=LDH muscle subunit; Short=LDH-M && PF00056:lactate/malate dehydrogenase, NAD binding domain	-
117012104	0	0	0	0	0	0	0	0	0	0	0	0	0	0	0.0495051	0	0.565742	0.196608	0.11347	0	0.137846	0.178251	0.0595461	0.0443322	0.335066	0.0499896	0	0.15454	LOC117012104	NC_046303.1	7908833	7918581	+	2088	protein_coding	proteasome maturation protein-like && Q3SZV5.1 RecName: Full=Proteasome maturation protein; AltName: Full=Proteassemblin && PF05348:Proteasome maturation factor UMP1	-
117012105	2	0	1	1	0	0	0	1	0	0	0	0	0	0	0.778493	0.0511246	4.1787	1.58023	2.21395	1.76726	1.08385	2.76416	1.71672	0.968259	10.1723	2.40201	2.34114	3.4203	AOAH	NC_046303.1	7908799	8049068	+	2390	protein_coding	acyloxyacyl hydrolase && P28039.1 RecName: Full=Acyloxyacyl hydrolase; Contains: RecName: Full=Acyloxyacyl hydrolase small subunit; Contains: RecName: Full=Acyloxyacyl hydrolase large subunit; Flags: Precursor && PF03489:Saposin-like type B, region 2|PF00657:GDSL-like Lipase/Acylhydrolase	Lipase_GDSL
117012106	0	0	0	0	0	0	0	0	0	0	0	0	0	0	12.5907	16.4347	11.9189	14.6728	10.3996	9.22019	14.98	12.4423	4.77526	12.2183	10.5288	14.0884	15.4049	16.4906	ANKIB1	NC_046303.1	33810674	33926086	-	6379	protein_coding	ankyrin repeat and IBR domain containing 1%2C transcript variant X1 && Q9P2G1.3 RecName: Full=Ankyrin repeat and IBR domain-containing protein 1 && PF13857:Ankyrin repeats (many copies)|PF01485:IBR domain, a half RING-finger domain	IBR
117012107	5	9	1	6	9	0	2	2	4	4	4	1	0	2	0	0.0937382	0	0	0.0302935	0	0	0	0	0	0	0	0	0	LRRD1	NC_046303.1	33975232	33990255	+	2607	protein_coding	leucine rich repeats and death domain containing 1 && A4D1F6.2 RecName: Full=Leucine-rich repeat and death domain-containing protein 1 && PF13855:Leucine rich repeat	-
117012108	0	0	0	0	0	0	0	0	0	0	0	0	0	0	4.79731	6.73234	4.64022	6.66363	2.43751	7.07337	6.42678	5.46711	2.87095	3.97859	7.15772	6.29993	7.7553	5.72962	KRIT1	NC_046303.1	33925531	33962203	+	4374	protein_coding	KRIT1 ankyrin repeat containing%2C transcript variant X9 && O00522.2 RecName: Full=Krev interaction trapped protein 1; Short=Krev interaction trapped 1; AltName: Full=Cerebral cavernous malformations 1 protein && PF00373:FERM central domain|PF16705:NUDIX, or N-terminal NPxY motif-rich, region of KRIT|PF13857:Ankyrin repeats (many copies)	Band_41
117012109	0	0	0	0	0	0	0	0	0	0	0	0	0	0	1.41404	0.167152	0.587623	0.561583	0.108037	0.433353	0.131246	0.381862	0.170085	0.126629	0.119634	0.142788	0.318931	0.294281	LOC117012109	NC_046303.1	33962450	34005192	-	731	lncRNA	uncharacterized LOC117012109 && Q80T79.3 RecName: Full=CUB and sushi domain-containing protein 3; AltName: Full=CUB and sushi multiple domains protein 3 && -	-
117012110	0	0	0	0	0	0	0	0	0	0	0	0	0	0	1.23565	0.447931	0.718887	1.55727	1.32171	0.942499	0.428172	0.207628	0.198171	0.147538	0.418165	0.29946	0.0557393	0.720035	LAMB4	NC_046303.1	51090193	51215817	-	6274	protein_coding	laminin subunit beta 4 && A4D0S4.1 RecName: Full=Laminin subunit beta-4; AltName: Full=Laminin beta-1-related protein; Flags: Precursor && PF00053:Laminin EGF domain|PF00055:Laminin N-terminal (Domain VI)	Laminin_EGF
117012111	0	0	0	0	0	0	0	0	0	0	0	0	0	0	24.0833	7.30607	24.7989	29.7096	17.1792	42.0197	21.6609	22.8301	68.4468	18.036	22.0884	24.3191	18.9876	26.9453	GNG11	NC_046303.1	32582418	32587167	-	970	protein_coding	G protein subunit gamma 11 && P61954.1 RecName: Full=Guanine nucleotide-binding protein G(I)/G(S)/G(O) subunit gamma-11; Flags: Precursor >P61952.1 RecName: Full=Guanine nucleotide-binding protein G(I)/G(S)/G(O) subunit gamma-11; Flags: Precursor >P61953.1 RecName: Full=Guanine nucleotide-binding protein G(I)/G(S)/G(O) subunit gamma-11; Flags: Precursor && PF00631:GGL domain	-
117012112	0	0	0	0	0	0	0	0	0	0	0	0	0	0	1.89868	121.792	12.1254	1.28633	1.53599	75.1876	73.446	64.3438	0.873214	63.3107	37.1825	35.1875	73.9973	1.2784	PPP1R17	NC_046303.1	11058219	11075479	-	1851	protein_coding	protein phosphatase 1 regulatory subunit 17%2C transcript variant X1 && O96001.2 RecName: Full=Protein phosphatase 1 regulatory subunit 17; AltName: Full=G-substrate && -	-
117012113	0	0	0	0	0	0	0	0	0	0	0	0	0	0	3.60501	0.737552	0.720242	2.69823	4.55525	2.19544	1.99475	2.30902	6.5043	2.1729	1.23172	0.980079	0.78182	2.59701	LOC117012113	NC_046285.1	108973174	108985143	+	1491	protein_coding	uncharacterized protein C21orf58-like && P58505.2 RecName: Full=Uncharacterized protein C21orf58 && PF15248:Domain of unknown function (DUF4587)	-
117012114	0	0	0	0	0	0	0	0	0	0	0	0	0	0	13.1914	2.07911	3.65457	7.52257	7.59775	11.126	7.03234	7.73363	11.7985	5.331	7.49754	8.94867	7.17116	9.50297	TFPI2	NC_046303.1	32609354	32613664	+	1528	protein_coding	tissue factor pathway inhibitor 2 && Q7YRQ8.1 RecName: Full=Tissue factor pathway inhibitor 2; Short=TFPI-2; Flags: Precursor && PF00014:Kunitz/Bovine pancreatic trypsin inhibitor domain	Kunitz_BPTI
117012115	0	0	0	0	0	0	0	0	0	0	0	0	0	0	0.601286	0.452308	2.66908	0.65127	2.79817	0.22336	0.0507357	0.541258	0.460246	0.293704	1.71112	0.275987	0.184933	0.341278	LSMEM1	NC_046303.1	4680786	4689167	-	1891	protein_coding	leucine rich single-pass membrane protein 1%2C transcript variant X3 && Q8N8F7.1 RecName: Full=Leucine-rich single-pass membrane protein 1 && PF15145:Domain of unknown function (DUF4577)	-
117012117	0	0	0	0	0	0	0	0	0	0	0	0	0	0	0.532481	14.9343	2.22844	0.937664	0.752255	3.19187	5.11481	4.34102	0.0785498	7.80939	2.4735	6.74652	7.00765	1.47406	PCLO	NC_046303.1	41256223	41639356	+	20577	protein_coding	piccolo presynaptic cytomatrix protein%2C transcript variant X3 && Q9Y6V0.4 RecName: Full=Protein piccolo; AltName: Full=Aczonin && PF00595:PDZ domain (Also known as DHR or GLGF)|PF00168:C2 domain|PF05715:Piccolo Zn-finger	C2
117012118	0	0	0	0	0	0	0	0	0	0	0	0	0	0	0	0.307005	0	0	0	0.0884368	0	0	0	0	0	0	0	0	LOC117012118	NC_046303.1	41511865	41513058	+	1194	pseudogene	- && Q9UHC7.3 RecName: Full=E3 ubiquitin-protein ligase makorin-1; AltName: Full=RING finger protein 61 && PF15815:E3 ubiquitin-protein ligase makorin-1, C-terminal	-
117012119	0	0	0	0	0	0	0	0	0	0	0	0	0	0	0	0.511246	0	0	0	0	0	0	0	0	0	0	0	0	LOC117012119	NC_046303.1	41630857	41631334	-	478	pseudogene	- && Q5RAQ8.1 RecName: Full=40S ribosomal protein S24 >Q56JU9.2 RecName: Full=40S ribosomal protein S24 && PF01282:Ribosomal protein S24e	Ribosomal_S24e
117012120	693	10	54	294	123	38	125	102	88	26	46	46	18	72	1.13313	0.446484	2.74683	1.65007	1.39481	0.578771	0.409006	0.453336	0	0.507363	1.01193	0.699246	0.638931	1.11359	INHBA	NC_046303.1	55252204	55265591	-	1642	protein_coding	inhibin subunit beta A%2C transcript variant X1 && P08476.2 RecName: Full=Inhibin beta A chain; AltName: Full=Activin beta-A chain; AltName: Full=Erythroid differentiation protein; Short=EDF; Flags: Precursor && PF00019:Transforming growth factor beta like domain|PF00688:TGF-beta propeptide	TGFb_propeptide
117012121	28	6	27	21	14	15	10	32	24	12	30	20	11	13	15.3224	18.4351	10.5296	20.4107	21.4842	16.0709	27.2398	20.6737	12.3963	25.7925	5.94756	22.5366	15.4708	42.896	COL8A1	NC_046285.1	28950780	29102016	+	3029	protein_coding	collagen type VIII alpha 1 chain%2C transcript variant X2 && P14282.1 RecName: Full=Collagen alpha-1(VIII) chain; AltName: Full=Endothelial collagen; Contains: RecName: Full=Vastatin; Flags: Precursor && PF00386:C1q domain|PF01391:Collagen triple helix repeat (20 copies)	Collagen
117012122	0	0	0	0	0	0	0	0	0	0	6	9	14	0	8.42134	32.7485	13.5048	5.36837	5.62577	22.0363	17.8975	15.1612	6.28544	18.196	15.0717	26.3181	13.8315	15.0768	GLCCI1	NC_046303.1	28788720	28884299	-	4787	protein_coding	glucocorticoid induced 1%2C transcript variant X1 && Q86VQ1.1 RecName: Full=Glucocorticoid-induced transcript 1 protein && PF15388:Protein Family FAM117	-
117012123	2	0	0	1	1	0	0	0	0	0	0	0	0	0	3.21139	7.23636	5.52579	5.89869	3.56539	9.53418	9.50097	7.81415	4.04381	6.69528	4.66978	6.68832	5.7153	3.18502	UMAD1	NC_046303.1	28962378	29134654	-	2060	protein_coding	UBAP1-MVB12-associated (UMA) domain containing 1%2C transcript variant X2 && C9J7I0.1 RecName: Full=UBAP1-MVB12-associated (UMA)-domain containing protein 1; AltName: Full=RPA3 antisense RNA 1; AltName: Full=RPA3 opposite strand && -	-
117012124	22	2	7	12	8	6	0	5	3	1	168	87	81	16	0.358734	1.33274	0.37269	0.610586	0.274084	0.732925	0.998891	0.553578	0.369853	0.367142	0.260145	0.362245	0.462348	0.373285	LOC117012124	NC_046303.1	28883222	29049341	+	2017	lncRNA	uncharacterized LOC117012124 && - && -	-
117012125	363	195	359	394	411	288	327	383	299	289	348	256	232	275	23.5748	40.372	47.1	28.2081	27.9415	63.2944	39.8352	47.2037	74.5266	51.1547	53.3151	53.2574	60.1594	38.5264	RPA3	NC_046303.1	29156381	29159515	+	684	protein_coding	replication protein A3 && P35244.1 RecName: Full=Replication protein A 14 kDa subunit; Short=RP-A p14; AltName: Full=Replication factor A protein 3; Short=RF-A protein 3 && PF08661:Replication factor A protein 3	-
117012126	98	31	41	64	64	323	268	411	362	510	142	234	73	382	1.6419	0.862604	11.9783	2.84015	4.46031	2.31091	1.04983	1.6422	1.40439	1.04557	5.34035	1.62113	1.72817	1.5946	GPR141	NC_046303.1	7216525	7250039	-	2833	protein_coding	G protein-coupled receptor 141 && Q7Z602.1 RecName: Full=Probable G-protein coupled receptor 141; AltName: Full=G-protein coupled receptor PGR13 && PF00001:7 transmembrane receptor (rhodopsin family)	7tm_1
117012127	187	119	107	183	119	102	168	160	34	78	174	131	148	151	0.532817	0.916122	0.603869	0.153896	0.59213	0.544297	0.809251	1.35167	1.16525	2.29896	0.819608	1.12498	1.25637	0.201611	VWC2	NC_046303.1	1982934	2045159	+	2134	protein_coding	von Willebrand factor C domain containing 2%2C transcript variant X3 && Q2TAL6.1 RecName: Full=Brorin; AltName: Full=Brain-specific chordin-like protein; AltName: Full=von Willebrand factor C domain-containing protein 2; Flags: Precursor && PF00093:von Willebrand factor type C domain	VWC
117012128	181	99	89	166	206	158	155	196	335	185	153	108	122	122	0	0	0	0	0	0	0	0	0	0	0	0	0.227897	0	LOC117012128	NC_046303.1	33783913	33802217	+	1023	protein_coding	protein lifeguard 1-like && Q32L53.1 RecName: Full=Protein lifeguard 1; AltName: Full=Glutamate [NMDA] receptor-associated protein 1; AltName: Full=NMDA receptor glutamate-binding subunit && PF01027:Inhibitor of apoptosis-promoting Bax1	-
117012129	63	94	42	82	90	82	71	59	55	126	85	137	122	99	0.131761	0.0778762	2.1902	0.340135	0.125837	0.0672999	0.15287	0.118607	0.198107	0.0589966	2.03442	0.631991	0.260034	0.479871	LOC117012129	NC_046303.1	50157737	50169745	-	3138	lncRNA	uncharacterized LOC117012129%2C transcript variant X2 && - && -	-
117012130	0	0	0	2	0	0	0	9	10	0	1	0	2	0	0.0293572	0.104108	0.182996	0.0233182	0.0224298	0.179938	0.108993	0.105705	0	0.0262896	1.71377	3.94272	2.81409	0.213836	CALCR	NC_046303.1	32863448	32987812	+	3521	protein_coding	calcitonin receptor%2C transcript variant X1 && P30988.2 RecName: Full=Calcitonin receptor; Short=CT-R; Flags: Precursor && PF02793:Hormone receptor domain|PF00002:7 transmembrane receptor (Secretin family)	7tm_2
117012131	586	94	111	338	427	382	218	335	385	315	160	94	148	410	16.87	24.2627	16.592	20.4049	6.61637	23.7534	26.8598	14.324	6.50799	9.93723	14.6531	25.3549	31.0808	27.954	TMEM106B	NC_046303.1	25812359	25831127	-	7126	protein_coding	transmembrane protein 106B%2C transcript variant X3 && Q3ZC25.1 RecName: Full=Transmembrane protein 106B && PF07092:Protein of unknown function (DUF1356)	-
117012132	29	3	65	26	54	39	21	37	58	17	151	34	35	28	2.35593	3.70099	2.96287	3.32403	3.32764	1.71002	4.64672	3.39038	0.894879	4.76083	2.62265	4.8832	4.77185	4.11271	THSD7A	NC_046303.1	25830830	26457136	+	6669	protein_coding	thrombospondin type 1 domain containing 7A && Q9UPZ6.4 RecName: Full=Thrombospondin type-1 domain-containing protein 7A; Flags: Precursor && PF00090:Thrombospondin type 1 domain	TSP_1
117012133	8	12	25	8	38	7	2	15	2	24	14	17	2	5	3.16428	0.498726	3.79876	3.85383	1.39684	2.72963	0.913725	1.70903	1.86075	0.440789	1.48728	2.13017	1.11018	1.17072	LOC117012133	NC_046303.1	17625754	17628847	-	1470	lncRNA	uncharacterized LOC117012133%2C transcript variant X1 && - && -	-
117012134	290	283	159	228	180	143	213	182	87	187	226	205	212	180	21.4718	11.8975	21.2964	15.7491	18.3789	18.987	15.3518	17.1236	33.8978	16.8246	18.4498	16.0921	14.4529	18.6073	DDX56	NC_046303.1	307545	316618	-	3081	protein_coding	DEAD-box helicase 56%2C transcript variant X1 && Q9NY93.1 RecName: Full=Probable ATP-dependent RNA helicase DDX56; AltName: Full=ATP-dependent 61 kDa nucleolar RNA helicase; AltName: Full=DEAD box protein 21; AltName: Full=DEAD box protein 56 && PF00271:Helicase conserved C-terminal domain|PF00270:DEAD/DEAH box helicase	DEAD
117012135	0	0	0	0	0	0	0	0	0	0	0	0	0	0	107.733	102.199	88.1704	113.696	116.097	118.083	124.679	128.422	157.946	141.052	95.5123	76.3197	112.63	112.516	TMED4	NC_046303.1	319505	321839	-	1302	protein_coding	transmembrane p24 trafficking protein 4%2C transcript variant X2 && Q8R1V4.1 RecName: Full=Transmembrane emp24 domain-containing protein 4; AltName: Full=Endoplasmic reticulum stress-response protein 25; Short=ERS25; AltName: Full=p24 family protein alpha-3; Short=p24alpha3; AltName: Full=p26; Flags: Precursor && PF01105:emp24/gp25L/p24 family/GOLD	-
117012136	0	0	0	0	0	0	0	0	0	0	0	0	0	0	36.6939	39.109	38.0561	38.1451	54.7639	31.6524	45.858	39.2903	53.0605	50.5958	52.216	35.0468	51.9883	45.7586	OGDH	NC_046303.1	328956	389565	+	8220	protein_coding	oxoglutarate dehydrogenase%2C transcript variant X2 && Q148N0.1 RecName: Full=2-oxoglutarate dehydrogenase, mitochondrial; AltName: Full=2-oxoglutarate dehydrogenase complex component E1; Short=OGDC-E1; AltName: Full=Alpha-ketoglutarate dehydrogenase; Flags: Precursor && PF00676:Dehydrogenase E1 component|PF02779:Transketolase, pyrimidine binding domain|PF16870:2-oxoglutarate dehydrogenase C-term…	-
117012137	0	0	0	0	0	0	0	0	0	0	0	0	0	0	162.335	237.823	183.953	155.862	171.422	247.751	252.789	269.4	300.353	314.95	251.414	235.518	264.097	212.153	AP2M1	NC_046285.1	60939334	60948410	-	1958	protein_coding	adaptor related protein complex 2 subunit mu 1%2C transcript variant X3 && Q5ZMP6.1 RecName: Full=AP-2 complex subunit mu; AltName: Full=AP-2 mu chain; AltName: Full=Clathrin assembly protein complex 2 mu medium chain; AltName: Full=Clathrin coat assembly protein AP50; AltName: Full=Clathrin coat-associated protein AP50; AltName: Full=HA2 50 kDa subunit; AltName: Full=Mu2-adaptin; AltName: Full=P…	Adap_comp_sub
117012138	0	0	0	0	0	0	0	0	0	0	0	0	0	0	0	0.329347	0	0	0	0	0.517203	0	0	0.499006	0	0.281343	0	0.869754	LOC117012138	NC_046303.1	31288228	31290964	+	371	lncRNA	uncharacterized LOC117012138 && - && -	-
117012139	3	4	4	6	4	1	2	1	0	1	10	2	1	6	1.81699	0.238648	1.04871	0.320717	0.462746	0.412475	0.187385	0.181733	0.728509	0.723169	0.68322	1.01932	1.13837	0.630232	LOC117012139	NC_046303.1	15454518	15458825	-	512	lncRNA	uncharacterized LOC117012139 && - && -	-
117012140	1	0	1	0	1	0	0	0	0	0	1	0	0	0	0	0	0	0.166877	0	0.321932	0.195002	0	0.126354	0	0.799867	0.636453	0.118465	0.109308	LOC117012140	NC_046303.1	15416749	15472333	+	984	lncRNA	uncharacterized LOC117012140 && - && -	-
117012141	0	0	0	0	0	0	2	0	0	0	0	0	0	0	0.343651	0.0427604	0.300649	0.143663	0.483663	0.0923828	0.167876	0.195375	0	0	0.428462	0.219167	0.183574	0.150565	HOXA3	NC_046303.1	14483683	14530594	+	5715	protein_coding	homeobox A3%2C transcript variant X1 && O43365.1 RecName: Full=Homeobox protein Hox-A3; AltName: Full=Homeobox protein Hox-1E && PF00046:Homeobox domain|PF13293:Domain of unknown function (DUF4074)	Homeobox
117012142	0	1	4	3	4	3	3	1	4	1	4	1	2	8	0.923466	0.0727742	1.27919	1.14915	1.24648	0.251563	0.571418	0.387927	0.370257	0.248091	2.03135	1.74068	2.04812	0.608586	HOXA5	NC_046303.1	14491008	14495357	+	3358	protein_coding	homeobox A5 && A2D5Y4.1 RecName: Full=Homeobox protein Hox-A5 && PF00046:Homeobox domain	Homeobox
117012143	0	0	0	0	0	0	0	0	0	0	0	0	0	0	0.48227	0.50674	0.779385	0.978942	1.63764	0.985321	1.44235	0.723539	1.16018	0.575836	0.997381	0.757541	0.90645	1.2267	HOXA2	NC_046303.1	14532899	14535471	+	1929	protein_coding	homeobox A2%2C transcript variant X1 && Q0VCS4.1 RecName: Full=Homeobox protein Hox-A2 && PF00046:Homeobox domain	Homeobox
117012144	7	4	5	2	3	3	0	1	0	0	9	1	4	0	0.95752	0.107797	0.757922	0.579468	0.313532	0.372628	0.169283	0.287309	0.493599	0.408318	0.270033	0.18417	0.617041	0.0948915	HOXA1	NC_046303.1	14539933	14542785	+	2267	protein_coding	homeobox A1%2C transcript variant X1 && P49639.2 RecName: Full=Homeobox protein Hox-A1; AltName: Full=Homeobox protein Hox-1F && PF00046:Homeobox domain	Homeobox
117012145	1	0	0	0	0	0	0	0	0	0	0	0	0	0	0.301888	0.0713714	0.250907	0.383661	0.507435	0.0616785	0.280202	0.4348	0.072624	0	0.664064	0.365812	0.680896	0.188481	HOXA4	NC_046303.1	14505683	14507943	+	1712	protein_coding	homeobox A4 && Q00056.3 RecName: Full=Homeobox protein Hox-A4; AltName: Full=Homeobox protein Hox-1.4; AltName: Full=Homeobox protein Hox-1D && PF00046:Homeobox domain	Homeobox
117012146	0	0	0	0	0	0	0	0	0	0	0	0	0	0	0.374856	0	0.19472	0.223309	0.286402	0.0957331	0	0.0843583	0	0	0.0792857	0.0946313	0.211368	0	HOXA6	NC_046303.1	14488285	14490897	+	1103	protein_coding	homeobox A6 && P31267.2 RecName: Full=Homeobox protein Hox-A6; AltName: Full=Homeobox protein Hox-1B && PF00046:Homeobox domain	Homeobox
117012147	0	0	0	0	0	0	0	0	0	0	0	0	0	0	0.893016	0	2.55134	0.620652	1.70573	1.14032	0.414433	0.401932	0.805608	0.199926	0.944408	0.450878	0.881194	0.348465	HOXA7	NC_046303.1	14479508	14481421	+	926	protein_coding	homeobox A7 && P31268.3 RecName: Full=Homeobox protein Hox-A7; AltName: Full=Homeobox protein Hox 1.1; AltName: Full=Homeobox protein Hox-1A && PF00046:Homeobox domain	Homeobox
117012148	0	1	0	0	0	0	0	0	0	0	0	0	0	0	0.0637017	0.150601	0.35296	0.0843297	0.0973401	0.0216914	0.157668	0.229368	0.204326	0.114091	0.323365	0.150092	0.359191	0.110476	NPC1L1	NC_046303.1	282501	297099	-	4868	protein_coding	NPC1 like intracellular cholesterol transporter 1%2C transcript variant X2 && Q9UHC9.2 RecName: Full=Niemann-Pick C1-like protein 1; Flags: Precursor && PF02460:Patched family|PF16414:Niemann-Pick C1 N terminus|PF12349:Sterol-sensing domain of SREBP cleavage-activation	-
117012149	0	0	0	0	0	0	0	0	0	0	0	0	0	0	37.1467	36.147	44.0678	37.0147	53.9499	40.6392	37.6232	40.7058	73.5628	58.5512	44.9471	39.3267	43.0708	44.6605	NUDCD3	NC_046303.1	241214	279265	-	2471	protein_coding	NudC domain containing 3 && Q5RB75.1 RecName: Full=NudC domain-containing protein 3 && PF14050:N-terminal conserved domain of Nudc.|PF04969:CS domain	-
117012150	0	0	0	1	0	0	1	0	0	0	0	0	0	0	15.0048	14.2591	16.5056	15.3717	14.0117	14.4264	17.3252	15.9493	12.8186	14.1981	16.5114	17.0663	18.4697	15.7155	COG5	NC_046303.1	50364914	50678445	-	3162	protein_coding	component of oligomeric golgi complex 5%2C transcript variant X1 && Q8C0L8.3 RecName: Full=Conserved oligomeric Golgi complex subunit 5; Short=COG complex subunit 5; AltName: Full=Component of oligomeric Golgi complex 5 && PF10392:Golgi transport complex subunit 5	-
117012151	0	1	0	1	0	2	0	2	0	0	0	5	1	0	61.1544	21.343	32.7618	35.2757	36.9672	34.8959	37.4677	40.8079	45.1419	28.1763	40.0647	36.2495	24.442	49.3135	HBP1	NC_046303.1	50334470	50364665	+	2914	protein_coding	HMG-box transcription factor 1%2C transcript variant X1 && O60381.2 RecName: Full=HMG box-containing protein 1; AltName: Full=HMG box transcription factor 1; AltName: Full=High mobility group box transcription factor 1 && PF00505:HMG (high mobility group) box|PF08517:Ataxin-1 and HBP1 module (AXH)	HMG_box
117012152	0	1	0	0	0	0	0	0	0	0	0	0	0	0	19.385	2.98887	4.1279	10.9503	17.4325	8.54834	6.8729	8.67067	22.8823	7.76322	8.55676	9.42263	4.88818	13.8443	LOC117012152	NC_046303.1	50490501	50492217	+	1717	pseudogene	- && P05786.3 RecName: Full=Keratin, type II cytoskeletal 8; AltName: Full=Cytokeratin-8; Short=CK-8; AltName: Full=Cytokeratin-A; AltName: Full=Keratin-8; Short=K8; AltName: Full=Type-II keratin Kb8 && PF00038:Intermediate filament protein|PF16208:Keratin type II head	Filament
117012153	246	156	261	281	320	299	235	215	472	216	274	185	142	172	0.304318	9.47285	2.459	0.940013	0.620022	3.28145	5.27253	3.77424	0.203357	2.21043	1.5734	4.81431	5.98672	0.774063	GPR22	NC_046303.1	50608100	50613774	+	3057	protein_coding	G protein-coupled receptor 22%2C transcript variant X1 && Q99680.2 RecName: Full=Probable G-protein coupled receptor 22 && PF00001:7 transmembrane receptor (rhodopsin family)	7tm_1
117012154	24	7	39	14	9	3	3	8	18	2	21	6	23	13	9.59001	6.63976	8.32631	6.36587	7.17006	6.64771	5.14992	5.79618	6.75629	4.53933	6.31696	4.7036	4.09422	4.49056	DUS4L	NC_046303.1	50678460	50693028	+	1509	protein_coding	dihydrouridine synthase 4 like%2C transcript variant X2 && O95620.2 RecName: Full=tRNA-dihydrouridine(20a/20b) synthase [NAD(P)+]-like; AltName: Full=pp35; AltName: Full=tRNA-dihydrouridine synthase 4-like && PF01207:Dihydrouridine synthase (Dus)	Dus
117012155	2	0	2	5	6	2	2	4	2	0	13	1	2	2	7.13392	11.2794	9.69432	12.1936	6.94541	12.6688	12.9076	10.9467	4.6706	8.70666	7.7673	12.523	15.9884	8.61353	LOC117012155	NC_046303.1	50696723	50747958	+	3434	protein_coding	B-cell receptor-associated protein 29%2C transcript variant X1 && Q9UHQ4.2 RecName: Full=B-cell receptor-associated protein 29; Short=BCR-associated protein 29; Short=Bap29 && PF05529:B-cell receptor-associated protein 31-like	-
117012156	6	108	17	8	4	64	79	109	1	82	33	118	131	4	0.209244	0	0	0	0	0	0	0	0	0	0	0	0.23597	0	LOC117012156	NC_046303.1	25423483	25496452	-	494	lncRNA	uncharacterized LOC117012156 && - && -	-
117012157	0	0	0	0	0	0	0	0	0	0	0	0	0	0	1.96032	14.7197	3.43273	2.08588	2.00641	3.71542	5.08085	4.50586	0.326253	7.34209	3.39002	5.30358	6.9519	2.92504	DOCK4	NC_046303.1	4857744	5226058	+	8384	protein_coding	dedicator of cytokinesis 4%2C transcript variant X1 && P59764.1 RecName: Full=Dedicator of cytokinesis protein 4 && PF06920:Dock homology region 2|PF16172:DOCK N-terminus|PF14429:C2 domain in Dock180 and Zizimin proteins	Ded_cyto
117012158	5732	6345	7155	8417	6318	9185	7510	8532	7098	6724	11779	7946	6631	6969	2.3216	0.261364	0.229707	3.1612	3.12523	2.71042	0.615665	1.8908	7.57961	1.58401	0.654722	0.223269	0.249346	2.53081	ROPN1	NC_046285.1	48508665	48544709	-	935	protein_coding	rhophilin associated tail protein 1 && Q3T064.1 RecName: Full=Ropporin-1; AltName: Full=Rhophilin-associated protein 1 && -	-
117012159	368	332	406	457	355	465	441	456	191	351	610	440	470	292	51.8084	24.1861	28.6672	24.6012	30.0699	37.9037	34.3808	35.0335	42.6733	22.3009	31.4976	22.3036	26.2493	40.1069	ZNF277	NC_046303.1	4775551	4857448	-	1652	protein_coding	zinc finger protein 277%2C transcript variant X2 && Q9NRM2.2 RecName: Full=Zinc finger protein 277; AltName: Full=Nuclear receptor-interacting factor 4 && PF12756:C2H2 type zinc-finger (2 copies)	-
117012160	876	813	835	918	1307	1270	1253	1442	2225	1456	1558	1018	901	915	3.17996	131.1	15.9245	2.4123	2.1293	39.0182	44.9361	36.8265	1.41824	62.553	31.8612	38.5691	70.4735	3.34613	CHN2	NC_046303.1	12515128	12792770	-	2893	protein_coding	chimerin 2%2C transcript variant X2 && P52757.2 RecName: Full=Beta-chimaerin; AltName: Full=Beta-chimerin; AltName: Full=Rho GTPase-activating protein 3 && PF00017:SH2 domain|PF00620:RhoGAP domain|PF00130:Phorbol esters/diacylglycerol binding domain (C1 domain)	RhoGAP
117012161	142	102	208	204	181	142	145	110	125	90	215	183	128	155	2.41202	2.65192	1.61668	3.31669	3.26958	3.02037	3.32201	3.46694	5.03818	3.49545	1.3385	2.2392	2.31062	4.77683	PRR15	NC_046303.1	12490670	12499781	-	7971	protein_coding	proline rich 15%2C transcript variant X3 && Q8IV56.1 RecName: Full=Proline-rich protein 15 && PF15321:ATPase family AAA domain containing 4	-
117012162	75	162	83	122	62	134	133	64	47	75	97	95	87	57	0.966864	11.1694	3.51568	2.47846	1.24238	4.35484	6.0779	3.67916	0.158587	4.4866	2.23092	5.01478	7.43427	1.14328	RUNDC3B	NC_046303.1	37384166	37505989	-	2352	protein_coding	RUN domain containing 3B%2C transcript variant X4 && Q3B7K9.1 RecName: Full=RUN domain-containing protein 3B && PF02759:RUN domain	RUN
117012164	0	0	1	0	0	0	0	0	0	0	0	1	0	3	6.37454	8.97304	7.30117	5.85047	2.80518	11.436	5.31032	6.87361	4.25368	3.22739	20.2194	14.6253	11.4817	7.10188	SLC25A40	NC_046303.1	37346780	37381177	+	4589	protein_coding	solute carrier family 25 member 40%2C transcript variant X3 && Q8TBP6.1 RecName: Full=Solute carrier family 25 member 40; AltName: Full=Mitochondrial carrier family protein && PF00153:Mitochondrial carrier protein	Mito_carr
117012166	450	143	303	315	354	363	416	451	327	301	417	365	252	417	41.3687	13.1156	17.3287	32.9318	32.2666	26.4969	26.7176	29.2354	45.4287	31.2719	16.6294	25.246	20.281	46.6212	LAMB1	NC_046303.1	51001599	51068383	-	5627	protein_coding	laminin subunit beta 1 && P02469.3 RecName: Full=Laminin subunit beta-1; AltName: Full=Laminin B1 chain; AltName: Full=Laminin-1 subunit beta; AltName: Full=Laminin-10 subunit beta; AltName: Full=Laminin-12 subunit beta; AltName: Full=Laminin-2 subunit beta; AltName: Full=Laminin-6 subunit beta; AltName: Full=Laminin-8 subunit beta; Flags: Precursor && PF00053:Laminin EGF domain|PF00055:Laminin N…	Laminin_EGF
117012167	23	25	80	66	188	381	214	210	380	85	227	61	74	203	84.5686	73.6682	69.2485	78.6254	71.3718	70.0794	96.2696	81.9388	64.7996	64.2057	68.667	70.8808	91.1805	73.6854	DLD	NC_046303.1	50976214	50998852	+	2337	protein_coding	dihydrolipoamide dehydrogenase && P09622.2 RecName: Full=Dihydrolipoyl dehydrogenase, mitochondrial; AltName: Full=Dihydrolipoamide dehydrogenase; AltName: Full=Glycine cleavage system L protein; Flags: Precursor && PF02852:Pyridine nucleotide-disulphide oxidoreductase, dimerisation domain|PF07992:Pyridine nucleotide-disulphide oxidoreductase	Pyr_redox_2
117012168	775	596	687	752	1104	354	398	494	433	540	1088	560	615	624	27.709	12.2473	28.6618	30.6213	40.5922	23.7524	25.2712	25.9187	65.0643	32.2577	30.5777	26.1554	25.1344	31.0895	MRPS24	NC_046303.1	10423	13035	-	858	protein_coding	mitochondrial ribosomal protein S24 && Q2M2T7.1 RecName: Full=28S ribosomal protein S24, mitochondrial; Short=MRP-S24; Short=S24mt; Flags: Precursor && PF14955:Mitochondrial ribosome subunit S24	-
117012169	106	72	118	94	67	89	100	78	80	81	108	70	79	45	4.75413	6.22122	3.88189	4.16769	4.79853	5.13268	3.63044	4.43695	6.65553	6.67794	3.33612	3.16298	4.6262	3.73919	LOC117012169	NC_046303.1	17628	40212	-	6501	protein_coding	up-regulator of cell proliferation-like%2C transcript variant X1 && Q8TCY9.2 RecName: Full=Up-regulator of cell proliferation; AltName: Full=HBV X protein up-regulated gene 4 protein; AltName: Full=HBxAg up-regulated gene 4 protein && -	-
117012170	1	0	0	0	1	0	0	0	0	0	0	0	0	1	4.47574	76.1922	11.1836	3.41454	3.50746	18.3881	24.2275	22.7323	1.85126	36.5161	10.4993	26.769	30.2247	6.33245	RELN	NC_046303.1	47172434	47669411	-	11686	protein_coding	reelin && P78509.3 RecName: Full=Reelin; Flags: Precursor && PF02014:Reeler domain	-
117012171	4	5	4	10	6	1	0	0	0	0	4	6	1	0	8.54321	9.17058	13.4439	9.40535	8.51906	9.40107	6.29696	7.26622	8.87817	7.08798	10.1509	7.7705	8.18217	8.20342	FIGNL1	NC_046303.1	2340358	2346241	-	3291	protein_coding	fidgetin like 1%2C transcript variant X3 && Q6PIW4.2 RecName: Full=Fidgetin-like protein 1 && PF09336:Vps4 C terminal oligomerisation domain|PF00004:ATPase family associated with various cellular activities (AAA)	AAA
117012172	0	1	2	2	0	0	0	0	0	0	0	0	0	0	8.93595	3.8555	38.3645	10.9306	16.2661	12.757	4.99715	13.9561	15.5852	5.92164	41.6376	18.8138	15.1916	13.8547	IKZF1	NC_046303.1	2236274	2325695	+	4627	protein_coding	IKAROS family zinc finger 1%2C transcript variant X6 && Q13422.1 RecName: Full=DNA-binding protein Ikaros; AltName: Full=Ikaros family zinc finger protein 1; AltName: Full=Lymphoid transcription factor LyF-1 && -	-
117012173	307	349	236	239	357	457	325	553	438	369	1236	694	505	308	6.35315	8.64889	5.59932	8.01184	3.91081	7.53581	8.1325	5.55627	3.47681	4.88039	6.01186	8.63486	6.68924	6.51686	MYNN	NC_046285.1	72376222	72390873	-	3433	protein_coding	myoneurin%2C transcript variant X2 && Q9NPC7.1 RecName: Full=Myoneurin; AltName: Full=Zinc finger and BTB domain-containing protein 31 && PF00651:BTB/POZ domain	BTB
117012174	744	91	430	633	448	181	327	396	227	129	311	236	127	262	0.277961	0.205358	0.505356	0.331174	0.265463	0.603392	0.548235	13.5114	1.00302	0.964549	1.3522	3.96462	2.58608	0.686935	DDC	NC_046303.1	2347769	2402406	-	2975	protein_coding	dopa decarboxylase%2C transcript variant X7 && P20711.2 RecName: Full=Aromatic-L-amino-acid decarboxylase; Short=AADC; AltName: Full=DOPA decarboxylase; Short=DDC && PF00282:Pyridoxal-dependent decarboxylase conserved domain	-
117012175	193	79	215	231	196	160	197	178	213	148	174	114	80	95	0	0.175138	0.0513082	0	0.0754661	0	0.137517	0.0444564	0.0594038	0.132679	0.0417832	0	0	0.0513901	LOC117012175	NC_046284.1	60681849	60683943	+	2093	protein_coding	ralBP1-associated Eps domain-containing protein 2-like && Q8NFH8.2 RecName: Full=RalBP1-associated Eps domain-containing protein 2; AltName: Full=Partner of RalBP1; AltName: Full=RalBP1-interacting protein 2 && PF12763:Cytoskeletal-regulatory complex EF hand	-
117012176	0	0	0	0	0	0	0	0	0	0	0	0	0	0	0.661302	2.16474	1.05697	0.363647	0.621853	0.935376	0.802657	0.641073	0.550684	0.364431	0.387337	0.975979	1.95047	0.476396	SPATA48	NC_046303.1	2104731	2131511	+	2032	protein_coding	spermatogenesis associated 48 && A4D263.2 RecName: Full=Uncharacterized protein C7orf72 && PF15073:Domain of unknown function (DUF4540)	-
117012177	109	65	98	114	127	88	81	93	113	83	130	88	72	63	0.37209	0.439841	0.154626	0.177329	0.341146	0.456128	0.483505	0.267954	0.089512	0.399851	0.314803	0.526025	0.671386	0.23231	ZPBP	NC_046303.1	2061673	2104627	-	1389	protein_coding	zona pellucida binding protein && Q29108.1 RecName: Full=Zona pellucida-binding protein 1; AltName: Full=Inner acrosomal membrane IAM38; AltName: Full=Sp38; Flags: Precursor && PF07354:Zona-pellucida-binding protein (Sp38)	-
117012178	3	0	0	0	0	1	0	1	0	0	0	12	0	2	1.04622	1.36039	1.73908	1.16341	1.59869	1.06876	0.582639	0.941773	1.25842	1.12428	3.62909	0	0.943882	0.870928	LOC117012178	NC_046303.1	2180711	2185445	-	988	lncRNA	uncharacterized LOC117012178 && - && -	-
117012179	13	5	38	31	34	17	7	31	30	7	23	8	5	13	4.98601	4.04654	5.8758	3.36926	10.3481	4.78934	3.79897	5.2921	17.2758	6.1977	4.02947	3.45674	5.53894	5.26569	UPP1	NC_046303.1	1269067	1285301	+	1389	protein_coding	uridine phosphorylase 1%2C transcript variant X1 && P52624.2 RecName: Full=Uridine phosphorylase 1; Short=UPase 1; Short=UrdPase 1 && PF01048:Phosphorylase superfamily	-
117012180	2	0	3	1	0	3	0	0	1	0	5	1	0	2	57.0098	53.0422	66.0695	52.9749	60.181	57.8423	50.1579	67.0683	91.9484	70.2481	62.1069	43.0944	53.8069	49.2449	C20H7orf57	NC_046303.1	1248738	1261946	+	1601	protein_coding	chromosome 20 C7orf57 homolog && Q8NEG2.3 RecName: Full=Uncharacterized protein C7orf57 && -	-
117012181	143	21	66	211	167	90	41	83	43	53	110	105	47	104	3.72679	6.60805	3.28026	3.16573	3.59877	2.27367	2.5943	2.09671	2.42812	5.23781	3.45955	4.39048	3.1521	3.71638	PLEKHA8	NC_046303.1	12212514	12260760	-	1997	protein_coding	pleckstrin homology domain containing A8%2C transcript variant X1 && D2KC46.2 RecName: Full=Pleckstrin homology domain-containing family A member 8; Short=PH domain-containing family A member 8; AltName: Full=Phosphatidylinositol-four-phosphate adapter protein 2; Short=FAPP-2; Short=Phosphoinositol 4-phosphate adapter protein 2 && PF00169:PH domain|PF08718:Glycolipid transfer protein (GLTP)	PH
117012182	3	0	6	1	6	0	0	0	3	0	7	0	2	1	1.99314	4.61395	2.21448	3.38616	1.60742	4.32668	5.21587	2.21778	1.1987	2.23109	1.40523	3.46623	2.59113	4.2344	FKBP14	NC_046303.1	12260863	12272715	+	3734	protein_coding	FKBP prolyl isomerase 14%2C transcript variant X5 && Q9NWM8.1 RecName: Full=Peptidyl-prolyl cis-trans isomerase FKBP14; Short=PPIase FKBP14; AltName: Full=22 kDa FK506-binding protein; Short=22 kDa FKBP; Short=FKBP-22; AltName: Full=FK506-binding protein 14; Short=FKBP-14; AltName: Full=Rotamase; Flags: Precursor >Q5R941.1 RecName: Full=Peptidyl-prolyl cis-trans isomerase FKBP14; Short=PPIase FKB…	FKBP_C
117012183	9	1	31	12	17	2	1	1	6	1	25	5	8	6	26.2443	19.5137	26.5808	14.9728	19.632	7.4783	11.8567	13.9373	11.0948	13.4063	19.5405	15.6346	13.4567	15.5398	PURB	NC_046303.1	452846	455669	-	2824	protein_coding	purine rich element binding protein B && Q96QR8.3 RecName: Full=Transcriptional activator protein Pur-beta; AltName: Full=Purine-rich element-binding protein B && PF04845:PurA ssDNA and RNA-binding protein	-
117012184	207	22	47	179	210	151	129	129	173	114	65	123	32	268	273.916	26.1362	122.817	219.864	114.176	137.298	128.907	187.895	234.676	48.8863	316.188	228.092	168.192	176.735	CD36	NC_046303.1	43554366	43610471	-	2791	protein_coding	CD36 molecule%2C transcript variant X3 && P70110.3 RecName: Full=Platelet glycoprotein 4; AltName: Full=Glycoprotein IIIb; Short=GPIIIB; AltName: Full=PAS IV; AltName: Full=PAS-4; AltName: Full=Platelet glycoprotein IV; Short=GPIV; AltName: CD_antigen=CD36 && PF01130:CD36 family	-
117012185	30	20	51	37	71	47	38	63	36	48	46	27	33	14	0.417812	0	0.52088	0.265492	0.319221	0	0.155119	0.07522	0	0	0.070697	0.168761	0.188471	0.0869519	GNAT3	NC_046303.1	43715815	43762745	+	1237	protein_coding	G protein subunit alpha transducin 3 && A8MTJ3.2 RecName: Full=Guanine nucleotide-binding protein G(t) subunit alpha-3; AltName: Full=Gustducin alpha-3 chain && PF00503:G-protein alpha subunit	G-alpha
117012186	1	0	11	5	3	0	3	4	1	1	8	1	0	3	1.90757	0.140932	0.247723	0.662888	0.546542	3.53196	7.08216	3.64891	1.14724	3.63002	0.504338	2.16703	0.806709	7.69169	LOC117012186	NC_046303.1	43684763	43832578	-	867	lncRNA	uncharacterized LOC117012186 && - && -	-
117012187	18	1	93	46	67	40	27	71	33	25	278	55	48	76	26.191	4.25646	4.44814	12.2515	8.97882	3.20258	8.28054	9.15958	4.13722	6.16034	4.53175	6.04201	3.39405	9.69341	EGFR	NC_046303.1	4400514	4559427	+	5770	protein_coding	epidermal growth factor receptor%2C transcript variant X1 && P55245.2 RecName: Full=Epidermal growth factor receptor; Flags: Precursor && PF14843:Growth factor receptor domain IV|PF07714:Protein tyrosine kinase|PF00757:Furin-like cysteine rich region|PF01030:Receptor L domain	Pkinase_Tyr
117012188	777	858	708	1140	840	557	996	853	245	842	768	861	843	978	6.98142	3.84879	13.1466	6.3401	6.42788	4.04163	2.86487	3.83164	2.24981	2.06789	14.0403	10.0888	6.29331	5.61466	CDK6	NC_046303.1	33415006	33641420	+	13429	protein_coding	cyclin dependent kinase 6%2C transcript variant X1 && Q00534.1 RecName: Full=Cyclin-dependent kinase 6; AltName: Full=Cell division protein kinase 6; AltName: Full=Serine/threonine-protein kinase PLSTIRE && PF00069:Protein kinase domain	Pkinase
117012189	0	2	0	0	1	0	0	0	0	0	0	0	0	0	0.0749576	0	0	0	0	0	0.069573	0.202423	0	0.0671252	0	0	0	0	LOC117012189	NC_046285.1	61004937	61010759	-	1379	protein_coding	5-hydroxytryptamine receptor 3C-like%2C transcript variant X1 && Q8WXA8.2 RecName: Full=5-hydroxytryptamine receptor 3C; Short=5-HT3-C; Short=5-HT3C; AltName: Full=Serotonin receptor 3C; Flags: Precursor && PF02932:Neurotransmitter-gated ion-channel transmembrane region|PF02931:Neurotransmitter-gated ion-channel ligand binding domain	Neur_chan_LBD
117012190	203	241	189	355	135	293	293	257	101	188	358	264	291	233	5.39564	1.96575	2.51069	3.55401	4.80799	1.38103	2.87601	2.66003	2.74855	2.54984	2.48996	2.29536	2.77932	4.28246	COBL	NC_046303.1	2614826	2800350	-	8640	protein_coding	cordon-bleu WH2 repeat protein%2C transcript variant X3 && O75128.2 RecName: Full=Protein cordon-bleu && PF09469:Cordon-bleu ubiquitin-like domain	-
117012191	10	1	4	5	1	3	1	3	1	1	1	1	2	2	16.5406	22.1632	12.8753	15.4577	7.20003	22.7633	13.1429	12.15	14.0508	9.75763	12.0423	14.6457	10.24	9.806	TRA2A	NC_046303.1	17149333	17172543	+	4212	protein_coding	transformer 2 alpha homolog%2C transcript variant X3 && Q6PFR5.1 RecName: Full=Transformer-2 protein homolog alpha; Short=TRA-2 alpha; Short=TRA2-alpha; AltName: Full=Transformer-2 protein homolog A && PF00076:RNA recognition motif. (a.k.a. RRM, RBD, or RNP domain)	RRM_1
117012192	75	23	42	119	105	56	28	14	10	10	30	18	3	42	102.785	79.4543	86.7786	120.832	114.396	88.8916	107.103	108.484	57.4244	82.5119	188.983	109.111	98.5001	153.381	PDK4	NC_046303.1	31270087	31282248	+	2845	protein_coding	pyruvate dehydrogenase kinase 4 && Q1KMR4.1 RecName: Full=[Pyruvate dehydrogenase (acetyl-transferring)] kinase isozyme 4, mitochondrial; AltName: Full=Pyruvate dehydrogenase kinase isoform 4; Flags: Precursor && PF02518:Histidine kinase-, DNA gyrase B-, and HSP90-like ATPase|PF10436:Mitochondrial branched-chain alpha-ketoacid dehydrogenase kinase	HATPase_c
117012193	226	58	224	351	211	386	219	238	534	189	245	226	158	243	27.2197	43.1208	27.6352	36.1078	18.5254	36.6636	46.5335	22.4952	17.0966	23.5158	27.1159	40.9321	44.7001	41.954	DNAJB9	NC_046303.1	7187585	7193862	-	3338	protein_coding	DnaJ heat shock protein family (Hsp40) member B9%2C transcript variant X3 && Q9QYI6.2 RecName: Full=DnaJ homolog subfamily B member 9; AltName: Full=Endoplasmic reticulum DNA J domain-containing protein 4; Short=ER-resident protein ERdj4; Short=ERdj4; AltName: Full=mDj7; Flags: Precursor && PF00226:DnaJ domain	DnaJ
117012194	34	1845	209	29	36	1318	1417	1280	13	1266	787	624	1175	22	18.9812	28.0032	22.8534	20.8619	9.72436	14.0541	23.2854	11.3908	1.94684	12.9789	16.7435	21.0985	20.493	16.3062	THAP5	NC_046303.1	7193411	7198384	+	1405	protein_coding	THAP domain containing 5 && Q7Z6K1.2 RecName: Full=THAP domain-containing protein 5 && PF05485:THAP domain	THAP
117012195	52	9	10	49	86	31	31	37	78	35	21	14	10	36	3.7106	30.8707	9.96782	4.12622	4.03651	16.0105	21.1399	32.7812	2.16784	33.8141	11.9892	26.9243	29.8697	8.34736	NRCAM	NC_046303.1	51226239	51526983	-	5850	protein_coding	neuronal cell adhesion molecule%2C transcript variant X7 && Q92823.3 RecName: Full=Neuronal cell adhesion molecule; Short=Nr-CAM; AltName: Full=Neuronal surface protein Bravo; Short=hBravo; AltName: Full=NgCAM-related cell adhesion molecule; Short=Ng-CAM-related; Flags: Precursor && PF13882:Bravo-like intracellular region|PF00041:Fibronectin type III domain|PF07679:Immunoglobulin I-set domain	fn3
117012196	195	26	52	140	147	161	112	127	145	88	131	131	94	135	8.79795	20.9326	13.652	13.2626	6.09262	22.9468	21.6484	12.604	10.3573	11.4324	7.6968	11.0767	12.5816	10.2846	TMEM50B	NC_046285.1	99395449	99426472	-	2761	protein_coding	transmembrane protein 50B%2C transcript variant X1 && P56557.2 RecName: Full=Transmembrane protein 50B; AltName: Full=HCV p7-trans-regulated protein 3 >Q5R4C3.1 RecName: Full=Transmembrane protein 50B >Q3SZL9.1 RecName: Full=Transmembrane protein 50B >A9CAZ8.1 RecName: Full=Transmembrane protein 50B && PF05255:Uncharacterised protein family (UPF0220)	-
117012197	11	7	47	15	67	4	1	11	7	6	37	5	3	6	0.882095	0.337779	0.141979	0.809193	0.569533	1.04071	1.5798	1.48741	0.582807	1.07919	0.693731	1.20437	0.476365	0.982515	IGSF10	NC_046285.1	10319981	10347680	-	8320	protein_coding	immunoglobulin superfamily member 10%2C transcript variant X1 && Q6WRI0.1 RecName: Full=Immunoglobulin superfamily member 10; Short=IgSF10; AltName: Full=Calvaria mechanical force protein 608; Short=CMF608; Flags: Precursor && PF07679:Immunoglobulin I-set domain|PF13855:Leucine rich repeat	I-set
117012198	0	0	0	0	0	0	0	0	0	0	0	0	0	0	0.304019	0.718752	1.10547	2.05259	0	1.86342	2.8218	0.136834	0	0	0.900243	0.920986	1.19998	2.84716	LOC117012198	NC_046303.1	17094527	17099727	-	680	pseudogene	- && P15999.2 RecName: Full=ATP synthase subunit alpha, mitochondrial; Flags: Precursor && PF00006:ATP synthase alpha/beta family, nucleotide-binding domain|PF00306:ATP synthase alpha/beta chain, C terminal domain	ATP-synt_ab
117012204	106	2515	427	235	196	622	1097	960	13	1736	582	1330	1237	282	0	0.15848	0	0	0	0	0.124437	0	0	0	0	0	0.302385	0	LOC117012204	NC_046303.1	22356566	22357336	-	771	pseudogene	- && E9PAV3.1 RecName: Full=Nascent polypeptide-associated complex subunit alpha, muscle-specific form; AltName: Full=Alpha-NAC, muscle-specific form; Short=skNAC && -	-
117012205	0	3	0	0	0	1	0	0	0	0	0	0	0	0	0	0.218975	0.0962259	0.147139	0	0.0946179	0	0	0.334226	0	0	0	0	0	LRRC72	NC_046303.1	22463659	22517760	-	1116	protein_coding	leucine rich repeat containing 72 && A6NJI9.2 RecName: Full=Leucine-rich repeat-containing protein 72 && PF14580:Leucine-rich repeat	-
117012208	0	2	0	0	0	0	0	0	0	0	0	0	0	0	0	0	0	0	0	0	0	0	0.399782	0	0	0	0	0	LOC117012208	NC_046303.1	28545751	28548778	-	311	pseudogene	- && Q01321.1 RecName: Full=Cytochrome c oxidase subunit NDUFA4; AltName: Full=Complex I-MLRQ; Short=CI-MLRQ; AltName: Full=NADH-ubiquinone oxidoreductase MLRQ subunit && PF06522:NADH-ubiquinone reductase complex 1 MLRQ subunit	-
117012211	18	6	42	33	29	9	7	8	0	9	19	11	9	17	0	0.286826	0	0	0	0	0	0	0	0	0	0	0	0	LOC117012211	NC_046303.1	31983744	31987785	-	426	protein_coding	protein FAM136A-like && Q96C01.1 RecName: Full=Protein FAM136A && PF05811:Eukaryotic protein of unknown function (DUF842)	-
117012212	449	457	297	753	824	461	860	673	302	844	206	654	402	1208	0.0353874	0	0	0	0.0540741	0	0.0328453	0	0	0	0	0	0	0	LOC117012212	NC_046303.1	32061056	32083740	-	2921	pseudogene	- && P42566.2 RecName: Full=Epidermal growth factor receptor substrate 15; Short=Protein Eps15; AltName: Full=Protein AF-1p && PF12763:Cytoskeletal-regulatory complex EF hand	-
117012213	390	1283	602	313	341	999	893	780	242	941	825	1207	568	671	0	0	0	0	0	0	0	0	0	0.0547401	0.0517162	0	0	0	LOC117012213	NC_046303.1	32512895	32514868	-	1691	pseudogene	- && Q32PJ8.1 RecName: Full=Histone deacetylase 1; Short=HD1 && PF00850:Histone deacetylase domain	Hist_deacetyl
117012214	64	122	106	148	93	186	204	173	67	149	110	132	101	61	5.63673	4.97385	8.00049	9.26974	3.63941	14.1116	8.40038	8.14699	12.8916	5.5454	7.52277	8.65811	7.96826	8.67416	BET1	NC_046303.1	32523902	32529607	+	1302	protein_coding	Bet1 golgi vesicular membrane trafficking protein && O15155.1 RecName: Full=BET1 homolog; Short=hBET1; AltName: Full=Golgi vesicular membrane-trafficking protein p18 && -	-
117012215	7	22	7	15	7	14	21	12	6	8	6	7	8	7	0.979957	2.51727	1.4586	0.957998	1.02229	0.779679	1.06698	0.814269	0.283346	0.96194	1.51467	1.71268	1.55143	1.4021	MED12L	NC_046285.1	10004919	10319836	+	10970	protein_coding	mediator complex subunit 12L%2C transcript variant X1 && Q86YW9.2 RecName: Full=Mediator of RNA polymerase II transcription subunit 12-like protein; AltName: Full=Mediator complex subunit 12-like protein; AltName: Full=Thyroid hormone receptor-associated-like protein; AltName: Full=Trinucleotide repeat-containing gene 11 protein-like && PF12144:Eukaryotic Mediator 12 catenin-binding domain|PF0949…	-
117012216	156	226	300	235	242	410	284	347	410	378	417	349	353	245	0	0	0.178682	0	0	0	0	0	0	0	0	0	0	0	LOC117012216	NC_046303.1	33324770	33325370	+	601	pseudogene	- && B2RPK0.1 PUTATIVE PSEUDOGENE: RecName: Full=Putative high mobility group protein B1-like 1; AltName: Full=High mobility group protein B1 pseudogene 1; AltName: Full=Putative high mobility group protein 1-like 1; Short=HMG-1L1 && PF00505:HMG (high mobility group) box	HMG_box
117012217	45	20	316	98	160	62	31	50	32	32	173	44	42	42	0.126211	0	0	0	0.385716	0.12893	0.117144	0.113611	0	0	0	0	0	0.13133	LOC117012217	NC_046303.1	33917625	33926225	+	819	protein_coding	basic proline-rich protein-like && - && -	-
117012220	11	16	12	4	16	11	18	31	20	53	20	23	23	4	0	0	0	0	0	0	0	0	0.18753	0	0	0	0	0	LOC117012220	NC_046303.1	35340259	35345003	+	663	pseudogene	- && P62241.2 RecName: Full=40S ribosomal protein S8 >P62243.2 RecName: Full=40S ribosomal protein S8 >P62242.2 RecName: Full=40S ribosomal protein S8 >Q5E958.3 RecName: Full=40S ribosomal protein S8 >Q4R6P8.3 RecName: Full=40S ribosomal protein S8 && PF01201:Ribosomal protein S8e	-
117012221	0	0	0	0	0	0	0	0	0	0	0	0	2	0	0	0	0	0	0	0	0	0	0	0	0	0.124408	0	0	LOC117012221	NC_046303.1	35357442	35364762	+	839	pseudogene	- && Q5E9F5.3 RecName: Full=Transgelin-2 && PF00402:Calponin family repeat	-
117012229	4	2	64	13	5	2	5	4	5	2	73	19	7	14	0	0.128349	0.112803	0	0	0.110918	0	0	0	0.0972328	0.275585	0.109641	0.244894	0	LOC117012229	NC_046303.1	44333364	44334414	-	952	protein_coding	MAP/microtubule affinity-regulating kinase 3-like && A8WYE4.1 RecName: Full=Serine/threonine-protein kinase par-1 && -	-
117012230	1	3	6	1	1	6	4	4	0	1	69	133	85	7	0	3.00172	0.155185	0.118647	0	0.915551	1.24779	0.134461	0.539012	0	0.126376	0	0.673812	0	LOC117012230	NC_046303.1	44573842	44575235	-	692	pseudogene	- && P61314.2 RecName: Full=60S ribosomal protein L15 >P61313.2 RecName: Full=60S ribosomal protein L15 >Q9CZM2.4 RecName: Full=60S ribosomal protein L15 >Q5NVE0.3 RecName: Full=60S ribosomal protein L15 >Q5EAD6.3 RecName: Full=60S ribosomal protein L15 >Q4R5B2.1 RecName: Full=60S ribosomal protein L15 >E2QXF3.1 RecName: Full=60S ribosomal protein L15 && PF00827:Ribosomal L15	-
117012233	1163	1415	1101	1771	597	1603	1995	1097	373	765	1194	1731	1900	1852	0	0	0	0	0	0	0	0	0	0	0	0	0	0.103125	LOC117012233	NC_046303.1	48471210	48472252	-	1043	pseudogene	- && P11926.2 RecName: Full=Ornithine decarboxylase; Short=ODC && PF00278:Pyridoxal-dependent decarboxylase, C-terminal sheet domain|PF02784:Pyridoxal-dependent decarboxylase, pyridoxal binding domain	-
117012234	152	202	184	270	281	108	323	243	48	343	200	312	273	255	0.0675599	0.0798613	0	0.0536624	0.0516178	0	0.125413	0.0608151	0	0.121001	0.171475	0.477548	0.0761892	0	LOC117012234	NC_046303.1	48930666	48941977	+	1530	protein_coding	serine/threonine-protein kinase MARK2-like && Q9P0L2.2 RecName: Full=Serine/threonine-protein kinase MARK1; AltName: Full=MAP/microtubule affinity-regulating kinase 1; AltName: Full=PAR1 homolog c; Short=Par-1c; Short=Par1c && PF00069:Protein kinase domain	Pkinase
117012237	45	6	52	69	26	38	14	27	22	7	25	30	14	16	0	0	0	0	0	0	0	0.0684674	0	0	0	0	0	0	LOC117012237	NC_046303.1	49882256	49884535	+	1359	pseudogene	- && Q96Q11.2 RecName: Full=CCA tRNA nucleotidyltransferase 1, mitochondrial; AltName: Full=Mitochondrial tRNA nucleotidyl transferase, CCA-adding; AltName: Full=mt CCA-adding enzyme; AltName: Full=mt tRNA CCA-diphosphorylase; AltName: Full=mt tRNA CCA-pyrophosphorylase; AltName: Full=mt tRNA adenylyltransferase; Flags: Precursor && PF01743:Poly A polymerase head domain|PF12627:Probable RNA and S…	-
117012238	640	300	611	591	717	554	493	567	840	560	650	475	382	533	0.385984	0.730024	0.681702	0.735804	4.3056	0.27601	1.03894	3.05756	0.742836	0.760434	0.947017	0.662596	1.17527	1.52624	SLC26A4	NC_046303.1	50780903	50820973	+	2678	protein_coding	solute carrier family 26 member 4 && O43511.1 RecName: Full=Pendrin; AltName: Full=Sodium-independent chloride/iodide transporter; AltName: Full=Solute carrier family 26 member 4 && PF00916:Sulfate permease family|PF01740:STAS domain	Sulfate_transp
117012239	1357	1089	1069	1803	1914	1456	1692	1797	1654	1984	1422	952	1258	1362	0	0	0.141207	0.0539799	0	0.208271	0.0630777	0	0	0.0608584	0.229986	0.274499	0.07664	0	LOC117012239	NC_046303.1	51873844	51875515	-	1521	protein_coding	serine/threonine-protein kinase MARK2-like && Q9P0L2.2 RecName: Full=Serine/threonine-protein kinase MARK1; AltName: Full=MAP/microtubule affinity-regulating kinase 1; AltName: Full=PAR1 homolog c; Short=Par-1c; Short=Par1c && PF00069:Protein kinase domain	Pkinase
117012240	2918	2631	2913	3819	5700	2464	3929	3471	3508	4493	4908	2760	3666	3497	0.223737	0.10579	0.325418	0	0.102565	0	0	0	0	0.0400717	0.0757162	0.0451854	0	0	LOC117012240	NC_046303.1	51994748	51997888	+	2310	pseudogene	- && Q9BSK4.1 RecName: Full=Protein fem-1 homolog A; Short=FEM1a; AltName: Full=FEM1-alpha; AltName: Full=Prostaglandin E receptor 4-associated protein && -	-
117012241	3075	3811	3354	3717	4250	4594	5159	5669	4730	6662	5629	4418	4436	3862	9.33171	1.27279	9.88119	2.28065	4.93596	11.366	6.49601	9.85395	25.9025	3.8569	7.28768	5.61759	3.64279	4.48165	LOC117012241	NC_046284.1	61236087	61241039	-	576	protein_coding	60S ribosomal protein L22-like 1 && Q9D7S7.1 RecName: Full=60S ribosomal protein L22-like 1 && PF01776:Ribosomal L22e protein family	-
117012242	0	1	0	0	0	0	2	0	0	2	0	1	0	3	0.1954	0	0	0	0	0	0.181363	0	0	0	0.165316	0	0	0	LOC117012242	NC_046303.1	52092219	52092856	-	529	V_segment	- && P03979.2 RecName: Full=T cell receptor gamma variable 3; AltName: Full=T-cell receptor gamma V-gamma-1.1 region; Flags: Precursor && PF07686:Immunoglobulin V-set domain	V-set
117012244	9	1	5	2	3	2	1	1	3	4	4	5	5	3	0	0	0	0	0	0	0	0	0.143903	0	0	0.120808	0	0	LOC117012244	NC_046303.1	55402836	55403699	-	864	pseudogene	- && Q9BRX8.3 RecName: Full=Redox-regulatory protein FAM213A; AltName: Full=Peroxiredoxin-like 2 activated in M-CSF stimulated monocytes; Short=Protein PAMM && -	-
117012245	0	0	0	2	0	3	2	0	1	0	9	6	1	1	12.1408	0.160351	0.91604	3.44791	1.29553	0.415723	1.88861	2.62535	3.58964	0.485909	0.803366	0.753387	0.152978	0.352886	GPR87	NC_046285.1	10183047	10205697	-	1524	protein_coding	G protein-coupled receptor 87 && Q9BY21.1 RecName: Full=G-protein coupled receptor 87; AltName: Full=G-protein coupled receptor 95 && PF00001:7 transmembrane receptor (rhodopsin family)	7tm_1
117012249	19	2	16	10	35	5	10	12	0	0	28	12	9	8	0.162611	0.320367	0	0.0430537	0	0.221486	0.05031	0.292755	0.260791	0.0970798	0.137576	0.0547343	0.0611271	0	LOC117012249	NC_046303.1	56788090	56805818	-	1907	pseudogene	- && A4IF87.1 RecName: Full=Dihydroxyacetone phosphate acyltransferase; Short=DAP-AT; Short=DHAP-AT; AltName: Full=Acyl-CoA:dihydroxyacetonephosphateacyltransferase; AltName: Full=Glycerone-phosphate O-acyltransferase && PF01553:Acyltransferase	Acyltransferase
117012250	30	2	40	47	53	8	20	14	10	9	78	56	59	19	25.6365	32.7589	23.7287	22.1186	14.9942	13.2398	17.003	15.3295	3.22261	14.2005	30.4163	30.1316	25.2853	24.7075	KMT2E	NC_046303.1	48535204	48607777	+	6173	protein_coding	lysine methyltransferase 2E (inactive)%2C transcript variant X1 && Q8IZD2.1 RecName: Full=Histone-lysine N-methyltransferase 2E; Short=Lysine N-methyltransferase 2E; AltName: Full=Myeloid/lymphoid or mixed-lineage leukemia protein 5 && PF00628:PHD-finger|PF00856:SET domain	PHD
117012251	9	8	14	23	40	18	29	15	18	12	22	14	15	22	10.7176	22.0281	10.411	10.071	9.70901	16.5534	18.5233	18.6939	9.831	16.8023	11.2201	13.7506	18.0176	13.1195	SRPK2	NC_046303.1	48607926	48821237	-	7272	protein_coding	SRSF protein kinase 2%2C transcript variant X3 && P78362.3 RecName: Full=SRSF protein kinase 2; AltName: Full=SFRS protein kinase 2; AltName: Full=Serine/arginine-rich protein-specific kinase 2; Short=SR-protein-specific kinase 2; Contains: RecName: Full=SRSF protein kinase 2 N-terminal; Contains: RecName: Full=SRSF protein kinase 2 C-terminal && PF00069:Protein kinase domain	Pkinase
117012252	21	2	16	16	9	8	4	7	9	10	7	4	12	2	3.8665	7.07694	7.38597	5.00298	3.57354	5.73359	6.77232	6.00666	1.01266	3.6021	3.71968	4.88044	9.52951	3.43931	P2RY12	NC_046285.1	10224173	10272508	-	3315	protein_coding	purinergic receptor P2Y12%2C transcript variant X2 && Q95KC3.1 RecName: Full=P2Y purinoceptor 12; Short=P2Y12 && PF00001:7 transmembrane receptor (rhodopsin family)	7tm_1
117012253	5	1	4	8	11	1	5	8	1	0	13	6	10	3	5.89885	112.537	21.1042	8.33136	8.20794	42.8001	40.7007	33.9872	7.4947	70.9984	17.4342	30.6113	51.1698	10.3657	SCRN1	NC_046303.1	12281289	12338721	+	5292	protein_coding	secernin 1%2C transcript variant X2 && P83939.2 RecName: Full=Secernin-1; AltName: Full=p50 && PF03577:Peptidase family C69	-
117012254	4	0	2	3	4	1	0	1	0	0	1	1	2	0	0.0756341	5.54315	0.811959	0.260328	0.0385245	2.13763	0.959411	1.06664	0.0606499	1.28689	0.255958	1.24745	1.99021	0.314808	DPY19L2	NC_046303.1	8877809	8939715	+	4100	protein_coding	dpy-19 like 2 && Q6NUT2.2 RecName: Full=Probable C-mannosyltransferase DPY19L2; AltName: Full=Dpy-19-like protein 2; AltName: Full=Protein dpy-19 homolog 2 && PF10034:Q-cell neuroblast polarisation	-
117012255	8	0	22	7	20	10	4	4	6	2	10	4	7	3	12.1494	7.57478	34.4482	15.9356	19.1072	13.9049	12.9731	12.7366	13.8118	12.9018	18.975	14.8305	12.9252	16.737	DPY19L1	NC_046303.1	8968378	9041015	+	4807	protein_coding	dpy-19 like C-mannosyltransferase 1%2C transcript variant X1 && A6X919.1 RecName: Full=Probable C-mannosyltransferase DPY19L1; AltName: Full=Dpy-19-like protein 1; AltName: Full=Protein dpy-19 homolog 1 && PF10034:Q-cell neuroblast polarisation	-
117012256	3	6	16	5	6	1	8	12	8	6	18	7	15	5	19.7673	20.6892	21.2316	19.9943	21.9463	29.1855	27.2343	30.9539	50.7731	25.0314	53.0897	61.8057	52.0731	28.3362	ASNS	NC_046303.1	29609849	29627218	+	2008	protein_coding	asparagine synthetase (glutamine-hydrolyzing) && Q1LZA3.3 RecName: Full=Asparagine synthetase [glutamine-hydrolyzing]; AltName: Full=Glutamine-dependent asparagine synthetase && PF13537:Glutamine amidotransferase domain|PF00733:Asparagine synthase	-
117012257	888	731	1014	1114	1688	951	969	1081	1462	1563	1270	931	913	1026	9.76896	3.20202	7.66416	9.27011	2.92827	3.09097	5.42962	3.68349	0.901209	1.3419	6.24136	8.38053	4.51719	6.65688	C1GALT1	NC_046303.1	29462241	29493496	-	3587	protein_coding	core 1 synthase%2C glycoprotein-N-acetylgalactosamine 3-beta-galactosyltransferase 1%2C transcript variant X1 && Q9NS00.1 RecName: Full=Glycoprotein-N-acetylgalactosamine 3-beta-galactosyltransferase 1; AltName: Full=B3Gal-T8; AltName: Full=Core 1 O-glycan T-synthase; AltName: Full=Core 1 UDP-galactose:N-acetylgalactosamine-alpha-R beta 1,3-galactosyltransferase 1; Short=Beta-1,3-galactosyltransf…	Fringe
117012258	459	369	486	592	561	432	571	542	326	485	597	517	501	462	0.530085	0	0.550708	0.736826	0.506252	0.135376	0.369004	0	0.318801	0.237348	0.448473	0.401455	0.597792	0.413691	LOC117012258	NC_046303.1	29492884	29609668	+	780	lncRNA	uncharacterized LOC117012258%2C transcript variant X2 && - && -	-
117012259	1724	509	889	1252	1364	963	1138	1278	1058	887	1335	1012	611	1336	3.78254	5.65007	6.18035	4.95734	3.61248	4.83005	4.8194	3.4204	1.79922	4.46507	5.64395	6.77105	5.75867	5.29568	CBLL1	NC_046303.1	50841003	50860037	+	6012	protein_coding	Cbl proto-oncogene like 1%2C transcript variant X2 && Q4R7I8.1 RecName: Full=E3 ubiquitin-protein ligase Hakai; AltName: Full=Casitas B-lineage lymphoma-transforming sequence-like protein 1; AltName: Full=c-Cbl-like protein 1 && -	-
117012260	322	42	66	229	379	139	123	160	316	144	168	155	72	221	0.130021	0.0768477	0.337698	0.154912	0.24835	0	0	0.0585202	0	0	0.220005	0.131294	0.219942	0.135295	LOC117012260	NC_046303.1	50837651	50839240	+	1590	pseudogene	- && Q58DW5.3 RecName: Full=60S ribosomal protein L5 && PF14204:Ribosomal L18 C-terminal region|PF00861:Ribosomal L18p/L5e family	-
117012261	9	237	70	35	24	95	168	124	5	73	55	141	157	22	43.6733	31.8996	87.7234	46.3915	70.779	51.5791	39.3854	48.412	119.916	54.267	52.8021	36.0125	39.896	52.2914	DBNL	NC_046303.1	53079	64404	+	2168	protein_coding	drebrin like%2C transcript variant X1 && A6H7G2.1 RecName: Full=Drebrin-like protein && PF14604:Variant SH3 domain|PF00241:Cofilin/tropomyosin-type actin-binding protein	Cofilin_ADF
117012262	140	82	117	117	137	95	81	94	82	74	109	68	53	63	34.1796	47.2534	52.3425	38.8911	116.204	51.347	23.7109	50.6756	138.416	40.0341	68.6409	23.1687	28.2754	39.0119	PGAM2	NC_046303.1	65180	67584	-	874	protein_coding	phosphoglycerate mutase 2 && Q32KV0.1 RecName: Full=Phosphoglycerate mutase 2; AltName: Full=BPG-dependent PGAM 2 && PF00300:Histidine phosphatase superfamily (branch 1)	-
117012263	237	317	310	510	302	412	462	404	129	323	305	412	471	275	15.5573	11.8671	8.70294	12.6211	11.9879	12.1571	18.4662	16.0988	6.09766	17.4593	20.4885	21.5336	20.3748	19.0421	RAPGEF5	NC_046303.1	17946749	18155043	+	6219	protein_coding	Rap guanine nucleotide exchange factor 5%2C transcript variant X1 && Q8C0Q9.2 RecName: Full=Rap guanine nucleotide exchange factor 5; AltName: Full=Guanine nucleotide exchange factor for Rap1; AltName: Full=M-Ras-regulated Rap GEF; Short=MR-GEF && PF00610:Domain found in Dishevelled, Egl-10, and Pleckstrin (DEP)|PF00618:RasGEF N-terminal motif|PF00617:RasGEF domain	-
117012264	1	0	0	0	0	0	0	0	0	0	0	0	1	0	0.304916	1.08131	0	0.484386	0.931862	0.622971	0	0.548951	0.366762	0.273055	2.06377	0.307901	0	0.951854	LOC117012264	NC_046303.1	17809132	17815694	+	339	lncRNA	uncharacterized LOC117012264 && - && -	-
117012265	159	1010	268	213	213	295	444	406	22	665	325	426	500	228	11.4659	15.163	9.05532	12.659	4.76258	8.08587	11.8068	8.36271	2.79362	6.66989	8.01795	12.9395	12.2982	10.2365	SNX13	NC_046303.1	21436136	21555534	+	7744	protein_coding	sorting nexin 13%2C transcript variant X3 && Q9Y5W8.4 RecName: Full=Sorting nexin-13; AltName: Full=RGS domain- and PHOX domain-containing protein; AltName: Full=RGS-PX1 && PF08628:Sorting nexin C terminal|PF00787:PX domain|PF02194:PXA domain|PF00615:Regulator of G protein signaling domain	PX
117012266	21	2	2	36	37	24	6	19	57	16	7	2	2	22	1.53787	6.75214	2.32807	1.72757	1.74568	0.920157	3.65005	2.01718	0.0792766	3.48228	1.54273	3.46079	5.6984	2.51468	PPP1R9A	NC_046303.1	31539880	31807020	-	4705	protein_coding	protein phosphatase 1 regulatory subunit 9A%2C transcript variant X4 && Q9ULJ8.2 RecName: Full=Neurabin-1; AltName: Full=Neurabin-I; AltName: Full=Neural tissue-specific F-actin-binding protein I; AltName: Full=Protein phosphatase 1 regulatory subunit 9A && PF07647:SAM domain (Sterile alpha motif)|PF00595:PDZ domain (Also known as DHR or GLGF)	SAM_2
117012267	828	327	441	495	629	593	592	622	567	398	595	353	372	616	11.0416	24.9806	17.9885	11.5763	9.29548	11.6193	11.7041	10.0106	4.6303	11.959	15.0646	15.4848	16.15	12.3467	AVL9	NC_046303.1	10469853	10510164	-	6525	protein_coding	AVL9 cell migration associated && Q8NBF6.1 RecName: Full=Late secretory pathway protein AVL9 homolog && PF09794:Transport protein Avl9	-
117012268	89	3104	429	85	78	1069	1355	1145	33	1955	1054	1069	1749	90	19.8582	31.5135	22.0601	21.464	17.2944	29.7529	34.5504	27.5496	21.4194	31.0334	24.6851	24.6398	33.5481	33.8453	KBTBD2	NC_046303.1	10444555	10465931	+	3982	protein_coding	kelch repeat and BTB domain containing 2%2C transcript variant X3 && Q8IY47.2 RecName: Full=Kelch repeat and BTB domain-containing protein 2; AltName: Full=BTB and kelch domain-containing protein 1 && PF00651:BTB/POZ domain|PF07707:BTB And C-terminal Kelch|PF01344:Kelch motif	BACK
117012269	186	173	120	322	330	228	276	297	323	301	122	171	158	354	1.73599	1.2937	4.94009	3.11747	3.11403	4.00939	2.80222	3.73683	1.72494	2.2305	4.94892	4.03947	3.61752	3.25938	P2RY14	NC_046285.1	10121188	10168975	-	2739	protein_coding	purinergic receptor P2Y14%2C transcript variant X1 && Q15391.1 RecName: Full=P2Y purinoceptor 14; Short=P2Y14; AltName: Full=G-protein coupled receptor 105; AltName: Full=UDP-glucose receptor && PF00001:7 transmembrane receptor (rhodopsin family)	7tm_1
117012270	22	215	77	71	37	97	149	93	3	114	60	113	150	25	37.1894	33.7165	29.1152	46.8409	64.1849	47.0134	77.1104	53.4132	56.1152	40.7372	17.8388	33.2281	36.6971	59.7054	FKBP9	NC_046303.1	10370134	10403967	-	3113	protein_coding	FKBP prolyl isomerase 9%2C transcript variant X2 && Q2KJC8.1 RecName: Full=Peptidyl-prolyl cis-trans isomerase FKBP9; Short=PPIase FKBP9; AltName: Full=FK506-binding protein 9; Short=FKBP-9; AltName: Full=Rotamase; Flags: Precursor && PF00254:FKBP-type peptidyl-prolyl cis-trans isomerase	FKBP_C
117012271	0	0	0	0	0	0	0	0	0	0	0	0	0	0	0.894949	0.822813	0.826459	0.868819	1.10163	1.21897	0.507625	0.850359	0.239215	0.445241	0.588903	0.652679	0.50463	0.155209	LOC117012271	NC_046303.1	10425873	10443952	-	2079	protein_coding	uncharacterized LOC117012271%2C transcript variant X2 && - && -	-
117012272	283	337	312	327	163	497	254	339	157	160	1061	643	452	303	4.12839	8.21586	3.7461	4.19234	3.15422	5.3384	5.23844	3.99849	7.98291	5.10094	4.24439	4.11603	5.12717	4.24148	LOC117012272	NC_046303.1	10284180	10298009	+	1978	protein_coding	retinitis pigmentosa 9 protein-like && P97762.1 RecName: Full=Retinitis pigmentosa 9 protein homolog; AltName: Full=Pim-1-associated protein; Short=PAP-1 && -	-
117012273	0	0	0	0	0	0	0	0	0	0	0	0	0	0	32.4807	35.9376	62.5755	73.6826	25.1339	74.8021	64.2984	48.7924	63.0725	27.9698	110.799	61.7139	62.3579	53.4823	NT5C3A	NC_046303.1	10319730	10360222	+	1989	protein_coding	5'-nucleotidase%2C cytosolic IIIA%2C transcript variant X1 && Q9H0P0.3 RecName: Full=Cytosolic 5'-nucleotidase 3A; AltName: Full=7-methylguanosine phosphate-specific 5'-nucleotidase; Short=7-methylguanosine nucleotidase; AltName: Full=Cytosolic 5'-nucleotidase 3; AltName: Full=Cytosolic 5'-nucleotidase III; Short=cN-III; AltName: Full=Pyrimidine 5'-nucleotidase 1; Short=P5'N-1; Short=P5N-1; Short…	-
117012274	2252	604	908	2257	2299	1412	1567	1768	2056	1901	1070	1361	979	2439	3.28595	6.3258	3.12118	4.17601	1.6498	3.83628	3.65988	2.28181	2.48439	1.51333	0.794298	2.18047	1.79989	3.12616	LOC117012274	NC_046303.1	10407134	10420272	+	1101	protein_coding	retinitis pigmentosa 9 protein && P97762.1 RecName: Full=Retinitis pigmentosa 9 protein homolog; AltName: Full=Pim-1-associated protein; Short=PAP-1 && -	-
117012275	1912	1409	1507	2238	2112	1551	2345	2058	1218	1621	1835	1587	1828	1601	2.89234	6.51234	7.79833	5.68871	2.89383	8.86395	5.30521	2.78955	4.14165	2.71345	4.54448	6.81484	5.74693	3.43961	LSM5	NC_046303.1	10515972	10520995	+	1501	protein_coding	LSM5 homolog%2C U6 small nuclear RNA and mRNA degradation associated && Q9Y4Y9.3 RecName: Full=U6 snRNA-associated Sm-like protein LSm5 >P62322.2 RecName: Full=U6 snRNA-associated Sm-like protein LSm5 >Q5R628.3 RecName: Full=U6 snRNA-associated Sm-like protein LSm5 >Q2HJH0.3 RecName: Full=U6 snRNA-associated Sm-like protein LSm5 && PF01423:LSM domain	LSM
117012276	230	86	229	320	441	193	226	239	449	299	300	215	185	248	4.304	73.0625	12.1682	2.40986	3.93529	38.0209	40.6031	31.3756	8.1898	53.5806	19.7887	32.4535	46.3891	9.28756	CAMK2B	NC_046303.1	142901	211230	-	2930	protein_coding	calcium/calmodulin dependent protein kinase II beta%2C transcript variant X5 && Q13554.3 RecName: Full=Calcium/calmodulin-dependent protein kinase type II subunit beta; Short=CaM kinase II subunit beta; Short=CaMK-II subunit beta && PF08332:Calcium/calmodulin dependent protein kinase II association domain|PF00069:Protein kinase domain	Pkinase
117012277	299	331	235	330	395	316	246	310	348	469	248	197	258	226	1.48272	2.54558	3.5576	3.36489	1.32165	2.30806	1.86771	2.41516	1.14651	1.61231	1.64271	1.31899	2.34891	1.17551	P2RY13	NC_046285.1	10215047	10218419	-	2928	protein_coding	purinergic receptor P2Y13 && Q9BPV8.3 RecName: Full=P2Y purinoceptor 13; Short=P2Y13; AltName: Full=G-protein coupled receptor 86; AltName: Full=G-protein coupled receptor 94 && PF00001:7 transmembrane receptor (rhodopsin family)	7tm_1
117012278	506	7287	1217	486	519	2035	2951	2855	174	4610	1403	2997	3030	688	0	0.194877	0	0.0327366	0	0.252616	0.344286	0.148401	0.0495742	0.516714	0.0697386	0.166473	1.1155	0.12866	LOC117012278	NC_046303.1	197010	207020	+	2508	lncRNA	uncharacterized LOC117012278 && - && -	-
117012279	272	247	412	377	355	293	216	257	235	252	382	245	231	251	0	1.02679	0.300807	0	0.221219	0	1.07497	0.260636	0	0	0	0	0.326525	0	LOC117012279	NC_046303.1	187138	187767	-	357	lncRNA	uncharacterized LOC117012279 && - && -	-
117012281	400	146	1653	616	953	559	241	694	580	296	2203	834	603	596	6.07338	15.2031	5.56735	8.7495	6.55095	7.5424	11.2189	9.27256	6.80389	11.3574	8.16086	10.522	10.0722	12.4536	MPP6	NC_046303.1	16406771	16457356	-	1736	protein_coding	membrane palmitoylated protein 6 && Q9JLB0.1 RecName: Full=MAGUK p55 subfamily member 6; AltName: Full=Dlgh4 protein; AltName: Full=P55T protein; AltName: Full=Protein associated with Lin-7 2 && PF00595:PDZ domain (Also known as DHR or GLGF)|PF07653:Variant SH3 domain|PF00625:Guanylate kinase|PF02828:L27 domain	SH3_2
117012282	211	243	179	335	170	245	291	205	96	181	236	284	197	208	8.6012	11.6069	9.64753	8.34335	7.26945	16.2511	13.2113	10.5517	17.4871	8.5204	13.7167	10.0689	11.4166	10.6134	RBM48	NC_046303.1	33692782	33702915	-	1358	protein_coding	RNA binding motif protein 48%2C transcript variant X4 && Q5R4U2.1 RecName: Full=RNA-binding protein 48 && -	-
117012283	8	5	14	12	10	17	17	432	24	31	46	113	66	19	2.34772	0.555039	4.25092	2.55741	1.02499	7.12637	2.30358	5.13239	11.2956	2.88329	4.88052	2.84484	1.73984	4.6067	GPR171	NC_046285.1	10107846	10113166	-	1541	protein_coding	G protein-coupled receptor 171 && Q3ZBK9.1 RecName: Full=Probable G-protein coupled receptor 171 && PF00001:7 transmembrane receptor (rhodopsin family)	7tm_1
117012284	0	3	1	0	2	0	3	1	1	3	1	0	0	1	3.67448	12.4101	5.22625	5.10758	1.20318	7.73072	6.33382	5.07959	2.68343	3.48639	5.07023	7.81844	8.97826	4.23319	FAM133B	NC_046303.1	33650384	33674516	+	2363	protein_coding	family with sequence similarity 133 member B && Q5BKY9.1 RecName: Full=Protein FAM133B && -	-
117012285	13	36	20	9	16	18	17	14	9	8	9	19	34	9	1.10356	2.93512	0.350317	0.413926	0.538681	0.532352	0.113809	0.220752	0.110616	0.301964	0.64837	0.711952	0.587687	0.669855	LOC117012285	NC_046303.1	33679707	33683078	+	3372	pseudogene	- && P08579.1 RecName: Full=U2 small nuclear ribonucleoprotein B''; Short=U2 snRNP B'' && -	-
117012286	5	5	2	3	6	6	7	4	1	6	5	7	8	3	1.16012	3.15412	0.361576	0.829328	0.177273	0.474045	0.430712	0.31329	0.139542	0	0.294452	0.820032	0.39249	0.603589	LOC117012286	NC_046303.1	33676281	33692658	+	891	protein_coding	EF-hand calcium-binding domain-containing protein 1-like && Q3KQ77.1 RecName: Full=EF-hand calcium-binding domain-containing protein 1 && PF13499:EF-hand domain pair	-
117012287	10	11	16	14	20	10	6	10	10	12	41	0	8	8	12.0613	47.291	41.0608	14.0998	22.761	49.9353	39.3756	37.7924	16.6745	45.7221	35.5199	24.1812	39.9631	23.8894	ELMO1	NC_046303.1	7353042	7832894	+	4705	protein_coding	engulfment and cell motility 1%2C transcript variant X6 && Q92556.2 RecName: Full=Engulfment and cell motility protein 1; AltName: Full=Protein ced-12 homolog && PF04727:ELMO/CED-12 family|PF11841:Domain of unknown function (DUF3361)|PF16457:Pleckstrin homology domain	-
117012288	67	46	76	57	182	63	55	79	193	93	64	46	66	68	18.5581	8.49182	13.89	11.5706	15.0937	18.3464	11.4833	15.8072	29.7629	9.82839	11.9867	8.46311	10.3517	8.09811	LOC117012288	NC_046303.1	7801534	7802051	-	518	protein_coding	60S ribosomal protein L21-like && P46778.2 RecName: Full=60S ribosomal protein L21 && PF01157:Ribosomal protein L21e	-
117012289	883	695	985	1033	1220	877	837	1154	1184	1215	1137	661	739	733	3.25526	2.61587	2.8488	2.5729	2.10731	1.5726	2.09862	1.99201	1.44662	2.41251	3.20179	2.4451	2.20625	2.33607	PRDM15	NC_046285.1	105883177	105932673	-	6446	protein_coding	PR/SET domain 15%2C transcript variant X1 && P57071.4 RecName: Full=PR domain zinc finger protein 15; AltName: Full=PR domain-containing protein 15; AltName: Full=Zinc finger protein 298 && PF00096:Zinc finger, C2H2 type	zf-C2H2
117012290	72	108	61	77	91	43	54	45	39	113	79	84	54	69	7.19072	16.5	10.6015	9.36525	8.36209	8.966	7.95011	7.90068	4.96057	9.32758	7.9624	7.74162	12.8197	7.37237	C20H7orf25	NC_046303.1	56690221	56692999	-	1955	protein_coding	chromosome 20 C7orf25 homolog%2C transcript variant X2 && Q9BPX7.1 RecName: Full=UPF0415 protein C7orf25 && PF07000:Protein of unknown function (DUF1308)	-
117012291	72	141	77	154	76	153	203	89	36	90	60	124	83	147	155.632	96.7998	170.15	135.13	124.323	173.035	137.872	167.713	255.282	129.895	163.536	142.946	136.733	103.266	PSMA2	NC_046303.1	56697532	56716437	-	977	protein_coding	proteasome 20S subunit alpha 2 && P25787.2 RecName: Full=Proteasome subunit alpha type-2; AltName: Full=Macropain subunit C3; AltName: Full=Multicatalytic endopeptidase complex subunit C3; AltName: Full=Proteasome component C3 >Q3T0Y5.3 RecName: Full=Proteasome subunit alpha type-2 && PF00227:Proteasome subunit|PF10584:Proteasome subunit A N-terminal signature	Proteasome
117012292	717	451	699	515	702	200	349	423	252	409	631	423	326	408	19.1089	15.9835	24.1478	17.5746	17.588	25.6849	23.1296	22.1301	33.7377	19.4138	31.7664	25.5022	23.5659	18.0235	MRPL32	NC_046303.1	56716488	56729427	+	925	protein_coding	mitochondrial ribosomal protein L32 && Q9BYC8.1 RecName: Full=39S ribosomal protein L32, mitochondrial; Short=L32mt; Short=MRP-L32; Flags: Precursor && PF01783:Ribosomal L32p protein family	-
117012293	7396	597	3192	7474	4035	3629	3750	5636	5268	1474	10091	6099	4027	4586	17.6202	5.44892	9.12177	11.3645	13.8131	6.89008	6.11208	8.31676	7.84877	8.86342	9.57247	7.3347	5.85097	7.55824	GRB10	NC_046303.1	2403853	2531204	-	5180	protein_coding	growth factor receptor bound protein 10%2C transcript variant X1 && Q13322.2 RecName: Full=Growth factor receptor-bound protein 10; AltName: Full=GRB10 adapter protein; AltName: Full=Insulin receptor-binding protein Grb-IR && PF00788:Ras association (RalGDS/AF-6) domain|PF08947:BPS (Between PH and SH2)|PF00169:PH domain|PF00017:SH2 domain	SH2
117012294	5	0	6	4	5	0	2	1	0	0	1	2	2	1	21.7586	50.6152	27.2935	31.6209	26.3114	18.7698	33.36	27.4209	14.6045	44.0697	17.8632	33.6897	44.2285	35.0519	MTURN	NC_046303.1	12156570	12179383	-	1924	protein_coding	maturin%2C neural progenitor differentiation regulator homolog && Q8N3F0.2 RecName: Full=Maturin; AltName: Full=Maturin neural progenitor differentiation regulator protein homolog; AltName: Full=Protein Ells1 >A7MBJ1.1 RecName: Full=Maturin; AltName: Full=Maturin neural progenitor differentiation regulator protein homolog && PF15167:Domain of unknown function (DUF4581)	-
117012295	16	1	2	7	6	29	64	34	8	34	5	18	6	62	58.8981	39.0486	144.724	71.5792	89.6532	104.852	53.7405	79.8947	187.426	69.3226	110.716	77.8943	63.7601	84.7067	SRI	NC_046303.1	37058924	37073041	+	1139	protein_coding	sorcin && P30626.1 RecName: Full=Sorcin; AltName: Full=22 kDa protein; AltName: Full=CP-22; Short=CP22; AltName: Full=V19 >Q5R4U9.1 RecName: Full=Sorcin && PF13833:EF-hand domain pair	-
117012296	1462	201	239	861	656	175	498	568	192	384	299	334	168	520	0.995354	20.4238	3.53148	1.86463	1.60706	6.19672	10.0404	7.04954	0.722862	12.9329	6.03776	12.3077	11.0131	4.14292	ADAM22	NC_046303.1	37082291	37312021	-	5504	protein_coding	ADAM metallopeptidase domain 22%2C transcript variant X17 && Q9P0K1.1 RecName: Full=Disintegrin and metalloproteinase domain-containing protein 22; Short=ADAM 22; AltName: Full=Metalloproteinase-disintegrin ADAM22-3; AltName: Full=Metalloproteinase-like, disintegrin-like, and cysteine-rich protein 2; Flags: Precursor && PF01421:Reprolysin (M12B) family zinc metalloprotease|PF00200:Disintegrin|PF0…	-
117012299	907	423	1644	1037	1093	514	401	553	243	300	2156	1298	725	701	3.64823	6.19232	4.54334	5.90699	6.27157	4.58687	4.6017	3.62084	3.45992	6.09425	4.41218	6.75389	8.51853	7.68978	ABCB1	NC_046303.1	37535985	37619939	+	4420	protein_coding	ATP binding cassette subfamily B member 1%2C transcript variant X1 && P08183.3 RecName: Full=Multidrug resistance protein 1; AltName: Full=ATP-binding cassette sub-family B member 1; AltName: Full=P-glycoprotein 1; AltName: CD_antigen=CD243 && PF07673:Protein of unknown function (DUF1602)|PF00664:ABC transporter transmembrane region|PF00005:ABC transporter	ABC_membrane
117012300	1	0	0	0	0	0	1	3	0	1	0	0	0	0	0.226805	0.134051	0.0785431	0.1201	0.115524	0.0386153	0	0	0.022734	0	0	0.0190855	0.0426292	0	LOC117012300	NC_046303.1	37597238	37602706	+	5469	pseudogene	- && O94788.3 RecName: Full=Retinal dehydrogenase 2; Short=RALDH 2; Short=RalDH2; AltName: Full=Aldehyde dehydrogenase family 1 member A2; AltName: Full=Retinaldehyde-specific dehydrogenase type 2; Short=RALDH(II) && PF00171:Aldehyde dehydrogenase family	Aldedh
117012301	451	139	202	374	526	113	259	247	191	238	246	190	206	344	4.46337	0.705829	1.36474	4.76649	3.99182	1.76129	0.803608	1.96858	2.56762	2.2859	2.14068	1.4094	0.555533	2.81151	DNAH11	NC_046303.1	18301621	18596413	-	13849	protein_coding	dynein axonemal heavy chain 11%2C transcript variant X1 && Q96DT5.4 RecName: Full=Dynein heavy chain 11, axonemal; AltName: Full=Axonemal beta dynein heavy chain 11; AltName: Full=Ciliary dynein heavy chain 11 && PF03028:Dynein heavy chain and region D6 of dynein motor|PF12775:P-loop containing dynein motor region D3|PF12781:ATP-binding dynein motor region D5|PF12774:Hydrolytic ATP binding site o…	Dynein_heavy
117012302	674	764	505	793	384	908	577	550	476	444	580	591	370	384	23.7849	6.01792	33.9343	21.0273	19.1682	14.0209	11.9454	15.6912	12.7859	9.92035	28.7028	19.3705	14.9731	17.5876	CDCA7L	NC_046303.1	18264331	18301482	+	2538	protein_coding	cell division cycle associated 7 like%2C transcript variant X1 && Q96GN5.2 RecName: Full=Cell division cycle-associated 7-like protein; AltName: Full=Protein JPO2; AltName: Full=Transcription factor RAM2 && PF10497:Zinc-finger domain of monoamine-oxidase A repressor R1	-
117012303	2829	1850	2299	4187	4121	2395	3176	3317	1314	2536	6148	2974	2404	4057	35.805	27.0737	57.9217	36.2172	23.942	26.1587	25.1067	20.1251	12.3675	13.7362	27.8273	25.0655	23.2539	24.6196	MBNL1	NC_046285.1	85505944	85700479	-	7379	protein_coding	muscleblind like splicing regulator 1%2C transcript variant X3 && Q9NR56.2 RecName: Full=Muscleblind-like protein 1; AltName: Full=Triplet-expansion RNA-binding protein && -	-
117012304	879	1178	859	1468	783	1159	1619	807	459	848	1035	1309	1280	1302	43.9858	37.2629	47.6487	26.094	40.8179	40.7677	47.9706	41.2855	32.8466	36.3533	43.4935	43.3522	44.0236	35.6148	IFRD1	NC_046303.1	4692905	4711010	-	2256	protein_coding	interferon related developmental regulator 1 && O00458.4 RecName: Full=Interferon-related developmental regulator 1; AltName: Full=Nerve growth factor-inducible protein PC4 && PF04836:Interferon-related protein conserved region|PF05004:Interferon-related developmental regulator (IFRD)	-
117012305	258	322	299	357	173	187	341	172	22	197	269	284	247	213	1.30715	24.65	3.47987	1.54927	2.60598	5.96715	9.13725	5.02833	0.737002	15.8574	4.18167	6.24909	11.2516	2.02963	ADCY1	NC_046303.1	566114	620510	+	10122	protein_coding	adenylate cyclase 1%2C transcript variant X1 && P19754.1 RecName: Full=Adenylate cyclase type 1; AltName: Full=ATP pyrophosphate-lyase 1; AltName: Full=Adenylate cyclase type I; AltName: Full=Adenylyl cyclase 1; Short=AC1; AltName: Full=Ca(2+)/calmodulin-activated adenylyl cyclase && PF00211:Adenylate and Guanylate cyclase catalytic domain|PF16214:Adenylyl cyclase N-terminal extracellular and tra…	Guanylate_cyc
117012306	210	1478	543	294	299	887	1289	2061	102	2137	802	1509	1499	454	52.748	49.5831	40.1438	53.3144	26.6414	47.5171	51.1823	45.2656	26.6807	32.537	43.9325	46.3655	52.2311	47.4555	TAX1BP1	NC_046303.1	13967151	14036515	-	4660	protein_coding	Tax1 binding protein 1%2C transcript variant X2 && Q5R4U3.2 RecName: Full=Tax1-binding protein 1 homolog && PF07888:Calcium binding and coiled-coil domain (CALCOCO1) like	CoCoA
117012307	235	473	351	446	213	600	623	374	230	341	243	293	298	264	3.63568	12.8673	7.64473	4.94557	3.21024	12.0539	7.96142	6.87859	2.25202	7.56433	5.54404	10.8379	8.32288	2.80905	JAZF1	NC_046303.1	13657081	13968588	+	4748	protein_coding	JAZF zinc finger 1%2C transcript variant X1 && Q86VZ6.2 RecName: Full=Juxtaposed with another zinc finger protein 1; AltName: Full=TAK1-interacting protein 27; AltName: Full=Zinc finger protein 802 >Q5RDF5.1 RecName: Full=Juxtaposed with another zinc finger protein 1 && -	-
117012308	71	23	11	82	60	82	137	133	39	97	66	96	34	76	0.216429	2.3537	0.539639	0.240672	0.132287	0.972805	0.88388	0.818254	0.104131	0.697731	0.842295	0.743062	1.07392	0.0900834	C20H7orf31	NC_046303.1	16041307	16075211	+	2388	protein_coding	chromosome 20 C7orf31 homolog%2C transcript variant X1 && Q8N865.3 RecName: Full=Uncharacterized protein C7orf31 && PF15093:Domain of unknown function (DUF4555)	-
117012309	2	4	7	17	0	12	20	1	0	0	7	6	7	18	1.50586	2.28864	0.223492	1.11066	0.246541	1.09879	1.09818	1.646	2.71694	0.866899	6.91609	1.30337	5.94371	0.223849	NPVF	NC_046303.1	16024058	16027631	+	961	protein_coding	neuropeptide VF precursor && Q9GM96.1 RecName: Full=Pro-FMRFamide-related neuropeptide VF; AltName: Full=FMRFamide-related peptides; Contains: RecName: Full=Neuropeptide NPSF; Contains: RecName: Full=Neuropeptide RFRP-1; Contains: RecName: Full=Neuropeptide RFRP-2; Contains: RecName: Full=Neuropeptide NPVF; AltName: Full=Neuropeptide RFRP-3; Flags: Precursor && -	-
117012310	0	0	0	0	0	0	0	0	0	0	0	0	0	0	66.6834	81.1437	83.0126	86.0269	52.3357	114.721	117.112	73.5615	91.3925	73.0507	84.6866	72.9108	94.943	78.6855	LOC117012310	NC_046303.1	16079791	16082191	+	1423	protein_coding	cytochrome c%2C transcript variant X1 && P00011.2 RecName: Full=Cytochrome c && PF00034:Cytochrome c	-
117012311	0	0	0	0	0	0	0	0	0	0	0	0	0	0	4.2277	11.1363	4.57456	4.38055	2.78302	4.91654	5.2139	5.41217	3.83589	4.28375	5.66843	6.66213	7.24228	4.7493	PHF14	NC_046303.1	26592083	26767382	-	7066	protein_coding	PHD finger protein 14%2C transcript variant X2 && O94880.2 RecName: Full=PHD finger protein 14 && PF13832:PHD-zinc-finger like domain|PF00628:PHD-finger	PHD
117012313	0	0	0	0	0	0	0	0	0	0	0	0	0	0	22.5777	43.4755	23.83	16.3479	24.8251	22.8636	22.201	20.2648	20.2694	28.8333	19.5445	22.4022	25.5722	19.4418	ZMIZ2	NC_046303.1	401383	409257	+	3159	protein_coding	zinc finger MIZ-type containing 2 && Q8NF64.2 RecName: Full=Zinc finger MIZ domain-containing protein 2; AltName: Full=PIAS-like protein Zimp7 && PF02891:MIZ/SP-RING zinc finger	zf-MIZ
117012314	0	0	0	0	0	0	0	0	0	0	0	0	0	0	3.4903	7.29953	3.62609	1.59942	3.69235	1.09708	0.373797	1.45009	0.322941	1.68301	0.567871	1.76223	1.05972	1.25719	LOC117012314	NC_046303.1	396546	401238	+	770	lncRNA	uncharacterized LOC117012314%2C transcript variant X2 && - && -	-
117012315	0	0	0	0	0	0	0	0	0	0	0	0	0	0	24.8323	17.8348	13.7507	17.3611	6.70304	17.2733	22.4567	14.975	6.17097	8.20993	17.0281	20.5998	24.6833	25.1762	PNPLA8	NC_046303.1	51548559	51596522	-	3405	protein_coding	patatin like phospholipase domain containing 8%2C transcript variant X1 && Q9NP80.1 RecName: Full=Calcium-independent phospholipase A2-gamma; AltName: Full=Intracellular membrane-associated calcium-independent phospholipase A2 gamma; Short=iPLA2-gamma; AltName: Full=PNPLA-gamma; AltName: Full=Patatin-like phospholipase domain-containing protein 8; AltName: Full=iPLA2-2 && PF01734:Patatin-like pho…	-
117012317	0	1	0	0	0	0	1	0	0	0	0	0	2	0	9.4088	1.42392	2.77349	4.16336	3.19632	1.08088	3.73188	3.0918	2.38874	4.73761	2.87835	2.95876	2.93718	4.20075	OSBPL3	NC_046303.1	16158952	16320226	+	6350	protein_coding	oxysterol binding protein like 3%2C transcript variant X4 && Q9H4L5.1 RecName: Full=Oxysterol-binding protein-related protein 3; Short=ORP-3; Short=OSBP-related protein 3 && PF15409:Pleckstrin homology domain|PF01237:Oxysterol-binding protein	-
117012318	0	2	1	2	0	1	0	0	3	0	0	0	0	0	2.42425	22.2003	5.55299	2.57516	2.00841	12.7106	12.2265	12.8042	2.00252	13.8365	5.18931	10.7062	14.0977	1.94513	LRRN3	NC_046303.1	5634678	5669344	-	3539	protein_coding	leucine rich repeat neuronal 3%2C transcript variant X1 && Q9H3W5.1 RecName: Full=Leucine-rich repeat neuronal protein 3; AltName: Full=Neuronal leucine-rich repeat protein 3; Short=NLRR-3; Flags: Precursor && PF07679:Immunoglobulin I-set domain|PF13855:Leucine rich repeat|PF00041:Fibronectin type III domain	I-set
117012319	0	0	0	0	0	0	0	0	0	0	0	0	0	0	1.02175	1.66071	1.74705	1.099	1.39866	1.63087	1.58058	1.36045	2.32995	1.21997	1.96299	1.37566	1.29628	1.24039	IMMP2L	NC_046303.1	5292139	5998903	+	4856	protein_coding	inner mitochondrial membrane peptidase subunit 2%2C transcript variant X1 && Q96T52.1 RecName: Full=Mitochondrial inner membrane protease subunit 2; AltName: Full=IMP2-like protein && PF00717:Peptidase S24-like	Peptidase_S24
117012320	0	0	0	0	0	0	0	0	0	0	0	0	0	0	4.07287	3.32032	4.23132	4.35059	3.3264	5.73878	7.43022	5.05691	9.96685	4.4019	3.08934	3.26182	2.37574	3.65352	LOC117012320	NC_046303.1	5771806	5772541	-	736	protein_coding	U1 small nuclear ribonucleoprotein C-like && E1C6F0.1 RecName: Full=U1 small nuclear ribonucleoprotein C; Short=U1 snRNP C; Short=U1-C; Short=U1C && PF06220:U1 zinc finger	-
117012321	0	0	0	0	0	0	0	0	1	0	0	0	0	0	7.51705	21.6276	8.92936	6.62415	7.82384	11.9966	16.8503	13.4055	4.3332	13.0313	8.51963	12.0304	15.7068	6.58227	KLHL7	NC_046303.1	17393455	17451827	-	3644	protein_coding	kelch like family member 7%2C transcript variant X1 && Q8IXQ5.2 RecName: Full=Kelch-like protein 7 && PF07707:BTB And C-terminal Kelch|PF00651:BTB/POZ domain|PF01344:Kelch motif	BACK
117012322	0	0	0	0	0	0	0	0	0	0	0	0	0	0	14.2253	15.4473	17.397	12.3667	12.7085	8.18126	8.28244	8.40231	5.90561	9.49562	16.2206	13.1769	11.8738	13.7922	CDK13	NC_046303.1	53490409	53590612	+	5537	protein_coding	cyclin dependent kinase 13%2C transcript variant X1 && E1BB52.1 RecName: Full=Cyclin-dependent kinase 13; AltName: Full=CDC2-related protein kinase 5; AltName: Full=Cell division cycle 2-like protein kinase 5; AltName: Full=Cell division protein kinase 13 && PF00069:Protein kinase domain	Pkinase
117012323	0	0	0	0	0	0	0	0	0	0	0	0	0	0	0.730403	0.967004	0.607055	0.580154	0.580372	0.80583	0.596581	0.973076	0.351419	1.09886	0.469641	0.501535	0.823696	0.760031	SUGCT	NC_046303.1	53629913	54349348	+	3538	protein_coding	succinyl-CoA:glutarate-CoA transferase%2C transcript variant X1 && Q9HAC7.2 RecName: Full=Succinate--hydroxymethylglutarate CoA-transferase; AltName: Full=Dermal papilla-derived protein 13; AltName: Full=SuccinylCoA:glutarate-CoA transferase; Flags: Precursor && PF02515:CoA-transferase family III	CoA_transf_3
117012324	0	1	0	0	0	0	0	0	0	0	0	0	0	0	0.142575	0	0	0.226492	0	0	0	0	0	0.127677	0	0	0	0	LOC117012324	NC_046303.1	53918662	53919386	-	725	pseudogene	- && Q9CR47.1 RecName: Full=Ribosome biogenesis protein NSA2 homolog; AltName: Full=L-name-related protein 42; Short=LNR42; AltName: Full=TGF-beta-inducible nuclear protein 1 && PF01201:Ribosomal protein S8e	-
117012325	1	0	0	0	2	0	1	0	0	0	0	0	0	0	11.4852	6.83925	14.5337	8.29951	11.4801	14.2026	9.77846	9.17257	20.5662	8.19712	12.1279	12.208	9.34893	7.54804	MPLKIP	NC_046303.1	53611520	53629680	-	1197	protein_coding	M-phase specific PLK1 interacting protein%2C transcript variant X2 && Q9D011.1 RecName: Full=M-phase-specific PLK1-interacting protein; AltName: Full=TTD non-photosensitive 1 protein homolog && -	-
117012327	0	0	0	0	0	0	0	0	0	1	1	0	0	0	66.1327	4.60272	12.9574	20.0305	11.1095	7.2716	15.2467	26.7531	26.6374	4.44032	11.9417	9.58389	4.76844	17.3463	NFE2L3	NC_046303.1	15243974	15272013	-	3398	protein_coding	nuclear factor%2C erythroid 2 like 3%2C transcript variant X1 && Q9Y4A8.1 RecName: Full=Nuclear factor erythroid 2-related factor 3; Short=NF-E2-related factor 3; Short=NFE2-related factor 3; AltName: Full=Nuclear factor, erythroid derived 2, like 3 && PF03131:bZIP Maf transcription factor	bZIP_Maf
117012328	71	53	97	147	60	174	114	114	135	78	112	108	89	105	65.5173	4.3026	9.04376	22.6032	6.82598	4.1863	15.309	15.3284	5.14351	3.53304	8.37697	7.09393	3.81771	11.7068	FAM126A	NC_046303.1	17507638	17572762	+	4061	protein_coding	family with sequence similarity 126 member A%2C transcript variant X1 && Q9BYI3.2 RecName: Full=Hyccin; AltName: Full=Down-regulated by CTNNB1 protein A; AltName: Full=Protein FAM126A && PF09790:Hyccin	-
117012329	104	226	149	128	142	81	122	96	25	114	190	180	146	143	7.7768	19.48	13.4656	7.72133	9.54918	16.4561	13.1903	15.2509	8.90871	17.7835	10.1825	10.8912	15.1911	7.80325	ICA1	NC_046303.1	28639432	28770552	+	2233	protein_coding	islet cell autoantigen 1%2C transcript variant X3 && Q05084.2 RecName: Full=Islet cell autoantigen 1; AltName: Full=69 kDa islet cell autoantigen; Short=ICA69; AltName: Full=Islet cell autoantigen p69; Short=ICAp69; Short=p69 && PF06456:Arfaptin-like domain|PF04629:Islet cell autoantigen ICA69, C-terminal domain	Arfaptin
117012330	0	0	1	0	0	0	0	0	0	0	0	0	0	0	0.0537528	0.762482	0.27922	0.213477	0.0821376	0.0549109	0.0498914	0.0967729	0	0.048136	0.136431	0	0.0606185	0.0559332	LOC117012330	NC_046303.1	28736965	28738887	+	1923	pseudogene	- && Q9CQF3.1 RecName: Full=Cleavage and polyadenylation specificity factor subunit 5; AltName: Full=Nucleoside diphosphate-linked moiety X motif 21; Short=Nudix motif 21 >Q4KM65.1 RecName: Full=Cleavage and polyadenylation specificity factor subunit 5; AltName: Full=Nucleoside diphosphate-linked moiety X motif 21; Short=Nudix motif 21 && PF13869:Nucleotide hydrolase	-
117012331	1	0	0	0	4	1	1	1	0	0	0	0	0	1	9.16477	19.4766	11.9927	15.0563	7.17435	15.4246	13.4801	9.51209	4.48777	9.93376	10.8468	15.146	15.729	13.6273	CASD1	NC_046303.1	31998773	32047923	-	4128	protein_coding	CAS1 domain containing 1 && Q96PB1.1 RecName: Full=CAS1 domain-containing protein 1; Flags: Precursor && PF07779:10 TM Acyl Transferase domain found in Cas1p|PF13839:GDSL/SGNH-like Acyl-Esterase family found in Pmr5 and Cas1p	-
117012332	0	0	0	0	0	0	0	0	0	0	0	0	0	0	11.3002	30.1146	12.9977	10.7388	13.2204	20.6137	23.2244	20.7982	21.1165	29.3644	11.8652	14.3145	17.1242	12.4935	LANCL2	NC_046303.1	4588041	4608331	+	2049	protein_coding	LanC like 2%2C transcript variant X1 && Q9NS86.1 RecName: Full=LanC-like protein 2; AltName: Full=Testis-specific adriamycin sensitivity protein && PF05147:Lanthionine synthetase C-like protein	-
117012333	0	0	0	0	0	0	0	0	0	0	0	0	0	0	1.10553	0.816763	0.574268	0.768348	0.739074	0.564671	0	0	0.997317	0.247502	0.350744	0.41863	0.311683	0.575185	LOC117012333	NC_046303.1	4605328	4607997	-	748	lncRNA	uncharacterized LOC117012333 && - && -	-
117012334	0	0	0	0	0	0	0	0	1	0	0	0	0	0	4.58767	123.262	15.9102	6.77741	5.63867	56.8946	53.4012	48.1794	2.87905	64.3236	20.1755	39.7238	53.6359	12.361	ETV1	NC_046303.1	24521062	24610382	+	4664	protein_coding	ETS variant transcription factor 1%2C transcript variant X7 && Q2KIC2.1 RecName: Full=ETS translocation variant 1 && PF04621:PEA3 subfamily ETS-domain transcription factor N terminal domain|PF00178:Ets-domain	ETS_PEA3_N
117012335	0	0	0	0	0	0	0	0	0	0	0	1	0	0	17.292	14.6329	16.6637	18.7851	6.18259	23.6183	14.9768	12.2271	11.8191	7.59159	17.9713	19.3582	17.2736	12.8811	DNAJC2	NC_046303.1	47052456	47081810	-	2146	protein_coding	DnaJ heat shock protein family (Hsp40) member C2%2C transcript variant X2 && Q1RMH9.1 RecName: Full=DnaJ homolog subfamily C member 2; AltName: Full=Zuotin-related factor 1; Contains: RecName: Full=DnaJ homolog subfamily C member 2, N-terminally processed && PF16717:Ribosome-associated complex head domain|PF00226:DnaJ domain|PF00249:Myb-like DNA-binding domain	DnaJ
117012336	0	0	0	0	0	0	0	0	0	0	0	0	0	0	35.7201	53.1941	40.3236	36.7171	37.7708	56.7618	67.6084	59.7898	60.9375	53.0514	55.8489	56.639	66.8744	51.7452	PMPCB	NC_046303.1	47038341	47052485	+	1771	protein_coding	peptidase%2C mitochondrial processing subunit beta && Q3SZ71.1 RecName: Full=Mitochondrial-processing peptidase subunit beta; AltName: Full=Beta-MPP; Flags: Precursor && PF05193:Peptidase M16 inactive domain|PF00675:Insulinase (Peptidase family M16)	-
117012337	0	0	0	0	0	0	0	0	0	0	0	0	0	0	74.1044	55.7723	76.3455	60.8239	75.9741	64.4743	61.694	66.3885	124.863	76.3212	73.412	67.9663	58.9815	64.6643	YKT6	NC_046303.1	129675	140233	+	2342	protein_coding	YKT6 v-SNARE homolog && Q5EGY4.1 RecName: Full=Synaptobrevin homolog YKT6; Flags: Precursor && PF13774:Regulated-SNARE-like domain|PF00957:Synaptobrevin	-
117012338	0	0	0	0	0	0	0	0	0	0	0	0	0	0	3.47806	0.345815	0.911785	2.7626	1.41559	1.32822	0.301702	0.643722	1.25114	0.6695	0.605015	1.116	0.329913	1.15001	CFAP69	NC_046303.1	35413079	35472335	-	3180	protein_coding	cilia and flagella associated protein 69 && A5D8W1.3 RecName: Full=Cilia- and flagella-associated protein 69 && -	-
117012339	0	0	0	0	0	0	0	0	0	0	0	0	0	0	0.306271	1.62917	9.86379	1.58125	3.74401	9.54253	8.88344	4.68682	7.09154	18.4446	7.77353	21.2623	20.6371	1.35445	TAC1	NC_046303.1	29684377	29692745	-	1350	protein_coding	tachykinin precursor 1%2C transcript variant X2 && P41540.1 RecName: Full=Protachykinin-1; AltName: Full=PPT; Contains: RecName: Full=Substance P; Contains: RecName: Full=Neurokinin A; Short=NKA; AltName: Full=Neuromedin L; AltName: Full=Substance K; Contains: RecName: Full=Neuropeptide gamma; Contains: RecName: Full=C-terminal-flanking peptide; Flags: Precursor && -	-
117012340	0	0	0	0	0	0	0	0	0	0	0	0	0	0	44.0526	14.6284	23.8015	27.7404	10.2544	11.4623	19.9919	17.2129	16.3172	9.46657	13.6749	15.1558	14.1999	14.942	NAMPT	NC_046303.1	49538120	49580247	-	2865	protein_coding	nicotinamide phosphoribosyltransferase && Q52I78.2 RecName: Full=Nicotinamide phosphoribosyltransferase; Short=NAmPRTase; Short=Nampt; AltName: Full=Pre-B-cell colony-enhancing factor 1 homolog; Short=PBEF; AltName: Full=Visfatin && PF04095:Nicotinate phosphoribosyltransferase (NAPRTase) family	-
117012341	0	0	0	0	0	0	0	0	0	0	0	0	0	0	131.407	13.4438	13.9595	25.2653	12.6827	467.815	234.252	393.593	387.837	287.319	391.675	803.541	37.3133	592.488	COL1A2	NC_046303.1	32128645	32164503	-	4608	protein_coding	collagen type I alpha 2 chain && O46392.2 RecName: Full=Collagen alpha-2(I) chain; AltName: Full=Alpha-2 type I collagen; Flags: Precursor && PF01391:Collagen triple helix repeat (20 copies)|PF01410:Fibrillar collagen C-terminal domain	Collagen
117012343	0	0	0	0	0	0	0	0	0	0	0	0	0	0	5.57065	0.522617	7.67058	6.2157	5.57353	6.23264	2.38006	5.17371	10.5826	2.45469	11.5206	4.41979	1.64533	2.89831	CPVL	NC_046303.1	12832120	12945781	+	2338	protein_coding	carboxypeptidase vitellogenic like%2C transcript variant X2 && Q9H3G5.2 RecName: Full=Probable serine carboxypeptidase CPVL; AltName: Full=Carboxypeptidase, vitellogenic-like; AltName: Full=Vitellogenic carboxypeptidase-like protein; Short=VCP-like protein; Short=hVLP; Flags: Precursor && PF00450:Serine carboxypeptidase	Peptidase_S10
117012344	0	1	1	0	0	1	0	0	0	1	3	1	2	0	7.77272	21.7435	10.9252	14.5266	11.9578	5.10183	21.3166	13.4553	1.86139	16.4407	11.1287	17.8285	24.0357	22.5074	CDK14	NC_046303.1	34660285	35213848	-	2939	protein_coding	cyclin dependent kinase 14%2C transcript variant X2 && O94921.3 RecName: Full=Cyclin-dependent kinase 14; AltName: Full=Cell division protein kinase 14; AltName: Full=Serine/threonine-protein kinase PFTAIRE-1; Short=hPFTAIRE1 && PF00069:Protein kinase domain	Pkinase
117012345	0	17	1	1	0	6	9	1	3	0	1	0	4	0	0	0.133831	0	0.179854	0	0.346967	0.6305	0.101914	0	0	0	0.800272	0.638387	0	LOC117012345	NC_046303.1	34755202	34804584	+	913	lncRNA	uncharacterized LOC117012345 && - && -	-
117012346	0	0	0	0	0	0	0	0	0	0	0	0	0	0	46.7064	28.5105	61.0521	44.0926	66.9827	71.9601	54.0113	72.8869	163.934	42.5116	49.8801	44.6507	27.6313	63.1414	LOC117012346	NC_046303.1	17583038	17583577	+	540	protein_coding	ubiquitin-40S ribosomal protein S27a && P62979.2 RecName: Full=Ubiquitin-40S ribosomal protein S27a; AltName: Full=Ubiquitin carboxyl extension protein 80; Contains: RecName: Full=Ubiquitin; Contains: RecName: Full=40S ribosomal protein S27a; Flags: Precursor >P62992.2 RecName: Full=Ubiquitin-40S ribosomal protein S27a; AltName: Full=Ubiquitin carboxyl extension protein 80; Contains: RecName: Ful…	ubiquitin
117012347	0	0	0	0	0	0	0	0	0	0	0	0	0	0	0.721131	9.42504	1.668	1.50222	1.4034	3.71113	4.69792	3.36817	0.654638	5.59268	2.16414	4.39661	5.93818	1.44413	MAGI2	NC_046303.1	44644327	45956525	+	7597	protein_coding	membrane associated guanylate kinase%2C WW and PDZ domain containing 2%2C transcript variant X1 && Q86UL8.3 RecName: Full=Membrane-associated guanylate kinase, WW and PDZ domain-containing protein 2; AltName: Full=Atrophin-1-interacting protein 1; Short=AIP-1; AltName: Full=Atrophin-1-interacting protein A; AltName: Full=Membrane-associated guanylate kinase inverted 2; Short=MAGI-2 && PF00625:Gua…	PDZ
117012348	0	0	0	0	0	0	0	0	0	0	0	0	0	1	0	0.0927774	0	0	0	0	0	0	0	0	0.464818	0.396273	0.354045	0	LOC117012348	NC_046303.1	44333152	44336730	-	1317	protein_coding	serine/threonine-protein kinase MARK2-like && A8WYE4.1 RecName: Full=Serine/threonine-protein kinase par-1 && -	-
117012349	1	1	0	1	1	0	2	1	0	2	3	7	1	0	0	0	0.294214	0	0	0.578595	0.525705	0.254924	0	0	0	0	0.958105	0	LOC117012349	NC_046303.1	44067867	44069925	-	365	lncRNA	uncharacterized LOC117012349 && - && -	-
117012350	0	0	0	0	0	0	0	0	0	0	0	0	0	0	0	1.24106	0.049579	0	0.0364613	2.68128	3.36636	1.3317	0	1.28207	0.040375	1.15655	1.99126	0	NEUROD6	NC_046303.1	11329394	11332876	+	2166	protein_coding	neuronal differentiation 6 && Q96NK8.1 RecName: Full=Neurogenic differentiation factor 6; Short=NeuroD6; AltName: Full=Class A basic helix-loop-helix protein 2; Short=bHLHa2; AltName: Full=Protein atonal homolog 2 >Q4R5G6.1 RecName: Full=Neurogenic differentiation factor 6; Short=NeuroD6 && PF00010:Helix-loop-helix DNA-binding domain|PF12533:Neuronal helix-loop-helix transcription factor	HLH
117012351	0	0	0	0	0	0	0	0	0	0	0	0	0	0	0.209785	0.541053	0.752905	0.954339	0.859694	0.214304	0.159312	0.120172	0.183516	0.11955	0.225891	0.442934	0.731247	1.05178	VWDE	NC_046303.1	25705054	25783519	+	5420	protein_coding	von Willebrand factor D and EGF domains && Q8N2E2.4 RecName: Full=von Willebrand factor D and EGF domain-containing protein; Flags: Precursor && PF00094:von Willebrand factor type D domain	VWD
117012352	0	0	0	0	0	0	0	1	0	0	0	0	0	0	89.0409	29.1358	93.2567	84.6704	58.4852	49.1259	65.274	49.1939	65.212	31.0568	53.2548	52.2135	40.9054	62.5883	SYPL1	NC_046303.1	49410470	49434085	-	2143	protein_coding	synaptophysin like 1 && Q16563.1 RecName: Full=Synaptophysin-like protein 1; AltName: Full=Pantophysin && PF01284:Membrane-associating domain	-
117012353	10	16	17	24	146	7	29	88	16	22	29	17	27	38	0.468459	12.0141	1.88326	0.760367	0.964821	3.1418	5.57687	3.55688	0.171493	7.7518	1.84382	6.00561	5.85718	0.678208	ADCYAP1R1	NC_046303.1	11462081	11516286	-	5075	protein_coding	ADCYAP receptor type I%2C transcript variant X2 && Q29627.1 RecName: Full=Pituitary adenylate cyclase-activating polypeptide type I receptor; Short=PACAP type I receptor; Short=PACAP-R-1; Short=PACAP-R1; Flags: Precursor && PF02793:Hormone receptor domain|PF00002:7 transmembrane receptor (Secretin family)	7tm_2
117012354	0	0	2	1	0	3	1	0	0	1	4	4	1	0	0.0963043	0.303572	0.566956	0.458963	0.245265	0	0	0.0577933	0.46335	0.804918	0.624658	0.324156	0.362017	0.434247	ASB4	NC_046303.1	31316141	31377047	-	3220	protein_coding	ankyrin repeat and SOCS box containing 4 && Q9Y574.1 RecName: Full=Ankyrin repeat and SOCS box protein 4; Short=ASB-4 && PF07525:SOCS box|PF12796:Ankyrin repeats (3 copies)	SOCS_box
117012355	5	2	7	0	3	0	0	0	0	1	2	1	0	0	23.7782	24.8557	33.3655	24.3501	26.704	27.7319	31.8154	33.4586	29.3778	31.1485	32.7767	31.58	32.3558	31.6661	VPS41	NC_046303.1	52496351	52667013	-	3682	protein_coding	VPS41 subunit of HOPS complex && P49754.3 RecName: Full=Vacuolar protein sorting-associated protein 41 homolog; AltName: Full=S53 && PF00637:Region in Clathrin and VPS	-
117012356	52	6	53	16	36	62	39	61	120	24	48	31	18	24	2.52508	6.23759	5.41481	6.68553	7.02442	9.06127	10.0659	7.57666	10.4357	8.842	8.05228	6.60333	7.59362	6.93933	SLC25A13	NC_046303.1	30657760	30831257	+	3193	protein_coding	solute carrier family 25 member 13%2C transcript variant X1 && Q9UJS0.2 RecName: Full=Calcium-binding mitochondrial carrier protein Aralar2; AltName: Full=Citrin; AltName: Full=Mitochondrial aspartate glutamate carrier 2; AltName: Full=Solute carrier family 25 member 13 && PF00153:Mitochondrial carrier protein	Mito_carr
117012357	1	0	0	0	0	0	1	0	0	0	1	0	0	0	23.6084	19.1435	35.4488	23.4581	14.3929	19.244	14.7211	14.4959	13.303	11.4551	25.5519	20.1577	19.394	23.8073	PTPN12	NC_046303.1	46227818	46303610	-	3402	protein_coding	protein tyrosine phosphatase non-receptor type 12%2C transcript variant X1 && Q05209.3 RecName: Full=Tyrosine-protein phosphatase non-receptor type 12; AltName: Full=PTP-PEST; AltName: Full=Protein-tyrosine phosphatase G1; Short=PTPG1 && PF00102:Protein-tyrosine phosphatase	Y_phosphatase
117012358	0	0	0	0	0	0	0	0	0	0	0	0	0	0	0	0	0	0.0215043	0	0	0	0	0	0	0	0	0.0305315	0.0281717	ABCB5	NC_046303.1	19185873	19277680	-	3818	protein_coding	ATP binding cassette subfamily B member 5 && Q2M3G0.4 RecName: Full=ATP-binding cassette sub-family B member 5; AltName: Full=ABCB5 P-gp; AltName: Full=P-glycoprotein ABCB5 && PF00664:ABC transporter transmembrane region|PF00005:ABC transporter|PF07673:Protein of unknown function (DUF1602)	ABC_membrane
117012359	0	0	0	0	0	0	0	0	1	0	0	1	0	0	0	0.817766	0.479144	0.274747	0.308325	0.353353	1.17719	0.415157	0.0693431	1.08415	0.341419	0.582144	1.23526	0.959817	TMEM196	NC_046303.1	19904904	19968098	+	1793	protein_coding	transmembrane protein 196%2C transcript variant X1 && Q5RCD5.1 RecName: Full=Transmembrane protein 196 && -	-
117012360	179	2	13	64	25	6	30	43	44	8	14	11	2	5	14.9895	5.63313	17.2829	11.149	14.5638	8.67407	5.2273	5.92756	15.3201	4.65544	9.9694	7.69933	7.13291	8.56509	LOC117012360	NC_046303.1	57496133	57542978	-	1193	protein_coding	cytochrome c oxidase assembly factor 1 homolog%2C transcript variant X8 && Q9GZY4.1 RecName: Full=Cytochrome c oxidase assembly factor 1 homolog; AltName: Full=Mitochondrial translation regulation assembly intermediate of cytochrome c oxidase protein of 15 kDa && PF08695:Cytochrome oxidase complex assembly protein 1	-
117012361	0	0	0	0	0	0	0	0	0	0	0	0	0	0	5.85367	10.6047	7.65301	11.7544	6.44224	7.64606	19.2175	8.32427	1.86704	6.97364	3.8284	9.44426	15.8284	10.5534	ITGB8	NC_046303.1	19429451	19501501	-	7858	protein_coding	integrin subunit beta 8%2C transcript variant X1 && P26012.1 RecName: Full=Integrin beta-8; Flags: Precursor && PF00362:Integrin, beta chain	-
117012362	0	0	0	0	0	0	0	0	0	0	0	0	0	0	0.743645	0	0.386288	0.295336	0	0	0	0.334702	1.78895	0.33297	0	0	0	0.386905	LOC117012362	NC_046303.1	19502871	19503634	+	278	lncRNA	uncharacterized LOC117012362 && - && -	-
117012363	0	0	0	0	0	0	0	0	0	0	0	0	0	0	0.257291	0.114052	0	0.178819	0.245723	0.0328543	0	1.12907	0.0386846	0	0.408146	0.84438	0.50777	0.16733	TBX20	NC_046303.1	8815991	8867249	+	3214	protein_coding	T-box transcription factor 20 && Q9UMR3.4 RecName: Full=T-box transcription factor TBX20; Short=T-box protein 20 && PF00907:T-box	T-box
117012364	3	5	0	1	0	4	1	6	4	2	3	1	1	0	0.389181	0.0920089	0.485187	0	0	0.159026	0.0722448	0	0.280871	0	0.0658525	0.157196	0	0.161987	LOC117012364	NC_046303.1	52034643	52057190	-	1328	C_region	- && P01853.1 RecName: Full=T-cell receptor gamma chain C region C10.5 && PF07686:Immunoglobulin V-set domain|PF07654:Immunoglobulin C1-set domain	V-set
117012365	1531	1655	1364	1663	1172	774	1094	1017	160	947	2147	1782	1339	1418	17.4131	11.0715	10.8073	13.6814	7.58796	6.12192	8.18604	8.0409	1.76808	6.31167	11.3361	11.3037	8.8835	12.3934	AHR	NC_046303.1	21885506	21926140	-	5485	protein_coding	aryl hydrocarbon receptor && Q95LD9.1 RecName: Full=Aryl hydrocarbon receptor; Short=Ah receptor; Short=AhR; Flags: Precursor && PF00989:PAS fold|PF08447:PAS fold	PAS
117012366	754	1311	705	892	894	1140	1404	1461	575	1320	933	958	1124	887	6.79762	7.55772	5.6546	6.22997	3.30501	5.60867	6.61815	6.18317	4.2883	5.32108	5.57007	7.15216	6.43289	7.12282	PEX1	NC_046303.1	33703156	33761855	+	4349	protein_coding	peroxisomal biogenesis factor 1%2C transcript variant X2 && O43933.1 RecName: Full=Peroxisome biogenesis factor 1; AltName: Full=Peroxin-1; AltName: Full=Peroxisome biogenesis disorder protein 1 && PF09263:Peroxisome biogenesis factor 1, N-terminal|PF00004:ATPase family associated with various cellular activities (AAA)|PF09262:Peroxisome biogenesis factor 1, N-terminal	AAA
117012367	124	192	228	202	150	180	234	214	27	129	141	155	271	106	26.8137	20.3966	38.6294	29.341	35.1551	22.7572	24.3612	22.5326	50.6683	18.4986	26.6606	23.3952	26.493	22.7595	BLVRA	NC_046303.1	57636578	57713274	-	1276	protein_coding	biliverdin reductase A && P53004.2 RecName: Full=Biliverdin reductase A; Short=BVR A; AltName: Full=Biliverdin-IX alpha-reductase; Flags: Precursor && PF01408:Oxidoreductase family, NAD-binding Rossmann fold|PF09166:Biliverdin reductase, catalytic	GFO_IDH_MocA
117012368	302	4874	1040	537	550	2145	2245	1933	319	4059	1055	1552	2323	510	3.47431	1.926	1.69272	1.17998	1.11671	2.37426	2.44634	2.91177	2.56504	1.15868	1.45956	5.6133	1.13489	3.41578	IGF2BP3	NC_046303.1	17196546	17309960	+	4314	protein_coding	insulin like growth factor 2 mRNA binding protein 3%2C transcript variant X1 && O00425.2 RecName: Full=Insulin-like growth factor 2 mRNA-binding protein 3; Short=IGF2 mRNA-binding protein 3; Short=IMP-3; AltName: Full=IGF-II mRNA-binding protein 3; AltName: Full=KH domain-containing protein overexpressed in cancer; Short=hKOC; AltName: Full=VICKZ family member 3 && PF00076:RNA recognition motif. …	KH_1
117012369	3	186	31	13	2	83	41	47	2	57	12	49	70	12	16.4972	15.7327	15.6487	17.3449	15.7707	19.0508	18.271	20.0873	36.7149	18.6273	18.4074	16.9001	14.3802	17.0005	MALSU1	NC_046303.1	17303924	17318819	-	1297	protein_coding	mitochondrial assembly of ribosomal large subunit 1%2C transcript variant X1 && Q96EH3.1 RecName: Full=Mitochondrial assembly of ribosomal large subunit protein 1 && PF02410:Ribosomal silencing factor during starvation	DUF143
117012370	565	298	1542	933	1163	633	650	658	534	670	1043	683	533	748	3.57679	1.7186	1.0426	2.81036	2.59515	1.13033	1.81517	1.16975	1.51662	1.31348	1.08853	1.35118	1.2188	2.7981	GLI3	NC_046303.1	55506652	55781164	-	8034	protein_coding	GLI family zinc finger 3%2C transcript variant X1 && Q5IS56.1 RecName: Full=Transcriptional activator GLI3; AltName: Full=GLI3 form of 190 kDa; Short=GLI3-190; AltName: Full=GLI3 full length protein; Short=GLI3FL; Contains: RecName: Full=Transcriptional repressor GLI3R; AltName: Full=GLI3 C-terminally truncated form; AltName: Full=GLI3 form of 83 kDa; Short=GLI3-83 && -	-
117012372	384	340	397	489	558	555	570	668	820	543	1219	1189	897	529	6.41307	0.596912	0.734457	1.7648	2.70067	2.21814	2.48406	1.90913	2.55103	2.26101	1.19622	2.39657	0.398625	4.09851	DLX6	NC_046303.1	30111177	30116777	-	2047	protein_coding	distal-less homeobox 6%2C transcript variant X1 && P70397.3 RecName: Full=Homeobox protein DLX-6 && PF00046:Homeobox domain	Homeobox
117012373	339	94	256	405	133	105	203	142	26	52	256	288	139	222	66.4649	29.4936	66.8725	60.7865	69.3637	63.8274	54.8791	56.4322	182.841	48.2543	46.2982	40.0152	43.7431	54.5434	SEM1	NC_046303.1	30370637	30392758	+	493	protein_coding	SEM1 26S proteasome complex subunit && P60896.1 RecName: Full=26S proteasome complex subunit DSS1; AltName: Full=Deleted in split hand/split foot protein 1; AltName: Full=Split hand/foot deleted protein 1; AltName: Full=Split hand/foot malformation type 1 protein >P60897.1 RecName: Full=26S proteasome complex subunit DSS1; AltName: Full=Deleted in split hand/split foot protein 1 homolog; AltName:…	-
117012374	4	0	4	7	5	1	3	0	2	2	4	3	4	3	1.8662	0.5515	0.969401	4.07635	2.41599	2.54187	1.73214	1.67989	3.92825	1.43908	1.31573	0.942232	0.876901	2.96679	AGR3	NC_046303.1	22240166	22255251	+	1994	protein_coding	anterior gradient 3%2C protein disulphide isomerase family member && Q8R3W7.1 RecName: Full=Anterior gradient protein 3; Flags: Precursor && PF13899:Thioredoxin-like	-
117012375	220	278	346	363	275	275	302	221	87	290	388	390	297	296	2.41298	2.4342	3.5831	2.15745	3.01152	2.38753	1.93477	2.09248	1.53478	2.11559	3.06756	2.55141	2.03733	1.99817	ATXN7L1	NC_046303.1	48996355	49212946	-	8182	protein_coding	ataxin 7 like 1%2C transcript variant X2 && Q9ULK2.3 RecName: Full=Ataxin-7-like protein 1; AltName: Full=Ataxin-7-like protein 4 && PF08313:SCA7, zinc-binding domain	-
117012376	2	1	5	3	5	0	0	1	0	0	4	2	3	2	191.808	19.7765	51.3501	144.963	132.227	134.527	90.722	151.225	202.572	143.169	167.152	125.899	86.5855	152.346	AQP1	NC_046303.1	11614024	11625101	-	1489	protein_coding	aquaporin 1 (Colton blood group) && Q9N2J4.3 RecName: Full=Aquaporin-1; Short=AQP-1; AltName: Full=Aquaporin-CHIP; AltName: Full=Water channel protein for red blood cells and kidney proximal tubule && PF00230:Major intrinsic protein	-
117012377	916	566	1771	1225	1943	1059	890	1128	2091	1271	1309	748	742	1054	63.5328	136.409	82.3072	71.3012	34.7995	144.395	132.577	98.2989	52.9948	91.845	90.1755	111.936	117.341	65.7332	SEPTIN7	NC_046303.1	8360347	8447917	-	2569	protein_coding	septin 7%2C transcript variant X1 && Q16181.2 RecName: Full=Septin-7; AltName: Full=CDC10 protein homolog >Q6Q137.2 RecName: Full=Septin-7; AltName: Full=CDC10 protein homolog >Q5R481.2 RecName: Full=Septin-7 && PF00735:Septin	GTP_CDC
117012378	289	338	426	414	1286	425	216	476	973	378	686	194	212	317	0.0998711	0	0	0	0	0	0	0.0899006	0	0	0	0	0	0	LOC117012378	NC_046303.1	23573281	23574315	+	1035	pseudogene	- && Q0P594.1 RecName: Full=Serine/threonine-protein phosphatase 2A catalytic subunit beta isoform; Short=PP2A-beta && -	-
117012379	936	604	504	956	944	716	1197	1076	305	1173	1457	1283	1087	1101	0	0	0	0.120122	0	0	0	0.6126	0.272858	0	0.0639738	0	0	0	LOC117012379	NC_046303.1	31463741	31465107	+	1367	pseudogene	- && Q7L190.2 RecName: Full=Developmental pluripotency-associated protein 4 && PF14047:Dppa2/4 conserved region	-
117012380	1	3	0	2	4	2	0	2	1	1	8	1	0	3	0.875988	0.621294	3.27625	2.50485	2.27556	1.43178	1.3009	101.563	2.95026	3.60849	7.70765	31.3135	19.9551	3.82839	NPY	NC_046303.1	16726407	16733660	-	590	protein_coding	neuropeptide Y && Q9XSW6.1 RecName: Full=Pro-neuropeptide Y; Contains: RecName: Full=Neuropeptide Y; AltName: Full=Neuropeptide tyrosine; Short=NPY; Contains: RecName: Full=C-flanking peptide of NPY; Short=CPON; Flags: Precursor && PF00159:Pancreatic hormone peptide	-
117012381	859	961	653	1194	467	593	953	696	174	558	710	960	817	737	0.0220586	0	0.0687504	0.070084	0.0337069	0.0225338	0.184266	0.0198564	0.0265327	0.0987682	0.0186624	0.0668235	0.0746283	0.0229534	ZNF804B	NC_046303.1	36214672	36669115	-	4686	protein_coding	zinc finger protein 804B && A4D1E1.2 RecName: Full=Zinc finger protein 804B && PF12171:Zinc-finger double-stranded RNA-binding	-
117012383	70	260	102	99	104	41	179	102	3	177	83	156	230	110	71.6617	58.3558	190.411	89.3479	115.366	122.453	75.1136	103.733	174.483	67.4147	171.842	135.224	91.5903	86.6201	LOC117012383	NC_046303.1	430714	439546	-	714	protein_coding	histone H2A.V && P02272.2 RecName: Full=Histone H2A.V; AltName: Full=H2A.F/Z >Q71UI9.3 RecName: Full=Histone H2A.V; AltName: Full=H2A.F/Z >Q5BJ65.3 RecName: Full=Histone H2A.V; AltName: Full=H2A.F/Z >Q6GM74.3 RecName: Full=Histone H2A.V; AltName: Full=H2A.F/Z >Q6Y237.3 RecName: Full=Histone H2A.V; AltName: Full=H2A.F/Z >Q71PD7.3 RecName: Full=Histone H2A.V; AltName: Full=H2A.F/Z >Q3THW5.3 RecName…	Histone
117012385	697	1334	1093	920	768	718	796	702	243	843	1124	968	904	749	0	0	0	0	0.259787	0	0	0	0	0	0	0	0	0	LOC117012385	NC_046303.1	50955895	50959798	+	304	lncRNA	uncharacterized LOC117012385 && - && -	-
117012386	765	1027	818	1041	872	1122	1434	1179	686	1335	1124	940	1146	1253	2.91698	13.3339	2.85315	3.38914	2.15754	7.30691	8.15111	7.26276	1.99693	9.58725	4.62071	29.2673	12.1259	4.50452	PEG10	NC_046303.1	31900280	31912729	-	6662	protein_coding	paternally expressed 10 && Q86TG7.2 RecName: Full=Retrotransposon-derived protein PEG10; AltName: Full=Embryonal carcinoma differentiation-regulated protein; AltName: Full=Mammalian retrotransposon-derived protein 2; AltName: Full=Myelin expression factor 3-like protein 1; Short=MEF3-like protein 1; AltName: Full=Paternally expressed gene 10 protein; AltName: Full=Retrotransposon gag domain-conta…	-
117012387	46	29	126	104	108	104	80	110	38	66	155	106	85	83	0	0	0	0	0.726111	0.0571085	0.0518881	0.301938	0.201729	0	0.094594	0.338708	0.126089	0.34903	SP8	NC_046303.1	19160394	19163149	+	1849	protein_coding	Sp8 transcription factor%2C transcript variant X2 && Q8BMJ8.1 RecName: Full=Transcription factor Sp8 && PF00096:Zinc finger, C2H2 type	zf-C2H2
117012388	1120	859	844	1776	2530	1386	2502	1787	1405	1370	635	991	980	1728	0.0690492	1.71406	0.143471	0	0.0527557	0.21161	0.0640889	0	0.747488	0.0618341	0.408928	0.906425	1.09016	0	GHRHR	NC_046303.1	11579813	11590693	-	1497	protein_coding	growth hormone releasing hormone receptor && Q02643.2 RecName: Full=Growth hormone-releasing hormone receptor; Short=GHRH receptor; AltName: Full=Growth hormone-releasing factor receptor; Short=GRF receptor; Short=GRFR; Flags: Precursor && PF02793:Hormone receptor domain|PF00002:7 transmembrane receptor (Secretin family)	7tm_2
117012389	18	14	16	22	29	24	11	19	4	10	14	13	9	3	1.76282	2.01744	0.746561	1.31993	1.22675	2.31696	2.63666	2.0922	0.999412	2.49362	1.06394	2.06353	1.72208	2.46525	PDE1C	NC_046303.1	10618843	11043159	+	9206	protein_coding	phosphodiesterase 1C%2C transcript variant X1 && Q63421.1 RecName: Full=Calcium/calmodulin-dependent 3',5'-cyclic nucleotide phosphodiesterase 1C; Short=Cam-PDE 1C && PF00233:3'5'-cyclic nucleotide phosphodiesterase|PF08499:3'5'-cyclic nucleotide phosphodiesterase N-terminal	-
117012390	79	133	69	101	79	100	108	85	127	109	96	78	87	78	0	0	0	0	0	0	0	0	0.138147	0.102851	0.291507	0	0	0.119511	LOC117012390	NC_046303.1	48984184	48985083	-	900	pseudogene	- && Q9MZ13.1 RecName: Full=Voltage-dependent anion-selective channel protein 3; Short=VDAC-3; AltName: Full=Outer mitochondrial membrane protein porin 3 && PF01459:Eukaryotic porin	-
117012391	625	585	1159	1785	633	1409	1333	1043	1009	601	2520	1176	1064	989	471.627	448.439	722.741	496.505	607.766	680.417	602.515	586.483	1395.32	764.791	552.112	502.538	455.098	490.207	PPIA	NC_046303.1	421820	425332	+	782	protein_coding	peptidylprolyl isomerase A && P62936.2 RecName: Full=Peptidyl-prolyl cis-trans isomerase A; Short=PPIase A; AltName: Full=Cyclophilin A; AltName: Full=Cyclosporin A-binding protein; AltName: Full=Rotamase A; Contains: RecName: Full=Peptidyl-prolyl cis-trans isomerase A, N-terminally processed >P62935.2 RecName: Full=Peptidyl-prolyl cis-trans isomerase A; Short=PPIase A; AltName: Full=Cyclophilin …	Pro_isomerase
117012392	35	57	32	56	23	40	42	27	22	18	10	23	17	32	14.2557	8.45549	65.3644	26.9277	28.211	19.9146	10.4264	18.7273	9.08861	12.1346	45.6865	21.8727	15.4517	18.0838	SKAP2	NC_046303.1	14691804	14855701	+	2052	protein_coding	src kinase associated phosphoprotein 2%2C transcript variant X2 && O75563.1 RecName: Full=Src kinase-associated phosphoprotein 2; AltName: Full=Pyk2/RAFTK-associated protein; AltName: Full=Retinoic acid-induced protein 70; AltName: Full=SKAP55 homolog; Short=SKAP-55HOM; Short=SKAP-HOM; AltName: Full=Src family-associated phosphoprotein 2; AltName: Full=Src kinase-associated phosphoprotein 55-rela…	PH
117012393	42	80	109	104	55	126	83	45	50	44	78	98	74	48	0	0	0.11853	0	0	0	0	0	0	0	0	0	0	0	LOC117012393	NC_046303.1	14726834	14727739	-	906	protein_coding	high mobility group protein B1-like && B2RPK0.1 PUTATIVE PSEUDOGENE: RecName: Full=Putative high mobility group protein B1-like 1; AltName: Full=High mobility group protein B1 pseudogene 1; AltName: Full=Putative high mobility group protein 1-like 1; Short=HMG-1L1 && PF09011:HMG-box domain|PF00505:HMG (high mobility group) box	HMG_box
117012394	122	1752	332	86	146	1055	1240	988	193	1696	663	911	1166	253	7.11891	7.32117	8.20942	8.08594	5.57505	6.39961	7.30131	7.11311	4.75237	5.99254	6.26379	6.32596	8.0282	7.11137	RINT1	NC_046303.1	48941940	48969555	+	2904	protein_coding	RAD50 interactor 1%2C transcript variant X1 && Q6NUQ1.1 RecName: Full=RAD50-interacting protein 1; AltName: Full=RAD50 interactor 1; Short=HsRINT-1; Short=RINT-1 && PF04437:RINT-1 / TIP-1 family	-
117012395	42	61	97	120	49	64	57	76	27	51	55	37	59	32	1.64977	1.41219	1.00473	2.21413	1.69512	1.6272	0.686425	1.6387	3.07922	0.560386	2.02146	2.35526	1.73218	3.37419	EFCAB10	NC_046303.1	48954359	48977563	-	1817	protein_coding	EF-hand calcium binding domain 10%2C transcript variant X4 && A6NFE3.2 RecName: Full=EF-hand calcium-binding domain-containing protein 10 && -	-
117012396	0	4	0	1	0	6	9	4	1	14	2	4	24	3	0.233785	0	0.0346973	0.0795833	0.229653	0.13647	0.0929963	0.120255	0.361548	0.119632	0.0847679	0.236074	0.0376638	0.173763	ITPRID1	NC_046303.1	11099301	11180399	-	3095	protein_coding	ITPR interacting domain containing 1 && Q6ZRS4.2 RecName: Full=Coiled-coil domain-containing protein 129 && PF14723:Sperm-specific antigen 2 C-terminus|PF14722:Ki-ras-induced actin-interacting protein-IP3R-interacting domain	-
117012397	0	3	1	0	1	0	4	1	0	0	0	0	1	0	0.851922	0.111894	0.0983407	0.751863	0.650895	0.0966974	0.175716	0.255624	0.569287	0.084767	0.160169	0.286754	0.320246	0	LOC117012397	NC_046303.1	34406066	34437384	-	1092	lncRNA	uncharacterized LOC117012397 && - && -	-
117012398	0	0	0	0	0	0	0	0	0	0	0	0	0	0	3.96088	1.76591	6.64946	4.53953	5.58126	1.41407	1.46291	1.20905	2.11012	2.88424	3.16553	2.98936	2.19476	2.73819	NOD1	NC_046303.1	11916704	11957160	+	7542	protein_coding	nucleotide binding oligomerization domain containing 1%2C transcript variant X2 && Q9Y239.1 RecName: Full=Nucleotide-binding oligomerization domain-containing protein 1; AltName: Full=Caspase recruitment domain-containing protein 4 && PF00619:Caspase recruitment domain|PF05729:NACHT domain	NACHT
117012399	102	216	90	185	144	124	203	173	95	213	162	175	150	201	6.74976	7.3906	3.93322	6.46105	5.6529	8.79578	11.4455	6.8354	6.47943	12.767	3.38607	7.38382	6.53843	6.12311	TRIL	NC_046303.1	12984365	12989142	+	4778	protein_coding	TLR4 interactor with leucine rich repeats && Q7L0X0.2 RecName: Full=TLR4 interactor with leucine rich repeats; AltName: Full=Leucine-rich repeat-containing protein KIAA0644; Flags: Precursor && PF13855:Leucine rich repeat	-
117012401	113	129	122	138	125	209	187	154	191	125	213	131	133	134	2.79634	2.89957	0.968378	2.02628	2.02405	2.35543	1.73031	1.8106	1.47523	3.07527	1.24517	1.33755	1.71507	1.32727	LOC117012401	NC_046303.1	12982048	12984335	-	2107	protein_coding	uncharacterized LOC117012401%2C transcript variant X2 && - && -	-
117012402	35	7	61	48	20	104	37	85	140	48	86	42	23	66	10.5198	2.31588	3.12681	8.0739	6.77923	6.87424	4.6251	7.20761	11.9705	6.01339	3.78347	6.33639	2.27343	8.40563	AEBP1	NC_046303.1	80360	97896	+	7281	protein_coding	AE binding protein 1%2C transcript variant X3 && Q8IUX7.1 RecName: Full=Adipocyte enhancer-binding protein 1; Short=AE-binding protein 1; AltName: Full=Aortic carboxypeptidase-like protein; Flags: Precursor && PF00754:F5/8 type C domain|PF13620:Carboxypeptidase regulatory-like domain|PF00246:Zinc carboxypeptidase	F5_F8_type_C
117012403	84	240	115	147	36	173	156	129	51	89	137	177	182	93	10.8403	5.39806	11.7054	8.30526	11.4778	7.76039	6.25875	8.25976	10.8829	5.92389	7.83531	5.99034	6.97876	9.05952	POLM	NC_046303.1	68362	76581	-	2422	protein_coding	DNA polymerase mu%2C transcript variant X1 && Q9NP87.1 RecName: Full=DNA-directed DNA/RNA polymerase mu; Short=Pol Mu; AltName: Full=Terminal transferase && PF14716:Helix-hairpin-helix domain|PF10391:Fingers domain of DNA polymerase lambda|PF14792:DNA polymerase beta palm|PF14791:DNA polymerase beta thumb	-
117012404	36	81	11	17	23	17	4	8	3	11	25	23	17	21	5.70642	6.02111	7.08228	5.84063	8.28085	10.2894	5.43868	9.65291	16.2152	8.33399	10.1417	7.54123	6.73762	7.05374	POLD2	NC_046303.1	98022	105934	-	2699	protein_coding	DNA polymerase delta 2%2C accessory subunit%2C transcript variant X3 && P49004.2 RecName: Full=DNA polymerase delta subunit 2; AltName: Full=DNA polymerase delta subunit p50 && PF04042:DNA polymerase alpha/epsilon subunit B	-
117012405	10	23	3	9	2	4	4	3	1	0	3	7	3	5	0.762597	1.42047	0.528177	0.660792	0.582648	0.967882	0.643468	0.624059	0.667108	0.993326	0.488778	1.1901	1.35516	0.432835	GCK	NC_046303.1	112831	125680	-	4473	protein_coding	glucokinase%2C transcript variant X2 && P35557.1 RecName: Full=Glucokinase; AltName: Full=Hexokinase type IV; Short=HK IV; AltName: Full=Hexokinase-4; Short=HK4; AltName: Full=Hexokinase-D && PF00349:Hexokinase|PF03727:Hexokinase	-
117012406	549	1821	1799	808	1356	2225	1931	1911	631	2324	1911	1090	1613	1045	0.697038	0.581616	0.383377	0.162839	0.407251	0.293199	0.0761136	0.0738177	0.0986372	0.440614	0.138758	0.372632	0.601112	0.127996	MYL7	NC_046303.1	108781	112768	-	2521	protein_coding	myosin light chain 7 && Q01449.1 RecName: Full=Myosin regulatory light chain 2, atrial isoform; Short=MLC-2a; Short=MLC2a; Short=Myosin light chain 2a; AltName: Full=Myosin regulatory light chain 7 && PF13499:EF-hand domain pair	-
117012407	93	36	67	73	99	90	62	88	124	55	71	42	46	39	3.11779	0	6.22901	1.90495	1.64914	1.71498	2.00341	2.37475	4.32711	0.644308	1.82615	0.968709	0	1.24779	LOC117012407	NC_046303.1	29766778	29767208	+	431	protein_coding	thioredoxin-like && P82460.3 RecName: Full=Thioredoxin; Short=Trx && PF00085:Thioredoxin	-
117012408	203	138	171	202	172	96	141	138	75	168	236	151	122	140	9.11096	2.76685	4.70656	4.83785	4.94196	5.91345	7.0782	6.84204	7.8105	11.6749	4.70585	6.45535	6.44297	10.4757	WIPF3	NC_046303.1	12342488	12423822	-	4107	protein_coding	WAS/WASL interacting protein family member 3%2C transcript variant X2 && A6NGB9.4 RecName: Full=WAS/WASL-interacting protein family member 3; AltName: Full=Corticosteroids and regional expression protein 16 homolog && PF02205:WH2 motif	-
117012409	136	264	193	223	207	166	162	166	78	197	178	145	215	134	0.337248	0	0	0	0.128834	0	0	0	0	0.302008	0	0	0	0	LOC117012409	NC_046303.1	14064811	14067740	+	613	lncRNA	uncharacterized LOC117012409 && - && -	-
117012410	1471	774	1548	1608	1538	1601	1404	1761	2006	1371	1827	1338	1146	938	2.94993	0.704455	0.650086	3.69217	0.774044	2.1003	0.774388	1.85075	2.75975	1.52097	2.21845	2.1664	0.571254	4.61988	CCDC146	NC_046303.1	46515743	46632568	-	3469	protein_coding	coiled-coil domain containing 146%2C transcript variant X1 && Q8IYE0.2 RecName: Full=Coiled-coil domain-containing protein 146 && -	-
117012411	171	121	208	198	206	225	223	220	251	194	336	226	187	155	35.9144	7.10853	30.1617	36.2221	17.7911	19.7263	18.9774	17.8636	11.6134	14.181	30.7807	21.9957	20.6087	27.9502	FGL2	NC_046303.1	46588383	46593656	+	3094	protein_coding	fibrinogen like 2 && Q14314.1 RecName: Full=Fibroleukin; AltName: Full=Fibrinogen-like protein 2; AltName: Full=pT49; Flags: Precursor && PF00147:Fibrinogen beta and gamma chains, C-terminal globular domain	Fibrinogen_C
117012412	883	231	440	717	906	338	330	463	327	496	567	364	260	364	24.5486	10.908	8.26375	18.783	16.1064	9.98696	12.9291	11.2164	14.4693	12.5444	8.08883	11.158	10.3401	15.9627	FZD1	NC_046303.1	34610751	34616026	-	5276	protein_coding	frizzled class receptor 1 && Q9UP38.2 RecName: Full=Frizzled-1; Short=Fz-1; Short=hFz1; AltName: Full=FzE1; Flags: Precursor && PF01534:Frizzled/Smoothened family membrane region|PF01392:Fz domain	Fz
117012413	405	797	489	741	641	342	669	567	226	916	393	621	730	627	3.15679	8.13573	5.18636	3.86318	2.9167	4.16225	4.4291	4.2955	1.08173	2.8105	12.624	12.8249	10.9698	5.63389	SP4	NC_046303.1	18611932	18681421	-	5632	protein_coding	Sp4 transcription factor%2C transcript variant X1 && Q02446.2 RecName: Full=Transcription factor Sp4; AltName: Full=SPR-1 && -	-
117012414	649	364	1535	993	1293	1131	638	978	1717	853	1442	850	623	897	0.561267	0	0.0971838	0.445811	0.214413	0	0.260474	0.252617	0.562589	0.16754	0.0791422	0.0944601	0	0.097339	IL6	NC_046303.1	17685762	17690138	-	1105	protein_coding	interleukin 6 && Q865W7.1 RecName: Full=Interleukin-6; Short=IL-6; Flags: Precursor && PF00489:Interleukin-6/G-CSF/MGF family	-
117012415	53	920	181	125	112	323	576	417	32	769	380	649	520	212	42.865	48.3229	62.37	45.5976	74.8257	41.4619	47.5369	44.0003	64.2032	48.5839	39.8229	38.331	41.2274	37.0685	SUMO3	NC_046285.1	107871014	107881311	-	1770	protein_coding	small ubiquitin like modifier 3 && Q17QV3.1 RecName: Full=Small ubiquitin-related modifier 3; Short=SUMO-3; Flags: Precursor && PF11976:Ubiquitin-2 like Rad60 SUMO-like	-
117012416	0	0	0	0	0	0	0	0	0	0	0	0	0	0	28.0126	24.214	25.9739	21.0821	23.0612	27.7934	29.4779	25.216	26.9555	26.6534	17.3008	20.3312	19.5072	22.554	RALA	NC_046303.1	53328011	53387322	+	2952	protein_coding	RAS like proto-oncogene A%2C transcript variant X1 && P63322.1 RecName: Full=Ras-related protein Ral-A; Flags: Precursor >P63320.1 RecName: Full=Ras-related protein Ral-A; Flags: Precursor >P63321.1 RecName: Full=Ras-related protein Ral-A; Flags: Precursor && PF00071:Ras family	Ras
117012418	0	0	0	0	0	0	0	0	0	0	0	0	0	0	71.2166	42.6976	58.418	53.0061	62.779	60.0588	57.6004	70.506	96.9853	67.6176	59.4393	45.1401	50.5567	50.0478	PSMC2	NC_046303.1	47085176	47097882	+	1614	protein_coding	proteasome 26S subunit%2C ATPase 2 && P46471.5 RecName: Full=26S protease regulatory subunit 7; AltName: Full=26S proteasome AAA-ATPase subunit RPT1; AltName: Full=Proteasome 26S subunit ATPase 2; AltName: Full=Protein MSS1 && PF00004:ATPase family associated with various cellular activities (AAA)	AAA
117012419	156	224	187	318	351	192	212	172	123	291	223	286	323	316	25.3642	21.945	30.2004	21.4816	26.7921	22.4767	24.7476	24.2762	20.6301	20.2509	24.6262	26.1525	25.7176	25.6378	HERPUD2	NC_046303.1	8524115	8553918	+	2706	protein_coding	HERPUD family member 2%2C transcript variant X2 && Q0P5H8.1 RecName: Full=Homocysteine-responsive endoplasmic reticulum-resident ubiquitin-like domain member 2 protein && PF00240:Ubiquitin family	ubiquitin
117012420	12	6	4	8	8	2	0	0	1	0	0	1	2	0	21.4596	28.7074	21.0181	24.1366	18.8677	25.3943	27.2923	25.658	16.5021	22.5546	19.6802	22.9103	24.5701	23.6512	ANKMY2	NC_046303.1	22424476	22458009	+	2524	protein_coding	ankyrin repeat and MYND domain containing 2 && Q8IV38.1 RecName: Full=Ankyrin repeat and MYND domain-containing protein 2 && PF13637:Ankyrin repeats (many copies)|PF01753:MYND finger	zf-MYND
117012421	598	80	176	804	700	231	116	293	286	342	339	187	66	362	12.5056	13.1732	8.73052	11.1386	3.75032	8.30113	7.26863	6.46388	1.91938	3.89864	10.5509	12.7156	11.4721	10.7569	AKAP9	NC_046303.1	34023738	34140858	-	11919	protein_coding	A-kinase anchoring protein 9%2C transcript variant X3 && Q99996.3 RecName: Full=A-kinase anchor protein 9; Short=AKAP-9; AltName: Full=A-kinase anchor protein 350 kDa; Short=AKAP 350; Short=hgAKAP 350; AltName: Full=A-kinase anchor protein 450 kDa; Short=AKAP 450; AltName: Full=AKAP 120-like protein; AltName: Full=Centrosome- and Golgi-localized PKN-associated protein; Short=CG-NAP; AltName: Full…	-
117012422	584	125	802	650	616	337	316	428	261	272	833	471	326	415	13.6124	1.64674	5.74776	12.4878	3.46676	4.26928	3.02933	3.15293	1.57989	0.677222	5.72463	5.4661	3.00737	4.84577	TNFSF10	NC_046285.1	70237120	70253237	+	2597	protein_coding	TNF superfamily member 10 && P50591.1 RecName: Full=Tumor necrosis factor ligand superfamily member 10; AltName: Full=Apo-2 ligand; Short=Apo-2L; AltName: Full=TNF-related apoptosis-inducing ligand; Short=Protein TRAIL; AltName: CD_antigen=CD253 && PF00229:TNF(Tumour Necrosis Factor) family	-
117012423	2556	1635	3980	3255	2237	1828	1931	1596	734	1095	2348	1772	1472	1689	17.2478	10.5359	12.1128	14.0634	9.25765	19.4897	21.8444	13.943	12.1116	17.0203	10.4347	11.9679	13.3114	14.1374	LOC117012423	NC_046303.1	34005462	34023596	+	4291	protein_coding	lanosterol 14-alpha demethylase && O46420.1 RecName: Full=Lanosterol 14-alpha demethylase; Short=LDM; AltName: Full=CYPLI; AltName: Full=Cytochrome P450 51A1; AltName: Full=Cytochrome P450-14DM; Short=Cytochrome P45014DM; AltName: Full=Cytochrome P450LI; AltName: Full=Sterol 14-alpha demethylase && PF00067:Cytochrome P450	p450
117012424	960	688	1001	717	1166	871	1128	1001	596	886	1122	937	852	747	3.79781	6.05083	2.74474	3.01658	0.378476	0.33736	0.919564	1.63501	0.397227	0.88721	3.2131	6.00259	3.35184	2.23366	LOC117012424	NC_046303.1	34141256	34167255	-	626	protein_coding	A-kinase anchor protein 9-like && Q99996.3 RecName: Full=A-kinase anchor protein 9; Short=AKAP-9; AltName: Full=A-kinase anchor protein 350 kDa; Short=AKAP 350; Short=hgAKAP 350; AltName: Full=A-kinase anchor protein 450 kDa; Short=AKAP 450; AltName: Full=AKAP 120-like protein; AltName: Full=Centrosome- and Golgi-localized PKN-associated protein; Short=CG-NAP; AltName: Full=Protein hyperion; AltN…	-
117012425	128	2042	328	191	334	572	964	547	60	1734	484	606	977	191	0.161763	0.191217	5.20975	0.385462	1.97747	0	0	0	0	0	0.273716	0.163346	0	0	LOC117012425	NC_046303.1	54822159	54834415	-	639	lncRNA	uncharacterized LOC117012425 && - && -	-
117012426	2378	1891	1742	3026	1572	2097	2486	2267	1000	1638	2341	2070	2088	2056	8.4299	11.9646	9.62173	8.08508	4.71004	10.2225	10.1929	8.7756	3.51786	7.88284	8.97567	9.49684	9.92699	7.81709	VPS50	NC_046303.1	33037506	33153538	-	3605	protein_coding	VPS50 subunit of EARP/GARPII complex && Q96JG6.3 RecName: Full=Syndetin; AltName: Full=Coiled-coil domain-containing protein 132; AltName: Full=EARP/GARPII complex subunit VPS50 && PF10474:Protein of unknown function C-terminus (DUF2451)|PF10475:Protein of unknown function N-terminal domain (DUF2450)	-
117012427	167	500	338	286	193	542	394	351	86	388	301	493	339	124	3.55871	0.969283	12.5226	4.36374	6.65332	2.5967	2.32889	3.82345	2.7419	1.95323	8.94917	8.54502	2.29329	5.66552	PIK3CG	NC_046303.1	50112907	50145962	+	6303	protein_coding	phosphatidylinositol-4%2C5-bisphosphate 3-kinase catalytic subunit gamma%2C transcript variant X3 && O02697.2 RecName: Full=Phosphatidylinositol 4,5-bisphosphate 3-kinase catalytic subunit gamma isoform; Short=PI3-kinase subunit gamma; Short=PI3K-gamma; Short=PI3Kgamma; Short=PtdIns-3-kinase subunit gamma; AltName: Full=Phosphatidylinositol 4,5-bisphosphate 3-kinase 110 kDa catalytic subunit gamm…	PI3Ka
117012428	5	46	12	7	4	22	22	21	2	18	23	17	22	2	19.0762	19.7029	10.1396	23.0051	16.4633	30.558	18.1176	21.3364	34.2276	21.5665	15.4958	20.3509	14.9375	20.7733	IFT57	NC_046285.1	35833258	35885798	-	1631	protein_coding	intraflagellar transport 57 && Q5EA95.1 RecName: Full=Intraflagellar transport protein 57 homolog && PF10498:Intra-flagellar transport protein 57	-
117012429	14	18	2	13	3	10	11	17	21	9	76	12	49	2	3.00459	11.6515	4.31169	2.19767	2.69196	2.05358	4.67467	5.35089	0.312001	6.71691	3.80386	8.33805	6.45983	2.81157	CACNA2D1	NC_046303.1	41911271	42368333	+	4782	protein_coding	calcium voltage-gated channel auxiliary subunit alpha2delta 1%2C transcript variant X1 && P54289.3 RecName: Full=Voltage-dependent calcium channel subunit alpha-2/delta-1; AltName: Full=Voltage-gated calcium channel subunit alpha-2/delta-1; Contains: RecName: Full=Voltage-dependent calcium channel subunit alpha-2-1; Contains: RecName: Full=Voltage-dependent calcium channel subunit delta-1; Flags:…	Cache_1
117012430	918	945	1100	1491	943	1546	1737	1125	1046	1123	1378	994	1159	1041	12.3226	13.0461	14.4334	15.1925	18.7612	11.5799	15.5877	16.2213	19.5708	25.9805	11.8551	14.1648	15.3301	17.024	TNS3	NC_046303.1	881847	1052442	-	6912	protein_coding	tensin 3%2C transcript variant X3 && Q68CZ2.2 RecName: Full=Tensin-3; AltName: Full=Tensin-like SH2 domain-containing protein 1; AltName: Full=Tumor endothelial marker 6 && PF10409:C2 domain of PTEN tumour-suppressor protein|PF08416:Phosphotyrosine-binding domain|PF00017:SH2 domain	SH2
117012431	289	644	301	377	249	329	384	411	218	327	458	451	439	312	2.66864	1.90799	1.63217	2.47866	2.21979	1.25314	1.53809	1.53044	2.40743	1.34907	1.27455	1.17352	2.03869	2.26182	MINDY4	NC_046303.1	11644006	11748029	-	4803	protein_coding	MINDY lysine 48 deubiquitinase 4%2C transcript variant X1 && A1A4L4.1 RecName: Full=Probable ubiquitin carboxyl-terminal hydrolase FAM188B && PF13898:Domain of unknown function (DUF4205)	-
117012432	0	0	0	0	0	0	0	0	0	0	0	0	0	0	30.0354	23.6696	26.3906	27.4947	32.5097	27.6904	30.8435	25.8864	36.6399	22.7003	32.5299	28.0708	29.2475	25.1582	HIBADH	NC_046303.1	14088056	14183277	+	1941	protein_coding	3-hydroxyisobutyrate dehydrogenase && Q2HJD7.1 RecName: Full=3-hydroxyisobutyrate dehydrogenase, mitochondrial; Short=HIBADH; Flags: Precursor && PF03446:NAD binding domain of 6-phosphogluconate dehydrogenase|PF14833:NAD-binding of NADP-dependent 3-hydroxyisobutyrate dehydrogenase	NAD_binding_2
117012433	690	1124	701	629	993	684	731	688	515	984	706	678	693	571	6.76879	2.25677	2.42132	5.59304	1.55336	2.88742	4.53356	3.03536	1.67009	1.44322	2.47526	3.83063	2.99183	4.51497	GRAMD1C	NC_046285.1	40330853	40419566	+	4169	protein_coding	GRAM domain containing 1C%2C transcript variant X1 && Q8IYS0.2 RecName: Full=GRAM domain-containing protein 1C && PF16016:Domain of unknown function (DUF4782)|PF02893:GRAM domain	GRAM
117012434	26	46	26	15	36	8	3	12	2	14	5	13	7	9	2.11344	1.5898	7.36325	4.22217	4.22441	2.48609	1.30775	3.36292	3.38948	1.41467	8.54293	4.41916	3.46675	3.06551	GSAP	NC_046303.1	46390654	46515115	+	4842	protein_coding	gamma-secretase activating protein%2C transcript variant X2 && A4D1B5.2 RecName: Full=Gamma-secretase-activating protein; Short=GSAP; AltName: Full=Protein pigeon homolog; Contains: RecName: Full=Gamma-secretase-activating protein 16 kDa C-terminal form; Short=GSAP-16K && PF14959:gamma-Secretase-activating protein C-term	-
117012435	818	497	436	720	289	557	797	548	169	302	663	672	721	797	0.218997	0.258872	0	0.695792	0.0836603	0.559288	0.203265	0.0985669	1.58049	0.0980568	0.37056	0.442281	0.123485	0.683641	LOC117012435	NC_046303.1	20397931	20404462	-	944	lncRNA	uncharacterized LOC117012435 && - && -	-
117012436	0	0	0	0	0	0	0	0	0	0	0	0	0	0	0	0	0	0	0	0	0.22884	0	0	0	0	0	0.625596	0	EVX1	NC_046303.1	14391292	14395186	-	1677	protein_coding	even-skipped homeobox 1%2C transcript variant X1 && P49640.1 RecName: Full=Homeobox even-skipped homolog protein 1; AltName: Full=EVX-1 && PF00046:Homeobox domain	Homeobox
117012438	578	74	164	322	257	65	247	211	122	325	209	180	160	248	3.22898	2.03569	0.955555	1.63212	1.16624	1.1395	1.85271	1.5502	0.40016	1.13911	1.40731	1.62041	1.41243	1.14035	CREB5	NC_046303.1	13085454	13467129	-	5282	protein_coding	cAMP responsive element binding protein 5%2C transcript variant X1 && Q02930.3 RecName: Full=Cyclic AMP-responsive element-binding protein 5; Short=CREB-5; Short=cAMP-responsive element-binding protein 5; AltName: Full=CRE-BPa && PF00170:bZIP transcription factor	bZIP_1
117012440	83	643	183	111	90	426	451	487	57	529	210	363	428	64	12.6798	9.30991	45.7664	26.0094	23.2207	17.6267	11.8903	14.4439	15.5268	10.0965	39.2332	36.1018	25.7241	20.4033	PRKAR2B	NC_046303.1	50237683	50327845	+	3163	protein_coding	protein kinase cAMP-dependent type II regulatory subunit beta && P31323.3 RecName: Full=cAMP-dependent protein kinase type II-beta regulatory subunit && PF02197:Regulatory subunit of type II PKA R-subunit|PF00027:Cyclic nucleotide-binding domain	cNMP_binding
117012441	48	66	79	65	86	75	80	71	91	64	109	64	54	56	5.71117	0.690704	7.73492	15.1811	1.74253	4.92924	2.23933	4.632	3.74085	1.83983	8.96209	4.13022	2.23191	2.11824	SAMD9L	NC_046303.1	33221675	33233477	+	5484	protein_coding	sterile alpha motif domain containing 9 like%2C transcript variant X1 && Q8IVG5.2 RecName: Full=Sterile alpha motif domain-containing protein 9-like; Short=SAM domain-containing protein 9-like && -	-
117012443	29	20	29	39	31	40	57	40	59	35	26	23	15	25	3.65004	57.2143	15.1363	11.2314	12.0455	30.8007	44.6681	31.5035	7.12051	51.3368	19.6443	37.3532	66.0329	14.9371	DYNC1I1	NC_046303.1	30853147	31148722	-	3370	protein_coding	dynein cytoplasmic 1 intermediate chain 1%2C transcript variant X5 && O14576.2 RecName: Full=Cytoplasmic dynein 1 intermediate chain 1; AltName: Full=Cytoplasmic dynein intermediate chain 1; AltName: Full=Dynein intermediate chain 1, cytosolic; Short=DH IC-1 && PF11540:Cytoplasmic dynein 1 intermediate chain 2	-
117012444	265	645	303	294	361	414	640	525	127	513	355	420	491	223	0.14213	4.56986	0.698923	0.541887	0.39817	1.30673	2.08434	1.29647	0.113972	2.37587	0.593222	1.71269	2.06232	0.67046	HECW1	NC_046303.1	56829924	57377940	+	10909	protein_coding	HECT%2C C2 and WW domain containing E3 ubiquitin protein ligase 1%2C transcript variant X3 && Q76N89.3 RecName: Full=E3 ubiquitin-protein ligase HECW1; AltName: Full=HECT, C2 and WW domain-containing protein 1; AltName: Full=HECT-type E3 ubiquitin transferase HECW1; AltName: Full=NEDD4-like E3 ubiquitin-protein ligase 1; Short=hNEDL1 && PF16562:N-terminal domain of E3 ubiquitin-protein ligase HEC…	HECT
117012445	762	700	897	834	891	429	478	500	263	568	1027	699	564	710	39.7751	37.8725	64.1719	38.4458	54.4657	50.4797	51.3917	51.5551	75.5153	57.0555	63.1218	60.2057	50.4738	46.3197	GARS1	NC_046303.1	11828977	11871224	-	2552	protein_coding	glycyl-tRNA synthetase 1 && Q5RBL1.1 RecName: Full=Glycine--tRNA ligase; AltName: Full=Diadenosine tetraphosphate synthetase; Short=AP-4-A synthetase; AltName: Full=Glycyl-tRNA synthetase; Short=GlyRS && PF00458:WHEP-TRS domain|PF03129:Anticodon binding domain|PF00587:tRNA synthetase class II core domain (G, H, P, S and T)	HGTP_anticodon
117012446	25	28	20	25	26	27	22	37	10	42	19	17	25	25	13.5427	25.483	18.3766	19.3733	18.1073	22.8692	22.8309	23.0752	18.1179	22.5226	14.7312	16.9545	18.5451	11.9351	STARD3NL	NC_046303.1	51976009	52030211	+	1496	protein_coding	STARD3 N-terminal like && O95772.1 RecName: Full=MLN64 N-terminal domain homolog; AltName: Full=STARD3 N-terminal-like protein && PF10457:Cholesterol-capturing domain	-
117012447	1	0	0	2	0	0	0	0	0	1	0	0	0	0	13.3376	7.14977	13.3732	9.02337	7.5539	5.18858	8.60088	4.8513	2.23854	5.38172	8.82394	8.261	8.08903	10.3686	CCDC71L	NC_046303.1	49944695	49947367	-	2666	protein_coding	coiled-coil domain containing 71 like && Q8N9Z2.2 RecName: Full=Coiled-coil domain-containing protein 71L && PF15374:Coiled-coil domain-containing protein 71L	-
117012448	133	67	162	121	174	161	122	118	198	106	166	140	96	84	1.71219	3.59088	3.29939	2.43481	1.9939	2.0594	2.61448	1.62826	0.963301	2.33702	2.94389	4.8801	3.09876	2.62936	HDAC9	NC_046303.1	20474056	21138716	-	7486	protein_coding	histone deacetylase 9%2C transcript variant X1 && Q9UKV0.2 RecName: Full=Histone deacetylase 9; Short=HD9; AltName: Full=Histone deacetylase 7B; Short=HD7; Short=HD7b; AltName: Full=Histone deacetylase-related protein; AltName: Full=MEF2-interacting transcription repressor MITR && PF12203:Glutamine rich N terminal domain of histone deacetylase 4|PF00850:Histone deacetylase domain	Hist_deacetyl
117012449	0	0	0	0	0	0	0	0	0	0	0	0	0	0	23.6321	33.4994	30.1904	23.0821	28.8084	39.4013	29.3797	35.498	48.9934	37.9811	30.8846	31.2359	31.5799	33.4874	UBE2G2	NC_046285.1	107835688	107868911	-	2152	protein_coding	ubiquitin conjugating enzyme E2 G2 && P60604.1 RecName: Full=Ubiquitin-conjugating enzyme E2 G2; AltName: Full=E2 ubiquitin-conjugating enzyme G2; AltName: Full=Ubiquitin carrier protein G2; AltName: Full=Ubiquitin-protein ligase G2 >P60605.1 RecName: Full=Ubiquitin-conjugating enzyme E2 G2; AltName: Full=E2 ubiquitin-conjugating enzyme G2; AltName: Full=Ubiquitin carrier protein G2; AltName: Ful…	UQ_con
117012450	2174	128	410	829	478	234	540	977	728	163	464	312	139	548	20.7106	29.8485	14.5381	22.576	18.1995	49.1118	34.9822	34.4308	41.9677	24.9515	23.5205	32.9087	33.035	19.2209	LOC117012450	NC_046303.1	31421567	31448312	+	1662	protein_coding	serum paraoxonase/arylesterase 2-like && P54832.1 RecName: Full=Serum paraoxonase/arylesterase 2; Short=PON 2; AltName: Full=Aromatic esterase 2; Short=A-esterase 2; AltName: Full=Serum aryldialkylphosphatase 2 && PF01731:Arylesterase	-
117012451	2574	143	342	1118	351	161	648	669	168	155	389	276	133	442	7.58359	4.48221	8.85749	5.95058	5.14445	5.46983	6.12163	5.17158	4.53323	4.21875	8.67134	5.87099	5.96064	5.93036	MIOS	NC_046303.1	29179203	29213072	-	4498	protein_coding	meiosis regulator for oocyte development%2C transcript variant X3 && Q9NXC5.2 RecName: Full=WD repeat-containing protein mio && PF17034:Zinc-ribbon like family	-
117012452	168	356	280	210	270	348	307	366	160	429	260	233	291	162	48.9943	1.50849	15.5305	14.3717	10.7947	4.3299	7.40287	9.72318	2.30245	3.95893	11.5292	7.27151	3.03245	9.01072	LOC117012452	NC_046303.1	37006102	37025261	+	2268	protein_coding	metalloreductase STEAP4 && Q687X5.1 RecName: Full=Metalloreductase STEAP4; AltName: Full=Six-transmembrane epithelial antigen of prostate 4; AltName: Full=SixTransMembrane protein of prostate 2; AltName: Full=Tumor necrosis factor, alpha-induced protein 9 && PF01794:Ferric reductase like transmembrane component|PF03807:NADP oxidoreductase coenzyme F420-dependent	Ferric_reduct
117012453	1	12	5	5	2	1	1	2	0	1	3	0	1	1	0.394821	11.9839	2.0906	0.930694	0.72008	5.03508	7.70745	4.67758	0.275749	6.26152	2.16583	4.99	8.64647	1.13974	ELAPOR2	NC_046303.1	37956653	38130694	+	8116	protein_coding	endosome-lysosome associated apoptosis and autophagy regulator family member 2 && A8MWY0.2 RecName: Full=UPF0577 protein KIAA1324-like; AltName: Full=Estrogen-induced gene 121-like protein; Short=hEIG121L; Flags: Precursor && -	-
117012455	366	658	461	757	375	603	580	422	149	443	512	599	557	523	0	0.254029	0	0.170693	0	0	0	0	0.258487	0	0.363626	0.217003	0.484696	0	GNGT1	NC_046303.1	32592578	32598921	-	481	protein_coding	G protein subunit gamma transducin 1 && P63210.2 RecName: Full=Guanine nucleotide-binding protein G(T) subunit gamma-T1; AltName: Full=Transducin gamma chain; Flags: Precursor >P63211.2 RecName: Full=Guanine nucleotide-binding protein G(T) subunit gamma-T1; AltName: Full=Transducin gamma chain; Flags: Precursor && PF00631:GGL domain	-
117012456	224	505	248	268	343	400	496	458	348	650	278	281	301	238	3.72285	60.7951	17.4285	10.2219	10.9561	26.8562	42.5315	34.0911	4.20153	66.4711	14.9318	30.0279	41.569	17.552	AMPH	NC_046303.1	52205147	52427198	-	2249	protein_coding	amphiphysin && P49418.1 RecName: Full=Amphiphysin && PF14604:Variant SH3 domain|PF03114:BAR domain	-
117012457	8	5	4	7	7	4	0	0	6	2	3	3	2	4	3.92635	6.30116	7.12427	6.69216	4.01022	6.00248	7.54167	4.40569	2.78772	3.94338	5.81323	6.8833	5.79618	7.06471	C2H3orf38	NC_046285.1	22838930	22850548	+	7582	protein_coding	chromosome 2 C3orf38 homolog%2C transcript variant X1 && Q5JPI3.1 RecName: Full=Uncharacterized protein C3orf38 && PF15008:Domain of unknown function (DUF4518)	-
117012458	207	4705	691	385	333	2513	2596	2415	108	3241	1076	1775	2146	536	7.13836	4.6669	5.59313	5.03644	6.88596	5.86631	6.03334	5.67186	10.2651	10.7493	4.48732	6.24176	4.81209	4.77212	EEPD1	NC_046303.1	8184720	8281474	-	2592	protein_coding	endonuclease/exonuclease/phosphatase family domain containing 1%2C transcript variant X1 && Q3MHJ7.1 RecName: Full=Endonuclease/exonuclease/phosphatase family domain-containing protein 1 && PF12836:Helix-hairpin-helix motif|PF03372:Endonuclease/Exonuclease/phosphatase family	Exo_endo_phos
117012462	359	257	333	491	168	480	335	282	204	176	441	398	318	257	1.70103	3.39682	1.61279	1.561	0.984194	1.63646	3.08103	1.87313	0.695259	1.78949	1.22956	1.66765	2.34666	1.70129	STEAP2	NC_046303.1	35477831	35504362	-	6259	protein_coding	STEAP2 metalloreductase && Q8NFT2.3 RecName: Full=Metalloreductase STEAP2; AltName: Full=Prostate cancer-associated protein 1; AltName: Full=Protein up-regulated in metastatic prostate cancer; Short=PUMPCn; AltName: Full=Six-transmembrane epithelial antigen of prostate 2; AltName: Full=SixTransMembrane protein of prostate 1 && PF01794:Ferric reductase like transmembrane component|PF03807:NADP oxi…	F420_oxidored
117012463	612	771	665	792	847	952	1248	1138	868	1015	1131	961	1016	852	1.59026	0.296812	1.47822	0.797766	0.831319	1.62452	0.776851	1.95889	1.10741	0.674567	1.69948	0.422584	0.283165	0.696742	STEAP1	NC_046303.1	35530017	35539384	-	1235	protein_coding	STEAP family member 1 && Q9GL50.1 RecName: Full=Metalloreductase STEAP1; AltName: Full=Six transmembrane endothelial antigen of PAEC; AltName: Full=Six-transmembrane epithelial antigen of prostate 1 && PF01794:Ferric reductase like transmembrane component	Ferric_reduct
117012464	1679	1069	1665	1735	2253	1430	1506	1671	2352	1931	1966	1525	1185	1408	0	0	0	0	0	0	0	0	0	0.112747	0	0	0.283969	0	LOC117012464	NC_046284.1	61706570	61707390	-	821	pseudogene	- && P30946.2 RecName: Full=Heat shock protein HSP 90-alpha && PF00183:Hsp90 protein	-
117012465	107	9	27	107	57	40	10	22	32	23	22	34	9	34	10.577	10.3921	11.6307	10.2016	13.1188	9.82266	7.07606	10.2012	12.0615	10.5789	8.59995	9.50155	8.75239	8.64764	HUS1	NC_046303.1	1206865	1218836	-	1505	protein_coding	HUS1 checkpoint clamp component%2C transcript variant X3 && O60921.1 RecName: Full=Checkpoint protein HUS1; Short=hHUS1 && PF04005:Hus1-like protein	-
117012466	4	18	124	26	64	122	125	68	77	269	120	275	239	17	0.830172	13.1881	4.54375	2.29986	2.55258	5.99846	8.02485	5.32219	1.77791	14.4333	3.35761	5.74541	9.59043	3.96106	NACAD	NC_046303.1	511971	519208	-	5105	protein_coding	NAC alpha domain containing%2C transcript variant X1 && O15069.3 RecName: Full=NAC-alpha domain-containing protein 1 && PF01849:NAC domain	-
117012467	1221	343	635	968	372	311	597	530	376	293	448	416	349	398	28.4808	19.1698	25.2019	21.3733	26.1535	15.0061	16.9283	16.8221	31.2316	20.597	24.438	19.415	17.2752	16.0802	TBRG4	NC_046303.1	524006	531480	-	2301	protein_coding	transforming growth factor beta regulator 4%2C transcript variant X4 && Q3SZK4.1 RecName: Full=Protein TBRG4; AltName: Full=Transforming growth factor beta regulator 4; Flags: Precursor && PF06743:FAST kinase-like protein, subdomain 1|PF08373:RAP domain	-
117012468	5858	507	599	1418	740	20415	11251	19492	14374	14303	20638	35474	1475	25383	19.6674	26.0688	45.3535	23.4581	28.9691	31.8823	23.8207	25.8303	47.3905	29.3923	36.9339	30.4735	23.2703	24.2898	CCM2	NC_046303.1	491312	510722	+	1603	protein_coding	CCM2 scaffold protein%2C transcript variant X1 && Q8K2Y9.1 RecName: Full=Cerebral cavernous malformations protein 2 homolog; AltName: Full=Malcavernin; AltName: Full=Osmosensing scaffold for MEKK3 && PF16545:Cerebral cavernous malformation protein, harmonin-homology	-
117012470	0	0	0	0	0	0	0	0	0	0	0	0	0	0	5.9248	2.93901	10.1123	6.97501	7.76011	5.51205	3.63339	4.85712	10.6261	4.68986	10.428	4.91444	4.59357	4.84403	PDIA5	NC_046285.1	47723336	47806758	+	1954	protein_coding	protein disulfide isomerase family A member 5%2C transcript variant X2 && Q14554.1 RecName: Full=Protein disulfide-isomerase A5; AltName: Full=Protein disulfide isomerase-related protein; Flags: Precursor && PF00085:Thioredoxin	-
117012471	126	10	167	177	165	138	58	130	199	62	308	99	33	63	0.304019	0.239584	0.105282	0.885429	0.46456	0.310569	0	0.0912227	0.243789	0.181501	0.171475	0	0	0.210901	LOC117012471	NC_046303.1	8709977	8804830	+	1020	lncRNA	uncharacterized LOC117012471 && - && -	-
117012472	221	523	299	520	445	142	653	425	44	522	374	502	606	615	0.123423	0.0729479	0	0.0735255	0.117874	0.0630409	0.171835	0.138876	0.18557	0	0.0261051	0.0934732	0.278375	0.353181	SLC26A3	NC_046303.1	50865588	50897024	-	3350	protein_coding	solute carrier family 26 member 3%2C transcript variant X1 && Q9WVC8.1 RecName: Full=Chloride anion exchanger; AltName: Full=Down-regulated in adenoma; Short=Protein DRA; AltName: Full=Solute carrier family 26 member 3 && PF01740:STAS domain|PF00916:Sulfate permease family	Sulfate_transp
117012473	0	1	0	2	0	3	6	1	0	0	0	7	5	0	0.126442	0	0	0	0	0	0	0	0	0	0	0	0	0	LOC117012473	NC_046303.1	50872286	50873920	-	1635	pseudogene	- && P62321.1 RecName: Full=Small nuclear ribonucleoprotein F; Short=snRNP-F; AltName: Full=Sm protein F; Short=Sm-F; Short=SmF >P62306.1 RecName: Full=Small nuclear ribonucleoprotein F; Short=snRNP-F; AltName: Full=Sm protein F; Short=Sm-F; Short=SmF >P62307.1 RecName: Full=Small nuclear ribonucleoprotein F; Short=snRNP-F; AltName: Full=Sm protein F; Short=Sm-F; Short=SmF >Q3T0Z8.2 RecName: Full…	LSM
117012475	244	126	307	290	458	368	304	423	712	248	308	231	128	317	0.338768	6.88276	1.78174	1.39586	1.01914	3.43904	5.08987	4.74575	1.22244	6.04843	2.09584	7.73965	5.89772	2.04896	VSTM2A	NC_046303.1	4174238	4199839	+	4882	protein_coding	V-set and transmembrane domain containing 2A%2C transcript variant X4 && Q8TAG5.3 RecName: Full=V-set and transmembrane domain-containing protein 2A; Flags: Precursor && PF07686:Immunoglobulin V-set domain	V-set
117012476	53	586	118	139	135	267	372	275	40	459	188	320	387	102	5.72549	9.09677	4.34925	6.11252	4.5626	5.21993	6.11418	4.98764	2.14749	6.94655	4.01061	5.71936	8.67849	8.26396	CLDN12	NC_046303.1	35349219	35357661	-	1679	protein_coding	claudin 12 && P56749.1 RecName: Full=Claudin-12 >Q5R9K1.1 RecName: Full=Claudin-12 && -	-
117012478	0	1	0	0	0	0	0	0	0	0	7	5	4	0	11.5925	16.4313	8.97688	10.6146	6.47876	16.9958	13.3501	12.9474	11.4907	13.5052	14.53	13.657	16.8257	9.3263	ORC5	NC_046303.1	47792849	47870246	-	1926	protein_coding	origin recognition complex subunit 5 && O43913.1 RecName: Full=Origin recognition complex subunit 5 && PF13191:AAA ATPase domain|PF14630:Origin recognition complex (ORC) subunit 5 C-terminus	-
117012479	0	0	1	0	0	2	2	1	0	0	0	0	3	0	2.44834	20.5346	3.87595	3.74123	3.31365	9.81379	11.1675	8.50081	1.93524	8.39417	3.25504	8.00556	9.99242	8.46792	KIAA0895	NC_046303.1	8144038	8177057	+	4433	protein_coding	KIAA0895 ortholog%2C transcript variant X1 && Q7TQE7.2 RecName: Full=Uncharacterized protein KIAA0895 && PF08014:Domain of unknown function (DUF1704)	-
117012480	0	22	1	0	1	55	76	31	0	30	1	24	37	0	1.43806	0.186803	1.1164	8.77393	0.241478	1.48519	0.733383	1.70703	1.25454	0.70758	6.19024	3.89364	1.21185	1.21685	SAMD9	NC_046303.1	33240199	33258542	+	6541	protein_coding	sterile alpha motif domain containing 9%2C transcript variant X1 && Q5K651.1 RecName: Full=Sterile alpha motif domain-containing protein 9; Short=SAM domain-containing protein 9 && PF00536:SAM domain (Sterile alpha motif)	SAM_1
117012481	11	24	38	63	59	11	9	7	8	7	14	23	34	53	5.86552	11.0853	30.7605	8.45306	18.2746	11.8403	7.95435	11.0341	14.9131	11.7319	14.1445	8.6184	7.36728	7.30952	VOPP1	NC_046303.1	4619739	4670928	-	2943	protein_coding	VOPP1 WW domain binding protein && Q96AW1.1 RecName: Full=Vesicular, overexpressed in cancer, prosurvival protein 1; AltName: Full=EGFR-coamplified and overexpressed protein; Short=ECop; AltName: Full=Glioblastoma-amplified secreted protein; AltName: Full=Putative NF-kappa-B-activating protein 055N; Flags: Precursor && -	-
117012482	1846	511	1861	2210	1587	997	1458	1133	1124	719	1305	1072	752	1247	4.02142	0.418321	0.66846	3.52638	2.99875	1.57749	0.716647	1.6507	3.52139	1.41168	3.78333	4.09327	0.326525	2.4103	TMPRSS2	NC_046285.1	105631867	105665719	-	3213	protein_coding	transmembrane serine protease 2%2C transcript variant X2 && O15393.3 RecName: Full=Transmembrane protease serine 2; AltName: Full=Serine protease 10; Contains: RecName: Full=Transmembrane protease serine 2 non-catalytic chain; Contains: RecName: Full=Transmembrane protease serine 2 catalytic chain; Flags: Precursor && PF15494:Scavenger receptor cysteine-rich domain|PF00089:Trypsin	Trypsin
117012483	23	499	89	47	62	151	295	194	7	425	107	292	255	32	18.2278	17.4631	8.83094	15.8863	14.5865	28.0004	24.3861	24.5098	28.3766	23.2025	9.49898	16.662	12.2516	16.2711	SGCE	NC_046303.1	31912871	31976805	+	2274	protein_coding	sarcoglycan epsilon%2C transcript variant X4 && Q4R5B1.1 RecName: Full=Epsilon-sarcoglycan; Short=Epsilon-SG && PF05510:Sarcoglycan alpha/epsilon	-
117012484	3	8	17	18	10	0	0	2	12	28	23	10	10	13	15.5533	16.9007	11.1068	13.7095	7.35626	18.3555	22.1173	13.102	5.26766	10.6407	10.4616	25.493	20.7356	25.4323	GNAI1	NC_046303.1	43958618	44060760	-	3210	protein_coding	G protein subunit alpha i1 && P63096.2 RecName: Full=Guanine nucleotide-binding protein G(i) subunit alpha-1; AltName: Full=Adenylate cyclase-inhibiting G alpha protein >P63097.2 RecName: Full=Guanine nucleotide-binding protein G(i) subunit alpha-1; AltName: Full=Adenylate cyclase-inhibiting G alpha protein >B2RSH2.1 RecName: Full=Guanine nucleotide-binding protein G(i) subunit alpha-1; AltName: …	G-alpha
117012485	847	749	1144	1092	1245	967	1221	1324	870	1239	1380	1114	1022	1084	0	0	0.336904	0.772738	0.43359	0.414092	0.075248	0	0.0975155	0.217801	0.0685899	0	0.091427	0.168721	LOC117012485	NC_046303.1	7323679	7333346	-	1275	lncRNA	uncharacterized LOC117012485 && - && -	-
117012487	78	163	161	260	284	274	335	260	268	305	294	202	208	206	43.3174	28.3837	44.1252	35.9083	34.5402	42.7716	40.131	41.7445	58.3926	33.0643	50.1574	38.7053	43.997	46.2046	LOC117012487	NC_046303.1	52730509	52733078	-	2570	transcribed_pseudogene	nucleolin-like && Q4R4J7.3 RecName: Full=Nucleolin && PF00076:RNA recognition motif. (a.k.a. RRM, RBD, or RNP domain)	RRM_1
117012488	777	533	1123	972	620	620	522	530	364	421	994	657	566	753	2.21706	1.48129	4.6734	3.08813	0.883777	4.07013	2.02798	1.88003	0.811618	0.489156	5.13785	4.44508	3.73225	1.83891	DBF4	NC_046303.1	37317574	37346604	-	3217	protein_coding	DBF4 zinc finger%2C transcript variant X2 && Q9UBU7.1 RecName: Full=Protein DBF4 homolog A; AltName: Full=Activator of S phase kinase; AltName: Full=Chiffon homolog A; AltName: Full=DBF4-type zinc finger-containing protein 1 && PF07535:DBF zinc finger	-
117012490	0	0	0	1	0	0	0	0	0	0	0	0	1	1	0	0	0.0705572	0	0	0	0	0	0	0	0	0	0	0	LOC117012490	NC_046303.1	37878341	37879862	-	1522	pseudogene	- && Q66T72.1 RecName: Full=PC4 and SFRS1-interacting protein; AltName: Full=LEDGF/p75; AltName: Full=Lens epithelium-derived growth factor; AltName: Full=Transcription coactivator p75 && PF00855:PWWP domain|PF11467:Lens epithelium-derived growth factor (LEDGF)	PWWP
117012491	0	12	8	6	7	6	22	8	1	21	7	10	19	16	51.803	19.8142	12.8534	27.2621	22.9913	37.4266	27.2636	37.8655	82.1841	23.4452	47.6091	31.6762	28.0847	30.8144	ARL4A	NC_046303.1	25543242	25545515	-	1295	protein_coding	ADP ribosylation factor like GTPase 4A%2C transcript variant X4 && P61214.1 RecName: Full=ADP-ribosylation factor-like protein 4A >P61213.1 RecName: Full=ADP-ribosylation factor-like protein 4A >Q3T0M9.1 RecName: Full=ADP-ribosylation factor-like protein 4A && PF00025:ADP-ribosylation factor family	Arf
117012492	173	55	192	162	220	98	65	76	147	60	136	88	73	95	5.41267	11.3976	16.7331	8.80736	7.93604	14.3716	19.6682	12.4668	3.74288	10.4399	20.4679	14.7152	32.077	8.02649	ANLN	NC_046303.1	8082865	8130649	-	4717	protein_coding	anillin actin binding protein%2C transcript variant X2 && Q9NQW6.2 RecName: Full=Anillin && PF08174:Cell division protein anillin|PF16018:Anillin N-terminus	-
117012493	445	682	560	1125	641	569	1574	703	118	592	344	711	1067	771	19.276	11.651	9.39727	23.8333	23.4972	20.0736	21.4232	17.4077	45.0207	17.2618	8.81383	11.7166	12.4519	34.728	TWIST1	NC_046303.1	20393821	20395980	+	1657	protein_coding	twist family bHLH transcription factor 1 && Q8MIH8.1 RecName: Full=Twist-related protein 1 && PF00010:Helix-loop-helix DNA-binding domain	HLH
117012494	2	0	1	1	0	0	0	1	4	1	0	0	0	1	11.7243	9.09226	6.8484	8.29878	5.06239	6.27625	6.83043	7.27828	4.31153	4.80884	7.82279	8.74047	7.64829	9.56493	GOLGB1	NC_046285.1	46645339	46722560	-	15226	protein_coding	golgin B1%2C transcript variant X4 && Q14789.2 RecName: Full=Golgin subfamily B member 1; AltName: Full=372 kDa Golgi complex-associated protein; Short=GCP372; AltName: Full=Giantin; AltName: Full=Macrogolgin && PF01352:KRAB box	KRAB
117012495	8	3	0	7	10	1	0	39	1	0	15	26	14	5	1.90229	1.97518	1.14839	3.04238	2.39617	1.83824	2.67232	2.24461	1.48419	2.16393	1.15269	1.79112	1.88436	3.85192	LOC117012495	NC_046303.1	20384914	20393354	-	4021	lncRNA	uncharacterized LOC117012495 && - && -	-
117012496	5	1	6	0	0	2	1	0	3	0	1	2	0	2	3.49064	2.83678	2.51585	4.07225	3.13368	3.27612	4.1511	3.98661	4.1724	4.64977	3.24854	3.89932	3.66586	5.78887	BBS9	NC_046303.1	9917948	10282005	-	4738	protein_coding	Bardet-Biedl syndrome 9%2C transcript variant X1 && Q3SYG4.1 RecName: Full=Protein PTHB1; AltName: Full=Bardet-Biedl syndrome 9 protein; AltName: Full=Parathyroid hormone-responsive B1 gene protein && PF14728:PTHB1 C-terminus|PF14727:PTHB1 N-terminus	-
117012498	924	497	552	914	527	318	468	474	78	374	711	594	418	632	3.5612	11.6783	9.3329	3.72285	2.82619	8.82489	4.71282	8.31406	3.64789	5.71977	15.706	14.7322	13.3696	4.39897	SNX10	NC_046303.1	15119243	15189145	-	4499	protein_coding	sorting nexin 10%2C transcript variant X10 && Q9Y5X0.2 RecName: Full=Sorting nexin-10 && PF00787:PX domain	PX
117012499	286	269	229	330	182	231	300	289	150	250	277	298	240	288	0	1.78495	0.570455	0.872281	0.104881	1.823	0.382236	0.494274	0.660463	0	1.39366	1.6634	1.85768	1.14273	LOC117012499	NC_046303.1	15117991	15122267	+	753	lncRNA	uncharacterized LOC117012499 && - && -	-
117012500	331	213	459	456	568	275	324	309	520	255	389	286	290	270	0.598483	0.101065	0.266472	0	0	0.174679	0	0	0	0	0	0	0	0.266897	LOC117012500	NC_046303.1	37850447	37851656	+	1209	protein_coding	fatty acid-binding protein%2C brain-like && Q09139.2 RecName: Full=Fatty acid-binding protein, brain; AltName: Full=Brain-type fatty acid-binding protein; Short=B-FABP; AltName: Full=Fatty acid-binding protein 7 && PF00061:Lipocalin / cytosolic fatty-acid binding protein family	-
117012501	145	68	68	62	61	97	110	135	89	54	72	232	42	137	16.4447	13.6246	14.415	10.9627	10.0963	12.5992	7.90424	7.79799	18.1023	8.0206	11.8011	10.7492	10.4316	10.3893	TMEM243	NC_046303.1	37812062	37830215	+	1408	protein_coding	transmembrane protein 243%2C transcript variant X1 && A0JNK6.1 RecName: Full=Transmembrane protein 243 && PF10856:Protein of unknown function (DUF2678)	-
117012502	207	167	189	274	259	234	247	280	383	261	273	210	160	205	16.3669	30.9071	14.4712	14.4983	10.9749	11.8874	11.8512	12.3035	3.69995	11.8241	13.3314	14.5344	14.2685	10.9915	DMTF1	NC_046303.1	37830350	37875192	-	3562	protein_coding	cyclin D binding myb like transcription factor 1 && Q9Y222.1 RecName: Full=Cyclin-D-binding Myb-like transcription factor 1; Short=hDMTF1; AltName: Full=Cyclin-D-interacting Myb-like protein 1; Short=hDMP1 && PF00249:Myb-like DNA-binding domain	Myb_DNA-binding
117012503	278	113	78	275	264	86	152	101	98	114	100	104	84	209	7.90146	7.11997	5.92115	6.37896	2.27623	3.30807	4.0276	5.42192	1.16854	3.8859	4.93151	5.886	6.57346	4.58274	MTERF1	NC_046303.1	34203292	34209125	+	1596	protein_coding	mitochondrial transcription termination factor 1%2C transcript variant X5 && Q99551.1 RecName: Full=Transcription termination factor 1, mitochondrial; AltName: Full=Mitochondrial transcription termination factor 1; Short=mTERF; Short=mTERF1; Flags: Precursor && PF02536:mTERF	-
117012504	0	0	0	0	0	0	0	0	0	0	0	0	0	0	12.4432	9.26543	8.04138	10.3505	8.45896	9.40834	7.09328	7.84948	5.06757	4.56247	9.69849	6.33196	6.07708	6.52494	LOC117012504	NC_046303.1	34209392	34210633	-	1055	protein_coding	60S ribosomal protein L28-like && P41105.2 RecName: Full=60S ribosomal protein L28 && PF01778:Ribosomal L28e protein family	-
117012505	127	10	14	44	70	43	53	42	42	50	28	47	7	78	8.97867	3.70152	52.8143	15.0502	26.6099	13.0564	4.86379	10.5271	23.9825	6.38087	32.3587	13.616	7.20676	10.6063	MYO1G	NC_046303.1	470267	483221	-	3235	protein_coding	myosin IG%2C transcript variant X2 && B0I1T2.2 RecName: Full=Unconventional myosin-Ig; Contains: RecName: Full=Minor histocompatibility antigen HA-2; Short=mHag HA-2 && PF00063:Myosin head (motor domain)|PF06017:Unconventional myosin tail, actin- and lipid-binding	Myosin_head
117012506	317	119	307	365	433	298	282	299	725	257	261	189	185	250	0.638065	0.754246	2.20963	1.01362	1.95001	0.434541	0	0.191455	0.511655	0	0	0	0	0	LOC117012506	NC_046303.1	27421164	27498124	+	486	lncRNA	uncharacterized LOC117012506%2C transcript variant X2 && - && -	-
117012507	36	9	18	99	61	48	36	36	63	31	30	18	15	55	2.56484	4.31935	3.94219	3.46051	1.8254	2.69188	4.14158	1.67624	0.7607	2.10805	2.52666	3.8317	3.40754	1.90112	CRPPA	NC_046303.1	22588483	22805277	+	2942	protein_coding	CDP-L-ribitol pyrophosphorylase A%2C transcript variant X1 && E1BCH6.2 RecName: Full=Isoprenoid synthase domain-containing protein; AltName: Full=2-C-methyl-D-erythritol 4-phosphate cytidylyltransferase-like protein && PF01128:2-C-methyl-D-erythritol 4-phosphate cytidylyltransferase	-
117012508	191	163	273	215	312	185	165	184	101	187	287	200	143	152	3.51935	1.61038	2.59477	4.5087	3.29606	3.8851	5.42665	4.85419	4.23317	7.06569	2.78541	4.29894	3.96887	4.13463	SOSTDC1	NC_046303.1	22548546	22552962	+	1821	protein_coding	sclerostin domain containing 1 && Q6X4U4.2 RecName: Full=Sclerostin domain-containing protein 1; AltName: Full=Ectodermal BMP inhibitor; Short=Ectodin; AltName: Full=Uterine sensitization-associated gene 1 protein; Short=USAG-1; Flags: Precursor && PF05463:Sclerostin (SOST)	-
117012509	2763	241	712	2629	2493	1897	1408	2420	2426	2303	2846	1796	1106	2109	0	0	0	0	0	0	0	0.0520981	0	0	0	0.0584425	0.0652684	0	LOC117012509	NC_046303.1	57566340	57568125	+	1786	pseudogene	- && O75083.4 RecName: Full=WD repeat-containing protein 1; AltName: Full=Actin-interacting protein 1; Short=AIP1; AltName: Full=NORI-1 && -	-
117012510	1579	2868	1969	2231	1132	3513	3550	2714	1095	2549	2649	2755	2586	1570	0.500401	0.51158	0.786829	0.902354	0.723312	0.511182	1.09209	0.413922	1.22006	1.16267	0.263169	0.423359	0.396546	0.689574	AGMO	NC_046303.1	23249161	23558158	+	7643	protein_coding	alkylglycerol monooxygenase%2C transcript variant X2 && Q6ZNB7.1 RecName: Full=Alkylglycerol monooxygenase; AltName: Full=Transmembrane protein 195 && PF04116:Fatty acid hydroxylase superfamily	-
117012511	1	0	0	0	0	0	0	1	0	0	0	0	0	0	164.127	3.4051	6.54211	24.2107	14.1777	9.10171	16.1042	24.2417	48.8304	9.29855	10.0318	6.89993	7.17699	26.2799	IGFBP3	NC_046303.1	641040	647246	-	1543	protein_coding	insulin like growth factor binding protein 3 && P16611.3 RecName: Full=Insulin-like growth factor-binding protein 3; Short=IBP-3; Short=IGF-binding protein 3; Short=IGFBP-3; Flags: Precursor && PF00219:Insulin-like growth factor binding protein|PF00086:Thyroglobulin type-1 repeat	-
117012513	0	0	0	2	0	0	0	9	3	0	1	0	0	0	0.619464	0.282224	5.66471	2.25517	4.43216	0.645993	0.323417	0.633132	0.434647	0.444944	1.8507	0.684171	0.589433	0.993746	ABCA13	NC_046303.1	1292614	1534536	+	16019	protein_coding	ATP binding cassette subfamily A member 13 && Q86UQ4.3 RecName: Full=ATP-binding cassette sub-family A member 13 && PF12698:ABC-2 family transporter protein|PF00005:ABC transporter	ABC_tran
117012514	5	3	18	18	17	8	8	644	14	23	52	177	101	21	0.920694	9.61854	1.13748	0.652242	0.437273	6.10074	7.15979	6.89902	0.748268	10.5847	2.46314	8.26685	6.37007	1.42412	GRM3	NC_046303.1	38133455	38354375	-	4154	protein_coding	glutamate metabotropic receptor 3%2C transcript variant X1 && Q14832.2 RecName: Full=Metabotropic glutamate receptor 3; Short=mGluR3; Flags: Precursor && PF07562:Nine Cysteines Domain of family 3 GPCR|PF00003:7 transmembrane sweet-taste receptor of 3 GCPR|PF01094:Receptor family ligand binding region	ANF_receptor
117012515	1	0	3	4	2	1	9	1	1	5	1	3	3	1	0.0423113	0	0.0439575	0.0672153	0.0969815	0	0	0	0	0	0.035797	0.128176	0	0	HOXA13	NC_046303.1	14435942	14439092	+	2443	protein_coding	homeobox A13 && P31271.3 RecName: Full=Homeobox protein Hox-A13; AltName: Full=Homeobox protein Hox-1J && PF12284:Hox protein A13 N terminal|PF00046:Homeobox domain	Homeobox
117012516	0	0	0	0	0	0	0	0	0	0	0	0	0	0	19.4557	15.1235	8.34171	12.8955	6.26948	6.17427	11.0969	10.7622	3.34312	8.96816	12.2052	10.7809	10.9455	9.73223	PRKCI	NC_046285.1	71998804	72051431	-	2343	protein_coding	protein kinase C iota && Q5R4K9.2 RecName: Full=Protein kinase C iota type; AltName: Full=nPKC-iota && PF00564:PB1 domain|PF00130:Phorbol esters/diacylglycerol binding domain (C1 domain)|PF00069:Protein kinase domain	Pkinase
117012517	495	341	1266	777	1043	828	559	796	1002	520	1403	925	561	575	3.11684	0.362396	1.43326	1.54223	0.663658	3.81035	5.02707	2.66769	3.44172	3.11145	1.42656	2.94096	0.403354	2.28624	LRRC17	NC_046303.1	46797190	46829318	+	2023	protein_coding	leucine rich repeat containing 17 && Q8N6Y2.1 RecName: Full=Leucine-rich repeat-containing protein 17; AltName: Full=p37NB; Flags: Precursor && PF13855:Leucine rich repeat	-
117012518	0	0	0	0	0	0	0	0	0	0	0	0	0	0	1.9715	3.09747	2.51488	2.63635	1.12495	2.03947	2.43211	1.55004	1.32077	1.58671	1.77353	2.3184	2.42032	1.76583	FAM185A	NC_046303.1	46633001	46736368	+	4142	protein_coding	family with sequence similarity 185 member A%2C transcript variant X2 && Q8N0U4.3 RecName: Full=Protein FAM185A && PF13349:Putative adhesin	-
117012519	0	0	0	0	1	0	0	0	0	0	0	0	0	0	13.2535	16.8622	16.4787	19.9128	11.5088	20.5532	22.2315	15.9071	14.7252	15.3482	13.8248	17.5218	18.5479	15.1204	ARMC10	NC_046303.1	46937287	46958216	+	1942	protein_coding	armadillo repeat containing 10 && Q9D0L7.1 RecName: Full=Armadillo repeat-containing protein 10 && PF04826:Armadillo-like	-
117012520	188	727	177	275	182	461	566	520	107	690	352	1868	693	279	0.744881	0.338658	0.505986	1.29709	0.634779	1.08286	0.478642	0.567361	1.34395	0.564424	0.484768	0.462875	0.420012	0.864531	FBXL13	NC_046303.1	46715923	46937216	-	3608	protein_coding	F-box and leucine rich repeat protein 13 && Q8CDU4.2 RecName: Full=F-box/LRR-repeat protein 13; AltName: Full=F-box and leucine-rich repeat protein 13 && PF12937:F-box-like	-
117012521	0	0	0	0	17	1	1	6	3	0	2	6	2	6	4.92623	7.21679	2.6683	3.14368	3.82813	2.75274	5.27579	3.71431	0.506445	4.63771	4.88022	4.67683	5.46048	3.46118	NAPEPLD	NC_046303.1	46961171	46996313	-	2455	protein_coding	N-acyl phosphatidylethanolamine phospholipase D%2C transcript variant X1 && Q6IQ20.2 RecName: Full=N-acyl-phosphatidylethanolamine-hydrolyzing phospholipase D; Short=N-acyl phosphatidylethanolamine phospholipase D; Short=NAPE-PLD; Short=NAPE-hydrolyzing phospholipase D && PF12706:Beta-lactamase superfamily domain	-
117012522	1	21	2	0	1	3	1	0	9	1	7	13	14	0	0	0	0	0	0	0	0	0	0	0.0396087	0	0	0	0.0230123	SLC2A2	NC_046285.1	71479308	71513210	+	4674	protein_coding	solute carrier family 2 member 2 && P11168.1 RecName: Full=Solute carrier family 2, facilitated glucose transporter member 2; AltName: Full=Glucose transporter type 2, liver; Short=GLUT-2 && PF00083:Sugar (and other) transporter	Sugar_tr
117012523	157	152	64	148	143	202	253	207	74	248	112	182	136	211	9.78842	2.1602	2.9242	5.35566	3.78748	3.81948	7.52556	3.4602	0.656907	3.68682	2.16809	9.48123	4.28756	12.4586	SEMA3D	NC_046303.1	39496697	39697003	+	4921	protein_coding	semaphorin 3D && O95025.2 RecName: Full=Semaphorin-3D; Flags: Precursor && PF01403:Sema domain	Sema
117012525	0	0	0	0	0	0	0	0	1	1	3	0	0	1	8.25266	37.691	22.4302	15.1295	22.1003	26.0578	27.8152	32.4915	21.3069	48.261	35.9682	37.0796	46.5338	18.129	EPDR1	NC_046303.1	51705661	51743070	+	2480	protein_coding	ependymin related 1 && Q9N0C7.3 RecName: Full=Mammalian ependymin-related protein 1; Short=MERP-1; Flags: Precursor && PF00811:Ependymin	-
117012527	3568	2870	5263	4729	6018	5039	4911	4929	8776	6461	4937	3765	3053	3564	11.9269	5.02488	6.67204	7.62736	5.53762	3.374	4.00228	4.48719	3.05313	2.54692	3.44117	4.32336	3.58675	4.80518	PUS7	NC_046303.1	48870150	48919327	-	3380	protein_coding	pseudouridine synthase 7%2C transcript variant X3 && Q08DI8.1 RecName: Full=Pseudouridylate synthase 7 homolog && PF01142:tRNA pseudouridine synthase D (TruD)	-
117012528	283	142	1249	673	733	387	223	413	150	269	1072	430	272	345	199.156	219.111	257.772	212.666	260.084	352.508	305.677	303.453	498.731	332.505	294.247	227.984	293.176	190.655	LOC117012528	NC_046303.1	26781161	26787957	+	532	protein_coding	cytochrome c oxidase subunit NDUFA4 && Q62425.2 RecName: Full=Cytochrome c oxidase subunit NDUFA4 && PF06522:NADH-ubiquinone reductase complex 1 MLRQ subunit	-
117012529	0	0	1	0	0	0	0	0	0	0	0	0	0	0	0.185911	0.219762	0.386288	1.03368	0.426126	0.759666	0.345112	0.334702	0.894476	0.66594	1.2583	0.563193	0	0	LOC117012529	NC_046303.1	26774673	26781052	-	556	lncRNA	uncharacterized LOC117012529 && - && -	-
117012531	200	174	222	286	205	176	221	222	111	188	208	176	200	192	3.06524	0.54638	2.09772	1.9323	2.08172	0.695839	0.835449	6.3287	2.2824	5.48989	2.01702	3.93046	2.38681	1.2657	COL28A1	NC_046303.1	29233550	29382686	+	4249	protein_coding	collagen type XXVIII alpha 1 chain && Q2UY09.2 RecName: Full=Collagen alpha-1(XXVIII) chain; Flags: Precursor && PF00014:Kunitz/Bovine pancreatic trypsin inhibitor domain|PF00092:von Willebrand factor type A domain|PF01391:Collagen triple helix repeat (20 copies)	VWA
117012534	29	21	17	49	39	28	13	32	45	11	42	41	27	57	37.2012	16.4849	12.4185	22.9147	25.8763	11.663	26.0656	22.7962	13.2719	15.6449	14.0027	14.7399	28.9479	25.5145	GPNMB	NC_046303.1	17330003	17349935	-	2698	protein_coding	glycoprotein nmb && Q14956.2 RecName: Full=Transmembrane glycoprotein NMB; AltName: Full=Transmembrane glycoprotein HGFIN; Flags: Precursor && PF00801:PKD domain	-
117012535	7	0	1	3	9	4	3	4	9	4	3	7	1	5	8.01678	9.37236	10.0676	8.70017	6.50649	7.49954	7.46815	7.40148	4.83907	5.68016	10.3601	10.0227	8.80894	9.47257	RSBN1L	NC_046303.1	46116998	46180799	-	3520	protein_coding	round spermatid basic protein 1 like%2C transcript variant X2 && Q6PCB5.2 RecName: Full=Round spermatid basic protein 1-like protein && -	-
117012536	9	1	1	10	9	1	2	3	5	1	2	3	3	0	1.9535	2.97532	3.33697	1.89481	1.82262	2.3026	2.3362	1.6063	0.632619	1.07654	3.75045	3.52796	2.26657	2.81457	PHTF2	NC_046303.1	45991049	46102401	-	5503	protein_coding	putative homeodomain transcription factor 2%2C transcript variant X1 && Q8N3S3.2 RecName: Full=Putative homeodomain transcription factor 2 && PF12129:Male germ-cell putative homeodomain transcription factor	-
117012537	289	109	467	417	533	101	115	98	128	235	273	216	142	192	0.734585	1.05441	1.03572	0.750184	0.601335	1.28642	1.26623	0.614017	0.883579	0.516864	0.621487	1.11266	0.828412	0.545988	LOC117012537	NC_046303.1	46180923	46200662	+	1970	pseudogene	- && Q4R4R6.1 RecName: Full=Cell division control protein 42 homolog; Flags: Precursor && PF00071:Ras family	Ras
117012538	312	289	175	376	342	398	570	351	249	659	185	338	268	272	12.711	10.2059	12.458	14.6681	12.1853	17.7623	13.4674	16.7312	26.1069	12.564	15.6237	13.9252	8.38434	13.6009	TMEM60	NC_046303.1	46102597	46106726	+	862	protein_coding	transmembrane protein 60 && Q9H2L4.1 RecName: Full=Transmembrane protein 60 && PF10269:Transmembrane Fragile-X-F protein	-
117012540	0	0	0	0	0	0	0	0	0	0	0	0	0	0	5.504	8.57765	3.51293	5.07755	4.35609	2.62219	4.87953	4.46573	1.09845	5.23831	5.90949	6.62957	6.70803	4.75132	DCBLD2	NC_046285.1	28301785	28378860	-	4188	protein_coding	discoidin%2C CUB and LCCL domain containing 2 && Q96PD2.1 RecName: Full=Discoidin, CUB and LCCL domain-containing protein 2; AltName: Full=CUB, LCCL and coagulation factor V/VIII-homology domains protein 1; AltName: Full=Endothelial and smooth muscle cell-derived neuropilin-like protein; Flags: Precursor && PF00754:F5/8 type C domain|PF03815:LCCL domain|PF00431:CUB domain	F5_F8_type_C
117012541	57	50	19	52	54	47	38	41	25	70	30	27	31	26	0.129695	0.268292	0.13474	0.360555	0.346817	0.165611	0.511606	0.466987	0.0390001	0.46457	0.219453	0.425633	0.21939	0.573561	SLC26A5	NC_046303.1	47103276	47160258	-	3188	protein_coding	solute carrier family 26 member 5 && P58743.1 RecName: Full=Prestin; AltName: Full=Solute carrier family 26 member 5 && PF00916:Sulfate permease family|PF01740:STAS domain	Sulfate_transp
117012542	741	138	212	716	625	474	351	564	701	473	315	442	142	569	0.987518	0.269383	2.42674	1.08606	1.01567	1.18339	0.45829	0.615414	0.296954	0.442165	1.23715	1.28483	0.621075	1.04734	HGF	NC_046303.1	42536402	42607353	+	5443	protein_coding	hepatocyte growth factor%2C transcript variant X2 && Q76BS1.1 RecName: Full=Hepatocyte growth factor; AltName: Full=Hepatopoietin-A; AltName: Full=Scatter factor; Short=SF; Contains: RecName: Full=Hepatocyte growth factor alpha chain; Contains: RecName: Full=Hepatocyte growth factor beta chain; Flags: Precursor && PF00051:Kringle domain|PF00024:PAN domain|PF00089:Trypsin	Trypsin
117012543	254	107	264	245	352	178	158	215	212	155	217	139	145	204	0	1.09607	0.125649	0.320216	0.18481	0.247099	0.224511	0.471768	0.096983	0.577632	0.136431	0.244255	0.500103	0.1678	POU6F2	NC_046303.1	52748976	53210803	+	2564	protein_coding	POU class 6 homeobox 2 && P78424.3 RecName: Full=POU domain, class 6, transcription factor 2; AltName: Full=Retina-derived POU domain factor 1; Short=RPF-1 && PF00046:Homeobox domain|PF00157:Pou domain - N-terminal to homeobox domain	Homeobox
117012544	149	133	178	192	283	263	153	280	352	243	313	195	156	177	1.29662	0.367851	0.592709	0.411959	1.03028	0.0529822	0.0962781	0.513557	0.0623844	0.278672	0.0877593	0.366607	0.233958	0.0539687	LOC117012544	NC_046303.1	53155839	53167714	-	1993	lncRNA	uncharacterized LOC117012544 && - && -	-
117012545	33	52	22	36	33	41	30	30	24	48	25	51	52	18	17.72	19.9767	14.6593	21.6336	12.1597	29.2477	28.4016	20.8987	26.2479	18.2927	13.6731	18.639	21.186	16.39	YAE1	NC_046303.1	53283908	53288145	+	1260	protein_coding	YAE1 maturation factor of ABCE1 && Q9NRH1.1 RecName: Full=Yae1 domain-containing protein 1 && PF09811:Essential protein Yae1, N terminal	-
117012546	17	12	9	5	13	7	2	2	2	12	4	9	13	3	6.56506	9.89586	9.75007	10.4292	5.65552	7.96678	9.93764	6.98052	7.20766	7.77298	7.3436	8.67595	8.54644	8.2068	GATAD1	NC_046303.1	33770082	33779815	-	2346	protein_coding	GATA zinc finger domain containing 1%2C transcript variant X2 && A2VDY6.1 RecName: Full=GATA zinc finger domain-containing protein 1 && -	-
117012547	13	0	25	10	9	7	9	11	15	3	9	4	0	5	0	0	0	0.265707	0	0	0	0	0	0.299565	0	0	0	0	LOC117012547	NC_046303.1	31170394	31170702	+	309	protein_coding	10 kDa heat shock protein%2C mitochondrial-like && P61603.2 RecName: Full=10 kDa heat shock protein, mitochondrial; Short=Hsp10; AltName: Full=10 kDa chaperonin; AltName: Full=Chaperonin 10; Short=CPN10 >P61604.2 RecName: Full=10 kDa heat shock protein, mitochondrial; Short=Hsp10; AltName: Full=10 kDa chaperonin; AltName: Full=Chaperonin 10; Short=CPN10; AltName: Full=Early-pregnancy factor; Shor…	-
117012548	362	93	180	242	257	230	303	302	258	518	221	254	227	400	26.5816	37.3627	25.4691	35.1302	22.9971	48.7179	49.7069	32.8254	42.1829	30.6052	27.7333	32.4244	38.6046	36.8991	TSPAN13	NC_046303.1	22308433	22340939	-	1851	protein_coding	tetraspanin 13 && Q3ZBV0.1 RecName: Full=Tetraspanin-13; Short=Tspan-13 && PF00335:Tetraspanin family	Tetraspannin
117012549	2	0	0	0	1	0	0	0	0	2	0	0	0	0	29.9426	17.4649	23.9872	22.9354	25.7957	21.463	19.7096	24.1215	38.8538	18.4628	26.5683	19.4008	18.6891	21.7457	BZW2	NC_046303.1	22367371	22424116	-	1840	protein_coding	basic leucine zipper and W2 domains 2 && Q9Y6E2.1 RecName: Full=Basic leucine zipper and W2 domain-containing protein 2 && PF02020:eIF4-gamma/eIF5/eIF2-epsilon	-
117012551	99	20	21	156	34	69	28	69	77	57	88	72	17	149	0	0	0	0	0.0554602	0.148306	0	0.261368	0	0.0650039	0	0.0732994	0.0818605	1.5862	PON1	NC_046303.1	31506300	31532258	+	1424	protein_coding	paraoxonase 1 && P27169.3 RecName: Full=Serum paraoxonase/arylesterase 1; Short=PON 1; AltName: Full=Aromatic esterase 1; Short=A-esterase 1; AltName: Full=K-45; AltName: Full=Serum aryldialkylphosphatase 1 && PF01731:Arylesterase	-
117012552	1075	180	869	1365	697	578	612	594	289	474	1089	652	547	804	6.26117	1.5344	1.17006	2.25917	1.19593	1.34551	3.68527	2.19945	1.01027	1.82909	1.2274	2.12034	2.0666	2.9199	SEMA3E	NC_046303.1	40853049	41100740	+	5415	protein_coding	semaphorin 3E%2C transcript variant X1 && O15041.1 RecName: Full=Semaphorin-3E; Flags: Precursor && PF00047:Immunoglobulin domain|PF01403:Sema domain	Sema
117012554	1253	471	406	1207	1076	499	711	636	614	715	488	564	468	783	0.439535	1.28996	0.551112	0.601931	0.185279	0.913493	1.02694	0.955029	0.109383	1.07224	0.538562	2.70894	1.7776	0.78856	DGKB	NC_046303.1	23701660	24399821	+	6820	protein_coding	diacylglycerol kinase beta%2C transcript variant X3 && Q9Y6T7.2 RecName: Full=Diacylglycerol kinase beta; Short=DAG kinase beta; AltName: Full=90 kDa diacylglycerol kinase; AltName: Full=Diglyceride kinase beta; Short=DGK-beta && PF00609:Diacylglycerol kinase accessory domain|PF14513:Diacylglycerol kinase N-terminus|PF00781:Diacylglycerol kinase catalytic domain|PF00130:Phorbol esters/diacylglyce…	C1_1
117012555	172	375	272	265	208	222	260	260	49	171	813	692	530	295	5.39091	6.17939	5.3885	6.03368	1.9346	5.88253	6.02712	3.56601	1.8667	3.54756	5.14831	6.3922	6.30976	5.01463	GTPBP10	NC_046303.1	35366433	35389638	-	2531	protein_coding	GTP binding protein 10 && Q3MHG6.1 RecName: Full=GTP-binding protein 10 && PF01018:GTP1/OBG|PF01926:50S ribosome-binding GTPase	-
117012556	6	0	1	6	3	0	3	3	5	2	1	1	0	1	5.35458	2.61438	5.41173	6.35654	6.3367	3.27007	5.34807	4.61044	1.12011	4.66476	2.48667	4.78989	3.67561	5.14784	SEMA3C	NC_046303.1	43294318	43478925	+	3552	protein_coding	semaphorin 3C && Q5RE75.1 RecName: Full=Semaphorin-3C; Flags: Precursor && PF01403:Sema domain	Sema
117012557	734	700	1028	983	1677	695	877	837	914	929	806	650	626	610	22.9253	14.2453	14.7751	19.7564	16.4926	9.49202	9.98014	9.84346	6.83278	5.92274	12.4956	12.6196	12.4463	16.952	ST3GAL6	NC_046285.1	28230179	28300572	+	5095	protein_coding	ST3 beta-galactoside alpha-2%2C3-sialyltransferase 6%2C transcript variant X4 && Q9Y274.1 RecName: Full=Type 2 lactosamine alpha-2,3-sialyltransferase; AltName: Full=CMP-NeuAc:beta-galactoside alpha-2,3-sialyltransferase VI; AltName: Full=ST3Gal VI; Short=ST3GalVI; AltName: Full=Sialyltransferase 10 && PF00777:Glycosyltransferase family 29 (sialyltransferase)	Glyco_transf_29
117012558	800	585	714	758	862	777	907	800	640	850	584	575	494	619	1.70726	1.69705	6.12725	2.00327	2.57915	1.7044	1.15245	0.523914	0.560055	1.35513	1.54289	1.17543	0.700117	0.767129	GSDME	NC_046303.1	16346803	16397088	+	2664	protein_coding	gasdermin E%2C transcript variant X1 && O60443.2 RecName: Full=Non-syndromic hearing impairment protein 5; AltName: Full=Inversely correlated with estrogen receptor expression 1; Short=ICERE-1 && PF04598:Gasdermin family	-
117012559	0	0	0	0	0	0	0	0	0	0	0	0	0	0	12.6214	1.81325	2.79584	14.0437	16.0377	1.70445	1.67354	2.81007	7.34793	4.84397	1.82145	1.79354	0.667672	4.06044	CDHR3	NC_046303.1	49285592	49348785	+	3841	protein_coding	cadherin related family member 3 && Q6ZTQ4.1 RecName: Full=Cadherin-related family member 3; AltName: Full=Cadherin-like protein 28; Flags: Precursor && PF00028:Cadherin domain	Cadherin
117012560	1112	564	878	1042	1283	918	969	1223	1259	1179	1097	698	700	751	1.24894	0.582772	0.443893	1.07035	0.226002	0.637926	0.15253	0.236686	0.395333	0.323759	0.389294	0.49783	0.259455	0.376202	STK31	NC_046303.1	16991833	17064937	-	3145	protein_coding	serine/threonine kinase 31 && Q9BXU1.2 RecName: Full=Serine/threonine-protein kinase 31; AltName: Full=Serine/threonine-protein kinase NYD-SPK; AltName: Full=Sugen kinase 396; Short=SgK396 && PF00069:Protein kinase domain|PF00567:Tudor domain	Pkinase
117012561	664	486	761	708	918	576	698	706	449	592	762	678	597	645	4.0832	2.57864	1.56898	2.22141	2.94875	2.45699	2.38815	2.51751	4.17132	2.45439	1.79826	1.75094	1.45081	1.68789	FAM221A	NC_046303.1	17070328	17088520	-	1848	protein_coding	family with sequence similarity 221 member A%2C transcript variant X2 && A4D161.1 RecName: Full=Protein FAM221A && PF14753:Domain of unknown function (DUF4475)	-
117012562	524	593	494	742	603	607	718	696	335	615	568	554	532	555	0	0	0	0	0	0	0	0	0	0	0.313449	0	0	0	LOC117012562	NC_046303.1	17047125	17047682	+	558	pseudogene	- && Q9CPR4.3 RecName: Full=60S ribosomal protein L17 && PF00237:Ribosomal protein L22p/L17e	-
117012563	1442	1285	969	1617	566	937	903	828	184	502	1438	1452	1173	1192	2.84541	1.19985	0.760637	1.20274	0.559387	1.51285	1.77612	1.28816	0.600445	0.55134	0.661663	1.2602	1.33233	1.21204	SEMA3A	NC_046303.1	40088579	40577362	+	6212	protein_coding	semaphorin 3A%2C transcript variant X3 && Q63548.1 RecName: Full=Semaphorin-3A; AltName: Full=Semaphorin III; Short=Sema III; Flags: Precursor && PF01403:Sema domain	Sema
117012567	342	35	139	395	114	105	82	88	33	19	170	136	67	117	2.18073	0.38667	3.28508	1.2125	1.08299	0.445542	0.202407	0.98151	1.31152	0.488215	0.737993	1.21114	0.368891	0.907675	LOC117012567	NC_046303.1	52124657	52197015	-	948	C_region	- && P03985.1 RecName: Full=T-cell receptor gamma chain C region C7.5 && PF07654:Immunoglobulin C1-set domain	C1-set
117012568	716	370	484	735	503	792	977	643	418	789	512	492	490	564	9.09781	13.1569	9.95451	12.992	11.0181	8.70059	10.7799	6.8827	8.14911	8.3205	6.63261	8.30727	12.4428	8.05689	SDHAF3	NC_046303.1	29995758	30049025	-	1068	protein_coding	succinate dehydrogenase complex assembly factor 3%2C transcript variant X1 && Q0P574.1 RecName: Full=Succinate dehydrogenase assembly factor 3, mitochondrial; Short=SDH assembly factor 3; Short=SDHAF3; Flags: Precursor && PF13233:Complex1_LYR-like	-
117012570	23	31	16	23	3	2	6	11	2	6	23	36	18	13	0.180887	2.73218	0.835217	0.702421	0.307118	1.74518	3.11534	1.28453	0.169225	1.60185	0.884214	2.43543	3.80783	0.77381	LHFPL3	NC_046303.1	47950342	48457316	+	5143	protein_coding	LHFPL tetraspan subfamily member 3%2C transcript variant X4 && Q86UP9.3 RecName: Full=Lipoma HMGIC fusion partner-like 3 protein && PF10242:Lipoma HMGIC fusion partner-like protein	-
117012590	1	1	31	3	16	0	0	0	0	0	2	1	0	0	0	1.22188	0	0	0	0	0	0	0	0	0	0	0	0	LOC117012590	NC_046303.1	4268980	4269079	+	100	pseudogene	- && - && -	-
117012591	294	353	323	355	215	349	383	340	102	307	370	328	307	262	0	1.65119	0	0	0	0	0	0	0	0	0	0	0	0	LOC117012591	NC_046303.1	49419482	49419555	+	74	snoRNA	small nucleolar RNA SNORD113/SNORD114 family && - && -	-
117012592	217	50	735	335	531	155	153	259	139	133	645	516	124	332	87.8493	80.2496	86.2109	83.0839	97.4055	85.0585	93.6171	109.999	114.661	129.642	90.9431	88.175	94.4964	93.1008	PSMD2	NC_046285.1	60843788	60852556	-	2931	protein_coding	proteasome 26S subunit%2C non-ATPase 2 && P56701.2 RecName: Full=26S proteasome non-ATPase regulatory subunit 2; AltName: Full=26S proteasome regulatory subunit RPN1; AltName: Full=26S proteasome regulatory subunit S2; AltName: Full=26S proteasome subunit p97; AltName: Full=Tumor necrosis factor type 1 receptor-associated protein 2 && PF01851:Proteasome/cyclosome repeat	-
117012593	301	263	154	457	340	472	308	374	449	380	289	318	209	315	0	0	0	0	0	0	0	0	0	0.706608	1.33515	0.796781	0.889843	0	LOC117012593	NC_046303.1	526947	527077	-	131	snoRNA	small nucleolar RNA SNORA5 && - && -	-
117012595	139	456	192	128	163	93	233	275	12	347	208	382	265	125	0	0	0	0	0	0	0	0	0.907534	0	0	0	0	0	LOC117012595	NC_046303.1	527418	527554	-	137	snoRNA	small nucleolar RNA SNORA5 && - && -	-
117012596	824	738	929	1279	1642	758	1123	1205	1088	1940	937	938	909	1094	7.04772	12.0336	17.898	9.95193	5.38468	3.99976	2.18048	4.93432	2.82573	6.31129	7.28768	6.32596	7.94791	11.4078	LOC117012596	NC_046303.1	488254	488385	-	132	snoRNA	small nucleolar RNA SNORA9 && - && -	-
117012601	124	75	73	145	135	57	77	79	93	70	70	54	84	101	4.19054	0	8.70714	8.87605	1.06723	0	1.2965	0	0	0	1.18179	0	0	2.90701	LOC117012601	NC_046303.1	17626783	17626856	-	74	snoRNA	small nucleolar RNA SNORD93 && - && -	-
117012603	564	376	477	650	799	509	624	540	572	476	722	522	487	454	0	1.00982	0	0	0	0	0	0	0	0	0	0	0	0	LOC117012603	NC_046303.1	21232256	21232376	+	121	snRNA	U6atac minor spliceosomal RNA && - && -	-
117012604	273	77	94	284	82	114	197	136	56	65	118	153	107	175	2.04686	4.83912	5.31624	1.62581	3.12773	4.18192	5.69947	7.37007	3.69304	3.66596	3.46345	7.23414	8.07907	3.19484	LOC117012604	NC_046303.1	457069	457169	+	101	snoRNA	small nucleolar RNA U13 && - && -	-
117012606	99	63	332	249	259	114	66	175	132	74	473	205	144	138	1.59026	3.75962	4.95637	0.631565	1.215	0	2.95204	2.14724	0	6.40839	1.34542	2.40873	2.69006	4.13691	LOC117012606	NC_046303.1	50721229	50721358	+	130	snoRNA	small nucleolar RNA U109 && - && -	-
117012608	2	2	0	8	1	5	2	1	12	1	4	4	1	6	0.612295	0.0657985	0.925261	0.663194	0.510341	0.22745	0.0516646	0.200425	0.20086	0.0996937	1.83664	0.0562081	0.062773	0	GPR15	NC_046285.1	28063804	28077779	+	1857	protein_coding	G protein-coupled receptor 15%2C transcript variant X2 && O97663.1 RecName: Full=G-protein coupled receptor 15 && PF00001:7 transmembrane receptor (rhodopsin family)	7tm_1
117012619	0	0	0	0	0	0	4	0	0	0	0	0	9	0	0	0	0	2.21901	0	0	0	0	0	0	0	0	0	0	TRNAT-GGU	NC_046303.1	48500090	48500163	+	74	tRNA	tRNA-Thr && - && -	-
117012620	0	0	0	0	0	0	0	0	0	0	0	0	0	0	0	1.65119	0	0	0	0	0	0	0	0	0	0	0	0	TRNAT-AGU	NC_046303.1	48844381	48844454	+	74	tRNA	tRNA-Thr && - && -	-
117012621	165	88	47	105	78	57	102	88	17	65	85	82	64	56	2.28049	0.678515	0.193405	0.961139	0.46226	0.507128	0.403175	0.572555	0.223921	0.527914	0.420001	0.375969	0.20994	0.839426	MYOCD	NC_046304.1	6974110	7064282	-	6663	protein_coding	myocardin%2C transcript variant X2 && Q7YR76.1 RecName: Full=Myocardin && PF02755:RPEL repeat|PF02037:SAP domain	SAP
117012622	0	0	0	0	0	0	0	0	0	0	0	0	0	0	15.4899	9.68953	3.94487	8.52152	8.7955	25.2439	19.3561	19.3147	20.2266	16.0303	7.39391	10.59	8.56428	18.2506	TMEM100	NC_046304.1	29390767	29396553	+	1715	protein_coding	transmembrane protein 100%2C transcript variant X2 && Q569C0.1 RecName: Full=Transmembrane protein 100 && PF16311:Transmembrane protein 100	-
117012624	388	241	1348	1002	930	528	392	491	395	345	1419	1094	698	600	2.07929	4.81479	25.2417	4.95471	12.1433	5.44117	1.3483	4.79466	11.9913	1.65797	19.3026	7.018	7.96617	4.09017	ITGA2B	NC_046304.1	39414788	39427432	-	3629	protein_coding	integrin subunit alpha 2b && P08514.3 RecName: Full=Integrin alpha-IIb; AltName: Full=GPalpha IIb; Short=GPIIb; AltName: Full=Platelet membrane glycoprotein IIb; AltName: CD_antigen=CD41; Contains: RecName: Full=Integrin alpha-IIb heavy chain; Contains: RecName: Full=Integrin alpha-IIb light chain, form 1; Contains: RecName: Full=Integrin alpha-IIb light chain, form 2; Flags: Precursor && PF08441…	FG-GAP
117012626	303	31	395	1014	121	256	128	273	165	109	562	217	105	108	4.93018	27.2626	6.25056	1.79207	4.21372	24.6698	12.4095	16.4732	21.3083	18.7077	9.96827	12.2351	18.1875	5.82578	CA4	NC_046304.1	24679583	24688620	+	1237	protein_coding	carbonic anhydrase 4 && P22748.2 RecName: Full=Carbonic anhydrase 4; AltName: Full=Carbonate dehydratase IV; AltName: Full=Carbonic anhydrase IV; Short=CA-IV; Flags: Precursor && PF00194:Eukaryotic-type carbonic anhydrase	-
117012627	0	0	0	0	0	0	0	0	0	0	0	0	0	0	6.93071	5.55931	7.71466	6.0162	8.66156	5.36059	4.31919	5.12472	5.2996	5.76318	10.3033	13.6472	5.86197	6.69672	PYCR1	NC_046304.1	54706731	54711232	-	2088	protein_coding	pyrroline-5-carboxylate reductase 1%2C transcript variant X2 && Q58DT4.1 RecName: Full=Pyrroline-5-carboxylate reductase 1, mitochondrial; Short=P5C reductase 1; Short=P5CR 1 && PF14748:Pyrroline-5-carboxylate reductase dimerisation|PF03807:NADP oxidoreductase coenzyme F420-dependent	F420_oxidored
117012629	119	1578	475	461	514	983	1569	1141	193	1869	757	1206	1909	468	3.72652	3.77576	2.581	7.25893	9.62617	1.99404	2.22353	1.35777	0.960506	2.1453	3.00265	3.763	5.00298	10.4328	LOC117012629	NC_046304.1	47893327	47912933	-	1165	lncRNA	uncharacterized LOC117012629%2C transcript variant X1 && - && -	-
117012630	15	408	71	72	55	135	237	152	10	280	74	179	193	68	30.7003	21.1626	38.1533	31.2518	18.3331	28.0586	28.7792	26.6856	22.7212	16.1235	24.1883	24.9175	25.6783	25.854	CLDND1	NC_046285.1	28049748	28057247	-	3037	protein_coding	claudin domain containing 1%2C transcript variant X1 && Q9NY35.1 RecName: Full=Claudin domain-containing protein 1; AltName: Full=Membrane protein GENX-3745 >Q5RDV7.1 RecName: Full=Claudin domain-containing protein 1 && PF13903:PMP-22/EMP/MP20/Claudin tight junction	-
117012631	982	791	1525	1195	1760	1220	1367	1414	1550	1573	1842	1472	1105	1099	322.785	174.265	308.451	256.931	312.627	369.14	242.955	315.712	763.519	288.749	346.908	319.02	217.48	284.507	RPL27	NC_046304.1	38587203	38590181	+	603	protein_coding	ribosomal protein L27 && P61356.2 RecName: Full=60S ribosomal protein L27 >P61357.2 RecName: Full=60S ribosomal protein L27 >P61358.2 RecName: Full=60S ribosomal protein L27 >P61354.2 RecName: Full=60S ribosomal protein L27 >P61353.2 RecName: Full=60S ribosomal protein L27 >P61355.2 RecName: Full=60S ribosomal protein L27 >Q4R8Z4.1 RecName: Full=60S ribosomal protein L27 >A1XQU5.1 RecName: Full=6…	-
117012632	196	312	256	353	343	324	356	371	218	364	252	243	238	166	0.67285	2.28667	1.25242	1.04661	1.26378	1.14558	1.06688	1.61514	1.38259	2.83697	1.20967	3.70859	2.97194	0.43759	KCNH6	NC_046304.1	42194316	42215106	+	3687	protein_coding	potassium voltage-gated channel subfamily H member 6 && Q9H252.1 RecName: Full=Potassium voltage-gated channel subfamily H member 6; AltName: Full=Ether-a-go-go-related gene potassium channel 2; Short=ERG-2; Short=Eag-related protein 2; Short=Ether-a-go-go-related protein 2; Short=hERG-2; Short=hERG2; AltName: Full=Voltage-gated potassium channel subunit Kv11.2 && PF00027:Cyclic nucleotide-bindin…	Ion_trans
117012633	344	156	332	293	255	131	239	139	48	155	269	211	185	257	6.06875	4.28866	4.79717	6.28744	6.24948	8.42323	6.18383	4.2753	20.5501	6.85233	4.68793	4.19645	2.82683	5.55987	TP53I13	NC_046304.1	18078644	18082602	-	1567	protein_coding	tumor protein p53 inducible protein 13 && Q8NBR0.1 RecName: Full=Tumor protein p53-inducible protein 13; AltName: Full=Damage-stimulated cytoplasmic protein 1; Flags: Precursor && -	-
117012634	124	220	230	222	189	146	204	131	58	189	252	350	199	183	0.538907	1.32307	0.344538	0.806711	1.01352	0.592865	0.346288	0.559738	0.59835	0.593964	1.01709	1.0465	2.0336	2.63129	CPSF4L	NC_046304.1	48779153	48792033	-	4987	protein_coding	cleavage and polyadenylation specific factor 4 like%2C transcript variant X4 && A6NMK7.3 RecName: Full=Putative cleavage and polyadenylation specificity factor subunit 4-like protein && PF15663:Zinc-finger containing family	-
117012635	492	590	605	605	785	803	659	821	848	883	760	644	583	670	12.2585	5.37552	7.96989	10.5849	13.4143	14.5423	12.3321	11.1059	19.739	11.8983	6.9587	9.54339	4.14727	10.0811	COPZ2	NC_046304.1	34952705	34961938	+	2614	protein_coding	COPI coat complex subunit zeta 2%2C transcript variant X5 && Q9P299.1 RecName: Full=Coatomer subunit zeta-2; AltName: Full=Zeta-2-coat protein; Short=Zeta-2 COP && PF01217:Clathrin adaptor complex small chain	-
117012636	333	406	225	457	383	773	606	615	561	448	447	524	471	297	0.076229	0.0300363	0.0263982	0.0605483	0.0388276	0.207657	0.0235844	0	0.122254	0	0.70942	0.0769752	0	0.370166	B4GALNT2	NC_046304.1	34090321	34121738	-	4068	protein_coding	beta-1%2C4-N-acetyl-galactosaminyltransferase 2%2C transcript variant X2 && Q8NHY0.2 RecName: Full=Beta-1,4 N-acetylgalactosaminyltransferase 2; AltName: Full=Sd(a) beta-1,4-GalNAc transferase; AltName: Full=UDP-GalNAc:Neu5Aca2-3Galb-R b1,4-N-acetylgalactosaminyltransferase && PF00535:Glycosyl transferase family 2	Glycos_transf_2
117012637	330	165	371	326	293	233	287	250	164	205	446	253	230	248	2.52799	1.99219	0.583631	1.11554	0.858427	1.72163	1.30355	2.02276	3.71645	0.251537	2.61406	1.41818	1.26706	1.16913	LOC117012637	NC_046304.1	34125672	34126039	-	368	protein_coding	10 kDa heat shock protein%2C mitochondrial-like && P61603.2 RecName: Full=10 kDa heat shock protein, mitochondrial; Short=Hsp10; AltName: Full=10 kDa chaperonin; AltName: Full=Chaperonin 10; Short=CPN10 >P61604.2 RecName: Full=10 kDa heat shock protein, mitochondrial; Short=Hsp10; AltName: Full=10 kDa chaperonin; AltName: Full=Chaperonin 10; Short=CPN10; AltName: Full=Early-pregnancy factor; Shor…	-
117012638	1075	28	328	397	310	93	175	237	42	97	299	158	59	190	0.959875	6.45333	1.80746	0.810075	0.458359	3.37066	3.11823	3.18618	1.22673	4.94256	2.84232	5.02809	6.42722	0.624257	SSTR2	NC_046304.1	48711174	48716992	+	1723	protein_coding	somatostatin receptor 2 && P34994.1 RecName: Full=Somatostatin receptor type 2; Short=SS-2-R; Short=SS2-R; Short=SS2R; AltName: Full=SRIF-1 && PF00001:7 transmembrane receptor (rhodopsin family)	7tm_1
117012639	31	796	158	92	74	387	652	408	18	549	201	388	602	86	0.216701	0.597704	0.225132	0.229499	0.220756	0.0737901	0.0670448	0.0650225	0	0	0	0.0729409	0.0814601	0	LOC117012639	NC_046285.1	28036342	28037772	+	1431	pseudogene	- && Q2KIE2.1 RecName: Full=HCLS1-associated protein X-1; AltName: Full=HS1-associating protein X-1; Short=HAX-1 && -	-
117012640	0	0	0	0	0	0	0	0	0	0	0	0	0	0	0	0.269136	0	0	0.0579848	0.155057	0	0	0	0.203889	0	0	0	0	ASGR2	NC_046304.1	12165791	12177773	+	1362	protein_coding	asialoglycoprotein receptor 2%2C transcript variant X1 && P07307.2 RecName: Full=Asialoglycoprotein receptor 2; Short=ASGP-R 2; Short=ASGPR 2; AltName: Full=C-type lectin domain family 4 member H2; AltName: Full=Hepatic lectin H2; Short=HL-2 && PF00059:Lectin C-type domain|PF03954:Hepatic lectin, N-terminal domain	Lectin_C
117012642	0	1	0	1	0	0	0	0	1	0	2	1	2	0	62.0018	7.23798	12.8168	18.5534	23.1832	113.841	148.437	84.7999	128.915	100.486	9.05604	96.2718	7.82585	146.119	SOST	NC_046304.1	38982340	38987360	-	2279	protein_coding	sclerostin && Q9BG78.1 RecName: Full=Sclerostin; Flags: Precursor && PF05463:Sclerostin (SOST)	-
117012643	81	1119	365	280	312	572	997	824	76	1615	384	647	802	367	12.5623	14.4988	29.6987	18.2277	6.65055	21.1187	15.0568	14.3355	16.7759	13.2869	40.8389	38.1555	22.533	16.4684	SKA2	NC_046304.1	26810884	26836113	+	1045	protein_coding	spindle and kinetochore associated complex subunit 2%2C transcript variant X2 && Q2TBY0.1 RecName: Full=Spindle and kinetochore-associated protein 2; AltName: Full=Protein FAM33A && PF16740:Spindle and kinetochore-associated protein 2	-
117012645	288	391	503	618	385	431	596	359	170	323	504	500	377	498	14.6115	13.7263	17.3404	16.0494	20.8651	10.1514	12.8616	12.1755	10.2485	17.0893	18.0758	15.535	16.4779	17.8277	TMEM94	NC_046304.1	50414083	50446127	+	5617	protein_coding	transmembrane protein 94%2C transcript variant X3 && Q12767.1 RecName: Full=Transmembrane protein 94 && -	-
117012647	179	99	135	159	226	144	163	158	214	301	133	155	107	115	17.5513	11.011	9.84034	15.3116	15.4325	7.69264	9.7015	9.3206	13.4923	18.5447	8.67719	9.38633	11.7653	14.2433	CASKIN2	NC_046304.1	50446267	50459654	-	5271	protein_coding	CASK interacting protein 2%2C transcript variant X2 && Q8WXE0.2 RecName: Full=Caskin-2; AltName: Full=CASK-interacting protein 2 && PF16907:Proline rich region of Caskin proteins|PF12796:Ankyrin repeats (3 copies)|PF16632:C-terminal region of Caskin|PF07653:Variant SH3 domain|PF00536:SAM domain (Sterile alpha motif)	SAM_1
117012648	0	0	0	0	0	0	0	0	0	0	0	0	0	0	4.62057	1.05714	1.00652	3.96606	5.80784	4.03494	1.31426	2.95175	9.32267	2.46931	3.02646	3.23596	0.58831	3.48968	PRR15L	NC_046304.1	35015231	35019906	+	1387	protein_coding	proline rich 15 like && Q3T183.1 RecName: Full=Proline-rich protein 15-like protein; AltName: Full=Protein ATAD4 && PF15321:ATPase family AAA domain containing 4	-
117012649	0	0	0	0	0	0	0	0	0	0	0	0	0	0	21.1238	33.3606	24.3236	24.5053	28.1018	15.6338	29.0875	24.1331	17.3977	32.5451	25.0408	24.9205	26.2521	27.1496	ABR	NC_046304.1	17148806	17322186	-	8490	protein_coding	ABR activator of RhoGEF and GTPase%2C transcript variant X1 && A6QNS3.1 RecName: Full=Active breakpoint cluster region-related protein && PF00621:RhoGEF domain|PF09036:Bcr-Abl oncoprotein oligomerisation domain|PF00169:PH domain|PF00168:C2 domain|PF00620:RhoGAP domain	RhoGAP
117012650	0	0	0	0	0	0	0	0	0	0	0	0	0	0	7.53715	8.71668	7.69479	8.47469	8.67532	9.66608	9.96358	9.75115	11.4992	12.7102	8.30906	7.44618	8.16869	9.23491	TIMM22	NC_046304.1	17141038	17148665	+	3168	protein_coding	translocase of inner mitochondrial membrane 22 && Q5BIN4.1 RecName: Full=Mitochondrial import inner membrane translocase subunit Tim22 && PF02466:Tim17/Tim22/Tim23/Pmp24 family	-
117012651	103	174	94	119	78	97	201	126	35	121	88	100	126	99	6.93981	3.45407	5.97654	40.6165	4.39527	6.7162	3.81391	9.28828	36.9043	3.1891	7.6482	4.51815	1.64762	7.03128	XAF1	NC_046304.1	14004550	14017638	+	1132	protein_coding	XIAP associated factor 1 && Q6GPH4.1 RecName: Full=XIAP-associated factor 1; AltName: Full=BIRC4-binding protein && -	-
117012652	19	3	17	12	13	19	10	26	11	9	24	5	3	8	0.689319	0.185189	0.455724	0.671959	0.454844	0.512124	0.46531	1.15639	0.791445	0.476998	1.08686	0.253115	0.74203	1.10853	LAMP3	NC_046285.1	61690624	61721070	+	3299	protein_coding	lysosomal associated membrane protein 3%2C transcript variant X2 && Q8MJJ2.1 RecName: Full=Lysosome-associated membrane glycoprotein 3; Short=LAMP-3; Short=Lysosomal-associated membrane protein 3; AltName: Full=DC-lysosome-associated membrane glycoprotein; Short=DC LAMP; AltName: CD_antigen=CD208; Flags: Precursor && PF01299:Lysosome-associated membrane glycoprotein (Lamp)	-
117012653	0	0	0	0	0	0	0	0	0	1	0	0	2	0	5.52162	3.54007	38.4536	7.87955	23.7391	10.6597	3.38769	6.65525	24.3149	4.02277	24.9411	9.78104	5.85749	5.59952	SLC16A3	NC_046304.1	54939158	54948482	+	2209	protein_coding	solute carrier family 16 member 3%2C transcript variant X3 && O35910.1 RecName: Full=Monocarboxylate transporter 4; Short=MCT 4; AltName: Full=Monocarboxylate transporter 3; Short=MCT 3; AltName: Full=Solute carrier family 16 member 3 && PF07690:Major Facilitator Superfamily	MFS_1
117012654	154	128	163	187	250	140	111	165	146	172	148	137	113	121	11.7025	14.9306	17.8406	12.3234	19.8831	14.4607	13.1081	16.5026	12.9995	18.7031	22.0454	16.9389	16.562	17.2137	SP2	NC_046304.1	35035643	35061097	-	3118	protein_coding	Sp2 transcription factor%2C transcript variant X1 && Q02086.3 RecName: Full=Transcription factor Sp2 && -	-
117012655	41	551	216	143	165	290	427	292	73	796	196	281	420	188	2.59227	0.063839	0.16832	0.707788	0.412619	0.137923	0.375945	0.48614	0.941911	0.169268	0.0913816	0.218137	0.0304518	0.393373	SP6	NC_046304.1	35061000	35103230	+	3828	protein_coding	Sp6 transcription factor%2C transcript variant X2 && Q3SY56.1 RecName: Full=Transcription factor Sp6; AltName: Full=Krueppel-like factor 14 && -	-
117012656	634	361	540	599	762	327	406	416	578	512	643	428	341	344	9.64213	28.3416	13.3563	13.7035	12.5322	30.2666	25.0654	24.3426	22.8402	32.4873	18.8782	22.7185	30.7047	20.2972	PNPO	NC_046304.1	35022057	35028627	-	2798	protein_coding	pyridoxamine 5'-phosphate oxidase%2C transcript variant X2 && Q9NVS9.1 RecName: Full=Pyridoxine-5'-phosphate oxidase; AltName: Full=Pyridoxamine-phosphate oxidase && PF10590:Pyridoxine 5'-phosphate oxidase C-terminal dimerisation region|PF01243:Pyridoxamine 5'-phosphate oxidase	Pyridox_oxidase
117012657	305	342	677	458	588	484	398	445	611	509	677	468	320	362	0.648849	0.530995	0.362973	0.198222	0.533874	0.611841	0.370608	0.404357	0.660384	1.07271	0.675632	0.3528	0.337719	0.207744	LOC117012657	NC_046304.1	35028777	35060976	+	2071	lncRNA	uncharacterized LOC117012657%2C transcript variant X1 && - && -	-
117012658	0	0	0	0	0	0	0	0	0	0	0	0	0	0	7.42988	1.69491	1.82817	5.48737	6.12482	3.79498	2.35921	4.34142	11.0535	3.44349	1.70934	2.43506	1.17598	4.95072	FAM187A	NC_046304.1	39776735	39778320	+	1586	protein_coding	family with sequence similarity 187 member A && A7E3C4.2 RecName: Full=Ig-like V-type domain-containing protein FAM187A; Flags: Precursor && PF07686:Immunoglobulin V-set domain	V-set
117012659	112	47	184	166	192	102	74	102	167	99	233	92	77	88	3.26421	0.285819	0.879201	2.59274	4.06423	1.23501	1.45875	1.63241	1.16334	1.1909	0.920549	1.09872	0.409015	1.76121	CCDC103	NC_046304.1	39772822	39775777	+	855	protein_coding	coiled-coil domain containing 103 && Q9D9P2.1 RecName: Full=Coiled-coil domain-containing protein 103 && PF15867:Dynein attachment factor N-terminus|PF13877:Potential Monad-binding region of RPAP3	-
117012660	3	2	1	11	6	3	0	1	2	2	2	0	0	2	31.5831	11.5317	13.9355	19.4039	17.5156	15.7373	16.4492	18.0386	20.339	12.7765	15.4752	13.545	13.8893	19.3294	MCCC1	NC_046285.1	61724482	61782837	+	2543	protein_coding	methylcrotonoyl-CoA carboxylase 1 && Q96RQ3.3 RecName: Full=Methylcrotonoyl-CoA carboxylase subunit alpha, mitochondrial; Short=MCCase subunit alpha; AltName: Full=3-methylcrotonyl-CoA carboxylase 1; AltName: Full=3-methylcrotonyl-CoA carboxylase biotin-containing subunit; AltName: Full=3-methylcrotonyl-CoA:carbon dioxide ligase subunit alpha; Flags: Precursor && PF00364:Biotin-requiring enzyme|P…	CPSase_L_D2
117012661	4	2	0	3	5	2	6	5	5	0	1	3	8	11	47.5468	51.6907	59.3137	48.3089	61.4021	65.4736	61.1762	56.4666	111.647	55.3602	51.7637	43.5139	58.6435	46.5429	SPAG7	NC_046304.1	12658014	12662293	-	1137	protein_coding	sperm associated antigen 7 && O75391.2 RecName: Full=Sperm-associated antigen 7 && PF01424:R3H domain	R3H
117012663	2	0	0	0	0	0	0	0	0	0	0	0	0	0	28.8513	21.9595	30.4051	26.5435	37.2675	41.0288	29.3796	36.5275	113.597	38.2902	31.5214	32.0681	22.0031	35.4212	MRPL12	NC_046304.1	54578079	54581261	+	996	protein_coding	mitochondrial ribosomal protein L12 && Q7YR75.1 RecName: Full=39S ribosomal protein L12, mitochondrial; Short=L12mt; Short=MRP-L12; Flags: Precursor && PF16320:Ribosomal protein L7/L12 dimerisation domain|PF00542:Ribosomal protein L7/L12 C-terminal domain	-
117012664	0	0	0	0	0	0	0	0	0	0	0	0	0	0	2.47355	2.26502	2.93173	14.3065	2.20928	1.42357	0.970082	2.00708	7.92005	1.31033	2.65275	1.79417	0.667907	2.61014	DHX58	NC_046304.1	37955829	37964284	-	2967	protein_coding	DExH-box helicase 58 && Q96C10.1 RecName: Full=Probable ATP-dependent RNA helicase DHX58; AltName: Full=Probable ATP-dependent helicase LGP2; AltName: Full=Protein D11Lgp2 homolog; AltName: Full=RIG-I-like receptor 3; Short=RLR-3; AltName: Full=RIG-I-like receptor LGP2; Short=RLR && PF00271:Helicase conserved C-terminal domain|PF04851:Type III restriction enzyme, res subunit|PF11648:C-terminal do…	Helicase_C
117012665	16	275	81	83	63	159	259	249	48	319	117	362	247	93	2.89813	2.45691	2.15932	3.62734	4.62982	2.96057	2.71711	1.89731	5.17611	2.90988	1.85752	1.92144	1.5186	2.9243	FZD2	NC_046304.1	39542353	39545883	+	3531	protein_coding	frizzled class receptor 2 && Q14332.1 RecName: Full=Frizzled-2; Short=Fz-2; Short=hFz2; AltName: Full=FzE2; Flags: Precursor && PF01392:Fz domain|PF01534:Frizzled/Smoothened family membrane region	Fz
117012666	93	125	68	125	97	83	107	90	29	126	77	92	125	129	0.394187	0.550682	0.539826	0.270405	0.492825	0.292858	0.315979	0.338705	0.215518	0.609723	0.197067	0.416138	0.303093	0.0745776	GJD3	NC_046304.1	36773770	36780288	-	5769	protein_coding	gap junction protein delta 3 && Q8N144.1 RecName: Full=Gap junction delta-3 protein; AltName: Full=Connexin-31.9; Short=Cx31.9; AltName: Full=Gap junction alpha-11 protein; AltName: Full=Gap junction chi-1 protein && PF00029:Connexin	Connexin
117012667	0	0	0	0	0	0	0	0	0	0	0	0	0	0	0.0636886	0	0	0.0505875	0	0	0	0	0	0.114067	0	0.064312	0	0	KRT20	NC_046304.1	37135872	37143391	-	1623	protein_coding	keratin 20 && Q9D312.1 RecName: Full=Keratin, type I cytoskeletal 20; AltName: Full=Cytokeratin-20; Short=CK-20; AltName: Full=Keratin-20; Short=K20 && PF00038:Intermediate filament protein	Filament
117012668	216	259	161	249	158	310	268	268	178	281	320	252	278	167	36.38	1.06894	3.83013	18.0672	10.0712	4.47671	12.5576	12.711	29.9954	3.64407	3.20736	2.28284	0.117668	5.13912	TLCD2	NC_046304.1	16236468	16240400	+	2972	protein_coding	TLC domain containing 2 && A6NGC4.3 RecName: Full=TLC domain-containing protein 2 && PF03798:TLC domain	LAG1
117012669	105	745	160	202	186	412	516	405	69	402	165	340	380	349	0.179456	0	0	0	0	0	0	0.32308	0	0	0	0	0	0.373471	TMEM95	NC_046304.1	11497616	11499084	-	576	protein_coding	transmembrane protein 95%2C transcript variant X2 && Q3KNT9.1 RecName: Full=Transmembrane protein 95; Flags: Precursor && PF15203:TMEM95 family	-
117012671	91	10	68	699	20	92	50	120	66	50	463	244	68	74	0.0926501	1.78883	0.641697	0.343426	0.778663	1.2304	2.00654	1.83481	0.482916	2.71032	0.836113	3.49279	1.49761	0.224953	CACNG4	NC_046304.1	43767676	43823707	-	3347	protein_coding	calcium voltage-gated channel auxiliary subunit gamma 4 && Q9UBN1.1 RecName: Full=Voltage-dependent calcium channel gamma-4 subunit; AltName: Full=Neuronal voltage-gated calcium channel gamma-4 subunit; AltName: Full=Transmembrane AMPAR regulatory protein gamma-4; Short=TARP gamma-4 && PF00822:PMP-22/EMP/MP20/Claudin family	-
117012672	167	267	843	303	681	330	244	349	353	373	476	243	186	200	0.953964	3.16473	2.90929	1.51545	1.6223	1.79185	1.85656	1.82826	1.29551	2.67308	3.41061	2.20627	2.42925	0.99266	DBF4B	NC_046304.1	39633759	39654956	+	3359	protein_coding	DBF4 zinc finger B%2C transcript variant X1 && Q8NFT6.1 RecName: Full=Protein DBF4 homolog B; AltName: Full=Activator of S phase kinase-like protein 1; Short=ASK-like protein 1; AltName: Full=Chiffon homolog B; AltName: Full=Dbf4-related factor 1 && PF07535:DBF zinc finger	-
117012673	125	11	20	138	122	48	24	57	91	49	139	126	9	72	4.31307	2.49126	3.41157	3.81514	4.49361	4.10558	1.5467	1.98536	2.35813	0.131672	4.18808	3.86037	1.65817	5.35503	LOC117012673	NC_046304.1	2971131	2977671	-	2109	lncRNA	uncharacterized LOC117012673%2C transcript variant X1 && - && -	-
117012674	401	325	187	440	420	603	578	599	519	570	247	363	239	344	13.9923	11.9208	135.152	14.5183	27.2561	17.2555	3.97805	24.3965	78.3899	7.33752	32.7412	9.80138	2.701	21.3807	MYL4	NC_046304.1	41247509	41258221	+	820	protein_coding	myosin light chain 4 && P12829.3 RecName: Full=Myosin light chain 4; AltName: Full=Myosin light chain 1, embryonic muscle/atrial isoform; AltName: Full=Myosin light chain alkali GT-1 isoform && -	-
117012675	483	444	332	536	299	558	740	452	136	369	384	784	571	759	10.7762	0.564172	1.30484	4.54911	2.68689	0.769819	2.61128	2.98474	2.17544	2.04702	0.616309	0.963883	0.453247	1.46375	NOS2	NC_046304.1	19408839	19439895	+	4115	protein_coding	nitric oxide synthase 2 && Q27995.3 RecName: Full=Nitric oxide synthase, inducible; AltName: Full=Inducible NO synthase; Short=Inducible NOS; Short=iNOS; AltName: Full=NOS type II; Short=NOSII; AltName: Full=Peptidyl-cysteine S-nitrosylase NOS2 && PF00667:FAD binding domain|PF00258:Flavodoxin|PF00175:Oxidoreductase NAD-binding domain|PF02898:Nitric oxide synthase, oxygenase domain	NAD_binding_1
117012676	0	0	4	12	7	5	1	0	1	3	1	0	1	2	1.69333	1.56651	13.5382	4.32739	7.87503	2.18106	0.82001	1.52428	3.01089	1.45046	5.10761	2.67637	2.07567	1.68541	LOC117012676	NC_046304.1	54306013	54309961	-	1404	lncRNA	uncharacterized LOC117012676 && - && -	-
117012677	0	0	0	0	0	0	0	0	0	0	0	0	0	0	2.07758	1.91759	1.00528	0.678167	0.782795	1.07571	1.34719	1.40903	0.684649	1.32528	0.168548	0.574771	1.05914	0.592288	WNT3	NC_046304.1	40498610	40547097	+	3632	protein_coding	Wnt family member 3%2C transcript variant X2 && P56703.2 RecName: Full=Proto-oncogene Wnt-3; AltName: Full=Proto-oncogene Int-4 homolog; Flags: Precursor && PF00110:wnt family	wnt
117012678	1077	597	1056	1124	1124	1041	1075	1153	1207	918	1474	953	970	1104	361.964	129.451	336.057	276.31	327.637	483.478	215.197	297.523	727.735	223.161	249.514	189.961	185.044	214.555	RPL23	NC_046304.1	35763334	35767446	-	572	protein_coding	ribosomal protein L23 && Q90YU5.2 RecName: Full=60S ribosomal protein L23 >P62831.1 RecName: Full=60S ribosomal protein L23; AltName: Full=Ribosomal protein L17 >P62832.1 RecName: Full=60S ribosomal protein L23 >P62829.1 RecName: Full=60S ribosomal protein L23; AltName: Full=60S ribosomal protein L17 >P62830.1 RecName: Full=60S ribosomal protein L23 >Q3T057.2 RecName: Full=60S ribosomal protein L…	-
117012679	69	39	140	121	36	124	68	65	21	17	189	137	103	55	8.67497	19.9313	14.7246	9.99604	21.8442	18.9719	20.413	17.5976	26.7476	15.8653	11.2675	13.9418	27.0066	23.3936	SAT2	NC_046304.1	11263831	11265476	+	846	protein_coding	spermidine/spermine N1-acetyltransferase family member 2 && Q7PCJ8.1 RecName: Full=Diamine acetyltransferase 2; AltName: Full=Polyamine N-acetyltransferase 2; AltName: Full=Spermidine/spermine N(1)-acetyltransferase 2 && PF00583:Acetyltransferase (GNAT) family	Acetyltransf_1
117012680	0	0	0	0	0	0	0	0	0	0	0	0	0	0	0.345131	0	0.179279	0.137068	0.26369	0.176283	0	0.155337	0	0	0.145997	0	0	0	LOC117012680	NC_046285.1	61781372	61781970	+	599	pseudogene	- && Q7M0E3.3 RecName: Full=Destrin; AltName: Full=Actin-depolymerizing factor; Short=ADF && PF00241:Cofilin/tropomyosin-type actin-binding protein	Cofilin_ADF
117012681	0	0	1	0	0	0	0	0	0	0	0	0	0	0	0.12683	3.44824	2.76705	1.71259	1.93804	3.75732	3.94359	2.28337	1.90694	2.72586	0.965729	1.34475	3.00363	1.51771	VTN	NC_046304.1	19013917	19016832	+	1630	protein_coding	vitronectin && P04004.1 RecName: Full=Vitronectin; Short=VN; AltName: Full=S-protein; AltName: Full=Serum-spreading factor; AltName: Full=V75; Contains: RecName: Full=Vitronectin V65 subunit; Contains: RecName: Full=Vitronectin V10 subunit; Contains: RecName: Full=Somatomedin-B; Flags: Precursor && PF00045:Hemopexin|PF01033:Somatomedin B domain	Hemopexin
117012682	649	210	155	430	377	459	368	527	856	328	705	393	312	371	104.588	33.2189	68.7994	57.2589	84.5764	82.6276	90.9513	106.245	325.38	78.9981	113.708	94.0146	73.8549	82.6403	RPL38	NC_046304.1	49508743	49512857	+	423	protein_coding	ribosomal protein L38%2C transcript variant X1 && P63174.2 RecName: Full=60S ribosomal protein L38 >P63173.2 RecName: Full=60S ribosomal protein L38 >Q32PB9.4 RecName: Full=60S ribosomal protein L38 && PF01781:Ribosomal L38e protein family	-
117012683	247	440	735	506	474	642	967	632	142	532	1104	665	1298	352	89.5745	71.6999	82.7366	69.1459	126.678	127.864	109.568	114.807	246.881	122.978	105.269	66.0414	83.6222	96.603	ATP5MC1	NC_046304.1	34243872	34246682	-	697	protein_coding	ATP synthase membrane subunit c locus 1%2C transcript variant X2 && P17605.2 RecName: Full=ATP synthase F(0) complex subunit C1, mitochondrial; AltName: Full=ATP synthase lipid-binding protein; AltName: Full=ATP synthase proteolipid P1; AltName: Full=ATPase protein 9; AltName: Full=ATPase subunit c; Flags: Precursor && PF00137:ATP synthase subunit C	-
117012684	309	158	145	481	493	315	370	310	600	309	167	186	177	535	4.17877	0.720366	1.29637	1.77484	1.9511	1.71938	1.26593	1.67182	3.14147	1.89705	0.8593	1.58238	0.654517	1.75139	BCL6B	NC_046304.1	12284498	12290362	-	3562	protein_coding	BCL6B transcription repressor%2C transcript variant X2 && Q8N143.2 RecName: Full=B-cell CLL/lymphoma 6 member B protein; AltName: Full=Bcl6-associated zinc finger protein; AltName: Full=Zinc finger protein 62 && PF00651:BTB/POZ domain	BTB
117012685	1727	1133	971	1539	976	905	1084	1191	528	791	1362	1275	999	1354	5.33747	1.86614	1.87441	3.04529	5.22673	6.83478	6.21001	5.21064	13.2922	6.46276	2.60766	5.69337	3.47589	7.27494	ARL4D	NC_046304.1	38746085	38748026	+	1375	protein_coding	ADP ribosylation factor like GTPase 4D && Q0VC18.1 RecName: Full=ADP-ribosylation factor-like protein 4D && PF00025:ADP-ribosylation factor family	Arf
117012686	74	65	43	149	122	70	112	97	48	94	53	69	65	144	8.93825	4.26038	175.236	17.1765	39.9833	21.9434	1.73952	20.2446	53.5825	12.0064	37.3227	3.49384	3.57675	5.25047	PVALEF	NC_046304.1	54210954	54216000	+	717	protein_coding	parvalbumin like EF-hand containing && P02617.1 RecName: Full=Parvalbumin beta; AltName: Full=Parvalbumin pI 4.50 && PF13499:EF-hand domain pair	-
117012687	160	110	111	235	188	147	205	203	159	238	176	177	149	255	0.0306908	0.036279	0	0.048755	0.0468974	0	0.0569722	0.0276268	0.0738315	0.0549677	0.0259656	0.0309912	0.0692217	0	LOC117012687	NC_046304.1	42179386	42193229	+	3368	protein_coding	angiotensin-converting enzyme-like protein Ace3 && P09470.3 RecName: Full=Angiotensin-converting enzyme; Short=ACE; AltName: Full=Dipeptidyl carboxypeptidase I; AltName: Full=Kininase II; AltName: CD_antigen=CD143; Contains: RecName: Full=Angiotensin-converting enzyme, soluble form; Flags: Precursor && PF01401:Angiotensin-converting enzyme	Peptidase_M2
117012688	0	0	0	0	0	0	0	0	0	0	0	0	0	0	1.88887	3.74699	1.71424	2.86267	1.50121	2.28442	1.98492	1.0749	0.74427	1.84703	1.94706	2.72949	1.79959	3.41136	ADAMTS5	NC_046285.1	94200191	94247121	-	9522	protein_coding	ADAM metallopeptidase with thrombospondin type 1 motif 5 && Q9UNA0.2 RecName: Full=A disintegrin and metalloproteinase with thrombospondin motifs 5; Short=ADAM-TS 5; Short=ADAM-TS5; Short=ADAMTS-5; AltName: Full=A disintegrin and metalloproteinase with thrombospondin motifs 11; Short=ADAM-TS 11; Short=ADAMTS-11; AltName: Full=ADMP-2; AltName: Full=Aggrecanase-2; Flags: Precursor && PF05986:ADAM-T…	TSP_1
117012689	155	430	391	204	161	376	221	402	132	278	808	635	516	184	0	0	0	0.115476	0.111076	0	0	0	0	0	0	0	0	0	C21H17orf64	NC_046304.1	24891485	24898198	+	711	protein_coding	chromosome 21 C17orf64 homolog && Q86WR6.2 RecName: Full=Uncharacterized protein C17orf64 && PF13907:Domain of unknown function (DUF4208)	-
117012690	0	11	4	8	1	13	3	4	4	0	12	12	12	8	3.96801	0.938102	0.618357	1.81226	1.21267	1.26672	1.70337	2.00918	3.57962	1.86553	1.42676	1.60274	0.894967	2.27093	LOC117012690	NC_046304.1	10322671	10362427	+	2084	protein_coding	major facilitator superfamily domain-containing protein 6-like && Q8IWD5.2 RecName: Full=Major facilitator superfamily domain-containing protein 6-like && PF13863:Domain of unknown function (DUF4200)|PF12832:MFS_1 like family	-
117012691	7	1	3	0	0	2	0	0	0	0	0	0	0	3	5.90184	1.69428	1.88323	5.29052	6.40949	3.78966	3.28673	2.88401	9.78634	3.5486	1.53362	0.936511	0.380324	3.55315	DNAI2	NC_046304.1	49565606	49584319	+	2452	protein_coding	dynein axonemal intermediate chain 2 && Q9GZS0.2 RecName: Full=Dynein intermediate chain 2, axonemal; AltName: Full=Axonemal dynein intermediate chain 2 && -	-
117012692	224	157	189	188	180	168	116	118	205	122	190	145	126	136	1.34041	1.64542	1.44612	1.84272	2.32396	3.26524	6.12492	3.20212	3.84469	2.30837	1.13404	2.13442	5.93021	1.2875	C1QL1	NC_046304.1	39821030	39828303	-	2005	protein_coding	complement C1q like 1 && O88992.2 RecName: Full=C1q-related factor; AltName: Full=C1q and tumor necrosis factor-related protein 14; Short=C1q/TNF-related protein 14; Short=CTRP14; AltName: Full=Complement component 1 Q subcomponent-like 1; Flags: Precursor && PF01391:Collagen triple helix repeat (20 copies)|PF00386:C1q domain	Collagen
117012693	564	901	480	629	495	401	440	471	106	455	543	496	436	364	0.329193	1.47871	0.2052	0.0522952	0.855146	0.874342	1.03885	0.711188	0	1.0023	1.28115	0.86428	2.15319	0.95913	LOC117012693	NC_046304.1	40693264	40702643	+	1570	lncRNA	uncharacterized LOC117012693 && P84082.1 RecName: Full=ADP-ribosylation factor 2 >P84081.1 RecName: Full=ADP-ribosylation factor 2 >Q8BSL7.2 RecName: Full=ADP-ribosylation factor 2 && -	-
117012694	122	93	88	124	46	50	67	93	15	67	90	90	90	68	0.308976	0.796877	0.291815	0.267729	0.150225	0.373021	0.521419	0.27813	0.16893	0.402459	0.427755	0.340364	0.918618	0.292281	KCNH4	NC_046304.1	37998491	38014846	-	3680	protein_coding	potassium voltage-gated channel subfamily H member 4 && Q9UQ05.1 RecName: Full=Potassium voltage-gated channel subfamily H member 4; AltName: Full=Brain-specific eag-like channel 2; Short=BEC2; AltName: Full=Ether-a-go-go-like potassium channel 1; Short=ELK channel 1; Short=ELK1; AltName: Full=Voltage-gated potassium channel subunit Kv12.3 && PF00520:Ion transport protein|PF13426:PAS domain	Ion_trans
117012695	127	80	79	133	113	94	78	89	43	52	117	64	55	64	89.4483	39.9249	40.4874	60.8774	86.5609	64.0765	54.1714	57.2148	195.204	58.8298	41.1355	37.4788	44.3675	72.9937	RAMP2	NC_046304.1	38423009	38425107	+	1114	protein_coding	receptor activity modifying protein 2%2C transcript variant X2 && O60895.2 RecName: Full=Receptor activity-modifying protein 2; AltName: Full=Calcitonin-receptor-like receptor activity-modifying protein 2; Short=CRLR activity-modifying protein 2; Flags: Precursor && PF04901:Receptor activity modifying family	-
117012697	281	98	1591	593	1090	400	164	366	624	223	1197	422	200	319	1.54278	0.911849	0.400702	0.612712	1.17874	0.394006	1.43196	0.347191	0	0.690788	0.326314	1.55789	1.73984	2.00671	LOC117012697	NC_046304.1	38419504	38423139	-	268	lncRNA	uncharacterized LOC117012697 && - && -	-
117012698	3	3	10	6	12	2	0	1	2	0	0	0	0	0	0.380224	0.684885	0.884085	0.690307	0.193669	0.517888	0.554573	0.228177	0.108891	0.210782	0.428912	0.658193	0.387952	0.263765	ZNF624	NC_046304.1	4336850	4363403	-	5709	protein_coding	zinc finger protein 624 && Q9P2J8.3 RecName: Full=Zinc finger protein 624 && PF00096:Zinc finger, C2H2 type|PF01352:KRAB box	KRAB
117012700	73	104	108	124	68	75	127	53	18	67	85	108	86	52	0	0	0.337698	0.129093	0	0	0	0	0	0	0	0	0	0	LOC117012700	NC_046304.1	4357523	4358158	+	636	pseudogene	- && O09044.1 RecName: Full=Synaptosomal-associated protein 23; Short=SNAP-23; AltName: Full=Syndet; AltName: Full=Vesicle-membrane fusion protein SNAP-23 && PF00835:SNAP-25 family	-
117012701	62	24	44	100	76	67	103	95	62	139	58	75	62	70	0.210737	0	0.109468	0.167387	0	0	0.0977993	0.0948493	0	0	0	0	0	0.109643	ZPBP2	NC_046304.1	36438905	36444802	+	981	protein_coding	zona pellucida binding protein 2 && Q6X784.1 RecName: Full=Zona pellucida-binding protein 2; AltName: Full=ZPBP-like protein; Flags: Precursor && PF07354:Zona-pellucida-binding protein (Sp38)	-
117012702	0	0	0	0	0	0	0	1	0	0	0	1	1	0	0.0470918	0	0.0978479	0.0748095	0.0719593	0	0	0	0.0566434	0	0.0796831	0.0475528	0	0	HOXB8	NC_046304.1	34448340	34451343	+	2195	protein_coding	homeobox B8%2C transcript variant X1 && P17481.2 RecName: Full=Homeobox protein Hox-B8; AltName: Full=Homeobox protein Hox-2.4; AltName: Full=Homeobox protein Hox-2D && PF00046:Homeobox domain	Homeobox
117012703	37	32	56	84	70	37	87	34	75	96	23	31	26	49	0.243216	0.287501	0.252678	0.289777	1.39368	0	0.112872	0	0	0	0.308655	0	0.685702	0.253081	HOXB7	NC_046304.1	34452627	34455564	+	850	protein_coding	homeobox B7 && Q9TT89.1 RecName: Full=Homeobox protein Hox-B7 && PF00046:Homeobox domain	Homeobox
117012704	2450	43	94	455	277	133	259	402	606	155	177	102	95	377	18.3319	31.4245	15.4556	20.5712	18.7621	13.0388	23.9058	18.2496	6.25096	16.314	13.8184	16.3199	19.5141	25.4637	MSI2	NC_046304.1	27856672	28234854	-	3620	protein_coding	musashi RNA binding protein 2%2C transcript variant X8 && Q96DH6.1 RecName: Full=RNA-binding protein Musashi homolog 2; Short=Musashi-2 && PF00076:RNA recognition motif. (a.k.a. RRM, RBD, or RNP domain)	RRM_1
117012705	0	0	0	0	0	0	0	0	0	0	0	0	0	0	3.54907	2.42036	1.80812	4.93325	5.13639	2.68429	2.59728	2.42678	5.45929	2.13919	0.923892	1.24055	0.423329	3.37344	MYCBPAP	NC_046304.1	33059319	33077868	-	3029	protein_coding	MYCBP associated protein && Q8TBZ2.2 RecName: Full=MYCBP-associated protein; AltName: Full=AMAM-1; AltName: Full=AMY-1-binding protein 1; Short=AMAP-1 && PF14646:MYCBP-associated protein family	-
117012706	96	37	845	440	899	98	54	109	56	77	339	105	81	148	5.68089	24.2861	7.63254	7.19253	8.68075	15.9699	17.1267	16.0718	14.6938	23.3709	11.7807	14.4922	20.8091	14.8894	CHST2	NC_046285.1	2390601	2393125	+	2420	protein_coding	carbohydrate sulfotransferase 2 && Q9Y4C5.2 RecName: Full=Carbohydrate sulfotransferase 2; AltName: Full=Galactose/N-acetylglucosamine/N-acetylglucosamine 6-O-sulfotransferase 2; Short=GST-2; AltName: Full=N-acetylglucosamine 6-O-sulfotransferase 1; Short=GlcNAc6ST-1; Short=Gn6ST-1 && PF00685:Sulfotransferase domain	Sulfotransfer_1
117012707	37	327	44	33	23	240	310	308	25	475	117	329	227	55	1.37082	0.424397	2.44141	1.39993	1.64584	1.0336	0.484704	0.852026	1.21702	0.409194	4.8876	1.38424	0.699343	1.29058	PIK3R6	NC_046304.1	10261594	10320289	+	3167	protein_coding	phosphoinositide-3-kinase regulatory subunit 6%2C transcript variant X1 && Q5UE93.1 RecName: Full=Phosphoinositide 3-kinase regulatory subunit 6; AltName: Full=Phosphoinositide 3-kinase gamma adapter protein of 87 kDa; AltName: Full=p84 PI3K adapter protein; Short=p84 PIKAP; AltName: Full=p87 PI3K adapter protein; Short=p87PIKAP && PF10486:Phosphoinositide 3-kinase gamma adapter protein p101 subu…	-
117012708	1	0	1	2	3	0	0	0	0	0	1	3	0	0	74.3395	0.802108	4.38638	17.846	13.5946	13.0163	15.1155	18.1208	43.8019	4.72618	18.4345	48.8774	0.680201	10.1205	KRT23	NC_046304.1	37178660	37192215	-	1371	protein_coding	keratin 23 && Q9C075.2 RecName: Full=Keratin, type I cytoskeletal 23; AltName: Full=Cytokeratin-23; Short=CK-23; AltName: Full=Keratin-23; Short=K23 && PF00038:Intermediate filament protein	Filament
117012709	441	290	182	368	186	137	271	271	63	227	327	242	220	212	0.185328	0.109536	0.0722017	0.165605	0.106197	0.189321	0.23652	0.375358	0.306511	0.228198	0.137195	0.0467855	0.0522499	0.16874	GLP2R	NC_046304.1	9448505	9512426	-	4462	protein_coding	glucagon like peptide 2 receptor && O95838.1 RecName: Full=Glucagon-like peptide 2 receptor; Short=GLP-2 receptor; Short=GLP-2-R; Short=GLP-2R && PF02793:Hormone receptor domain|PF00002:7 transmembrane receptor (Secretin family)	7tm_2
117012710	61	6	27	38	17	73	106	58	56	68	33	57	7	43	0	0.0710807	0.0624712	0	0	0	0.0558122	0	0.0723282	0.269243	0.610486	0.364322	0.271249	0.187713	GSG1L2	NC_046304.1	9515307	9528947	+	1719	protein_coding	GSG1 like 2 && A8MUP6.3 RecName: Full=Germ cell-specific gene 1-like protein 2; Short=GSG1-like protein 2 && PF07803:GSG1-like protein	-
117012711	79	105	97	133	59	80	105	69	44	71	84	92	86	68	1.76796	3.48312	3.12246	1.40428	2.02616	2.88968	2.51613	2.75852	2.69363	5.2774	2.84195	3.86807	3.85463	1.34909	RAC3	NC_046304.1	54779764	54782531	+	1754	protein_coding	Rac family small GTPase 3%2C transcript variant X3 && P60763.1 RecName: Full=Ras-related C3 botulinum toxin substrate 3; AltName: Full=p21-Rac3; Flags: Precursor >P60764.1 RecName: Full=Ras-related C3 botulinum toxin substrate 3; AltName: Full=p21-Rac3; Flags: Precursor && PF00071:Ras family	Ras
117012712	249	268	298	471	283	378	450	332	230	322	307	326	309	273	35.0942	39.8551	31.4307	28.3023	32.001	24.1406	29.4532	32.8615	22.9661	41.1503	31.7103	30.0067	31.6917	30.1866	UBE2Z	NC_046304.1	34223413	34237936	-	3075	protein_coding	ubiquitin conjugating enzyme E2 Z && Q3B7D1.2 RecName: Full=Ubiquitin-conjugating enzyme E2 Z; AltName: Full=E2 ubiquitin-conjugating enzyme Z; AltName: Full=Uba6-specific E2 conjugating enzyme 1; Short=Use1; AltName: Full=Ubiquitin carrier protein Z; AltName: Full=Ubiquitin-protein ligase Z && PF00179:Ubiquitin-conjugating enzyme	UQ_con
117012713	26	10	17	57	29	37	18	22	39	22	20	16	13	29	40.1713	39.5873	48.3414	40.6681	48.8367	57.6488	48.7925	43.6249	133.144	50.4641	46.7229	39.1825	40.3091	49.5913	SNF8	NC_046304.1	34215174	34222418	+	1284	protein_coding	SNF8 subunit of ESCRT-II && Q96H20.1 RecName: Full=Vacuolar-sorting protein SNF8; AltName: Full=ELL-associated protein of 30 kDa; AltName: Full=ESCRT-II complex subunit VPS22; Short=hVps22 && PF04157:EAP30/Vps36 family	-
117012714	117	145	61	94	119	64	135	98	10	123	137	110	115	79	8.98117	9.24027	8.985	8.76298	9.17037	7.87209	6.94666	8.20931	5.43474	5.08875	6.07404	5.48623	5.93944	4.49968	TBCCD1	NC_046285.1	59041953	59067776	+	3729	protein_coding	TBCC domain containing 1%2C transcript variant X1 && Q9NVR7.1 RecName: Full=TBCC domain-containing protein 1 && PF07986:Tubulin binding cofactor C	-
117012715	0	0	0	0	0	0	0	0	0	2	0	0	0	1	0	0.50283	0	0	0	0	0.19741	0.574365	0	0.380928	0.179943	0	0	0	LOC117012715	NC_046304.1	10387307	10388046	+	486	lncRNA	uncharacterized LOC117012715 && - && -	-
117012716	466	87	134	321	236	178	386	183	26	196	122	447	181	570	87.879	120.542	85.8743	79.7034	74.2735	87.9623	108.231	109.509	55.9057	122.599	89.9015	98.1642	108.06	82.538	CLTC	NC_046304.1	26427784	26492142	-	6534	protein_coding	clathrin heavy chain%2C transcript variant X4 && Q00610.5 RecName: Full=Clathrin heavy chain 1; AltName: Full=Clathrin heavy chain on chromosome 17; Short=CLH-17 && PF00637:Region in Clathrin and VPS|PF09268:Clathrin, heavy-chain linker|PF01394:Clathrin propeller repeat|PF13838:Clathrin-H-link	-
117012717	0	0	0	0	0	0	0	0	0	0	0	0	0	0	0	0	0	0	0	0.21862	0	0	0	0	0	0	0	0	LOC117012717	NC_046304.1	26483743	26484225	-	483	pseudogene	- && P43487.1 RecName: Full=Ran-specific GTPase-activating protein; AltName: Full=Ran-binding protein 1; Short=RanBP1 && PF00638:RanBP1 domain	-
117012718	198	765	518	457	694	612	719	866	425	1293	1020	881	990	418	64.5403	0	2.83066	13.3458	5.55126	1.21772	15.0155	16.8619	24.9211	0.914981	3.79392	4.29894	0.064014	7.26514	GSDMA	NC_046304.1	36502217	36512358	+	1821	protein_coding	gasdermin A && Q9EST1.1 RecName: Full=Gasdermin-A; AltName: Full=Gasdermin-1; AltName: Full=Gasdermin-A1 && PF04598:Gasdermin family	-
117012719	0	0	0	0	0	0	0	0	0	0	0	0	0	0	1.39577	3.81837	0.952903	1.2987	2.49845	3.42201	3.03518	2.58464	4.46099	4.60685	1.1134	2.21482	2.83328	4.27416	NXPH3	NC_046304.1	33796727	33801732	-	2592	protein_coding	neurexophilin 3%2C transcript variant X2 && O95157.3 RecName: Full=Neurexophilin-3; Flags: Precursor && PF06312:Neurexophilin	-
117012720	390	139	210	314	237	108	141	163	83	93	133	140	104	151	9.2518	6.77279	3.36655	4.77476	3.22934	4.74955	6.80001	4.60797	4.68858	6.35048	3.41703	3.98355	4.28992	4.10495	RNF227	NC_046304.1	11026061	11028361	+	2201	protein_coding	ring finger protein 227 && A6NIN4.3 RecName: Full=Putative uncharacterized protein FLJ38447 && PF15451:Domain of unknown function (DUF4632)|PF13639:Ring finger domain	-
117012721	1025	954	1277	1378	1752	1776	1695	1735	2134	1911	1790	1162	1338	943	0.5767	0.616782	0.827379	0.479882	0.881233	0.39275	0.331359	0.494406	0.594575	0.368885	0.627314	0.415961	0.402604	0.542941	TAC4	NC_046304.1	33590764	33600135	+	3764	protein_coding	tachykinin precursor 4%2C transcript variant X3 && Q86UU9.1 RecName: Full=Tachykinin-4; AltName: Full=Preprotachykinin-C; Short=PPT-C; Contains: RecName: Full=Endokinin-A; Short=EKA; Contains: RecName: Full=Endokinin-A/B; Short=EKA/B; Contains: RecName: Full=Endokinin-C; Short=EKC; Flags: Precursor && -	-
117012723	1	1	2	7	3	4	2	2	4	4	8	3	0	0	0.618962	15.0906	3.05445	1.47491	1.30049	9.01023	6.60673	6.40744	1.39595	7.55213	1.24371	1.17191	4.01362	0.644069	ASGR1	NC_046304.1	11650777	11654091	+	1336	protein_coding	asialoglycoprotein receptor 1%2C transcript variant X1 && Q5RBQ8.3 RecName: Full=Asialoglycoprotein receptor 1; Short=ASGP-R 1; Short=ASGPR 1 && PF00059:Lectin C-type domain|PF03954:Hepatic lectin, N-terminal domain	Lectin_C
117012724	0	0	0	0	0	0	0	0	0	0	0	0	0	0	11.9232	3.39411	4.49978	8.92933	10.2623	7.95432	6.27863	6.13305	16.4488	5.62192	5.35253	5.84794	2.08552	11.394	NOTUM	NC_046304.1	54721198	54728107	-	2124	protein_coding	notum%2C palmitoleoyl-protein carboxylesterase && Q8R116.2 RecName: Full=Palmitoleoyl-protein carboxylesterase NOTUM; Flags: Precursor && PF03283:Pectinacetylesterase	-
117012725	126	19	83	100	112	28	37	289	78	252	98	160	87	50	0.58326	0.306427	1.07725	1.02951	1.0398	1.25785	0.721814	0.408357	1.32517	0.11607	1.80936	1.04706	1.31552	1.07897	HOXB2	NC_046304.1	34517799	34520121	+	1595	protein_coding	homeobox B2 && P14652.1 RecName: Full=Homeobox protein Hox-B2; AltName: Full=Homeobox protein Hox-2.8; AltName: Full=Homeobox protein Hox-2H; AltName: Full=K8 && PF00046:Homeobox domain	Homeobox
117012726	0	0	0	0	0	0	0	0	0	0	0	0	0	0	0.463181	1.27754	0.802002	1.28766	1.17962	1.34062	1.50468	1.52878	1.94994	2.07391	0.130623	1.637	1.8282	0.722954	MARCHF10	NC_046304.1	41693253	41742562	-	1339	protein_coding	membrane associated ring-CH-type finger 10%2C transcript variant X2 && Q8NA82.3 RecName: Full=Probable E3 ubiquitin-protein ligase MARCH10; AltName: Full=Membrane-associated RING finger protein 10; AltName: Full=Membrane-associated RING-CH protein X; Short=MARCH-X; AltName: Full=RING finger protein 190 && -	-
117012728	0	0	0	0	0	0	0	0	0	0	0	0	0	0	11.8949	5.83521	13.4081	8.69219	8.9063	13.427	9.10834	10.6003	13.3775	8.14875	11.4724	9.84928	7.6461	8.84984	LOC117012728	NC_046304.1	12365890	12367627	+	1738	protein_coding	heterogeneous nuclear ribonucleoprotein A1-like && P04256.3 RecName: Full=Heterogeneous nuclear ribonucleoprotein A1; Short=hnRNP A1; AltName: Full=Helix-destabilizing protein; Short=HDP; AltName: Full=Single-strand RNA-binding protein; AltName: Full=hnRNP core protein A1; Contains: RecName: Full=Heterogeneous nuclear ribonucleoprotein A1, N-terminally processed && PF11627:Nuclear factor hnRNPA1|…	RRM_1
117012729	971	364	312	753	884	298	733	661	288	456	432	381	670	640	6.47526	5.33694	4.9991	5.70949	4.1757	4.49076	6.72691	7.1657	4.64459	5.31986	5.67936	4.37909	4.89056	3.5235	TEFM	NC_046304.1	20541080	20546474	-	1740	protein_coding	transcription elongation factor%2C mitochondrial && Q96QE5.1 RecName: Full=Transcription elongation factor, mitochondrial; Flags: Precursor && PF12836:Helix-hairpin-helix motif	-
117012730	273	270	330	373	290	250	274	280	137	216	417	338	266	310	0.372013	1.00514	0.110425	0.379913	0.0406043	0.814346	0.493271	0.956783	0.127848	0.61869	0.404663	0.32199	0.83906	0.276503	PIPOX	NC_046304.1	18491673	18503955	-	1945	protein_coding	pipecolic acid and sarcosine oxidase%2C transcript variant X2 && Q29RU9.2 RecName: Full=Peroxisomal sarcosine oxidase; Short=PSO; AltName: Full=L-pipecolate oxidase; AltName: Full=L-pipecolic acid oxidase && PF01266:FAD dependent oxidoreductase	DAO
[truncated: 27,319 more rows]
