# Supplementary material for: Divergence of cochlear transcriptomics between reference‑based and reference‑free transcriptome analyses among Rhinolophus ferrumequinum populations
Source: PLoS One. 2023 Jul 11;18(7):e0288404. doi: 10.1371/journal.pone.0288404 (PMC10335675; doi:10.1371/journal.pone.0288404)
Supplement: S3 Table — (XLSX) [file pone.0288404.s003.xlsx]

## Sheet: wucan_count
S3Table: Gene details of 14 individuals obtained by the reference-free method.
id	Length	HN1_count	HN2_count	HN3_count	HN4_count	HN5_count	JL1_count	JL2_count	JL3_count	JL4_count	JL5_count	YN1_count	YN2_count	YN3_count	YN4_count	HN1_FPKM	HN2_FPKM	HN3_FPKM	HN4_FPKM	HN5_FPKM	JL1_FPKM	JL2_FPKM	JL3_FPKM	JL4_FPKM	JL5_FPKM	YN1_FPKM	YN2_FPKM	YN3_FPKM	YN4_FPKM	Swissprot-ID
Unigene0000001	1733	0	2	2	40	205	0	2	65	6	15	68	91	98	45	0	0.00349058	0.00349058	0.0698116	0.357785	0	0.00349058	0.113444	0.0104717	0.0261794	0.11868	0.158821	0.171039	0.0785381	sp|Q9UI33|SCNBA_HUMAN
Unigene0000002	1736	12	81	22	0	44	2	67	4	0	0	29	6	146	73	0.0209073	0.141124	0.03833	0	0.0766601	0.00348455	0.116732	0.0069691	0	0	0.050526	0.0104537	0.254372	0.127186	sp|P58295|SC6A5_RAT
Unigene0000003	204	4	3	2	0	6	5	5	6	6	6	4	0	4	9	0.0593057	0.0444793	0.0296528	0	0.0889585	0.0741321	0.0741321	0.0889585	0.0889585	0.0889585	0.0593057	0	0.0593057	0.133438	--
Unigene0000004	2379	24	83	95	39	16	591	0	23	171	74	29	19	0	19	0.0305129	0.105524	0.12078	0.0495834	0.0203419	0.75138	0	0.0292415	0.217404	0.0940814	0.0368697	0.024156	0	0.024156	sp|Q9UKI9|PO2F3_HUMAN
Unigene0000005	271	0	0	0	0	0	0	0	0	0	0	20	0	0	0	0	0	0	0	0	0	0	0	0	0	0.223217	0	0	0	sp|P10798|RBS3B_ARATH
Unigene0000006	1573	19	4	22	14	9	14	32	23	4	17	107	100	63	40	0.0365335	0.00769126	0.0423019	0.0269194	0.0173053	0.0269194	0.0615301	0.0442248	0.00769126	0.0326879	0.205741	0.192282	0.121137	0.0769126	--
Unigene0000007	3415	1448	1749	1654	15	2685	96	2338	359	37	56	778	1216	1217	610	1.28246	1.54905	1.46491	0.0132852	2.37804	0.0850251	2.07071	0.317958	0.0327701	0.049598	0.689057	1.07698	1.07787	0.540263	sp|Q9Y5R2|MMP24_HUMAN
Unigene0000008	1842	307	356	295	249	378	321	367	274	345	296	488	351	342	356	0.504098	0.584557	0.484394	0.408861	0.620681	0.527086	0.602619	0.449912	0.566495	0.486036	0.801303	0.576347	0.561569	0.584557	sp|Q9NX04|CA109_HUMAN
Unigene0000009	4567	200	428	428	80	428	551	157	377	610	715	477	427	182	357	0.132454	0.283452	0.283452	0.0529816	0.283452	0.364911	0.103976	0.249676	0.403985	0.473523	0.315903	0.282789	0.120533	0.236431	sp|Q96J84|KIRR1_HUMAN
Unigene0000010	432	2	10	8	2	9	12	17	12	5	8	6	8	0	5	0.0140027	0.0700136	0.0560109	0.0140027	0.0630123	0.0840164	0.119023	0.0840164	0.0350068	0.0560109	0.0420082	0.0560109	0	0.0350068	--
Unigene0000011	1095	16	22	26	2	33	4	53	12	27	23	12	15	18	14	0.0441949	0.060768	0.0718167	0.00552436	0.091152	0.0110487	0.146396	0.0331462	0.0745789	0.0635302	0.0331462	0.0414327	0.0497193	0.0386705	--
Unigene0000012	7842	5414	6594	5925	3282	6798	5977	9386	7672	8058	9644	10154	7630	9215	8355	2.08813	2.54325	2.28522	1.26584	2.62193	2.30528	3.6201	2.95902	3.1079	3.7196	3.91631	2.94282	3.55414	3.22245	sp|Q86Z02|HIPK1_HUMAN
Unigene0000013	1301	27	32	25	9	35	62	58	56	92	70	42	11	25	22	0.0627701	0.0743942	0.0581205	0.0209234	0.0813687	0.144139	0.134839	0.13019	0.213883	0.162737	0.0976424	0.025573	0.0581205	0.051146	--
Unigene0000014	808	0	4	7	1	2	5	14	1	8	1	6	14	7	4	0	0.0149732	0.0262031	0.0037433	0.00748661	0.0187165	0.0524063	0.0037433	0.0299464	0.0037433	0.0224598	0.0524063	0.0262031	0.0149732	--
Unigene0000015	3513	347	422	517	289	563	506	270	764	591	719	776	443	389	414	0.298757	0.36333	0.445122	0.24882	0.484726	0.435651	0.232462	0.657781	0.508834	0.619038	0.668113	0.38141	0.334918	0.356442	sp|O14920|IKKB_HUMAN
Unigene0000016	680	7	13	12	0	6	3	42	2	22	0	22	8	27	19	0.0311355	0.057823	0.0533751	0	0.0266876	0.0133438	0.186813	0.00889585	0.0978544	0	0.0978544	0.0355834	0.120094	0.0845106	--
Unigene0000017	1804	433	345	259	181	284	202	329	449	444	205	459	232	297	273	0.725968	0.578428	0.43424	0.303465	0.476155	0.338674	0.551602	0.752794	0.744411	0.343703	0.76956	0.388972	0.497951	0.457712	--
Unigene0000018	2097	180	96	111	98	145	190	12	8	38	27	21	175	10	60	0.259621	0.138465	0.1601	0.141349	0.209139	0.274045	0.0173081	0.0115387	0.054809	0.0389432	0.0302892	0.25241	0.0144234	0.0865405	sp|Q9H336|CRLD1_HUMAN
Unigene0000019	4829	1042	1118	1004	238	1922	209	2148	1473	371	794	1144	749	1271	687	0.652645	0.700247	0.628844	0.149069	1.20382	0.130905	1.34538	0.922597	0.232372	0.497313	0.716531	0.469128	0.796076	0.430295	sp|P0C6S8|LIGO3_HUMAN
Unigene0000020	442	44	40	22	6	16	6	73	15	11	8	31	50	138	35	0.30109	0.273718	0.150545	0.0410578	0.109487	0.0410578	0.499536	0.102644	0.0752726	0.0547437	0.212132	0.342148	0.944329	0.239504	--
Unigene0000021	5482	3984	5801	3862	1795	4695	2876	6423	3247	4225	3076	3298	4536	5979	4700	2.1981	3.20059	2.13079	0.990357	2.59038	1.58678	3.54377	1.79147	2.33106	1.69712	1.81961	2.50265	3.2988	2.59314	sp|P43034|LIS1_HUMAN
Unigene0000022	3764	4446	4723	10142	28117	3160	9293	1923	2462	18508	3063	9851	4784	3553	3886	3.57262	3.7952	8.14968	22.5936	2.53924	7.46746	1.54524	1.97836	14.8722	2.4613	7.91584	3.84422	2.85504	3.12262	sp|P40305|IFI27_HUMAN
Unigene0000023	1496	630	435	202	273	310	351	917	337	535	182	527	487	476	436	1.27372	0.879476	0.4084	0.551947	0.626753	0.709646	1.85398	0.681341	1.08165	0.367965	1.06548	0.984609	0.962369	0.881498	--
Unigene0000024	2790	765	650	902	1054	902	737	478	1233	1203	1391	1557	695	626	720	0.829323	0.704653	0.977842	1.14262	0.977842	0.798969	0.518191	1.33667	1.30415	1.50796	1.68792	0.753437	0.678635	0.780539	sp|Q13724|MOGS_HUMAN
Unigene0000025	1318	1445	1492	1355	1321	1321	831	1195	1041	1281	1031	1061	833	1018	828	3.31603	3.42389	3.1095	3.03147	3.03147	1.90701	2.74232	2.38892	2.93968	2.36597	2.43482	1.9116	2.33614	1.90012	sp|Q02365|NDUB3_BOVIN
Unigene0000026	935	49	32	16	34	48	3	35	10	9	20	10	19	19	11	0.158508	0.103515	0.0517577	0.109985	0.155273	0.00970457	0.11322	0.0323485	0.0291137	0.0646971	0.0323485	0.0614622	0.0614622	0.0355834	--
Unigene0000027	9374	437	565	287	117	185	241	369	688	443	276	707	807	651	516	0.141001	0.182301	0.0926026	0.0377509	0.0596916	0.0777604	0.119061	0.221988	0.142937	0.0890534	0.228119	0.260384	0.21005	0.166491	sp|E1BGH8|MMS22_BOVIN
Unigene0000028	1118	17919	12323	15920	29184	10995	15794	6352	16312	16417	21612	18481	11730	9207	8995	48.4773	33.3381	43.0693	78.9531	29.7454	42.7284	17.1844	44.1298	44.4138	58.4682	49.9977	31.7338	24.9082	24.3347	sp|P79103|RS4_BOVIN
Unigene0000029	1498	51	45	49	82	69	87	49	42	74	56	33	51	28	38	0.102973	0.0908588	0.0989352	0.165565	0.139317	0.17566	0.0989352	0.0848016	0.149412	0.113069	0.0666298	0.102973	0.0565344	0.0767252	--
Unigene0000030	341	0	0	0	0	0	0	1	0	5	1	0	0	0	0	0	0	0	0	0	0	0.00886976	0	0.0443488	0.00886976	0	0	0	0	--
Unigene0000031	1530	146	216	165	182	98	386	191	317	357	231	177	166	177	166	0.288621	0.427001	0.326181	0.359788	0.193732	0.763066	0.377579	0.626663	0.705737	0.456654	0.349903	0.328158	0.349903	0.328158	sp|Q05B63|TRM11_BOVIN
Unigene0000032	5929	1573	1662	1399	1031	1099	1563	1436	1966	2273	1332	1385	1183	1148	1052	0.802442	0.847844	0.713679	0.525949	0.560638	0.797341	0.732554	1.00293	1.15954	0.6795	0.706537	0.603489	0.585635	0.536662	sp|Q8WUB2|F216A_HUMAN
Unigene0000033	4853	1481	1326	300	220	326	366	1449	913	1441	140	590	1350	1437	1269	0.92302	0.826418	0.186972	0.137113	0.203177	0.228106	0.903076	0.569019	0.89809	0.0872538	0.367712	0.841376	0.895598	0.790893	--
Unigene0000034	970	29	36	28	1	18	21	90	34	21	28	27	23	25	20	0.0904259	0.112253	0.0873077	0.00311813	0.0561264	0.0654808	0.280632	0.106017	0.0654808	0.0873077	0.0841896	0.0717171	0.0779533	0.0623627	--
Unigene0000035	1455	34	46	41	27	9	54	26	36	34	51	58	33	36	35	0.0706777	0.0956228	0.085229	0.0561264	0.0187088	0.112253	0.0540476	0.0748352	0.0706777	0.106017	0.120568	0.0685989	0.0748352	0.0727564	--
Unigene0000036	3853	222	211	156	107	126	448	366	272	542	261	188	187	130	183	0.174269	0.165634	0.122459	0.0839946	0.0989095	0.351678	0.287309	0.213519	0.425468	0.204884	0.147579	0.146794	0.102049	0.143654	sp|O00370|LORF2_HUMAN
Unigene0000037	934	29	18	4	0	1	1	72	22	17	2	3	18	22	18	0.0939112	0.0582897	0.0129533	0	0.00323832	0.00323832	0.233159	0.071243	0.0550514	0.00647664	0.00971496	0.0582897	0.071243	0.0582897	--
Unigene0000038	1914	1061	669	1377	960	736	451	387	1220	882	1016	2151	1635	1175	1049	1.67664	1.05718	2.176	1.51704	1.16306	0.712691	0.611555	1.9279	1.39378	1.60553	3.39911	2.5837	1.85679	1.65768	sp|P18155|MTDC_MOUSE
Unigene0000039	986	4	20	15	23	27	6	14	9	18	20	8	18	8	23	0.0122701	0.0613507	0.046013	0.0705533	0.0828234	0.0184052	0.0429455	0.0276078	0.0552156	0.0613507	0.0245403	0.0552156	0.0245403	0.0705533	sp|Q765Z4|EDN3_CANFA
Unigene0000040	589	107	43	30	10	99	4	52	18	29	16	17	39	40	25	0.549458	0.22081	0.154054	0.0513513	0.508377	0.0205405	0.267027	0.0924323	0.148919	0.082162	0.0872971	0.20027	0.205405	0.128378	--
Unigene0000041	3237	23	34	31	14	31	186	152	134	153	125	111	75	60	48	0.0214907	0.0317689	0.0289658	0.0130813	0.0289658	0.173795	0.142026	0.125207	0.14296	0.116798	0.103716	0.0700785	0.0560628	0.0448503	sp|Q6DFQ2|CQ085_XENTR
Unigene0000042	393	20	5	1	4	3	4	9	1	9	2	7	8	7	8	0.153923	0.0384808	0.00769616	0.0307846	0.0230885	0.0307846	0.0692654	0.00769616	0.0692654	0.0153923	0.0538731	0.0615692	0.0538731	0.0615692	sp|P11369|LORF2_MOUSE
Unigene0000043	2433	545	789	822	1182	813	1292	529	533	1364	1499	617	512	485	723	0.677518	0.980847	1.02187	1.46941	1.01068	1.60615	0.657628	0.6626	1.69566	1.86349	0.767025	0.636494	0.602929	0.898799	sp|O96013|PAK4_HUMAN
Unigene0000044	1517	9	6	12	3	56	86	78	66	61	72	14	23	17	25	0.0179442	0.0119628	0.0239256	0.00598139	0.111653	0.171466	0.155516	0.131591	0.121622	0.143553	0.0279132	0.0458573	0.0338945	0.0498449	sp|Q9H2D6|TARA_HUMAN
Unigene0000045	1474	8	9	1	4	17	16	20	106	62	74	39	15	6	6	0.0164157	0.0184676	0.00205196	0.00820784	0.0348833	0.0328314	0.0410392	0.217508	0.127222	0.151845	0.0800264	0.0307794	0.0123118	0.0123118	--
Unigene0000046	3453	1288	1776	1126	431	1318	1079	1533	1069	1828	894	871	1394	1625	1414	1.1282	1.55565	0.986298	0.377526	1.15448	0.945129	1.3428	0.93637	1.6012	0.783082	0.762936	1.22105	1.42339	1.23857	--
Unigene0000047	1634	12	26	20	4	26	76	43	43	69	67	28	15	24	24	0.0222124	0.0481269	0.0370207	0.00740414	0.0481269	0.140679	0.0795945	0.0795945	0.127721	0.124019	0.0518289	0.0277655	0.0444248	0.0444248	--
Unigene0000048	1918	162	226	126	116	142	127	18	53	80	51	71	121	14	54	0.255466	0.356391	0.198696	0.182926	0.223927	0.200273	0.0283851	0.0835783	0.126156	0.0804244	0.111963	0.190811	0.0220773	0.0851553	sp|Q8N6Y2|LRC17_HUMAN
Unigene0000049	1827	793	783	599	545	666	608	446	1067	1072	683	793	484	595	613	1.31281	1.29625	0.991641	0.902245	1.10256	1.00654	0.738351	1.76641	1.77469	1.1307	1.31281	0.80126	0.985019	1.01482	--
Unigene0000050	5604	624	638	819	214	1356	1154	1450	2491	1498	2113	1561	1132	1024	851	0.336785	0.344341	0.44203	0.1155	0.73186	0.622837	0.782594	1.34444	0.8085	1.14043	0.842502	0.610963	0.552673	0.459301	--
Unigene0000051	2762	26	26	46	92	29	173	24	55	137	131	120	48	20	47	0.0284719	0.0284719	0.0503733	0.100747	0.0317571	0.189447	0.0262817	0.060229	0.150025	0.143454	0.131409	0.0525635	0.0219014	0.0514684	--
Unigene0000052	2536	781	3594	4195	3301	1433	7122	267	834	4863	1822	923	1059	541	1212	0.931469	4.28643	5.00321	3.93698	1.70908	8.49413	0.318441	0.99468	5.79991	2.17303	1.10083	1.26303	0.64523	1.44551	sp|Q4R4P4|FA2H_MACFA
Unigene0000053	1538	225	148	56	43	38	62	143	54	111	26	41	139	100	107	0.442479	0.291053	0.110128	0.0845626	0.0747298	0.121928	0.28122	0.106195	0.21829	0.0511309	0.0806295	0.273354	0.196657	0.210423	--
Unigene0000054	2338	226	269	284	129	301	402	86	318	435	470	244	365	206	222	0.292368	0.347996	0.367401	0.166883	0.389393	0.520053	0.111255	0.411386	0.562744	0.608023	0.315654	0.472188	0.266495	0.287194	sp|O43679|LDB2_HUMAN
Unigene0000055	1147	43	37	36	15	22	44	44	16	45	37	14	25	48	34	0.113389	0.0975674	0.0949304	0.0395544	0.058013	0.116026	0.116026	0.0421913	0.118663	0.0975674	0.0369174	0.0659239	0.126574	0.0896565	--
Unigene0000056	1544	12	15	11	0	2	76	97	23	74	25	28	8	11	13	0.0235072	0.029384	0.0215482	0	0.00391786	0.148879	0.190016	0.0450554	0.144961	0.0489733	0.0548501	0.0156714	0.0215482	0.0254661	--
Unigene0000057	1061	25	15	24	57	17	6	7	82	39	72	79	25	68	42	0.0712674	0.0427605	0.0684167	0.16249	0.0484618	0.0171042	0.0199549	0.233757	0.111177	0.20525	0.225205	0.0712674	0.193847	0.119729	sp|Q14213|IL27B_HUMAN
Unigene0000058	4805	286	293	489	185	420	217	427	715	285	1755	917	288	464	287	0.180028	0.184434	0.307809	0.116451	0.264376	0.136594	0.268782	0.450069	0.179398	1.10471	0.577221	0.181287	0.292073	0.180657	sp|P54296|MYOM2_HUMAN
Unigene0000059	2709	61	92	83	12	128	95	75	116	134	119	224	177	174	177	0.0681063	0.102718	0.0926692	0.013398	0.142912	0.106067	0.0837372	0.129514	0.149611	0.132863	0.250095	0.19762	0.19427	0.19762	sp|Q8N895|ZN366_HUMAN
Unigene0000060	2327	923	1406	1142	543	945	1697	802	557	1450	1332	836	841	1200	1296	1.1997	1.82749	1.48435	0.705781	1.22829	2.20573	1.04242	0.723978	1.88468	1.73131	1.08662	1.09312	1.55974	1.68452	sp|Q96HH9|GRAM3_HUMAN
Unigene0000061	5281	2540	3106	3271	1227	3368	3079	3429	2762	3119	3288	4248	3418	3167	3133	1.45474	1.7789	1.8734	0.70274	1.92896	1.76344	1.96389	1.58188	1.78635	1.88314	2.43296	1.95759	1.81384	1.79436	sp|Q14671|PUM1_HUMAN
Unigene0000062	1774	623	610	506	478	484	535	579	463	505	517	527	442	497	405	1.06219	1.04002	0.862707	0.814968	0.825198	0.912151	0.987169	0.789394	0.861002	0.881461	0.898511	0.75359	0.847362	0.690507	--
Unigene0000063	1848	350	404	349	422	320	175	366	279	261	500	270	261	498	448	0.572839	0.66122	0.571202	0.69068	0.523738	0.286419	0.599026	0.456634	0.427174	0.818341	0.441904	0.427174	0.815068	0.733234	sp|Q7PCJ9|SAT2_PIG
Unigene0000064	1435	86	78	36	48	55	42	84	68	109	41	57	60	67	54	0.181265	0.164403	0.0758782	0.101171	0.115925	0.0885246	0.177049	0.143325	0.229742	0.0864168	0.12014	0.126464	0.141218	0.113817	--
Unigene0000065	926	385	325	300	638	515	123	270	334	400	545	147	145	146	159	1.25752	1.06155	0.979889	2.0839	1.68214	0.401754	0.8819	1.09094	1.30652	1.78013	0.480145	0.473613	0.476879	0.519341	sp|Q32L41|GFRP_BOVIN
Unigene0000066	1232	11	8	7	12	10	0	10	12	6	19	2	8	8	5	0.0270053	0.0196402	0.0171852	0.0294603	0.0245502	0	0.0245502	0.0294603	0.0147301	0.0466455	0.00491005	0.0196402	0.0196402	0.0122751	sp|Q96MH2|HEXI2_HUMAN
Unigene0000067	4655	1610	2070	2203	1869	3004	2285	1655	2430	2982	3477	2991	2179	1696	2351	1.0461	1.34498	1.4314	1.21438	1.95185	1.48468	1.07534	1.57889	1.93756	2.25918	1.9434	1.41581	1.10198	1.52756	sp|O15357|SHIP2_HUMAN
Unigene0000068	1283	5	13	6	3	2	48	17	26	86	59	22	20	28	24	0.0117872	0.0306467	0.0141446	0.00707231	0.00471487	0.113157	0.0400764	0.0612933	0.202739	0.139089	0.0518636	0.0471487	0.0660082	0.0565784	--
Unigene0000069	3363	113	128	105	93	145	334	279	254	391	312	209	156	154	105	0.101629	0.11512	0.0944341	0.0836416	0.130409	0.30039	0.250925	0.228441	0.351655	0.280604	0.187969	0.140302	0.138503	0.0944341	--
Unigene0000070	1551	38	55	31	16	23	23	32	29	62	18	29	39	21	34	0.0741034	0.107255	0.0604528	0.0312014	0.0448521	0.0448521	0.0624029	0.0565526	0.120906	0.0351016	0.0565526	0.0760535	0.0409519	0.0663031	--
Unigene0000071	1648	41	79	70	16	72	30	30	39	75	55	55	31	54	59	0.0752477	0.144989	0.128472	0.0293649	0.132142	0.0550593	0.0550593	0.0715771	0.137648	0.100942	0.100942	0.0568946	0.0991067	0.108283	sp|Q6P1L6|ZN343_HUMAN
Unigene0000072	573	6	4	5	18	7	3	1	4	2	4	6	8	8	11	0.0316711	0.0211141	0.0263926	0.0950133	0.0369496	0.0158355	0.00527852	0.0211141	0.010557	0.0211141	0.0316711	0.0422281	0.0422281	0.0580637	--
Unigene0000073	1265	7	2	7	0	22	27	75	43	32	35	18	30	27	15	0.0167369	0.00478196	0.0167369	0	0.0526016	0.0645565	0.179323	0.102812	0.0765113	0.0836843	0.0430376	0.0717294	0.0645565	0.0358647	--
Unigene0000074	239	4	8	0	3	3	16	4	8	15	8	7	5	2	8	0.0506207	0.101241	0	0.0379656	0.0379656	0.202483	0.0506207	0.101241	0.189828	0.101241	0.0885863	0.0632759	0.0253104	0.101241	--
Unigene0000075	232	0	0	0	0	0	1	0	3	3	1	1	0	1	41	0	0	0	0	0	0.013037	0	0.0391111	0.0391111	0.013037	0.013037	0	0.013037	0.534518	--
Unigene0000076	20110	71	12	588	28	143	1863	1308	3709	1436	8363	2074	241	196	275	0.0106786	0.00180483	0.0884365	0.00421126	0.0215075	0.280199	0.196726	0.557842	0.215978	1.25781	0.311934	0.0362469	0.0294788	0.0413606	sp|Q8WZ42|TITIN_HUMAN
Unigene0000077	2560	110	240	214	63	336	503	270	531	480	491	463	263	251	302	0.129963	0.283555	0.252837	0.0744333	0.396977	0.594285	0.319	0.627366	0.56711	0.580107	0.547025	0.310729	0.296552	0.356807	sp|Q14872|MTF1_HUMAN
Unigene0000078	5636	487	560	544	105	354	353	820	560	539	430	1634	1439	1144	882	0.261351	0.300527	0.29194	0.0563488	0.189976	0.189439	0.440057	0.300527	0.289257	0.230762	0.876895	0.772247	0.613934	0.47333	sp|Q02446|SP4_HUMAN
Unigene0000079	11837	852	742	809	545	1306	1869	1527	689	2059	2027	1923	1394	1057	1162	0.217703	0.189596	0.206716	0.139258	0.333709	0.477567	0.390179	0.176053	0.526116	0.517939	0.491365	0.356195	0.270085	0.296914	sp|Q4LDE5|SVEP1_HUMAN
Unigene0000080	2431	1613	3107	1681	1563	2779	1317	1554	1226	2839	3418	635	825	1635	1593	2.00685	3.86565	2.09146	1.94465	3.45756	1.63858	1.93345	1.52536	3.53221	4.25259	0.790051	1.02644	2.03423	1.98197	sp|Q5E9S4|AT2L1_BOVIN
Unigene0000081	1062	399	316	257	488	283	320	323	121	275	340	208	305	239	282	1.13636	0.899972	0.731939	1.38983	0.805988	0.911364	0.919908	0.34461	0.783203	0.968324	0.592387	0.868644	0.680675	0.80314	--
Unigene0000082	2080	66	32	43	30	55	73	110	68	109	38	105	71	49	40	0.0959725	0.0465321	0.0625276	0.0436239	0.0799771	0.106151	0.159954	0.0988808	0.1585	0.0552569	0.152684	0.103243	0.0712523	0.0581652	sp|P11369|LORF2_MOUSE
Unigene0000083	763	9	19	16	2	37	50	17	27	30	37	38	17	17	17	0.0356767	0.0753174	0.0634252	0.00792815	0.146671	0.198204	0.0673893	0.10703	0.118922	0.146671	0.150635	0.0673893	0.0673893	0.0673893	--
Unigene0000084	869	8	17	8	22	22	30	5	18	19	23	3	4	28	32	0.0278443	0.0591692	0.0278443	0.0765719	0.0765719	0.104416	0.0174027	0.0626497	0.0661303	0.0800524	0.0104416	0.0139222	0.0974551	0.111377	--
Unigene0000085	559	8	2	8	40	2	0	2	2	0	2	38	4	2	7	0.0432857	0.0108214	0.0432857	0.216429	0.0108214	0	0.0108214	0.0108214	0	0.0108214	0.205607	0.0216429	0.0108214	0.037875	--
Unigene0000086	3122	750	1673	1877	259	2014	2214	1712	1296	1624	1789	1966	1621	1693	1443	0.726599	1.6208	1.81843	0.250919	1.95116	2.14492	1.65858	1.25556	1.57333	1.73318	1.90466	1.57042	1.64018	1.39798	sp|P49585|PCY1A_HUMAN
Unigene0000087	1298	53	42	45	67	42	47	37	23	69	82	59	36	18	16	0.1235	0.0978681	0.104859	0.156123	0.0978681	0.109519	0.0862171	0.0535944	0.160783	0.191076	0.137481	0.0838869	0.0419435	0.0372831	sp|Q2M2I5|K1C24_HUMAN
Unigene0000088	1033	133	239	320	123	337	367	277	299	283	413	456	447	355	330	0.38942	0.699784	0.936949	0.36014	0.986725	1.07456	0.811047	0.875462	0.828614	1.20925	1.33515	1.3088	1.03943	0.966229	sp|Q8N488|RYBP_HUMAN
Unigene0000089	1384	7	16	8	13	6	169	18	17	70	45	6	1	8	3	0.0152978	0.0349664	0.0174832	0.0284102	0.0131124	0.369332	0.0393371	0.0371517	0.152978	0.0983429	0.0131124	0.0021854	0.0174832	0.00655619	--
Unigene0000090	4169	2793	3433	1857	404	2196	1991	4376	2642	2415	1274	2841	2471	3375	2563	2.02631	2.49062	1.34724	0.2931	1.59319	1.44446	3.17477	1.91676	1.75207	0.924281	2.06113	1.7927	2.44855	1.85944	sp|Q16659|MK06_HUMAN
Unigene0000091	3954	557	863	880	342	809	873	679	627	783	858	765	689	687	639	0.426074	0.660147	0.673151	0.261611	0.61884	0.667796	0.519397	0.47962	0.598951	0.656322	0.585182	0.527047	0.525517	0.488799	sp|Q86W56|PARG_HUMAN
Unigene0000092	4178	1225	1232	873	279	578	825	1024	1072	1406	543	1177	1226	1194	1053	0.886817	0.891885	0.631993	0.201977	0.418433	0.597244	0.741307	0.776055	1.01785	0.393095	0.852068	0.887541	0.864375	0.762301	sp|Q96GG9|DCNL1_HUMAN
Unigene0000093	1041	16	5	2	6	21	35	12	9	48	39	13	11	24	35	0.0464874	0.0145273	0.00581093	0.0174328	0.0610148	0.101691	0.0348656	0.0261492	0.139462	0.113313	0.037771	0.0319601	0.0697312	0.101691	--
Unigene0000094	235	7	1	7	12	5	6	1	131	40	129	312	12	23	17	0.0900941	0.0128706	0.0900941	0.154447	0.064353	0.0772236	0.0128706	1.68605	0.514824	1.66031	4.01562	0.154447	0.296024	0.2188	sp|P06316|LV107_HUMAN
Unigene0000095	245	12	0	9	10	2	4	0	125	20	92	109	11	5	4	0.148143	0	0.111107	0.123453	0.0246905	0.049381	0	1.54316	0.246905	1.13576	1.34563	0.135798	0.0617263	0.049381	sp|P06316|LV107_HUMAN
Unigene0000096	2657	114	86	60	26	89	113	120	371	173	197	111	92	68	66	0.129772	0.0978979	0.0683008	0.029597	0.101313	0.128633	0.136602	0.422327	0.196934	0.224254	0.126357	0.104728	0.0774076	0.0751309	sp|O60443|DFNA5_HUMAN
Unigene0000097	4537	1343	1418	1631	1388	1999	1196	1228	2240	1591	1848	2926	1710	1378	1402	0.89531	0.945309	1.08731	0.92531	1.33263	0.797313	0.818646	1.4933	1.06064	1.23197	1.95062	1.13997	0.918643	0.934643	sp|Q92854|SEM4D_HUMAN
Unigene0000098	2796	95	140	125	1	109	132	250	155	324	120	57	42	64	44	0.102767	0.151446	0.135219	0.00108176	0.117911	0.142792	0.270439	0.167672	0.350489	0.129811	0.0616601	0.0454337	0.0692324	0.0475973	--
Unigene0000099	554	47	47	46	34	37	30	41	29	40	50	8	18	10	8	0.256599	0.256599	0.251139	0.185625	0.202003	0.163786	0.223841	0.158327	0.218382	0.272977	0.0436764	0.0982719	0.0545955	0.0436764	--
Unigene0000100	1806	475	542	479	203	693	113	534	203	255	263	253	854	580	368	0.795504	0.907712	0.802203	0.339973	1.1606	0.189246	0.894314	0.339973	0.42706	0.440458	0.42371	1.43023	0.971352	0.616306	sp|O95196|CSPG5_HUMAN
Unigene0000101	1035	22	29	27	7	32	63	37	38	65	44	23	19	33	27	0.0642908	0.0847469	0.0789023	0.0204562	0.0935139	0.184105	0.108125	0.111048	0.18995	0.128582	0.0672131	0.0555239	0.0964362	0.0789023	--
Unigene0000102	4622	672	109	2935	2008	331	1239	809	7931	704	5235	5912	481	1349	934	0.43975	0.0713285	1.92063	1.31401	0.216603	0.810789	0.529401	5.18996	0.46069	3.42573	3.86875	0.314761	0.882772	0.6112	sp|Q91Z83|MYH7_MOUSE
Unigene0000103	910	5	8	23	0	11	28	26	18	34	30	7	12	20	21	0.0166186	0.0265898	0.0764457	0	0.036561	0.0930643	0.0864168	0.059827	0.113007	0.0997117	0.0232661	0.0398847	0.0664745	0.0697982	--
Unigene0000104	241	12	24	20	90	27	21	7	12	47	54	14	15	8	15	0.150602	0.301204	0.251003	1.12951	0.338854	0.263553	0.0878511	0.150602	0.589858	0.677709	0.175702	0.188252	0.100401	0.188252	--
Unigene0000105	1676	1200	1501	1529	201	1875	73	1189	279	326	245	409	830	1072	621	2.16558	2.70878	2.75931	0.362734	3.38371	0.131739	2.14573	0.503497	0.588315	0.442139	0.738101	1.49786	1.93458	1.12069	sp|Q5E9T5|TMM35_BOVIN
Unigene0000106	1440	11	12	25	0	7	33	5	8	41	27	76	3	12	8	0.0231045	0.0252049	0.0525102	0	0.0147029	0.0693135	0.010502	0.0168033	0.0861168	0.056711	0.159631	0.00630123	0.0252049	0.0168033	sp|Q99102|MUC4_HUMAN
Unigene0000107	491	26	13	18	0	54	120	43	28	95	89	126	55	29	34	0.160162	0.0800808	0.110881	0	0.332643	0.739207	0.264883	0.172482	0.585206	0.548245	0.776168	0.338803	0.178642	0.209442	sp|Q99102|MUC4_HUMAN
Unigene0000108	621	0	0	0	0	0	0	0	2	0	2	0	1	2	0	0	0	0	0	0	0	0	0.00974103	0	0.00974103	0	0.00487051	0.00974103	0	--
Unigene0000109	6962	2114	4298	3026	593	2259	4760	2815	2412	4278	2462	2241	2970	2812	2600	0.918412	1.86723	1.31462	0.257624	0.981406	2.06795	1.22296	1.04788	1.85855	1.0696	0.973586	1.29029	1.22165	1.12955	sp|Q93073|SBP2L_HUMAN
Unigene0000110	1086	27	26	33	19	16	27	24	40	22	20	24	19	16	16	0.075197	0.0724119	0.0919074	0.0529164	0.0445612	0.075197	0.0668418	0.111403	0.0612716	0.0557015	0.0668418	0.0529164	0.0445612	0.0445612	sp|A8MQ14|ZN850_HUMAN
Unigene0000111	1331	774	989	727	1320	971	677	668	382	642	819	550	494	556	603	1.75885	2.24742	1.65205	2.99959	2.20652	1.53843	1.51798	0.868064	1.45889	1.86111	1.24983	1.12257	1.26346	1.37027	--
Unigene0000112	909	213	38	58	112	68	54	15	35	122	165	104	43	15	46	0.708732	0.12644	0.192988	0.372667	0.226262	0.179679	0.0499107	0.116458	0.40594	0.549018	0.346048	0.143077	0.0499107	0.15306	sp|Q5E9L0|CLD10_BOVIN
Unigene0000113	9323	1731	2341	2777	1721	4419	2766	3037	3775	3653	4911	6071	4215	3594	3218	0.561575	0.759473	0.900921	0.558331	1.43362	0.897352	0.985271	1.22469	1.18511	1.59324	1.96957	1.36744	1.16597	1.04399	sp|P51611|HCFC1_MESAU
Unigene0000114	1327	33	36	37	34	37	32	22	13	28	42	24	26	38	25	0.0752159	0.0820537	0.0843329	0.0774951	0.0843329	0.0729366	0.0501439	0.0296305	0.0638195	0.0957293	0.0547024	0.059261	0.0866122	0.0569817	--
Unigene0000115	2304	21	73	101	86	47	278	17	26	149	65	66	36	30	46	0.0275679	0.0958312	0.132588	0.112897	0.0616995	0.364946	0.0223168	0.0341316	0.195601	0.0853291	0.0866419	0.0472592	0.0393827	0.0603868	sp|Q8NEG4|FA83F_HUMAN
Unigene0000116	5877	618	866	380	372	417	411	986	700	542	309	514	600	698	525	0.318053	0.445686	0.195566	0.191449	0.214608	0.211521	0.507443	0.360254	0.278939	0.159026	0.264529	0.308789	0.359225	0.27019	sp|Q9BTE7|DCNL5_HUMAN
Unigene0000117	447	2	3	3	0	6	4	9	6	13	11	7	2	11	9	0.0135328	0.0202993	0.0202993	0	0.0405985	0.0270657	0.0608978	0.0405985	0.0879634	0.0744306	0.0473649	0.0135328	0.0744306	0.0608978	--
Unigene0000118	2796	741	837	656	361	523	761	564	787	970	680	690	649	768	602	0.801581	0.90543	0.709632	0.390514	0.565758	0.823216	0.61011	0.851342	1.0493	0.735594	0.746412	0.70206	0.830788	0.651217	sp|Q5RC82|NMD3_PONAB
Unigene0000119	6422	185	400	629	927	260	1984	131	466	1014	851	334	217	73	209	0.08713	0.188389	0.296242	0.436592	0.122453	0.934411	0.0616975	0.219473	0.477567	0.400798	0.157305	0.102201	0.034381	0.0984334	sp|Q92817|EVPL_HUMAN
Unigene0000120	2217	115	90	102	207	108	371	64	98	212	275	139	99	48	82	0.156891	0.122784	0.139156	0.282404	0.147341	0.506145	0.0873134	0.133699	0.289225	0.375175	0.189634	0.135063	0.065485	0.11187	sp|G3X982|AOXC_MOUSE
Unigene0000121	1989	182	333	439	133	344	584	367	431	728	756	483	416	270	270	0.27676	0.506379	0.667569	0.202248	0.523106	0.888064	0.558082	0.655404	1.10704	1.14962	0.734478	0.632594	0.410578	0.410578	sp|Q64HP0|CCND1_CANFA
Unigene0000122	1217	949	929	888	970	777	678	680	871	828	629	1035	818	769	705	2.35853	2.30883	2.20693	2.41072	1.93106	1.68502	1.68999	2.16468	2.05781	1.56324	2.57227	2.03296	1.91118	1.75212	sp|Q9Y3A2|UTP11_HUMAN
Unigene0000123	1121	35	23	31	25	19	42	57	46	48	43	8	15	13	22	0.0944341	0.0620567	0.0836416	0.0674529	0.0512642	0.113321	0.153793	0.124113	0.12951	0.116019	0.0215849	0.0404718	0.0350755	0.0593586	--
Unigene0000124	2908	866	1450	1683	1857	1207	1261	863	1000	1259	1510	814	690	851	960	0.90072	1.50813	1.75048	1.93145	1.25539	1.31156	0.8976	1.04009	1.30948	1.57054	0.846635	0.717664	0.885119	0.998489	sp|O00519|FAAH1_HUMAN
Unigene0000125	2519	123	116	117	17	101	91	155	105	157	80	101	114	138	134	0.147687	0.139282	0.140483	0.0204121	0.121272	0.109265	0.18611	0.126075	0.188512	0.0960568	0.121272	0.136881	0.165698	0.160895	sp|Q8TAQ5|ZN420_HUMAN
Unigene0000126	1673	12	24	13	7	36	44	47	52	41	79	18	25	11	13	0.0216946	0.0433892	0.0235025	0.0126552	0.0650838	0.0795469	0.0849705	0.0940099	0.0741232	0.142823	0.0325419	0.0451971	0.0198867	0.0235025	--
Unigene0000127	3050	1150	2613	1384	916	1383	778	1254	955	2166	2032	755	1208	1865	2419	1.14042	2.59123	1.37247	0.908368	1.37148	0.771518	1.24355	0.947044	2.14795	2.01507	0.74871	1.19794	1.84946	2.39885	sp|O43903|GAS2_HUMAN
Unigene0000128	1126	460	579	612	243	779	740	782	682	926	744	876	672	518	581	1.23562	1.55527	1.64392	0.652731	2.0925	1.98774	2.10056	1.83194	2.48736	1.99849	2.35306	1.80508	1.39142	1.56065	sp|Q921F2|TADBP_MOUSE
Unigene0000129	5482	1034	1370	1401	708	1992	1242	1463	915	1332	1489	1419	1177	1415	1350	0.57049	0.755871	0.772975	0.390626	1.09905	0.68525	0.807182	0.504834	0.734906	0.821527	0.782906	0.649387	0.780699	0.744837	sp|Q7Z3V4|UBE3B_HUMAN
Unigene0000130	2040	59	52	81	62	59	124	15	224	194	294	202	66	70	76	0.0874759	0.0770974	0.120094	0.0919238	0.0874759	0.183848	0.0222396	0.332112	0.287633	0.435897	0.299494	0.0978544	0.103785	0.112681	sp|Q99542|MMP19_HUMAN
Unigene0000131	338	0	1	2	4	0	16	4	10	2	5	12	2	8	6	0	0.00894849	0.017897	0.035794	0	0.143176	0.035794	0.0894849	0.017897	0.0447424	0.107382	0.017897	0.0715879	0.0536909	--
Unigene0000132	863	12	1	2	0	4	23	13	9	9	12	0	0	2	1	0.0420569	0.00350474	0.00700948	0	0.014019	0.080609	0.0455616	0.0315426	0.0315426	0.0420569	0	0	0.00700948	0.00350474	--
Unigene0000133	832	285	270	227	231	417	80	260	96	111	151	147	166	242	194	1.03607	0.981537	0.825218	0.83976	1.51593	0.290826	0.945184	0.348991	0.403521	0.548934	0.534393	0.603464	0.879748	0.705253	sp|Q9H6J7|CK049_HUMAN
Unigene0000134	913	118	98	52	68	133	25	117	115	46	62	22	43	63	47	0.390911	0.324655	0.172266	0.225271	0.440603	0.0828201	0.387598	0.380972	0.152389	0.205394	0.0728817	0.142451	0.208707	0.155702	--
Unigene0000135	2060	109	154	82	18	114	787	510	591	1008	752	236	196	168	154	0.160039	0.22611	0.120396	0.0264284	0.16738	1.15551	0.748806	0.867734	1.47999	1.10412	0.346506	0.287776	0.246666	0.22611	--
Unigene0000136	210	1	0	3	5	0	2	1	14	2	6	3	1	2	3	0.0144028	0	0.0432084	0.072014	0	0.0288056	0.0144028	0.201639	0.0288056	0.0864168	0.0432084	0.0144028	0.0288056	0.0432084	--
Unigene0000137	2588	3969	3278	4896	5752	4103	1390	1832	885	1392	1914	6737	4163	3927	2918	4.63856	3.83099	5.72194	6.72235	4.79517	1.62449	2.14105	1.0343	1.62683	2.23689	7.87352	4.86529	4.58948	3.41026	sp|Q8K3U7|PRDX2_CRIGR
Unigene0000138	5353	778	630	720	368	420	1236	381	834	1406	990	1035	818	640	721	0.439591	0.355967	0.406819	0.20793	0.237311	0.698373	0.215275	0.471232	0.794428	0.559377	0.584803	0.462192	0.361617	0.407384	--
Unigene0000139	2490	38	5	83	60	19	77	69	297	134	396	171	32	20	32	0.0461584	0.00607347	0.10082	0.0728817	0.0230792	0.0935315	0.0838139	0.360764	0.162769	0.481019	0.207713	0.0388702	0.0242939	0.0388702	sp|Q9BYV6|TRI55_HUMAN
Unigene0000140	1480	1587	1195	1540	1397	1245	1218	495	2247	1741	2619	2299	1211	930	1071	3.24326	2.44215	3.14721	2.85497	2.54433	2.48916	1.0116	4.59206	3.55798	5.3523	4.69833	2.47485	1.90059	2.18874	sp|Q5E9C0|RSU1_BOVIN
Unigene0000141	460	0	4	6	0	2	14	30	10	12	6	4	9	10	7	0	0.0263008	0.0394512	0	0.0131504	0.0920527	0.197256	0.0657519	0.0789023	0.0394512	0.0263008	0.0591767	0.0657519	0.0460264	--
Unigene0000142	2565	91	73	65	66	35	85	22	129	125	46	212	95	63	70	0.107305	0.0860799	0.0766465	0.0778257	0.0412712	0.10023	0.0259419	0.152114	0.147397	0.0542421	0.249986	0.112022	0.0742882	0.0825424	sp|Q8NB91|FANCB_HUMAN
Unigene0000143	1624	70	55	52	73	64	49	44	40	99	108	42	40	42	64	0.13037	0.102434	0.0968465	0.135958	0.119196	0.0912592	0.081947	0.0744973	0.184381	0.201143	0.0782221	0.0744973	0.0782221	0.119196	sp|E9Q3T6|PRD14_MOUSE
Unigene0000144	1209	44	4	28	19	22	60	9	19	84	134	16	6	2	10	0.110076	0.0100069	0.0700484	0.0475328	0.055038	0.150104	0.0225156	0.0475328	0.210145	0.335232	0.0400276	0.0150104	0.00500346	0.0250173	--
Unigene0000145	939	4	10	10	0	5	23	80	29	36	8	9	17	16	8	0.0128843	0.0322107	0.0322107	0	0.0161054	0.0740847	0.257686	0.0934112	0.115959	0.0257686	0.0289897	0.0547583	0.0515372	0.0257686	--
Unigene0000146	2062	132	68	44	71	58	94	105	80	148	58	79	93	84	97	0.193621	0.099744	0.0645402	0.104144	0.0850757	0.137881	0.154016	0.117346	0.21709	0.0850757	0.115879	0.136415	0.123213	0.142282	--
Unigene0000147	1050	10	17	21	2	15	21	3	72	35	37	61	8	8	26	0.0288056	0.0489695	0.0604918	0.00576112	0.0432084	0.0604918	0.00864168	0.2074	0.10082	0.106581	0.175714	0.0230445	0.0230445	0.0748946	sp|Q9P296|C5AR2_HUMAN
Unigene0000148	3858	21	16	14	17	24	457	19	72	212	207	23	9	2	8	0.0164636	0.0125437	0.0109757	0.0133276	0.0188155	0.358278	0.0148956	0.0564465	0.166203	0.162284	0.0180315	0.00705581	0.00156796	0.00627183	sp|Q96LB8|PGRP4_HUMAN
Unigene0000149	974	64	28	102	63	18	54	23	59	23	52	117	110	107	60	0.198741	0.0869492	0.316743	0.195636	0.0558959	0.167688	0.0714225	0.183214	0.0714225	0.161477	0.363323	0.341586	0.33227	0.18632	--
Unigene0000150	1220	1552	1155	654	1673	685	944	526	688	1492	449	859	857	435	921	3.84767	2.86344	1.62138	4.14765	1.69823	2.34034	1.30404	1.70567	3.69892	1.11315	2.12961	2.12465	1.07844	2.28332	--
Unigene0000151	361	4	12	6	3	4	4	2	2	13	0	2	7	10	9	0.0335135	0.10054	0.0502702	0.0251351	0.0335135	0.0335135	0.0167567	0.0167567	0.108919	0	0.0167567	0.0586485	0.0837836	0.0754053	--
Unigene0000152	1620	237	167	225	365	297	297	283	273	333	517	292	186	236	249	0.442486	0.311794	0.420082	0.681466	0.554508	0.554508	0.52837	0.509699	0.621721	0.965255	0.545173	0.347268	0.440619	0.464891	sp|Q8R089|FBRS_MOUSE
Unigene0000153	344	1	2	3	2	11	5	6	5	13	7	0	0	4	5	0.00879241	0.0175848	0.0263772	0.0175848	0.0967165	0.0439621	0.0527545	0.0439621	0.114301	0.0615469	0	0	0.0351696	0.0439621	--
Unigene0000154	608	5	0	3	0	0	20	29	22	35	11	2	3	3	1	0.0248733	0	0.014924	0	0	0.0994931	0.144265	0.109442	0.174113	0.0547212	0.00994931	0.014924	0.014924	0.00497465	--
Unigene0000155	2247	61	81	85	59	107	44	158	51	87	90	58	68	84	65	0.0821095	0.109031	0.114415	0.0794173	0.144028	0.0592265	0.212677	0.0686489	0.117107	0.121145	0.0780713	0.0915319	0.113069	0.0874937	sp|Q8IZ26|ZNF34_HUMAN
Unigene0000156	379	5	0	4	1	4	1	1	4	4	1	27	5	12	7	0.0399022	0	0.0319218	0.00798045	0.0319218	0.00798045	0.00798045	0.0319218	0.0319218	0.00798045	0.215472	0.0399022	0.0957654	0.0558631	--
Unigene0000157	379	3	10	3	0	0	4	18	3	7	0	0	3	5	4	0.0239413	0.0798045	0.0239413	0	0	0.0319218	0.143648	0.0239413	0.0558631	0	0	0.0239413	0.0399022	0.0319218	sp|O00370|LORF2_HUMAN
Unigene0000158	2923	1766	2624	2380	2919	3226	2019	1119	1272	2424	3485	1967	1531	1871	2304	1.82738	2.7152	2.46272	3.02045	3.33812	2.08917	1.15789	1.31621	2.50825	3.60612	2.03536	1.58421	1.93603	2.38408	sp|Q5M7W6|ITFG3_RAT
Unigene0000159	1337	56	51	64	37	33	42	56	31	44	25	33	36	23	18	0.126684	0.115373	0.144782	0.0837022	0.0746533	0.0950133	0.126684	0.0701288	0.0995377	0.0565555	0.0746533	0.0814399	0.0520311	0.04072	sp|P59540|T2R46_HUMAN
Unigene0000160	3061	201	311	213	71	192	47	116	115	212	146	78	134	167	143	0.198609	0.307301	0.210466	0.0701555	0.189716	0.0464409	0.11462	0.113632	0.209478	0.144263	0.0770722	0.132406	0.165014	0.141299	sp|Q8NDV1|SIA7C_HUMAN
Unigene0000161	389	0	0	0	0	0	9	2	17	15	3	9	11	2	1	0	0	0	0	0	0.0699776	0.0155506	0.13218	0.116629	0.0233259	0.0699776	0.0855282	0.0155506	0.00777529	--
Unigene0000162	3968	191	156	206	55	58	198	142	354	382	168	623	410	246	216	0.145589	0.11891	0.157023	0.0419235	0.0442102	0.150925	0.108239	0.269835	0.291178	0.128057	0.474879	0.312521	0.187512	0.164645	sp|Q66GS9|CP135_HUMAN
Unigene0000163	667	32	87	20147	65	48	5313	6	33	41	39	152	541	4	184	0.145108	0.394512	91.3589	0.29475	0.217662	24.0924	0.0272077	0.149642	0.185919	0.17685	0.689262	2.45323	0.0181385	0.834369	sp|Q9JHB9|SG2A1_RAT
Unigene0000164	976	0	0	3	0	0	52	48	60	23	29	0	0	0	0	0	0	0.00929689	0	0	0.161146	0.14875	0.185938	0.0712762	0.08987	0	0	0	0	sp|P16103|POL_MCFF3
Unigene0000165	3164	99	208	220	52	257	243	292	75	191	207	108	83	147	159	0.0946379	0.198835	0.210306	0.0497088	0.245676	0.232293	0.279134	0.0716954	0.182584	0.197879	0.103241	0.0793429	0.140523	0.151994	sp|A6NEL2|SWAHB_HUMAN
Unigene0000166	1499	29	27	14	8	24	18	57	15	73	43	76	39	93	65	0.0585144	0.0544789	0.0282483	0.0161419	0.0484257	0.0363193	0.115011	0.0302661	0.147295	0.0867627	0.153348	0.0786918	0.18765	0.131153	sp|Q96DM1|PGBD4_HUMAN
Unigene0000167	359	4531	104	402	132	164	201	32	260	122	214	3738	966	495	264	38.1739	0.876204	3.38687	1.11211	1.38171	1.69343	0.269601	2.19051	1.02785	1.80296	31.4928	8.13859	4.17039	2.22421	--
Unigene0000168	550	2	2	7	2	4	18	12	8	8	7	2	4	8	10	0.0109985	0.0109985	0.0384948	0.0109985	0.021997	0.0989866	0.065991	0.043994	0.043994	0.0384948	0.0109985	0.021997	0.043994	0.0549925	--
Unigene0000169	6590	688	1406	1112	493	2026	1058	992	390	816	863	474	681	879	985	0.315769	0.645307	0.510371	0.22627	0.929866	0.485587	0.455295	0.178997	0.374517	0.396088	0.21755	0.312556	0.403432	0.452082	sp|Q9P2F8|SI1L2_HUMAN
Unigene0000170	3588	580	563	681	480	587	926	584	872	809	951	1612	1091	823	753	0.488925	0.474594	0.574065	0.404627	0.494826	0.780594	0.492297	0.735073	0.681966	0.801668	1.35887	0.919684	0.693767	0.634759	sp|Q6ZW49|PAXI1_HUMAN
Unigene0000171	8032	994	1291	1018	888	1799	1229	2017	1146	1382	2009	2007	1719	1580	1617	0.374308	0.486148	0.383346	0.334392	0.677445	0.462801	0.759536	0.431546	0.520416	0.756524	0.755771	0.647319	0.594976	0.608909	sp|Q8CJ19|MICA3_MOUSE
Unigene0000172	1832	46	14	21	33	8	87	15	51	62	56	54	42	40	28	0.0759449	0.0231137	0.0346705	0.0544822	0.0132078	0.143635	0.0247646	0.0841998	0.102361	0.0924547	0.0891527	0.069341	0.0660391	0.0462273	--
Unigene0000173	4232	507	882	1186	683	1413	861	744	785	1009	1093	1303	911	833	891	0.36235	0.630361	0.847628	0.488137	1.00986	0.615352	0.531733	0.561036	0.721127	0.781162	0.931248	0.651087	0.595341	0.636793	sp|Q96HW7|INT4_HUMAN
Unigene0000174	614	9	29	3	0	8	33	30	11	34	20	16	29	9	18	0.0443344	0.142855	0.0147781	0	0.0394083	0.162559	0.147781	0.0541865	0.167485	0.0985208	0.0788167	0.142855	0.0443344	0.0886687	--
Unigene0000175	653	4	0	7	33	7	24	4	0	17	58	8	3	0	13	0.0185273	0	0.0324229	0.152851	0.0324229	0.111164	0.0185273	0	0.0787412	0.268647	0.0370547	0.0138955	0	0.0602139	--
Unigene0000176	2304	213	218	162	116	226	59	212	54	150	112	79	69	134	132	0.279617	0.286181	0.212666	0.15228	0.296683	0.0774526	0.278304	0.0708888	0.196913	0.147029	0.103708	0.0905801	0.175909	0.173284	--
Unigene0000177	914	166	200	107	92	102	173	78	48	108	61	80	141	60	139	0.549324	0.661836	0.354082	0.304444	0.337536	0.572488	0.258116	0.158841	0.357391	0.20186	0.264734	0.466594	0.198551	0.459976	--
Unigene0000178	499	2	3	2	6	9	7	9	3	5	14	8	0	9	13	0.0121226	0.0181839	0.0121226	0.0363678	0.0545517	0.0424291	0.0545517	0.0181839	0.0303065	0.0848582	0.0484904	0	0.0545517	0.0787969	--
Unigene0000179	4082	230	279	220	38	225	68	477	134	127	118	154	238	317	217	0.17042	0.206727	0.163011	0.0281564	0.166715	0.0503851	0.353437	0.0992883	0.0941016	0.087433	0.114107	0.176348	0.234884	0.160788	sp|Q8NDH6|ICA1L_HUMAN
Unigene0000180	353	21	6	7	0	10	12	18	14	8	11	7	2	0	5	0.179933	0.0514094	0.0599777	0	0.0856824	0.102819	0.154228	0.119955	0.0685459	0.0942507	0.0599777	0.0171365	0	0.0428412	--
Unigene0000181	1267	29	47	14	12	21	19	44	51	44	41	12	23	32	27	0.069229	0.112199	0.0334209	0.0286465	0.0501313	0.0453569	0.105037	0.121747	0.105037	0.0978754	0.0286465	0.0549057	0.0763906	0.0644545	--
Unigene0000182	2903	929	939	802	857	1065	740	915	292	705	1141	762	834	518	637	0.96791	0.978329	0.835591	0.892895	1.10961	0.770994	0.953324	0.30423	0.734528	1.18879	0.793916	0.868931	0.539696	0.66368	sp|Q5RDI1|PAMR1_PONAB
Unigene0000183	2782	116	155	107	187	145	199	86	113	157	241	235	139	160	160	0.126115	0.168516	0.11633	0.203306	0.157644	0.216353	0.0934992	0.122854	0.17069	0.262015	0.255492	0.151121	0.173952	0.173952	sp|Q80YR3|SKDA1_MOUSE
Unigene0000184	588	2	12	12	0	2	10	23	15	8	5	4	8	15	10	0.0102877	0.0617263	0.0617263	0	0.0102877	0.0514386	0.118309	0.0771579	0.0411509	0.0257193	0.0205754	0.0411509	0.0771579	0.0514386	--
Unigene0000185	596	14	16	31	28	22	57	7	27	17	51	93	7	11	24	0.0710474	0.081197	0.157319	0.142095	0.111646	0.289264	0.0355237	0.13702	0.0862718	0.258816	0.471958	0.0355237	0.055823	0.121796	sp|P11369|LORF2_MOUSE
Unigene0000186	330	5	5	25	4	7	16	0	7	5	13	16	5	1	10	0.0458271	0.0458271	0.229136	0.0366617	0.064158	0.146647	0	0.064158	0.0458271	0.11915	0.146647	0.0458271	0.00916542	0.0916542	sp|P01739|TVA2_MOUSE
Unigene0000187	329	6	3	8	6	1	17	4	2	14	6	4	4	5	7	0.0551597	0.0275798	0.0735462	0.0551597	0.00919328	0.156286	0.0367731	0.0183866	0.128706	0.0551597	0.0367731	0.0367731	0.0459664	0.064353	--
Unigene0000188	423	19	4	22	1	1	2	13	0	4	2	0	10	41	23	0.135856	0.0286013	0.157307	0.00715033	0.00715033	0.0143007	0.0929543	0	0.0286013	0.0143007	0	0.0715033	0.293163	0.164458	--
Unigene0000189	8778	1196	1417	1384	1237	1689	2145	1387	1642	2286	2567	1938	1366	1311	1525	0.412099	0.488248	0.476878	0.426227	0.58197	0.739091	0.477911	0.565775	0.787675	0.884498	0.667766	0.470675	0.451724	0.525461	sp|Q92536|YLAT2_HUMAN
Unigene0000190	2304	190	262	209	68	140	249	112	106	323	163	173	190	234	234	0.249424	0.343942	0.274366	0.0892674	0.183786	0.326876	0.147029	0.139152	0.42402	0.213979	0.227107	0.249424	0.307185	0.307185	sp|Q9UBP9|GULP1_HUMAN
Unigene0000191	553	10	0	3	2	15	12	16	15	12	9	9	4	9	6	0.0546942	0	0.0164083	0.0109388	0.0820413	0.065633	0.0875107	0.0820413	0.065633	0.0492248	0.0492248	0.0218777	0.0492248	0.0328165	--
Unigene0000192	1701	89	68	73	2	31	42	224	39	23	4	54	83	95	59	0.158253	0.120912	0.129803	0.00355625	0.0551219	0.0746812	0.3983	0.0693468	0.0408969	0.0071125	0.0960187	0.147584	0.168922	0.104909	--
Unigene0000193	1657	44	96	60	26	67	21	136	76	86	47	18	96	128	100	0.080315	0.175233	0.10952	0.0474589	0.122298	0.0383322	0.248246	0.138726	0.156979	0.085791	0.0328561	0.175233	0.233644	0.182534	--
Unigene0000194	840	2	2	3	0	0	46	3	12	48	66	3	4	7	9	0.0072014	0.0072014	0.0108021	0	0	0.165632	0.0108021	0.0432084	0.172834	0.237646	0.0108021	0.0144028	0.0252049	0.0324063	--
Unigene0000195	332	0	0	3	0	0	11	3	0	10	14	2	2	0	2	0	0	0.0273306	0	0	0.100212	0.0273306	0	0.0911021	0.127543	0.0182204	0.0182204	0	0.0182204	--
Unigene0000196	927	558	605	599	58	692	35	869	167	74	64	323	433	536	303	1.82063	1.97398	1.9544	0.189241	2.25784	0.114197	2.83535	0.544883	0.241445	0.208817	1.05388	1.41278	1.74885	0.98862	--
Unigene0000197	515	10	7	5	0	12	11	8	10	16	19	11	2	3	4	0.0587299	0.0411109	0.0293649	0	0.0704759	0.0646029	0.0469839	0.0587299	0.0939678	0.111587	0.0646029	0.011746	0.017619	0.023492	--
Unigene0000198	2291	509	418	263	33	613	21	890	143	53	80	123	221	425	242	0.671984	0.551846	0.347214	0.0435668	0.809286	0.0277243	1.17498	0.188789	0.0699709	0.105616	0.162385	0.291765	0.561087	0.31949	--
Unigene0000199	406	3	8	8	4	13	5	10	9	15	8	6	7	10	10	0.0223492	0.0595978	0.0595978	0.0297989	0.0968465	0.0372486	0.0744973	0.0670475	0.111746	0.0595978	0.0446984	0.0521481	0.0744973	0.0744973	--
Unigene0000200	2788	13	35	49	0	63	89	93	61	103	95	74	113	83	68	0.0141032	0.0379701	0.0531581	0	0.0683462	0.0965525	0.100892	0.0661765	0.111741	0.103062	0.0802796	0.122589	0.0900434	0.0737705	--
Unigene0000201	4247	986	1277	1258	642	1289	1324	1030	1277	1640	1338	1387	1069	1026	1073	0.7022	0.909442	0.895911	0.457214	0.917988	0.942914	0.733536	0.909442	1.16796	0.952884	0.987781	0.761311	0.730687	0.764159	sp|Q6NXR4|TTI2_HUMAN
Unigene0000202	1498	12	4	4	6	10	250	30	18	102	82	18	4	6	6	0.024229	0.00807634	0.00807634	0.0121145	0.0201908	0.504771	0.0605725	0.0363435	0.205947	0.165565	0.0363435	0.00807634	0.0121145	0.0121145	--
Unigene0000203	435	8	9	0	1	5	3	7	8	7	1	0	11	2	4	0.0556246	0.0625777	0	0.00695308	0.0347654	0.0208592	0.0486716	0.0556246	0.0486716	0.00695308	0	0.0764839	0.0139062	0.0278123	sp|A7E3D8|LCA5L_BOVIN
Unigene0000204	376	0	1	0	0	0	9	9	6	6	9	10	3	3	1	0	0.00804412	0	0	0	0.0723971	0.0723971	0.0482647	0.0482647	0.0723971	0.0804412	0.0241324	0.0241324	0.00804412	--
Unigene0000205	516	0	4	8	25	10	15	10	6	22	27	9	10	3	6	0	0.0234464	0.0468929	0.14654	0.0586161	0.0879241	0.0586161	0.0351696	0.128955	0.158263	0.0527545	0.0586161	0.0175848	0.0351696	--
Unigene0000206	12971	5352	8169	6710	4744	10526	7772	11119	7041	11303	12145	7593	7308	9590	9461	1.24798	1.90485	1.56464	1.10621	2.45446	1.81228	2.59274	1.64183	2.63564	2.83198	1.77054	1.70409	2.2362	2.20612	sp|Q6WCQ1|MPRIP_HUMAN
Unigene0000207	570	14	32	33	23	36	22	24	21	13	48	25	8	13	10	0.0742882	0.169802	0.175108	0.122045	0.191027	0.116739	0.127351	0.111432	0.0689819	0.254702	0.132657	0.0424504	0.0689819	0.053063	--
Unigene0000208	323	7	10	1	0	0	5	17	5	14	0	5	1	3	4	0.0655484	0.0936405	0.00936405	0	0	0.0468203	0.159189	0.0468203	0.131097	0	0.0468203	0.00936405	0.0280922	0.0374562	--
Unigene0000209	324	1	2	3	2	6	0	9	5	2	0	5	13	6	7	0.00933515	0.0186703	0.0280055	0.0186703	0.0560109	0	0.0840164	0.0466758	0.0186703	0	0.0466758	0.121357	0.0560109	0.0653461	--
Unigene0000210	630	14	15	16	43	5	10	2	16	15	17	23	23	2	12	0.0672131	0.072014	0.076815	0.20644	0.0240047	0.0480094	0.00960187	0.076815	0.072014	0.0816159	0.110422	0.110422	0.00960187	0.0576112	--
Unigene0000211	1112	289	208	234	510	346	194	143	246	180	299	228	202	150	181	0.786067	0.565751	0.636469	1.38718	0.941104	0.527671	0.388953	0.669109	0.489592	0.813266	0.62015	0.549431	0.407993	0.492312	sp|Q9NPB0|SMDC1_HUMAN
Unigene0000212	521	260	842	861	2134	197	4529	0	306	1196	1024	209	110	0	300	1.50939	4.88811	4.99841	12.3886	1.14365	26.2924	0	1.77644	6.9432	5.94468	1.21332	0.638589	0	1.74161	sp|Q6UWP8|SBSN_HUMAN
Unigene0000213	592	7	4	2	0	6	6	15	2	15	4	10	17	14	14	0.0357637	0.0204364	0.0102182	0	0.0306546	0.0306546	0.0766366	0.0102182	0.0766366	0.0204364	0.051091	0.0868548	0.0715274	0.0715274	--
Unigene0000214	2723	657	540	813	827	604	833	218	844	866	834	1113	611	531	611	0.729767	0.599808	0.903045	0.918595	0.670897	0.92526	0.242145	0.937478	0.961915	0.926371	1.23627	0.678672	0.589812	0.678672	sp|P19256|LFA3_HUMAN
Unigene0000215	8049	2458	3093	2730	64	5628	300	9258	1401	175	226	2115	2717	4368	2220	0.923648	1.16226	1.02586	0.0240494	2.11485	0.112732	3.4789	0.526457	0.0657601	0.0849245	0.794758	1.02097	1.64137	0.834214	sp|O00555|CAC1A_HUMAN
Unigene0000216	1692	403	369	392	287	296	473	175	224	642	556	294	264	252	471	0.720396	0.659618	0.700732	0.513036	0.529124	0.845526	0.312827	0.400418	1.14763	0.993896	0.525549	0.471922	0.450471	0.841951	sp|Q2KJH1|BMP4_BOVIN
Unigene0000217	3468	32	73	119	43	50	214	67	234	684	135	244	60	116	87	0.0279086	0.0636664	0.103785	0.0375021	0.0436071	0.186638	0.0584335	0.204081	0.596545	0.117739	0.212803	0.0523285	0.101168	0.0758764	--
Unigene0000218	1136	103	51	89	158	45	128	68	85	265	81	95	59	39	66	0.274237	0.135787	0.236962	0.420674	0.119812	0.340799	0.181049	0.226312	0.70556	0.215662	0.252937	0.157087	0.103837	0.175724	--
Unigene0000219	530	12	4	12	3	8	16	27	15	10	24	26	24	23	17	0.0684813	0.0228271	0.0684813	0.0171203	0.0456542	0.0913084	0.154083	0.0856016	0.0570677	0.136963	0.148376	0.136963	0.131256	0.0970151	--
Unigene0000220	1880	32	21	19	18	38	179	44	58	128	115	44	25	21	41	0.0514824	0.0337853	0.0305677	0.0289588	0.0611353	0.28798	0.0707883	0.0933118	0.205929	0.185015	0.0707883	0.0402206	0.0337853	0.0659618	--
Unigene0000221	4825	1140	1865	1158	320	2299	210	2128	411	579	567	714	1058	1570	1091	0.714618	1.16909	0.725901	0.200595	1.44115	0.13164	1.33395	0.257639	0.362951	0.355428	0.447577	0.663216	0.984167	0.683902	sp|Q9Y467|SALL2_HUMAN
Unigene0000222	3097	277	146	330	276	176	250	96	2549	997	1685	1122	294	146	246	0.270523	0.142586	0.322284	0.269547	0.171885	0.244155	0.0937554	2.4894	0.973689	1.6456	1.09577	0.287126	0.142586	0.240248	sp|P31997|CEAM8_HUMAN
Unigene0000223	1020	46	35	32	61	48	10	8	8	36	19	7	24	26	61	0.136403	0.103785	0.0948891	0.180882	0.142334	0.0296528	0.0237223	0.0237223	0.10675	0.0563404	0.020757	0.0711668	0.0770974	0.180882	--
Unigene0000224	2912	987	1002	636	367	619	462	740	670	787	376	646	771	595	568	1.02516	1.04074	0.66059	0.38119	0.642933	0.479863	0.768611	0.695905	0.817428	0.390538	0.670977	0.80081	0.618005	0.589961	sp|Q9BRV8|SIKE1_HUMAN
Unigene0000225	438	2	5	7	0	4	15	12	4	13	6	4	2	5	5	0.0138109	0.0345273	0.0483382	0	0.0276218	0.103582	0.0828655	0.0276218	0.0897709	0.0414327	0.0276218	0.0138109	0.0345273	0.0345273	sp|Q95JX4|GLTL5_MACFA
Unigene0000226	827	7	4	21	4	7	33	21	30	37	43	19	13	9	15	0.0256011	0.0146292	0.0768034	0.0146292	0.0256011	0.120691	0.0768034	0.109719	0.13532	0.157264	0.0694888	0.0475449	0.0329157	0.0548595	--
Unigene0000227	1177	707	606	628	1245	718	337	454	643	467	728	533	359	415	455	1.81681	1.55727	1.6138	3.19933	1.84508	0.866004	1.16666	1.65235	1.20007	1.87077	1.36967	0.922538	1.06644	1.16923	sp|Q9NXW9|ALKB4_HUMAN
Unigene0000228	376	10	1	4	12	3	7	0	0	11	4	3	7	0	6	0.0804412	0.00804412	0.0321765	0.0965294	0.0241324	0.0563088	0	0	0.0884853	0.0321765	0.0241324	0.0563088	0	0.0482647	sp|Q86Y33|CD20B_HUMAN
Unigene0000229	2317	41	113	108	26	228	71	163	103	133	144	110	165	139	103	0.053521	0.147509	0.140982	0.0339401	0.297629	0.0926827	0.212779	0.134455	0.173617	0.187976	0.143593	0.215389	0.181449	0.134455	sp|Q8K0S5|R4RL1_MOUSE
Unigene0000230	2472	293	332	409	91	81	578	474	323	825	246	674	863	919	659	0.358497	0.406215	0.500428	0.111342	0.0991067	0.707206	0.579958	0.395203	1.00942	0.300991	0.824666	1.05591	1.12443	0.806312	sp|Q9UPS8|ANR26_HUMAN
Unigene0000231	1649	540	519	494	987	502	371	304	442	465	593	381	280	384	378	0.990466	0.951948	0.906093	1.81035	0.920766	0.680487	0.557596	0.810715	0.852901	1.08768	0.698829	0.513575	0.704331	0.693326	sp|Q6J3Q7|COX17_CANFA
Unigene0000232	403	0	0	0	0	6	7	0	25	16	11	4	5	2	3	0	0	0	0	0.0450311	0.0525363	0	0.18763	0.120083	0.082557	0.0300207	0.0375259	0.0150104	0.0225156	--
Unigene0000233	6365	41	196	206	4	406	25	846	100	12	11	126	393	223	114	0.0194828	0.0931374	0.0978893	0.00190076	0.192927	0.0118798	0.402011	0.0475191	0.00570229	0.0052271	0.059874	0.18675	0.105968	0.0541717	sp|P35436|NMDE1_MOUSE
Unigene0000234	438	1	14	1	7	5	20	23	14	11	21	19	8	6	8	0.00690545	0.0966764	0.00690545	0.0483382	0.0345273	0.138109	0.158825	0.0966764	0.07596	0.145015	0.131204	0.0552436	0.0414327	0.0552436	--
Unigene0000235	357	7	6	3	5	0	13	13	2	24	7	16	6	5	4	0.0593057	0.0508334	0.0254167	0.0423612	0	0.110139	0.110139	0.0169445	0.203334	0.0593057	0.135556	0.0508334	0.0423612	0.033889	--
Unigene0000236	2466	421	336	461	535	314	560	175	352	578	543	406	349	214	277	0.516363	0.412109	0.565424	0.656186	0.385126	0.686849	0.21464	0.431734	0.708926	0.665998	0.497966	0.428054	0.262474	0.339745	sp|A4UTQ2|BTG3_PIG
Unigene0000237	628	9	14	10	3	9	21	3	7	15	25	16	8	6	6	0.043346	0.0674271	0.0481622	0.0144487	0.043346	0.101141	0.0144487	0.0337136	0.0722434	0.120406	0.0770596	0.0385298	0.0288973	0.0288973	--
Unigene0000238	1252	12	12	17	25	8	59	8	7	56	68	26	19	4	20	0.0289897	0.0289897	0.0410687	0.0603952	0.0193264	0.142533	0.0193264	0.0169106	0.135285	0.164275	0.062811	0.0459003	0.00966322	0.0483161	--
Unigene0000239	3325	1051	1037	1024	365	1531	239	1966	484	340	543	491	467	1098	729	0.956043	0.943308	0.931483	0.332023	1.39268	0.217407	1.78837	0.440271	0.309281	0.49394	0.446639	0.424807	0.998797	0.663136	sp|Q15735|PI5PA_HUMAN
Unigene0000240	519	15	16	16	7	12	2	8	2	0	0	2	2	0	0	0.0874159	0.0932436	0.0932436	0.0407941	0.0699327	0.0116554	0.0466218	0.0116554	0	0	0.0116554	0.0116554	0	0	--
Unigene0000241	2416	898	1277	1709	668	1382	2021	809	1957	1907	1858	2133	1422	1230	1404	1.12421	1.59868	2.1395	0.836269	1.73013	2.53009	1.01279	2.44997	2.38737	2.32603	2.6703	1.7802	1.53984	1.75767	sp|O02839|MCP_PIG
Unigene0000242	618	8	3	0	0	0	2	2	45	7	0	0	100	73	36	0.0391533	0.0146825	0	0	0	0.00978832	0.00978832	0.220237	0.0342591	0	0	0.489416	0.357273	0.17619	--
Unigene0000243	1114	40	24	28	17	26	29	40	40	31	37	34	39	30	24	0.108603	0.0651617	0.076022	0.0461562	0.0705918	0.0787371	0.108603	0.108603	0.0841672	0.100458	0.0923124	0.105888	0.0814521	0.0651617	--
Unigene0000244	844	2	21	20	0	27	5	17	8	9	11	8	23	17	8	0.00716727	0.0752564	0.0716727	0	0.0967582	0.0179182	0.0609218	0.0286691	0.0322527	0.03942	0.0286691	0.0824236	0.0609218	0.0286691	--
Unigene0000245	2165	313	382	224	124	643	73	354	91	58	99	164	298	403	231	0.437273	0.533669	0.312937	0.173233	0.898296	0.101984	0.494552	0.127131	0.0810283	0.138307	0.229114	0.416318	0.563007	0.322716	--
Unigene0000246	5804	410	566	513	464	695	1054	486	680	1125	1223	774	629	505	640	0.21366	0.294955	0.267335	0.2418	0.362179	0.549262	0.253265	0.354363	0.586262	0.637332	0.403348	0.327785	0.263166	0.333518	sp|Q8WV41|SNX33_HUMAN
Unigene0000247	2684	1050	429	956	445	310	390	195	768	614	303	2739	1429	1209	827	1.18324	0.483438	1.07731	0.501469	0.349338	0.439489	0.219745	0.865456	0.691914	0.34145	3.08657	1.61033	1.36242	0.931943	sp|Q5R7F8|CKAP2_PONAB
Unigene0000248	1382	10	20	28	0	17	62	30	25	55	48	24	25	30	31	0.0218856	0.0437712	0.0612797	0	0.0372055	0.135691	0.0656568	0.054714	0.120371	0.105051	0.0525254	0.054714	0.0656568	0.0678453	sp|Q8VHJ5|MARK1_MOUSE
Unigene0000249	938	6	9	15	11	17	13	29	21	21	7	9	30	11	6	0.0193471	0.0290206	0.0483676	0.0354696	0.0548167	0.0419186	0.0935108	0.0677147	0.0677147	0.0225716	0.0290206	0.0967353	0.0354696	0.0193471	--
Unigene0000250	2680	252	505	375	83	322	519	646	393	663	304	374	424	285	254	0.284402	0.569932	0.423217	0.093672	0.363402	0.585732	0.729061	0.443531	0.748247	0.343088	0.422088	0.478517	0.321645	0.286659	sp|O00370|LORF2_HUMAN
Unigene0000251	2364	490	622	442	171	821	68	723	209	384	446	213	248	503	431	0.626924	0.79581	0.565511	0.218784	1.05042	0.0870017	0.925033	0.267402	0.491304	0.570629	0.27252	0.3173	0.643557	0.551437	--
Unigene0000252	687	28	39	30	6	36	71	93	77	96	98	74	42	39	30	0.123273	0.171702	0.132078	0.0264156	0.158494	0.312585	0.409442	0.339001	0.42265	0.431455	0.325793	0.184909	0.171702	0.132078	--
Unigene0000253	895	6	0	7	0	4	0	14	8	2	15	12	24	14	22	0.0202766	0	0.023656	0	0.0135177	0	0.047312	0.0270354	0.00675886	0.0506914	0.0405532	0.0811063	0.047312	0.0743474	--
Unigene0000254	6814	1305	2146	2182	874	2612	2010	1558	1100	1931	2186	1550	1608	1755	2369	0.579262	0.952564	0.968543	0.38795	1.15941	0.892196	0.691563	0.488267	0.85713	0.970319	0.688012	0.713757	0.779007	1.05155	sp|O00291|HIP1_HUMAN
Unigene0000255	892	9	24	26	0	33	3	45	9	6	11	17	33	35	21	0.0305172	0.0813791	0.0881607	0	0.111896	0.0101724	0.152586	0.0305172	0.0203448	0.0372987	0.0576435	0.111896	0.118678	0.0712067	--
Unigene0000256	560	9	16	21	49	20	31	7	76	14	43	56	11	25	22	0.0486095	0.0864168	0.113422	0.264652	0.108021	0.167433	0.0378074	0.41048	0.0756147	0.232245	0.302459	0.0594116	0.135026	0.118823	--
Unigene0000257	321	0	0	1	0	3	4	1	4	6	9	5	3	0	3	0	0	0.0094224	0	0.0282672	0.0376896	0.0094224	0.0376896	0.0565344	0.0848016	0.047112	0.0282672	0	0.0282672	--
Unigene0000258	3386	354	441	96	36	102	42	378	122	178	26	88	474	479	367	0.316215	0.393929	0.0857533	0.0321575	0.0911128	0.0375171	0.337653	0.108978	0.159001	0.0232248	0.0786072	0.423407	0.427873	0.327828	--
Unigene0000259	462	2	6	12	3	24	7	11	4	10	10	9	10	4	3	0.0130935	0.0392804	0.0785608	0.0196402	0.157122	0.0458271	0.072014	0.0261869	0.0654673	0.0654673	0.0589206	0.0654673	0.0261869	0.0196402	--
Unigene0000260	394	3	2	14	2	5	0	27	4	5	2	0	2	3	2	0.0230299	0.0153532	0.107473	0.0153532	0.0383831	0	0.207269	0.0307065	0.0383831	0.0153532	0	0.0153532	0.0230299	0.0153532	--
Unigene0000261	351	33	35	9	22	22	24	9	27	37	11	6	31	49	40	0.284363	0.301597	0.0775536	0.189575	0.189575	0.20681	0.0775536	0.232661	0.318831	0.0947877	0.0517024	0.267129	0.422236	0.344683	--
Unigene0000262	1440	15	9	13	15	39	24	40	45	41	42	75	45	40	22	0.0315061	0.0189037	0.0273053	0.0315061	0.081916	0.0504098	0.0840164	0.0945184	0.0861168	0.0882172	0.157531	0.0945184	0.0840164	0.046209	--
Unigene0000263	5155	302	587	566	376	316	1435	177	215	938	732	500	383	235	459	0.177192	0.34441	0.332089	0.22061	0.185406	0.841956	0.103851	0.126147	0.550352	0.429486	0.293365	0.224717	0.137881	0.269309	sp|Q14126|DSG2_HUMAN
Unigene0000264	3711	690	726	679	811	1352	1182	1278	1324	1271	2105	1246	854	1048	1027	0.562373	0.591714	0.553408	0.660992	1.10193	0.96337	1.04161	1.0791	1.03591	1.71565	1.01553	0.696039	0.854155	0.837039	sp|Q3U3I9|ZN865_MOUSE
Unigene0000265	4939	519	499	681	525	700	774	803	669	855	1073	948	668	610	611	0.31783	0.305582	0.417037	0.321504	0.428672	0.473989	0.491748	0.409688	0.523593	0.657093	0.580545	0.409076	0.373557	0.37417	sp|A8K8P3|SFI1_HUMAN
Unigene0000266	793	16	20	9	4	7	2	20	24	17	12	8	23	19	19	0.0610258	0.0762822	0.034327	0.0152564	0.0266988	0.00762822	0.0762822	0.0915386	0.0648399	0.0457693	0.0305129	0.0877245	0.0724681	0.0724681	--
Unigene0000267	372	22	1	0	0	5	0	5	2	0	1	15	5	10	5	0.178874	0.00813062	0	0	0.0406531	0	0.0406531	0.0162612	0	0.00813062	0.121959	0.0406531	0.0813062	0.0406531	--
Unigene0000268	556	8	20	4	4	6	4	15	9	2	9	4	17	13	7	0.0435193	0.108798	0.0217596	0.0217596	0.0326395	0.0217596	0.0815986	0.0489592	0.0108798	0.0489592	0.0217596	0.0924784	0.0707188	0.0380794	--
Unigene0000269	332	6	15	1	4	0	2	8	1	3	4	3	7	7	3	0.0546613	0.136653	0.00911021	0.0364408	0	0.0182204	0.0728817	0.00911021	0.0273306	0.0364408	0.0273306	0.0637715	0.0637715	0.0273306	--
Unigene0000270	463	6	3	1	0	11	2	34	13	2	16	5	3	13	12	0.0391955	0.0195978	0.00653259	0	0.0718585	0.0130652	0.222108	0.0849237	0.0130652	0.104521	0.032663	0.0195978	0.0849237	0.0783911	--
Unigene0000271	1954	1363	1538	1652	1509	1331	1414	848	1370	1477	1476	1576	1182	1182	1031	2.10978	2.38066	2.55712	2.33578	2.06025	2.18873	1.31262	2.12062	2.28624	2.28469	2.43948	1.82961	1.82961	1.59588	sp|O35593|PSDE_MOUSE
Unigene0000272	3519	50	73	41	27	37	406	385	242	360	157	124	88	50	70	0.0429751	0.0627437	0.0352396	0.0232066	0.0318016	0.348958	0.330908	0.208	0.309421	0.134942	0.106578	0.0756362	0.0429751	0.0601652	--
Unigene0000273	408	3	15	18	28	7	83	0	2	41	11	14	6	0	2	0.0222396	0.111198	0.133438	0.20757	0.0518925	0.615296	0	0.0148264	0.303942	0.0815453	0.103785	0.0444793	0	0.0148264	sp|O14633|LCE2B_HUMAN
Unigene0000274	715	33	58	69	184	32	701	3	59	358	258	41	28	2	30	0.139596	0.245351	0.291883	0.778356	0.135366	2.96537	0.0126906	0.249581	1.51441	1.09139	0.173438	0.118445	0.00846039	0.126906	--
Unigene0000275	1257	12	18	17	21	12	29	24	24	76	54	9	0	20	15	0.0288744	0.0433115	0.0409053	0.0505301	0.0288744	0.0697797	0.0577487	0.0577487	0.182871	0.129935	0.0216558	0	0.0481239	0.036093	--
Unigene0000276	320	5	6	2	5	3	2	0	11	5	5	4	8	2	0	0.0472592	0.056711	0.0189037	0.0472592	0.0283555	0.0189037	0	0.10397	0.0472592	0.0472592	0.0378074	0.0756147	0.0189037	0	sp|Q5U9D9|MRGX2_MACFA
Unigene0000277	389	12	1	6	6	9	15	34	10	11	10	8	13	26	19	0.0933035	0.00777529	0.0466518	0.0466518	0.0699776	0.116629	0.26436	0.0777529	0.0855282	0.0777529	0.0622023	0.101079	0.202158	0.147731	--
Unigene0000278	384	80	155	121	60	260	76	55	113	118	320	109	78	83	86	0.630123	1.22086	0.953061	0.472592	2.0479	0.598617	0.433209	0.890048	0.929431	2.52049	0.858542	0.61437	0.653752	0.677382	--
Unigene0000279	1021	68	95	21	40	43	48	36	60	94	14	37	59	83	62	0.201442	0.281426	0.06221	0.118495	0.127382	0.142194	0.106646	0.177743	0.278464	0.0414733	0.109608	0.17478	0.245877	0.183668	--
Unigene0000280	11624	5293	6999	6863	431	10783	1164	17579	2776	1059	1216	3162	6932	7557	4405	1.37725	1.82115	1.78577	0.112147	2.80576	0.302875	4.57409	0.722321	0.275554	0.316406	0.822759	1.80372	1.96635	1.14619	sp|P78509|RELN_HUMAN
Unigene0000281	358	5	1	5	1	7	6	0	6	2	9	4	0	4	2	0.0422429	0.00844857	0.0422429	0.00844857	0.05914	0.0506914	0	0.0506914	0.0168971	0.0760372	0.0337943	0	0.0337943	0.0168971	--
Unigene0000282	504	5	8	13	0	2	4	16	10	15	7	6	11	7	6	0.0300058	0.0480094	0.0780152	0	0.0120023	0.0240047	0.0960187	0.0600117	0.0900175	0.0420082	0.036007	0.0660129	0.0420082	0.036007	sp|P11369|LORF2_MOUSE
Unigene0000283	705	9	5	17	6	20	7	5	10	10	29	16	18	8	14	0.0386118	0.021451	0.0729334	0.0257412	0.085804	0.0300314	0.021451	0.042902	0.042902	0.124416	0.0686432	0.0772236	0.0343216	0.0600628	--
Unigene0000284	3078	101	45	72	86	76	276	74	138	198	486	140	71	54	81	0.0992474	0.0442191	0.0707506	0.0845077	0.0746812	0.271211	0.0727159	0.135605	0.194564	0.477567	0.137571	0.069768	0.053063	0.0795945	sp|Q5FYB0|ARSJ_HUMAN
Unigene0000285	1768	96	69	71	208	83	98	82	138	863	151	215	110	85	69	0.164231	0.118041	0.121463	0.355834	0.141991	0.167653	0.140281	0.236082	1.47637	0.258322	0.367809	0.188181	0.145413	0.118041	sp|Q96DX8|RTP4_HUMAN
Unigene0000286	712	18	9	0	0	0	2	4	20	1	0	2	43	39	35	0.0764643	0.0382322	0	0	0	0.00849604	0.0169921	0.0849604	0.00424802	0	0.00849604	0.182665	0.165673	0.148681	--
Unigene0000287	2468	21	93	41	6	92	6	104	103	26	47	76	239	84	57	0.025736	0.113974	0.0502464	0.00735313	0.112748	0.00735313	0.127454	0.126229	0.0318636	0.0575996	0.0931397	0.2929	0.102944	0.0698548	--
Unigene0000288	378	5	4	12	4	4	15	17	10	2	5	3	2	2	2	0.0400078	0.0320062	0.0960187	0.0320062	0.0320062	0.120023	0.136027	0.0800156	0.0160031	0.0400078	0.0240047	0.0160031	0.0160031	0.0160031	--
Unigene0000289	1341	77	67	18	39	76	20	137	20	41	37	44	81	33	50	0.173671	0.151117	0.0405985	0.0879634	0.171416	0.0451095	0.309	0.0451095	0.0924744	0.0834525	0.0992408	0.182693	0.0744306	0.112774	--
Unigene0000290	559	6	2	4	8	3	36	7	10	20	43	9	12	8	6	0.0324643	0.0108214	0.0216429	0.0432857	0.0162321	0.194786	0.037875	0.0541071	0.108214	0.232661	0.0486964	0.0649286	0.0432857	0.0324643	--
Unigene0000291	1163	1372	1279	695	766	620	548	1051	849	928	528	643	887	913	862	3.56813	3.32627	1.80747	1.99212	1.61242	1.42517	2.73331	2.20798	2.41343	1.37316	1.67224	2.3068	2.37442	2.24178	--
Unigene0000292	3173	478	893	979	84	714	992	1078	687	998	893	1034	1017	960	897	0.455643	0.851232	0.933209	0.0800711	0.680604	0.945601	1.02758	0.654867	0.951321	0.851232	0.985637	0.969432	0.915098	0.855045	sp|P37275|ZEB1_HUMAN
Unigene0000293	5938	3078	4852	4566	2972	7075	4073	5040	4939	6358	9259	5094	4188	4365	4645	1.56782	2.47142	2.32575	1.51382	3.60373	2.07463	2.56718	2.51574	3.23852	4.71618	2.59469	2.13321	2.22336	2.36598	sp|Q9UGR2|Z3H7B_HUMAN
Unigene0000294	422	1	0	4	0	3	22	21	30	29	32	5	4	2	4	0.00716727	0	0.0286691	0	0.0215018	0.15768	0.150513	0.215018	0.207851	0.229353	0.0358364	0.0286691	0.0143345	0.0286691	--
Unigene0000295	1015	25	43	15	2	25	2	41	29	17	3	12	12	25	14	0.0744973	0.128135	0.0446984	0.00595978	0.0744973	0.00595978	0.122176	0.0864168	0.0506581	0.00893967	0.0357587	0.0357587	0.0744973	0.0417185	--
Unigene0000296	3770	619	1107	549	610	722	432	670	655	852	1253	874	622	832	762	0.49661	0.888122	0.440451	0.48939	0.579245	0.346584	0.537526	0.525492	0.683541	1.00525	0.701191	0.499017	0.667496	0.611336	sp|P61208|ARL4C_MOUSE
Unigene0000297	4446	626	230	724	1100	586	1626	232	274	1930	2312	482	358	88	517	0.425864	0.156468	0.492533	0.748324	0.398653	1.10616	0.157828	0.186401	1.31297	1.57284	0.327902	0.243545	0.0598659	0.351712	sp|Q96LJ8|UBX10_HUMAN
Unigene0000298	2622	150	171	180	36	217	143	267	85	128	141	97	82	211	147	0.173031	0.197256	0.207638	0.0415275	0.250319	0.164957	0.307996	0.0980511	0.147653	0.16265	0.111894	0.0945905	0.243398	0.169571	sp|Q6ZS27|ZN662_HUMAN
Unigene0000299	650	9	9	10	14	10	7	10	0	13	36	3	6	11	28	0.0418789	0.0418789	0.0465321	0.065145	0.0465321	0.0325725	0.0465321	0	0.0604918	0.167516	0.0139596	0.0279193	0.0511854	0.13029	--
Unigene0000300	3005	1392	1516	1426	1511	1077	1962	768	2085	2216	1948	2002	1520	981	1339	1.40107	1.52588	1.4353	1.52085	1.08402	1.97479	0.773007	2.09859	2.23045	1.9607	2.01505	1.52991	0.987395	1.34773	sp|Q5RFC1|CKLF6_PONAB
Unigene0000301	561	7	7	3	14	10	3	12	3	7	5	1	12	5	2	0.03774	0.03774	0.0161743	0.0754799	0.0539142	0.0161743	0.0646971	0.0161743	0.03774	0.0269571	0.00539143	0.0646971	0.0269571	0.0107828	--
Unigene0000302	5315	556	971	920	799	1142	1088	791	506	1060	976	728	745	673	694	0.316401	0.552564	0.523541	0.454684	0.649874	0.619145	0.450132	0.287948	0.603211	0.555409	0.414281	0.423955	0.382982	0.394932	sp|Q9BTC8|MTA3_HUMAN
Unigene0000303	423	14	3	4	0	2	5	31	9	26	4	15	6	4	6	0.100105	0.021451	0.0286013	0	0.0143007	0.0357516	0.22166	0.064353	0.185909	0.0286013	0.107255	0.042902	0.0286013	0.042902	--
Unigene0000304	400	13	6	3	0	0	0	11	9	7	0	9	10	7	5	0.0982992	0.0453688	0.0226844	0	0	0	0.0831762	0.0680533	0.0529303	0	0.0680533	0.0756147	0.0529303	0.0378074	sp|O00370|LORF2_HUMAN
Unigene0000305	2236	253	359	380	153	490	578	347	709	604	830	623	299	365	405	0.342228	0.485612	0.514018	0.20696	0.662812	0.781848	0.469379	0.959049	0.817018	1.12272	0.842719	0.404451	0.493728	0.547835	sp|Q6UUV7|CRTC3_HUMAN
Unigene0000306	480	5	37	17	0	31	8	49	12	6	9	16	28	29	14	0.0315061	0.233145	0.107121	0	0.195338	0.0504098	0.30876	0.0756147	0.0378074	0.056711	0.10082	0.176434	0.182736	0.0882172	sp|Q767I8|PCDA4_RAT
Unigene0000307	4694	600	1837	1041	1020	1805	727	946	1503	2510	2347	597	1114	1564	1577	0.386611	1.18368	0.670771	0.657239	1.16306	0.468444	0.609557	0.968461	1.61732	1.51229	0.384678	0.717808	1.00777	1.01614	sp|Q6ZMI3|GLDN_HUMAN
Unigene0000308	2924	854	150	2331	1471	442	1459	1085	4516	1047	9550	4559	635	586	602	0.883379	0.15516	2.41119	1.5216	0.457205	1.50919	1.12233	4.67136	1.08302	9.87853	4.71584	0.656845	0.606159	0.62271	sp|Q3ZC55|ACTN2_BOVIN
Unigene0000309	326	332	304	287	726	287	243	157	168	288	345	281	179	188	172	3.08026	2.82048	2.66275	6.73574	2.66275	2.25453	1.45663	1.55868	2.67203	3.20087	2.60708	1.66074	1.74424	1.5958	sp|Q3ZBI7|USMG5_BOVIN
Unigene0000310	1910	26	6	10	81	23	62	51	61	130	195	42	17	29	33	0.0411724	0.00950133	0.0158355	0.128268	0.0364218	0.0981804	0.0807613	0.0965968	0.205862	0.308793	0.0665093	0.0269204	0.0459231	0.0522573	sp|P02716|ACHD_MOUSE
Unigene0000311	321	0	0	0	0	0	11	0	5	11	13	4	3	0	0	0	0	0	0	0	0.103646	0	0.047112	0.103646	0.122491	0.0376896	0.0282672	0	0	--
Unigene0000312	5387	115	166	183	172	305	285	185	131	132	201	134	215	308	248	0.064568	0.0932025	0.102747	0.0965713	0.171246	0.160016	0.10387	0.0735514	0.0741128	0.112854	0.0752357	0.120714	0.17293	0.139242	sp|Q9BXL6|CAR14_HUMAN
Unigene0000313	752	50	43	35	34	13	57	37	54	64	76	24	23	29	28	0.201103	0.172949	0.140772	0.13675	0.0522868	0.229257	0.148816	0.217191	0.257412	0.305677	0.0965294	0.0925074	0.11664	0.112618	--
Unigene0000314	1949	1300	1212	894	2472	1500	1306	851	970	1840	2325	1078	1122	675	1166	2.01743	1.88086	1.38737	3.83622	2.3278	2.02674	1.32064	1.50531	2.85544	3.60809	1.67291	1.7412	1.04751	1.80948	--
Unigene0000315	1833	98	178	24	10	24	14	94	48	122	16	28	103	61	43	0.161707	0.293714	0.0396018	0.0165008	0.0396018	0.0231011	0.155107	0.0792036	0.201309	0.0264012	0.0462021	0.169958	0.100655	0.0709533	--
Unigene0000316	3180	340	625	492	122	604	268	750	555	516	513	780	698	707	646	0.323384	0.594455	0.467955	0.116038	0.574482	0.254902	0.713347	0.527876	0.490782	0.487929	0.74188	0.663888	0.672448	0.614429	sp|Q9UBE8|NLK_HUMAN
Unigene0000317	387	3	31	35	0	13	744	0	30	138	120	10	17	0	7	0.0234464	0.24228	0.273542	0	0.101601	5.81471	0	0.234464	1.07854	0.937857	0.0781548	0.132863	0	0.0547083	sp|Q2VIS4|FILA2_MOUSE
Unigene0000318	446	3	1	3	0	2	2	48	13	4	1	0	5	0	0	0.0203448	0.00678159	0.0203448	0	0.0135632	0.0135632	0.325516	0.0881607	0.0271264	0.00678159	0	0.033908	0	0	--
Unigene0000319	333	2	3	1	8	2	13	0	3	8	18	0	1	0	1	0.0181657	0.0272486	0.00908285	0.0726628	0.0181657	0.118077	0	0.0272486	0.0726628	0.163491	0	0.00908285	0	0.00908285	--
Unigene0000320	403	1	4	7	4	2	2	8	6	6	9	4	9	10	11	0.00750518	0.0300207	0.0525363	0.0300207	0.0150104	0.0150104	0.0600415	0.0450311	0.0450311	0.0675467	0.0300207	0.0675467	0.0750518	0.082557	--
Unigene0000321	2476	107	106	89	43	77	274	57	33	196	226	116	83	127	195	0.130707	0.129486	0.108719	0.0525272	0.0940603	0.334708	0.0696291	0.0403116	0.239426	0.276073	0.141701	0.10139	0.155138	0.238205	--
Unigene0000322	602	9	11	12	0	0	32	21	41	43	25	27	17	3	6	0.0452181	0.0552666	0.0602908	0	0	0.160776	0.105509	0.205994	0.216042	0.125606	0.135654	0.085412	0.0150727	0.0301454	--
Unigene0000323	1325	21	21	3	8	12	2	17	18	13	3	69	88	183	124	0.0479369	0.0479369	0.00684813	0.0182617	0.0273925	0.00456542	0.0388061	0.0410888	0.0296752	0.00684813	0.157507	0.200878	0.417736	0.283056	--
Unigene0000324	640	3	10	2	4	0	28	6	21	12	24	9	3	10	6	0.0141778	0.0472592	0.00945184	0.0189037	0	0.132326	0.0283555	0.0992443	0.056711	0.113422	0.0425333	0.0141778	0.0472592	0.0283555	--
Unigene0000325	373	0	2	0	0	5	18	4	4	15	15	7	0	6	6	0	0.0162176	0	0	0.0405441	0.145959	0.0324353	0.0324353	0.121632	0.121632	0.0567617	0	0.0486529	0.0486529	--
Unigene0000326	471	1	12	0	7	4	21	14	12	15	24	3	4	3	2	0.00642163	0.0770596	0	0.0449514	0.0256865	0.134854	0.0899029	0.0770596	0.0963245	0.154119	0.0192649	0.0256865	0.0192649	0.0128433	sp|Q9QZM8|FBX17_MOUSE
Unigene0000327	5236	1570	2056	1889	1022	2665	1241	2418	2167	1817	2206	2446	2101	2222	1960	0.906915	1.18765	1.09119	0.590361	1.53944	0.716867	1.39676	1.25177	1.04959	1.2743	1.41294	1.21365	1.28354	1.1322	sp|A5PKA5|SNX27_BOVIN
Unigene0000328	1027	136	88	176	224	68	202	85	650	227	377	734	145	185	160	0.40053	0.259166	0.518333	0.659696	0.200265	0.594905	0.250331	1.9143	0.668531	1.11029	2.16168	0.427035	0.544838	0.471212	sp|P11364|TCB_FLV
Unigene0000329	209	75	83	130	72	73	48	11	558	323	652	1548	240	88	157	1.08538	1.20115	1.88132	1.04196	1.05644	0.694643	0.159189	8.07522	4.67437	9.43556	22.4022	3.47321	1.27351	2.27206	sp|P01764|HV303_HUMAN
Unigene0000330	264	129	114	182	142	132	90	35	1908	770	2987	5849	294	409	359	1.47792	1.30607	2.08513	1.62686	1.51229	1.03111	0.400987	21.8595	8.82172	34.2214	67.0107	3.36829	4.68582	4.11298	sp|P01764|HV303_HUMAN
Unigene0000331	2853	204	203	47	0	49	2	492	39	14	2	35	154	246	122	0.216269	0.215209	0.0498267	0	0.051947	0.00212029	0.521591	0.0413456	0.014842	0.00212029	0.037105	0.163262	0.260795	0.129338	--
Unigene0000332	1140	32	19	20	5	22	8	84	4	6	2	24	35	40	20	0.0849008	0.0504098	0.053063	0.0132657	0.0583693	0.0212252	0.222864	0.0106126	0.0159189	0.0053063	0.0636756	0.0928602	0.106126	0.053063	--
Unigene0000333	672	24	21	24	30	34	15	4	16	9	4	2	6	4	7	0.108021	0.0945184	0.108021	0.135026	0.15303	0.0675132	0.0180035	0.072014	0.0405079	0.0180035	0.00900175	0.0270053	0.0180035	0.0315061	--
Unigene0000334	450	0	3	0	0	0	43	0	0	10	3	9	4	1	1	0	0.0201639	0	0	0	0.289016	0	0	0.0672131	0.0201639	0.0604918	0.0268852	0.00672131	0.00672131	--
Unigene0000335	387	22	19	6	2	7	6	17	8	4	3	1	11	13	8	0.17194	0.148494	0.0468929	0.015631	0.0547083	0.0468929	0.132863	0.0625238	0.0312619	0.0234464	0.00781548	0.0859702	0.101601	0.0625238	--
Unigene0000336	1755	31	14	24	12	22	116	71	34	34	37	174	98	97	59	0.0534258	0.0241278	0.0413619	0.020681	0.0379151	0.199916	0.122362	0.058596	0.058596	0.0637663	0.299874	0.168894	0.167171	0.101681	--
Unigene0000337	5213	4146	3844	4344	4017	5003	4802	4292	4449	4314	5106	4947	3732	3837	4040	2.40551	2.23029	2.52039	2.33067	2.90275	2.78613	2.49022	2.58132	2.50299	2.96251	2.87026	2.16531	2.22623	2.34401	sp|Q15637|SF01_HUMAN
Unigene0000338	2952	510	541	152	72	174	157	735	382	441	78	189	267	363	276	0.522541	0.554303	0.155738	0.0737705	0.178279	0.160861	0.753074	0.391393	0.451844	0.079918	0.193647	0.273565	0.371926	0.282787	sp|Q92990|GLMN_HUMAN
Unigene0000339	2729	3385	3486	2472	3489	1773	4868	2037	7967	5748	6863	2999	2349	2716	2249	3.75164	3.86358	2.73975	3.86691	1.96504	5.39527	2.25764	8.82994	6.37059	7.60636	3.32383	2.60343	3.01018	2.4926	sp|Q925G0|RBM3_RAT
Unigene0000340	1146	268	641	455	251	639	789	657	939	897	897	588	346	436	464	0.707321	1.69176	1.20086	0.662454	1.68649	2.08237	1.73399	2.47826	2.36741	2.36741	1.55188	0.913183	1.15072	1.22462	--
Unigene0000341	2458	606	1479	1325	548	1813	1808	1622	2252	2239	2411	1312	938	1108	1013	0.745688	1.81992	1.63042	0.674319	2.23091	2.22476	1.99588	2.7711	2.75511	2.96676	1.61443	1.15422	1.3634	1.2465	sp|O35165|GOSR2_RAT
Unigene0000342	457	5	7	2	0	0	1	4	0	3	2	8	22	17	12	0.0330918	0.0463285	0.0132367	0	0	0.00661836	0.0264734	0	0.0198551	0.0132367	0.0529469	0.145604	0.112512	0.0794203	--
Unigene0000343	2500	72	68	39	18	73	99	145	38	51	60	57	55	56	41	0.0871082	0.0822688	0.0471836	0.021777	0.088318	0.119774	0.175426	0.0459738	0.0617016	0.0725901	0.0689606	0.066541	0.0677508	0.0496033	--
Unigene0000344	1399	420	494	357	200	352	400	342	448	321	389	341	324	349	254	0.908025	1.06801	0.771822	0.432393	0.761012	0.864786	0.739392	0.96856	0.693991	0.841004	0.73723	0.700477	0.754526	0.549139	--
Unigene0000345	9067	379	322	490	193	400	517	171	118	852	526	271	375	123	432	0.126428	0.107413	0.163455	0.0643814	0.133433	0.172462	0.0570425	0.0393627	0.284212	0.175464	0.0904008	0.125093	0.0410306	0.144107	sp|Q8TE73|DYH5_HUMAN
Unigene0000346	713	8	11	19	0	52	4	41	11	5	14	20	25	7	4	0.0339365	0.0466627	0.0805992	0	0.220587	0.0169682	0.173924	0.0466627	0.0212103	0.0593888	0.0848412	0.106052	0.0296944	0.0169682	--
Unigene0000347	360	25	20	11	0	25	0	22	2	2	2	3	4	9	6	0.210041	0.168033	0.092418	0	0.210041	0	0.184836	0.0168033	0.0168033	0.0168033	0.0252049	0.0336065	0.0756147	0.0504098	--
Unigene0000348	406	1	4	2	0	10	0	22	3	10	0	8	9	3	2	0.00744973	0.0297989	0.0148995	0	0.0744973	0	0.163894	0.0223492	0.0744973	0	0.0595978	0.0670475	0.0223492	0.0148995	--
Unigene0000349	2053	2166	2112	2180	2001	2031	2215	1640	1710	2151	2653	1920	1497	1784	1769	3.19107	3.11151	3.21169	2.94798	2.99218	3.26326	2.41614	2.51926	3.16897	3.90854	2.82865	2.20546	2.62828	2.60619	sp|Q9NZ63|CI078_HUMAN
Unigene0000350	746	6	12	10	0	30	20	47	16	21	8	30	17	34	26	0.0243265	0.0486529	0.0405441	0	0.121632	0.0810882	0.190557	0.0648705	0.0851426	0.0324353	0.121632	0.068925	0.13785	0.105415	--
Unigene0000351	1065	84	51	52	110	96	59	94	60	59	97	64	79	62	65	0.238559	0.144839	0.147679	0.312399	0.272639	0.167559	0.266959	0.170399	0.167559	0.275479	0.181759	0.224359	0.176079	0.184599	sp|Q9H6K5|PRR36_HUMAN
Unigene0000352	484	30	13	12	6	2	8	8	2	0	6	4	16	2	1	0.187475	0.081239	0.0749898	0.0374949	0.0124983	0.0499932	0.0499932	0.0124983	0	0.0374949	0.0249966	0.0999864	0.0124983	0.00624915	--
Unigene0000353	2657	755	848	867	968	918	574	670	619	680	890	767	759	777	773	0.859452	0.965319	0.986947	1.10192	1.045	0.653411	0.762693	0.704637	0.774076	1.01313	0.873113	0.864006	0.884496	0.879943	sp|Q2YDN8|VRK3_BOVIN
Unigene0000354	1096	588	684	690	1268	842	444	383	335	600	850	579	567	511	530	1.62268	1.88761	1.90417	3.49925	2.32364	1.22529	1.05695	0.924487	1.6558	2.34571	1.59784	1.56473	1.41019	1.46262	sp|Q9Z1P5|CD320_MOUSE
Unigene0000355	1588	86	160	104	88	59	222	56	75	178	129	65	55	74	82	0.1638	0.304745	0.198084	0.167609	0.112375	0.422833	0.106661	0.142849	0.339028	0.2457	0.123802	0.104756	0.140944	0.156182	--
Unigene0000356	370	0	4	9	1	10	3	7	11	7	11	10	5	13	10	0	0.0326983	0.0735711	0.00817457	0.0817457	0.0245237	0.057222	0.0899202	0.057222	0.0899202	0.0817457	0.0408728	0.106269	0.0817457	--
Unigene0000357	7612	727	613	699	173	572	1494	1526	1242	1817	630	1649	1370	960	976	0.28887	0.243572	0.277744	0.0687407	0.227281	0.593633	0.606348	0.493502	0.721976	0.250327	0.655222	0.544362	0.381451	0.387809	sp|O60293|ZC3H1_HUMAN
Unigene0000358	600	20	2	7	6	12	10	15	2	6	1	15	6	9	8	0.10082	0.010082	0.0352869	0.0302459	0.0604918	0.0504098	0.0756147	0.010082	0.0302459	0.00504098	0.0756147	0.0302459	0.0453688	0.0403279	--
Unigene0000359	575	9	9	12	12	21	16	5	10	16	22	13	2	11	9	0.0473414	0.0473414	0.0631219	0.0631219	0.110463	0.0841625	0.0263008	0.0526016	0.0841625	0.115723	0.068382	0.0105203	0.0578617	0.0473414	--
Unigene0000360	423	21	11	26	13	5	10	18	18	17	21	6	28	17	24	0.150157	0.0786536	0.185909	0.0929543	0.0357516	0.0715033	0.128706	0.128706	0.121556	0.150157	0.042902	0.200209	0.121556	0.171608	--
Unigene0000361	2062	283	273	134	121	78	286	89	263	290	74	281	329	131	295	0.415111	0.400443	0.196554	0.177486	0.114412	0.419511	0.130547	0.385774	0.425379	0.108545	0.412177	0.482585	0.192154	0.432713	--
Unigene0000362	330	2	3	0	4	6	9	4	12	26	14	0	0	0	0	0.0183308	0.0274963	0	0.0366617	0.0549925	0.0824888	0.0366617	0.109985	0.238301	0.128316	0	0	0	0	--
Unigene0000363	1138	20	25	34	33	32	107	60	130	142	100	28	43	15	24	0.0531562	0.0664453	0.0903656	0.0877078	0.08505	0.284386	0.159469	0.345515	0.377409	0.265781	0.0744187	0.114286	0.0398672	0.0637875	sp|P61354|RL27_RAT
Unigene0000364	448	3485	2592	3491	5932	3146	3165	1494	2981	3181	3886	4042	2988	1940	1242	23.5283	17.4994	23.5688	40.0488	21.2396	21.3679	10.0865	20.1257	21.4759	26.2356	27.2888	20.1729	13.0976	8.38513	sp|P61354|RL27_RAT
Unigene0000365	7177	1363	1577	1230	1011	2613	358	1855	1143	769	893	1101	1136	1548	1139	0.574406	0.664592	0.518357	0.426064	1.10119	0.150871	0.781749	0.481692	0.324078	0.376335	0.463992	0.478742	0.652371	0.480007	sp|O15069|NACAD_HUMAN
Unigene0000366	1353	285	59	277	514	91	134	62	1222	225	639	1304	306	234	223	0.637109	0.131893	0.619225	1.14903	0.203428	0.299553	0.138599	2.73174	0.50298	1.42846	2.91505	0.684053	0.5231	0.49851	sp|Q86YW5|TRML1_HUMAN
Unigene0000367	5957	38988	55392	56238	82371	52964	52800	27543	22901	46686	43956	35468	25328	34311	35344	19.7956	28.1246	28.5541	41.8228	26.8918	26.8085	13.9846	11.6277	23.7042	22.3181	18.0084	12.86	17.421	17.9455	sp|P07602|SAP_HUMAN
Unigene0000368	5168	1446	1486	1329	1557	1158	1379	1178	1332	1535	1451	1526	1389	1200	1289	0.846276	0.869686	0.777802	0.911239	0.677723	0.807064	0.689428	0.779557	0.898364	0.849203	0.893097	0.812917	0.702304	0.754392	sp|P0DMW3|SIML1_HUMAN
Unigene0000369	2520	1131	1070	1019	841	1027	1201	831	1575	1530	1707	1583	1041	1016	978	1.35746	1.28425	1.22304	1.0094	1.23264	1.44148	0.997394	1.89037	1.83636	2.0488	1.89997	1.24944	1.21944	1.17383	sp|O19071|MGAT2_PIG
Unigene0000370	330	8	1	8	1	2	4	5	2	2	2	9	7	11	7	0.0733234	0.00916542	0.0733234	0.00916542	0.0183308	0.0366617	0.0458271	0.0183308	0.0183308	0.0183308	0.0824888	0.064158	0.10082	0.064158	--
Unigene0000371	335	1	1	0	0	2	14	24	6	13	1	8	2	6	6	0.00902863	0.00902863	0	0	0.0180572	0.126401	0.216687	0.0541717	0.117372	0.00902863	0.072229	0.0180572	0.0541717	0.0541717	--
Unigene0000372	3746	735	868	417	282	297	498	704	410	829	302	311	491	423	494	0.593453	0.700839	0.336693	0.227692	0.239803	0.402094	0.568423	0.331042	0.66935	0.24384	0.251107	0.396442	0.341538	0.398865	--
Unigene0000373	1894	2457	3388	3132	2220	3393	5326	3730	5145	5139	6406	2498	2102	3643	2922	3.92366	5.41041	5.00159	3.54519	5.41839	8.50526	5.95656	8.21622	8.20663	10.2299	3.98914	3.35675	5.81762	4.66624	sp|Q13243|SRSF5_HUMAN
Unigene0000374	405	1	13	6	13	10	9	14	4	11	15	9	4	6	8	0.00746812	0.0970856	0.0448087	0.0970856	0.0746812	0.0672131	0.104554	0.0298725	0.0821493	0.112022	0.0672131	0.0298725	0.0448087	0.059745	--
Unigene0000375	1144	168	79	168	72	121	139	33	1340	493	617	568	155	132	95	0.44417	0.208866	0.44417	0.190359	0.319908	0.367498	0.0872478	3.54279	1.30343	1.63127	1.50172	0.4098	0.348991	0.251168	sp|Q08ET2|SIG14_HUMAN
Unigene0000376	328	0	9	8	0	0	5	0	5	5	12	7	8	9	6	0	0.0829918	0.0737705	0	0	0.0461065	0	0.0461065	0.0461065	0.110656	0.0645492	0.0737705	0.0829918	0.0553279	--
Unigene0000377	783	6	3	6	2	10	4	98	11	4	0	7	0	7	2	0.0231769	0.0115885	0.0231769	0.00772564	0.0386282	0.0154513	0.378557	0.042491	0.0154513	0	0.0270398	0	0.0270398	0.00772564	--
Unigene0000378	1861	104	112	92	47	62	57	92	51	83	32	102	95	84	89	0.169026	0.182028	0.149523	0.0763867	0.100765	0.0926392	0.149523	0.0828877	0.134896	0.052008	0.165775	0.154399	0.136521	0.144647	--
Unigene0000379	4208	109	249	167	65	275	31	376	119	112	100	105	300	382	232	0.0783461	0.178974	0.120035	0.0467201	0.197662	0.0222819	0.270258	0.0855338	0.0805024	0.0718771	0.075471	0.215631	0.274571	0.166755	sp|O94991|SLIK5_HUMAN
Unigene0000380	1974	16	29	18	4	49	105	177	111	158	153	54	33	60	53	0.0245154	0.0444342	0.0275798	0.00612885	0.0750785	0.160882	0.271202	0.170076	0.24209	0.234429	0.0827395	0.050563	0.0919328	0.0812073	--
Unigene0000381	611	14	7	15	0	17	3	46	6	5	2	5	20	25	15	0.0693032	0.0346516	0.0742534	0	0.0841539	0.0148507	0.22771	0.0297014	0.0247511	0.00990046	0.0247511	0.0990046	0.123756	0.0742534	sp|Q5IS59|RTN1_PANTR
Unigene0000382	1357	247	218	66	49	54	74	185	160	205	24	58	173	135	95	0.550533	0.485896	0.147106	0.109215	0.120359	0.164937	0.412343	0.356621	0.45692	0.0534931	0.129275	0.385596	0.300899	0.211744	--
Unigene0000383	336	30	21	27	7	30	61	99	59	66	67	44	26	31	27	0.270053	0.189037	0.243047	0.0630123	0.270053	0.549107	0.891174	0.531103	0.594116	0.603118	0.396077	0.234046	0.279054	0.243047	sp|Q61990|PCBP2_MOUSE
Unigene0000384	429	16	6	5	19	6	10	6	10	7	15	13	7	4	6	0.112805	0.0423019	0.0352516	0.133956	0.0423019	0.0705032	0.0423019	0.0705032	0.0493523	0.105755	0.0916542	0.0493523	0.0282013	0.0423019	--
Unigene0000385	376	11	12	9	5	12	32	28	29	24	20	14	14	15	12	0.0884853	0.0965294	0.0723971	0.0402206	0.0965294	0.257412	0.225235	0.233279	0.193059	0.160882	0.112618	0.112618	0.120662	0.0965294	--
Unigene0000386	424	45	27	24	23	16	15	9	11	7	15	7	13	9	7	0.321006	0.192604	0.171203	0.16407	0.114135	0.107002	0.0642012	0.0784681	0.0499343	0.107002	0.0499343	0.092735	0.0642012	0.0499343	--
Unigene0000387	476	4	6	6	0	6	1	23	5	8	1	13	14	21	11	0.0254167	0.0381251	0.0381251	0	0.0381251	0.00635418	0.146146	0.0317709	0.0508334	0.00635418	0.0826043	0.0889585	0.133438	0.069896	--
Unigene0000388	347	1	0	1	10	4	4	5	1	0	13	5	1	10	5	0.0087164	0	0.0087164	0.087164	0.0348656	0.0348656	0.043582	0.0087164	0	0.113313	0.043582	0.0087164	0.087164	0.043582	sp|Q6ZSM3|MOT12_HUMAN
Unigene0000389	6332	713	947	681	98	1370	301	1638	413	383	448	731	845	858	568	0.340577	0.452351	0.325291	0.0468114	0.654404	0.143778	0.782419	0.197277	0.182947	0.213995	0.349175	0.403629	0.409839	0.271315	sp|A2AR50|RGPS1_MOUSE
Unigene0000390	1126	20	22	21	20	17	72	47	24	56	74	18	22	24	23	0.0537227	0.059095	0.0564089	0.0537227	0.0456643	0.193402	0.126248	0.0644673	0.150424	0.198774	0.0483505	0.059095	0.0644673	0.0617811	--
Unigene0000391	337	1	5	2	9	15	3	4	1	7	5	13	9	8	7	0.00897504	0.0448752	0.0179501	0.0807754	0.134626	0.0269251	0.0359002	0.00897504	0.0628253	0.0448752	0.116676	0.0807754	0.0718003	0.0628253	--
Unigene0000392	442	6	14	11	8	9	1	12	2	7	6	2	2	5	4	0.0410578	0.0958015	0.0752726	0.0547437	0.0615867	0.00684296	0.0821155	0.0136859	0.0479007	0.0410578	0.0136859	0.0136859	0.0342148	0.0273718	--
Unigene0000393	2266	894	1161	940	614	1671	885	1091	900	1080	1416	1196	912	1252	1143	1.19328	1.54967	1.25468	0.819549	2.2304	1.18127	1.45623	1.20129	1.44155	1.89003	1.59639	1.21731	1.67113	1.52564	sp|Q9H7N4|SFR19_HUMAN
Unigene0000394	377	1	9	6	8	8	9	5	11	10	26	3	0	4	6	0.00802278	0.072205	0.0481367	0.0641823	0.0641823	0.072205	0.0401139	0.0882506	0.0802278	0.208592	0.0240683	0	0.0320911	0.0481367	--
Unigene0000395	2112	85	64	98	143	79	68	40	76	82	100	62	55	35	54	0.121728	0.0916542	0.140346	0.20479	0.113136	0.0973826	0.0572839	0.108839	0.117432	0.14321	0.08879	0.0787653	0.0501234	0.0773332	sp|Q9DD78|TLR21_CHICK
Unigene0000396	3031	69	29	42	101	82	143	43	758	367	552	602	319	45	158	0.0688541	0.0289387	0.0419112	0.100786	0.0818266	0.142698	0.0429091	0.756397	0.366224	0.550832	0.600727	0.318325	0.0449048	0.157666	sp|O92815|POL_WDSV
Unigene0000397	896	4	25	12	4	23	10	31	19	16	4	42	16	33	27	0.0135026	0.0843914	0.0405079	0.0135026	0.0776401	0.0337566	0.104645	0.0641375	0.0540105	0.0135026	0.141778	0.0540105	0.111397	0.0911428	--
Unigene0000398	338	2	2	8	3	5	0	2	0	8	6	4	13	3	1	0.017897	0.017897	0.0715879	0.0268455	0.0447424	0	0.017897	0	0.0715879	0.0536909	0.035794	0.11633	0.0268455	0.00894849	--
Unigene0000399	2258	10	17	22	1	20	144	99	141	100	173	21	8	26	20	0.013395	0.0227715	0.029469	0.0013395	0.02679	0.192888	0.13261	0.188869	0.13395	0.231733	0.0281295	0.010716	0.034827	0.02679	--
Unigene0000400	1323	76	90	69	5	32	124	252	104	162	20	113	132	132	88	0.173748	0.205754	0.157745	0.0114308	0.0731571	0.283484	0.576112	0.237761	0.370358	0.0457232	0.258336	0.301773	0.301773	0.201182	sp|Q5TYW1|ZN658_HUMAN
Unigene0000401	335	8	5	9	0	2	0	1	3	2	4	12	12	10	8	0.072229	0.0451431	0.0812576	0	0.0180572	0	0.00902863	0.0270859	0.0180572	0.0361145	0.108343	0.108343	0.0902862	0.072229	--
Unigene0000402	2713	1951	2671	1953	1859	2078	1772	1966	1527	2126	2403	1594	1267	1758	1555	2.17507	2.97777	2.1773	2.07251	2.31666	1.97551	2.1918	1.70238	2.37017	2.67899	1.77707	1.41252	1.95991	1.73359	sp|Q9BWH2|FUND2_HUMAN
Unigene0000403	2332	117	118	149	55	184	68	149	69	104	82	132	146	137	106	0.151748	0.153045	0.193252	0.0713347	0.238647	0.0881956	0.193252	0.0894926	0.134887	0.106353	0.171203	0.189361	0.177688	0.137481	sp|A8MT65|ZN891_HUMAN
Unigene0000404	533	9	0	4	1	17	7	11	7	11	11	27	31	16	15	0.0510719	0	0.0226986	0.00567465	0.0964691	0.0397226	0.0624212	0.0397226	0.0624212	0.0624212	0.153216	0.175914	0.0907944	0.0851198	--
Unigene0000405	378	0	1	4	0	3	3	2	4	7	12	4	2	4	6	0	0.00800156	0.0320062	0	0.0240047	0.0240047	0.0160031	0.0320062	0.0560109	0.0960187	0.0320062	0.0160031	0.0320062	0.0480094	--
Unigene0000406	3652	532	684	599	283	726	454	769	592	784	426	682	666	770	672	0.440603	0.566489	0.496092	0.234381	0.601274	0.376003	0.636886	0.490295	0.649309	0.352814	0.564833	0.551582	0.637715	0.556551	sp|Q5QJ74|TBCEL_HUMAN
Unigene0000407	2506	91852	1113	4953	5858	2084	2240	750	3129	1703	2354	18711	5008	3462	1984	110.86	1.34332	5.97797	7.07025	2.51526	2.70354	0.905204	3.77651	2.05542	2.84113	22.583	6.04435	4.17842	2.39457	sp|Q4A3R3|DMBT1_PIG
Unigene0000408	3501	480	496	407	241	385	363	662	448	469	302	590	519	413	470	0.414682	0.428505	0.351616	0.208205	0.33261	0.313604	0.571916	0.387037	0.405179	0.260904	0.509714	0.448375	0.3568	0.406043	--
Unigene0000409	502	0	3	0	0	0	78	0	3	36	14	1	4	0	1	0	0.0180752	0	0	0	0.469956	0	0.0180752	0.216903	0.0843511	0.00602508	0.0241003	0	0.00602508	--
Unigene0000410	3290	4035	5440	5293	3175	7307	2257	4598	3057	3913	4084	4765	4505	5550	4836	3.70949	5.00114	4.866	2.91887	6.71753	2.07492	4.22707	2.81039	3.59733	3.75454	4.3806	4.14157	5.10227	4.44587	sp|P49588|SYAC_HUMAN
Unigene0000411	2182	200	306	273	68	112	699	150	386	729	305	532	438	273	323	0.277231	0.424163	0.37842	0.0942585	0.155249	0.968922	0.207923	0.535056	1.01051	0.422777	0.737434	0.607136	0.37842	0.447728	sp|Q9NS00|C1GLT_HUMAN
Unigene0000412	1674	57	48	75	93	44	101	20	28	152	95	66	31	37	62	0.102988	0.0867266	0.13551	0.168033	0.0794994	0.182487	0.0361361	0.0505905	0.274634	0.171646	0.119249	0.0560109	0.0668517	0.112022	sp|Q96Q35|AL2SB_HUMAN
Unigene0000413	399	2	2	3	7	0	9	1	4	4	14	3	2	4	2	0.0151608	0.0151608	0.0227413	0.053063	0	0.0682238	0.00758042	0.0303217	0.0303217	0.106126	0.0227413	0.0151608	0.0303217	0.0151608	--
Unigene0000414	598	22	15	21	6	36	23	20	11	7	36	9	30	18	12	0.111273	0.0758676	0.106215	0.0303471	0.182082	0.11633	0.101157	0.0556363	0.0354049	0.182082	0.0455206	0.151735	0.0910411	0.0606941	sp|Q86XI8|CS068_HUMAN
Unigene0000415	1076	8	7	14	8	15	56	49	75	74	62	44	30	16	25	0.0224877	0.0196767	0.0393534	0.0224877	0.0421643	0.157414	0.137737	0.210822	0.208011	0.174279	0.123682	0.0843287	0.0449753	0.0702739	--
Unigene0000416	3880	37	29	55	18	44	375	53	232	231	275	164	71	79	83	0.0288427	0.0226065	0.0428743	0.0140316	0.0342995	0.292325	0.0413153	0.180852	0.180072	0.214372	0.127843	0.0553469	0.0615831	0.0647013	--
Unigene0000417	757	25	19	14	3	15	63	117	31	70	49	28	12	12	13	0.0998874	0.0759144	0.0559369	0.0119865	0.0599324	0.251716	0.467473	0.12386	0.279685	0.195779	0.111874	0.0479459	0.0479459	0.0519414	sp|P26440|IVD_HUMAN
Unigene0000418	2824	489	314	484	357	292	446	425	469	500	394	555	318	337	264	0.523734	0.336303	0.518379	0.382358	0.312741	0.477679	0.455188	0.502313	0.535515	0.421986	0.594422	0.340588	0.360937	0.282752	sp|P35249|RFC4_HUMAN
Unigene0000419	4855	1070	1734	1439	461	2105	809	2042	799	1219	959	1232	1274	1539	1342	0.666593	1.08025	0.896475	0.287196	1.31138	0.503994	1.27213	0.497765	0.759418	0.597442	0.767517	0.793682	0.958773	0.836045	sp|O95405|ZFYV9_HUMAN
Unigene0000420	2605	54	50	68	77	51	129	23	46	204	130	84	65	44	97	0.0626978	0.0580535	0.0789528	0.0894024	0.0592146	0.149778	0.0267046	0.0534093	0.236858	0.150939	0.0975299	0.0754696	0.0510871	0.112624	sp|Q8K4F6|NSUN5_MOUSE
Unigene0000421	783	11	15	25	10	0	99	13	4	34	6	0	9	3	7	0.042491	0.0579423	0.0965705	0.0386282	0	0.382419	0.0502167	0.0154513	0.131336	0.0231769	0	0.0347654	0.0115885	0.0270398	--
Unigene0000422	336	1	0	40	0	0	67	1	1	0	0	0	3	0	2	0.00900175	0	0.36007	0	0	0.603118	0.00900175	0.00900175	0	0	0	0.0270053	0	0.0180035	sp|P0C7L1|ISK8_HUMAN
Unigene0000423	3074	466	584	533	327	732	241	541	430	530	521	699	621	905	767	0.45851	0.574613	0.524433	0.321744	0.720234	0.237126	0.532304	0.423088	0.521481	0.512626	0.687764	0.611018	0.890453	0.754671	sp|Q5R7Q6|OXLD1_PONAB
Unigene0000424	525	7	11	11	0	4	5	21	2	10	6	5	2	6	9	0.0403279	0.0633723	0.0633723	0	0.0230445	0.0288056	0.120984	0.0115222	0.0576112	0.0345667	0.0288056	0.0115222	0.0345667	0.0518501	--
Unigene0000425	9484	370	1572	1972	19	1764	2390	4455	4096	3378	3368	5381	4560	3104	3291	0.117999	0.501334	0.6289	0.00605938	0.562566	0.762207	1.42077	1.30628	1.07729	1.07411	1.71608	1.45425	0.989912	1.04955	sp|Q9WJR5|POK19_HUMAN
Unigene0000426	461	3	3	6	0	4	23	17	9	31	16	2	15	16	8	0.0196828	0.0196828	0.0393656	0	0.0262437	0.150901	0.111536	0.0590484	0.203389	0.104975	0.0131219	0.098414	0.104975	0.0524874	--
Unigene0000427	440	121	68	35	45	73	34	86	30	32	24	37	48	57	55	0.831762	0.467437	0.240592	0.309333	0.501807	0.233718	0.59117	0.206222	0.21997	0.164978	0.25434	0.329955	0.391822	0.378074	--
Unigene0000428	809	408	186	65	51	54	39	305	130	166	15	37	121	184	163	1.52538	0.695394	0.243014	0.190672	0.201889	0.145808	1.1403	0.486028	0.62062	0.0560801	0.138331	0.45238	0.687916	0.609404	--
Unigene0000429	373	0	1	6	0	4	12	14	4	6	12	5	14	7	7	0	0.00810882	0.0486529	0	0.0324353	0.0973058	0.113523	0.0324353	0.0486529	0.0973058	0.0405441	0.113523	0.0567617	0.0567617	--
Unigene0000430	334	9	1	0	0	0	0	2	18	25	0	1	8	3	4	0.0815009	0.00905566	0	0	0	0	0.0181113	0.163002	0.226391	0	0.00905566	0.0724453	0.027167	0.0362226	--
Unigene0000431	444	4	4	0	4	2	11	3	8	12	18	13	17	10	3	0.0272486	0.0272486	0	0.0272486	0.0136243	0.0749335	0.0204364	0.0544971	0.0817457	0.122618	0.0885578	0.115806	0.0681214	0.0204364	--
Unigene0000432	1253	8	15	10	0	2	58	19	25	51	43	25	12	5	9	0.019311	0.0362082	0.0241388	0	0.00482776	0.140005	0.0458637	0.060347	0.123108	0.103797	0.060347	0.0289665	0.0120694	0.0217249	--
Unigene0000433	634	6	6	0	0	0	8	58	14	20	1	0	0	3	1	0.0286239	0.0286239	0	0	0	0.0381652	0.276697	0.066789	0.0954129	0.00477065	0	0	0.0143119	0.00477065	--
Unigene0000434	1739	41	110	58	123	112	167	61	106	120	115	64	30	58	54	0.07131	0.19132	0.100878	0.21393	0.194798	0.290458	0.106095	0.184363	0.208712	0.200016	0.111313	0.0521781	0.100878	0.0939205	--
Unigene0000435	795	22517	16456	22449	36075	12581	17713	6855	16163	16993	20363	20635	13973	8962	10799	85.6663	62.6071	85.4076	137.248	47.8646	67.3894	26.0799	61.4924	64.6501	77.4713	78.5062	53.1605	34.0961	41.085	sp|P61247|RS3A_HUMAN
Unigene0000436	1109	147	68	40	38	31	51	25	42	57	42	24	54	45	36	0.400915	0.185457	0.109092	0.103638	0.0845467	0.139093	0.0681828	0.114547	0.155457	0.114547	0.0654555	0.147275	0.122729	0.0981832	--
Unigene0000437	5549	217	195	198	174	316	147	246	178	238	242	337	306	178	182	0.11828	0.106289	0.107924	0.094842	0.172242	0.0801252	0.134087	0.0970223	0.129726	0.131907	0.183688	0.166791	0.0970223	0.0992026	sp|P31792|POL_FENV1
Unigene0000438	4875	446	733	582	328	665	513	915	503	862	548	770	664	814	712	0.276711	0.454774	0.361089	0.203501	0.412585	0.31828	0.567692	0.312076	0.534809	0.339995	0.47773	0.411965	0.505029	0.441745	sp|Q96MW7|TIGD1_HUMAN
Unigene0000439	2593	45	126	77	33	22	71	306	47	139	174	280	311	449	326	0.05249	0.146972	0.0898162	0.0384927	0.0256618	0.0828175	0.356932	0.0548229	0.162136	0.202961	0.326604	0.362764	0.523733	0.380261	sp|P49790|NU153_HUMAN
Unigene0000440	524	0	3	0	8	7	4	1	2	0	0	0	3	1	2	0	0.0173164	0	0.0461769	0.0404048	0.0230885	0.00577212	0.0115442	0	0	0	0.0173164	0.00577212	0.0115442	--
Unigene0000441	7476	511	461	478	343	490	706	716	668	757	809	709	673	564	520	0.206737	0.186508	0.193386	0.138769	0.198241	0.285629	0.289674	0.270255	0.306262	0.3273	0.286842	0.272278	0.228179	0.210378	sp|Q8WTR7|ZN473_HUMAN
Unigene0000442	336	10	14	1	2	0	3	4	3	11	1	5	30	6	17	0.0900175	0.126025	0.00900175	0.0180035	0	0.0270053	0.036007	0.0270053	0.0990193	0.00900175	0.0450088	0.270053	0.0540105	0.15303	--
Unigene0000443	2949	731	926	997	899	917	638	582	561	1310	1720	884	700	681	1028	0.749737	0.949735	1.02256	0.922043	0.940505	0.654353	0.596918	0.57538	1.34358	1.76409	0.906659	0.717943	0.698456	1.05435	sp|O75751|S22A3_HUMAN
Unigene0000444	371	6	1	1	0	4	1	2	1	0	2	15	9	6	9	0.0489152	0.00815253	0.00815253	0	0.0326101	0.00815253	0.0163051	0.00815253	0	0.0163051	0.122288	0.0733728	0.0489152	0.0733728	--
Unigene0000445	726	16	6	2	0	0	17	36	31	41	0	2	14	5	6	0.0666576	0.0249966	0.0083322	0	0	0.0708237	0.14998	0.129149	0.17081	0	0.0083322	0.0583254	0.0208305	0.0249966	--
Unigene0000446	6647	622	666	587	257	603	711	683	549	764	597	514	457	341	330	0.283029	0.30305	0.267103	0.116943	0.274384	0.323527	0.310786	0.249812	0.347643	0.271653	0.233886	0.207949	0.155165	0.15016	sp|Q4R6F2|EMARD_MACFA
Unigene0000447	2526	4792	3327	3519	6493	3885	6457	2459	2218	6417	6661	2929	2410	2644	3402	5.73786	3.98369	4.21359	7.77461	4.65183	7.7315	2.94436	2.6558	7.68361	7.97577	3.50713	2.88569	3.16588	4.0735	--
Unigene0000448	703	4	9	19	18	8	4	4	8	13	12	0	7	17	22	0.0172096	0.0387216	0.0817457	0.0774433	0.0344192	0.0172096	0.0172096	0.0344192	0.0559312	0.0516288	0	0.0301168	0.0731408	0.0946529	sp|Q7Z5Q5|DPOLN_HUMAN
Unigene0000449	1548	67	9	27	31	13	5	12	56	25	27	167	16	8	6	0.130909	0.0175848	0.0527545	0.0605699	0.0254003	0.00976935	0.0234464	0.109417	0.0488467	0.0527545	0.326296	0.0312619	0.015631	0.0117232	--
Unigene0000450	737	15	14	10	0	9	4	86	12	1	6	6	6	6	2	0.0615588	0.0574549	0.0410392	0	0.0369353	0.0164157	0.352937	0.049247	0.00410392	0.0246235	0.0246235	0.0246235	0.0246235	0.00820784	--
Unigene0000451	621	5	9	16	6	16	12	0	9	27	36	8	5	10	10	0.0243526	0.0438346	0.0779282	0.0292231	0.0779282	0.0584462	0	0.0438346	0.131504	0.175339	0.0389641	0.0243526	0.0487051	0.0487051	--
Unigene0000452	1051	110	153	114	167	34	228	72	79	177	136	85	53	69	94	0.31656	0.440307	0.328072	0.480596	0.0978459	0.656143	0.207203	0.227348	0.509374	0.391384	0.244615	0.152524	0.19857	0.270515	--
Unigene0000453	332	14	14	6	8	6	11	26	6	21	9	15	17	19	18	0.127543	0.127543	0.0546613	0.0728817	0.0546613	0.100212	0.236865	0.0546613	0.191314	0.0819919	0.136653	0.154874	0.173094	0.163984	--
Unigene0000454	1515	26	23	39	8	32	22	60	41	41	48	24	23	30	24	0.0519071	0.0459179	0.0778607	0.0159714	0.0638857	0.0439214	0.119786	0.0818536	0.0818536	0.0958286	0.0479143	0.0459179	0.0598929	0.0479143	--
Unigene0000455	1250	83	37	92	47	52	107	45	78	50	131	121	115	66	100	0.200833	0.0895278	0.22261	0.113725	0.125823	0.258905	0.108885	0.188734	0.120984	0.316977	0.29278	0.278262	0.159698	0.241967	sp|C8YUV0|FFAR4_MACFA
Unigene0000456	327	7	2	1	1	1	2	9	7	4	13	3	3	4	2	0.0647466	0.018499	0.00924951	0.00924951	0.00924951	0.018499	0.0832456	0.0647466	0.036998	0.120244	0.0277485	0.0277485	0.036998	0.018499	--
Unigene0000457	1541	48	61	30	2	32	32	101	21	70	45	42	59	42	39	0.0942117	0.119727	0.0588823	0.00392549	0.0628078	0.0628078	0.198237	0.0412176	0.137392	0.0883235	0.0824353	0.115802	0.0824353	0.076547	--
Unigene0000458	1663	46	44	61	35	48	68	41	38	56	37	57	52	38	38	0.0836627	0.0800252	0.110944	0.0636564	0.0873002	0.123675	0.0745689	0.0691127	0.10185	0.0672939	0.103669	0.0945753	0.0691127	0.0691127	--
Unigene0000459	1355	162	77	187	241	103	124	56	458	213	370	174	75	59	78	0.361611	0.171877	0.417416	0.537953	0.229913	0.276789	0.125001	1.02233	0.475452	0.825903	0.388397	0.167413	0.131698	0.174109	sp|P20138|CD33_HUMAN
Unigene0000460	429	7	4	10	0	3	13	3	1	18	21	12	1	17	10	0.0493523	0.0282013	0.0705032	0	0.021151	0.0916542	0.021151	0.00705032	0.126906	0.148057	0.0846039	0.00705032	0.119856	0.0705032	--
Unigene0000461	7056	918	1039	917	2273	1133	1605	630	764	1585	1944	1158	699	625	891	0.393505	0.445372	0.393077	0.974333	0.485666	0.687991	0.270053	0.327492	0.679418	0.833305	0.496382	0.29963	0.267909	0.381932	sp|Q9H4A4|AMPB_HUMAN
Unigene0000462	654	43	36	34	28	96	14	70	16	13	11	31	15	31	20	0.198864	0.166491	0.157242	0.129493	0.443976	0.0647466	0.323733	0.0739961	0.0601218	0.0508723	0.143367	0.0693713	0.143367	0.0924951	--
Unigene0000463	405	8	9	28	4	40	12	29	7	6	17	14	10	16	12	0.059745	0.0672131	0.209107	0.0298725	0.298725	0.0896175	0.216576	0.0522769	0.0448087	0.126958	0.104554	0.0746812	0.11949	0.0896175	--
Unigene0000464	2646	511	318	219	13	185	25	1082	128	46	20	166	258	463	237	0.584114	0.363499	0.250334	0.01486	0.21147	0.028577	1.23681	0.146314	0.0525817	0.0228616	0.189751	0.294915	0.529246	0.27091	--
Unigene0000465	325	23	8	23	15	30	20	8	7	26	32	15	11	13	14	0.214048	0.0744514	0.214048	0.139596	0.279193	0.186129	0.0744514	0.065145	0.241967	0.297806	0.139596	0.102371	0.120984	0.13029	--
Unigene0000466	2658	138	224	233	127	364	146	533	197	224	346	226	176	279	235	0.157033	0.254894	0.265135	0.144516	0.414203	0.166136	0.606511	0.22417	0.254894	0.39372	0.25717	0.200274	0.317479	0.267411	sp|Q04725|TLE2_HUMAN
Unigene0000467	1040	189	226	297	965	116	755	40	83	416	381	149	137	42	113	0.549661	0.657267	0.863753	2.80647	0.337358	2.19574	0.11633	0.241385	1.20984	1.10805	0.433331	0.398431	0.122147	0.328633	sp|P10462|S10A2_BOVIN
Unigene0000468	1695	94	73	24	11	29	37	25	105	109	42	65	49	21	21	0.167735	0.130263	0.042826	0.0196286	0.0517481	0.0660235	0.0446105	0.187364	0.194502	0.0749456	0.115987	0.0874365	0.0374728	0.0374728	--
Unigene0000469	2857	480	324	590	456	204	1170	95	498	717	761	849	789	469	522	0.508156	0.343006	0.624609	0.482749	0.215966	1.23863	0.100573	0.527212	0.759059	0.80564	0.898802	0.835282	0.496511	0.55262	sp|Q6UXG8|BTNL9_HUMAN
Unigene0000470	663	27	6	22	17	13	20	0	10	14	14	19	10	0	9	0.123173	0.0273718	0.100363	0.0775536	0.0593057	0.0912395	0	0.0456197	0.0638676	0.0638676	0.0866775	0.0456197	0	0.0410578	--
Unigene0000471	900	457	396	506	580	576	273	329	216	305	424	337	291	293	273	1.53582	1.33082	1.70049	1.94918	1.93574	0.917459	1.10566	0.725901	1.025	1.42492	1.13254	0.977951	0.984672	0.917459	sp|O75381|PEX14_HUMAN
Unigene0000472	931	25	35	40	57	43	38	27	23	56	82	28	31	46	35	0.0812188	0.113706	0.12995	0.185179	0.139696	0.123453	0.0877163	0.0747213	0.18193	0.266398	0.0909651	0.100711	0.149443	0.113706	sp|P49796|RGS3_HUMAN
Unigene0000473	2446	122	402	288	98	289	180	100	246	302	279	163	166	177	193	0.150859	0.497091	0.356125	0.121181	0.357362	0.222578	0.123655	0.30419	0.373437	0.344996	0.201557	0.205266	0.218868	0.238653	sp|Q5TFE4|NT5D1_HUMAN
Unigene0000474	530	6	5	11	2	10	10	4	16	10	8	2	5	8	5	0.0342406	0.0285339	0.0627745	0.0114135	0.0570677	0.0570677	0.0228271	0.0913084	0.0570677	0.0456542	0.0114135	0.0285339	0.0456542	0.0285339	--
Unigene0000475	2383	243	457	561	525	550	383	306	244	446	459	282	179	217	288	0.308424	0.580041	0.712041	0.666349	0.69808	0.486117	0.388386	0.309694	0.566079	0.582579	0.357925	0.227193	0.275424	0.36554	sp|Q9NSB8|HOME2_HUMAN
Unigene0000476	750	13	1	4	2	26	5	17	3	11	6	6	31	16	10	0.0524262	0.00403279	0.0161311	0.00806557	0.104852	0.0201639	0.0685574	0.0120984	0.0443606	0.0241967	0.0241967	0.125016	0.0645246	0.0403279	--
Unigene0000477	6778	758	1063	1233	742	1343	932	1154	1534	1243	1669	1859	1610	1254	1203	0.338247	0.474349	0.550209	0.331107	0.599295	0.415892	0.514957	0.684526	0.554672	0.744768	0.829553	0.71844	0.55958	0.536822	sp|Q9H1A4|APC1_HUMAN
Unigene0000478	1562	112	61	93	197	72	155	28	16	56	79	79	44	15	37	0.216872	0.118118	0.180081	0.381462	0.139418	0.300135	0.054218	0.0309817	0.108436	0.152972	0.152972	0.0851997	0.0290454	0.0716452	sp|P46663|BKRB1_HUMAN
Unigene0000479	3318	2938	3234	3671	2719	4749	2405	2190	2685	3382	3743	3582	3194	3013	3049	2.67819	2.94802	3.34637	2.47856	4.32905	2.19233	1.99634	2.44757	3.08293	3.41201	3.26524	2.91155	2.74656	2.77938	sp|P17248|SYWC_BOVIN
Unigene0000480	321	11	3	8	0	6	6	7	0	7	1	2	2	5	2	0.103646	0.0282672	0.0753792	0	0.0565344	0.0565344	0.0659568	0	0.0659568	0.0094224	0.0188448	0.0188448	0.047112	0.0188448	--
Unigene0000481	1561	1528	1835	1822	1970	2022	1612	1581	2252	2122	3604	1800	1411	1673	1502	2.96065	3.55549	3.5303	3.81707	3.91782	3.12341	3.06334	4.36347	4.11158	6.9831	3.48768	2.73395	3.2416	2.91027	sp|Q17QV3|SUMO3_BOVIN
Unigene0000482	590	12	8	11	47	11	30	12	11	45	29	30	9	12	26	0.0615171	0.0410114	0.0563906	0.240942	0.0563906	0.153793	0.0615171	0.0563906	0.230689	0.148666	0.153793	0.0461378	0.0615171	0.133287	sp|Q5NC32|MOT11_MOUSE
Unigene0000483	1993	1539	2052	813	470	1357	63	578	114	172	240	284	199	863	614	2.3356	3.11413	1.23381	0.713275	2.05939	0.0956092	0.877176	0.173007	0.261028	0.364226	0.431	0.302004	1.30969	0.93181	sp|Q96KN2|CNDP1_HUMAN
Unigene0000484	556	3	7	8	37	15	3	7	4	14	7	10	7	8	9	0.0163197	0.0380794	0.0435193	0.201277	0.0815986	0.0163197	0.0380794	0.0217596	0.0761587	0.0380794	0.0543991	0.0380794	0.0435193	0.0489592	--
Unigene0000485	1704	957	827	976	1305	792	607	135	746	771	1114	498	373	364	426	1.69867	1.46792	1.73239	2.31637	1.4058	1.07742	0.239624	1.32415	1.36852	1.97734	0.883947	0.662073	0.646098	0.756147	sp|Q2TBK3|PLAC9_BOVIN
Unigene0000486	532	21	19	10	9	10	8	20	3	24	21	7	8	18	13	0.119392	0.108021	0.0568532	0.0511679	0.0568532	0.0454825	0.113706	0.017056	0.136448	0.119392	0.0397972	0.0454825	0.102336	0.0739091	sp|Q9UHL9|GT2D1_HUMAN
Unigene0000487	6198	32	108	95	5	173	242	121	160	364	501	132	215	129	249	0.0156158	0.0527034	0.0463595	0.00243997	0.084423	0.118095	0.0590473	0.0780791	0.17763	0.244485	0.0644153	0.104919	0.0629513	0.121511	sp|Q86UP3|ZFHX4_HUMAN
Unigene0000488	323	3	5	4	5	1	20	6	8	14	9	10	3	2	3	0.0280922	0.0468203	0.0374562	0.0468203	0.00936405	0.187281	0.0561843	0.0749124	0.131097	0.0842765	0.0936405	0.0280922	0.0187281	0.0280922	--
Unigene0000489	517	3	10	3	14	10	19	4	10	12	18	12	6	3	11	0.0175508	0.0585027	0.0175508	0.0819038	0.0585027	0.111155	0.0234011	0.0585027	0.0702032	0.105305	0.0702032	0.0351016	0.0175508	0.064353	sp|D6RGH6|MCIN_HUMAN
Unigene0000490	8577	379	879	656	29	1299	1495	2395	561	961	968	945	1087	908	792	0.13365	0.30997	0.231332	0.0102265	0.458079	0.527196	0.844572	0.197831	0.338887	0.341355	0.333244	0.383319	0.320197	0.279291	sp|Q9NRJ4|TULP4_HUMAN
Unigene0000491	1009	18	20	7	17	24	30	44	14	26	34	14	14	20	17	0.053957	0.0599522	0.0209833	0.0509594	0.0719427	0.0899283	0.131895	0.0419666	0.0779379	0.101919	0.0419666	0.0419666	0.0599522	0.0509594	--
Unigene0000492	626	4	9	10	0	1	26	17	19	20	8	13	9	6	6	0.0193264	0.0434845	0.0483161	0	0.00483161	0.125622	0.0821374	0.0918006	0.0966322	0.0386529	0.062811	0.0434845	0.0289897	0.0289897	--
Unigene0000493	7659	502	719	382	16	496	51	1402	284	241	108	222	656	770	467	0.198243	0.283938	0.150854	0.00631851	0.195874	0.0201402	0.553659	0.112153	0.0951725	0.0426499	0.0876693	0.259059	0.304078	0.184421	--
Unigene0000494	5686	2240	2427	3404	2898	2946	4153	2024	6036	4600	6407	5885	3140	2756	3084	1.19154	1.29101	1.81071	1.54155	1.56708	2.20913	1.07664	3.21077	2.44691	3.40812	3.13044	1.67028	1.46602	1.64049	sp|O60610|DIAP1_HUMAN
Unigene0000495	545	160	108	111	220	101	102	92	134	132	106	140	87	99	75	0.887953	0.599368	0.616017	1.22094	0.56052	0.56607	0.510573	0.74366	0.732561	0.588269	0.776959	0.482824	0.549421	0.416228	sp|Q7Z7K0|COXM1_HUMAN
Unigene0000496	5339	373	860	774	38	928	1043	1806	968	906	1005	870	1173	1237	928	0.211308	0.487197	0.438478	0.0215273	0.52572	0.590868	1.02311	0.54838	0.513257	0.569341	0.492862	0.664515	0.700771	0.52572	sp|P48552|NRIP1_HUMAN
Unigene0000497	340	3	3	0	3	6	5	0	5	3	10	11	12	6	9	0.0266876	0.0266876	0	0.0266876	0.0533751	0.0444793	0	0.0444793	0.0266876	0.0889585	0.0978544	0.10675	0.0533751	0.0800627	--
Unigene0000498	1588	23	39	16	41	14	15	36	39	59	7	56	38	46	34	0.043807	0.0742815	0.0304745	0.0780908	0.0266651	0.0285698	0.0685675	0.0742815	0.112375	0.0133326	0.106661	0.0723768	0.087614	0.0647582	sp|Q9BVS5|TR61B_HUMAN
Unigene0000499	7224	302	475	425	141	633	637	786	656	861	703	516	663	651	588	0.126443	0.198876	0.177942	0.0590348	0.265028	0.266703	0.329087	0.274658	0.360489	0.294336	0.216042	0.277589	0.272565	0.246187	--
Unigene0000500	509	0	8	8	0	4	4	2	1	24	3	62	24	6	3	0	0.0475377	0.0475377	0	0.0237689	0.0237689	0.0118844	0.00594222	0.142613	0.0178267	0.368418	0.142613	0.0356533	0.0178267	--
Unigene0000501	417	20	12	3	38	10	7	2	3	3	10	0	2	4	6	0.145064	0.0870385	0.0217596	0.275622	0.0725321	0.0507725	0.0145064	0.0217596	0.0217596	0.0725321	0	0.0145064	0.0290128	0.0435193	--
Unigene0000502	2407	76	288	290	76	324	728	288	447	627	531	693	612	378	478	0.0955001	0.361895	0.364408	0.0955001	0.407132	0.914791	0.361895	0.561691	0.787876	0.667244	0.87081	0.769027	0.474987	0.600645	sp|P28324|ELK4_HUMAN
Unigene0000503	361	8	10	4	0	21	1	15	5	2	0	11	7	14	8	0.0670269	0.0837836	0.0335135	0	0.175946	0.00837836	0.125675	0.0418918	0.0167567	0	0.092162	0.0586485	0.117297	0.0670269	--
Unigene0000504	2227	290	195	239	319	401	310	193	261	411	235	474	288	228	325	0.393862	0.264838	0.324597	0.433248	0.544616	0.421025	0.262122	0.354476	0.558198	0.319164	0.643761	0.391146	0.309657	0.441397	sp|Q5R6G2|JMJD6_PONAB
Unigene0000505	3854	441	417	379	556	495	326	438	405	349	528	330	226	327	292	0.346093	0.327258	0.297436	0.436344	0.388472	0.255842	0.343739	0.317841	0.273892	0.41437	0.258981	0.177363	0.256627	0.229159	sp|Q9BT49|THAP7_HUMAN
Unigene0000506	7868	567	656	676	633	915	381	532	614	642	863	751	721	729	597	0.217964	0.252177	0.259866	0.243336	0.351741	0.146463	0.20451	0.236032	0.246795	0.331751	0.288697	0.277164	0.28024	0.229497	sp|Q9UKY4|POMT2_HUMAN
Unigene0000507	4597	4846	3673	1793	529	2311	907	6131	1818	1180	731	1573	2993	3622	2268	3.18842	2.41664	1.1797	0.348055	1.52052	0.596759	4.03388	1.19615	0.776379	0.48096	1.03495	1.96924	2.38309	1.49223	sp|P63329|PP2BA_RAT
Unigene0000508	371	3	6	0	0	12	0	40	2	0	12	0	17	12	5	0.0244576	0.0489152	0	0	0.0978304	0	0.326101	0.0163051	0	0.0978304	0	0.138593	0.0978304	0.0407627	--
Unigene0000509	2227	36	14	36	53	24	54	10	236	92	136	472	23	86	68	0.0488932	0.019014	0.0488932	0.0719817	0.0325955	0.0733398	0.0135815	0.320522	0.124949	0.184708	0.641045	0.0312373	0.1168	0.0923539	sp|P06127|CD5_HUMAN
Unigene0000510	396	3	2	1	2	3	6	0	0	7	2	4	14	4	7	0.0229136	0.0152757	0.00763785	0.0152757	0.0229136	0.0458271	0	0	0.053465	0.0152757	0.0305514	0.10693	0.0305514	0.053465	--
Unigene0000511	1489	19	28	8	2	30	24	172	40	19	10	24	26	16	10	0.0385945	0.0568761	0.0162503	0.00406258	0.0609387	0.0487509	0.349382	0.0812516	0.0385945	0.0203129	0.0487509	0.0528135	0.0325006	0.0203129	sp|Q8NC67|NETO2_HUMAN
Unigene0000512	337	0	4	5	1	4	6	2	0	9	4	2	4	5	5	0	0.0359002	0.0448752	0.00897504	0.0359002	0.0538503	0.0179501	0	0.0807754	0.0359002	0.0179501	0.0359002	0.0448752	0.0448752	sp|Q14D04|MELT_HUMAN
Unigene0000513	679	10	22	22	6	16	3	47	3	9	10	5	32	56	36	0.0445448	0.0979985	0.0979985	0.0267269	0.0712716	0.0133634	0.20936	0.0133634	0.0400903	0.0445448	0.0222724	0.142543	0.249451	0.160361	--
Unigene0000514	461	4	4	0	2	0	13	9	16	17	14	3	3	7	10	0.0262437	0.0262437	0	0.0131219	0	0.0852921	0.0590484	0.104975	0.111536	0.091853	0.0196828	0.0196828	0.0459265	0.0656093	--
Unigene0000515	3835	678	1028	886	799	1296	1767	907	701	1103	1280	1014	820	901	983	0.534725	0.810763	0.698771	0.630156	1.02213	1.3936	0.715333	0.552865	0.869914	1.00951	0.799722	0.646718	0.710601	0.775273	sp|Q0ZAQ8|PPARD_CANFA
Unigene0000516	844	94	144	66	3	144	5	60	28	0	0	14	23	39	24	0.336862	0.516044	0.23652	0.0107509	0.516044	0.0179182	0.215018	0.100342	0	0	0.0501709	0.0824236	0.139762	0.0860073	--
Unigene0000517	652	9	8	3	2	10	11	37	24	3	20	11	5	4	3	0.0417505	0.0371115	0.0139168	0.00927788	0.0463894	0.0510283	0.171641	0.111335	0.0139168	0.0927788	0.0510283	0.0231947	0.0185558	0.0139168	--
Unigene0000518	6399	791	770	841	458	716	1138	839	947	1111	1038	1218	829	751	787	0.373879	0.363953	0.397512	0.216481	0.338429	0.537894	0.396567	0.447615	0.525132	0.490627	0.575707	0.39184	0.354972	0.371988	sp|Q6NZY4|ZCHC8_HUMAN
Unigene0000519	367	5	2	7	1	9	2	6	6	6	3	10	13	4	2	0.0412069	0.0164828	0.0576897	0.00824139	0.0741725	0.0164828	0.0494483	0.0494483	0.0494483	0.0247242	0.0824139	0.107138	0.0329656	0.0164828	--
Unigene0000520	3864	2528	2809	2471	1264	4855	1360	4108	1369	1557	2100	1357	1797	2874	2328	1.97882	2.19878	1.9342	0.98941	3.80031	1.06456	3.21558	1.0716	1.21876	1.6438	1.06221	1.40662	2.24966	1.82227	sp|Q9R080|GPSM1_RAT
Unigene0000521	2485	17	29	24	12	53	62	62	60	115	96	42	40	40	31	0.0206914	0.035297	0.0292113	0.0146057	0.0645083	0.0754626	0.0754626	0.0730283	0.139971	0.116845	0.0511198	0.0486855	0.0486855	0.0377313	--
Unigene0000522	1031	2	32	26	3	0	214	0	0	27	16	8	28	0	10	0.00586729	0.0938767	0.0762748	0.00880094	0	0.6278	0	0	0.0792084	0.0469383	0.0234692	0.0821421	0	0.0293365	sp|Q8BHM9|TM11F_MOUSE
Unigene0000523	538	16	25	1	3	2	0	16	6	2	0	5	13	8	10	0.0899506	0.140548	0.00562191	0.0168657	0.0112438	0	0.0899506	0.0337315	0.0112438	0	0.0281096	0.0730849	0.0449753	0.0562191	--
Unigene0000524	421	0	0	0	0	0	0	0	0	0	0	0	0	0	40	0	0	0	0	0	0	0	0	0	0	0	0	0	0.287372	--
Unigene0000525	848	8	28	24	0	39	24	37	31	64	94	69	41	46	44	0.0285339	0.0998685	0.0856016	0	0.139103	0.0856016	0.131969	0.110569	0.228271	0.335273	0.246105	0.146236	0.16407	0.156936	--
Unigene0000526	3760	30	51	92	0	76	243	32	243	204	194	435	137	99	130	0.0241324	0.041025	0.0740059	0	0.0611353	0.195472	0.0257412	0.195472	0.1641	0.156056	0.349919	0.110204	0.0796368	0.104574	sp|P53710|ITA2_BOVIN
Unigene0000527	3278	503	951	908	706	1336	1877	798	2045	2086	2763	1577	1029	829	1027	0.464115	0.877482	0.837806	0.651422	1.23272	1.7319	0.736309	1.88691	1.92474	2.5494	1.45509	0.949452	0.764913	0.947606	--
Unigene0000528	361	13	13	36	36	16	24	9	8	28	29	18	11	16	17	0.108919	0.108919	0.301621	0.301621	0.134054	0.201081	0.0754053	0.0670269	0.234594	0.242973	0.150811	0.092162	0.134054	0.142432	--
Unigene0000529	6007	1494	3409	3229	1108	4362	3715	1086	2101	2862	3326	1795	1118	2866	4465	0.752245	1.71647	1.62584	0.55789	2.19631	1.87054	0.546813	1.05788	1.44105	1.67468	0.903802	0.562925	1.44306	2.24818	sp|Q05516|ZBT16_HUMAN
Unigene0000530	327	0	12	0	0	3	15	7	10	10	13	5	4	7	5	0	0.110994	0	0	0.0277485	0.138743	0.0647466	0.0924951	0.0924951	0.120244	0.0462475	0.036998	0.0647466	0.0462475	--
Unigene0000531	494	4	1	3	14	2	4	2	27	19	13	24	3	3	6	0.0244906	0.00612265	0.018368	0.0857171	0.0122453	0.0244906	0.0122453	0.165312	0.11633	0.0795945	0.146944	0.018368	0.018368	0.0367359	--
Unigene0000532	624	5	4	0	0	0	44	39	22	23	4	4	6	10	8	0.0242355	0.0193884	0	0	0	0.213272	0.189037	0.106636	0.111483	0.0193884	0.0193884	0.0290826	0.048471	0.0387768	--
Unigene0000533	2153	89	127	150	223	130	304	112	221	295	339	249	135	131	142	0.125029	0.178413	0.210724	0.313276	0.182627	0.427067	0.15734	0.310466	0.414424	0.476236	0.349802	0.189651	0.184032	0.199485	sp|Q8NAV2|CH058_HUMAN
Unigene0000534	561	1188	1284	1276	2792	1507	662	731	763	1077	1476	1033	681	829	787	6.40501	6.92259	6.87946	15.0529	8.12488	3.56912	3.94113	4.11366	5.80656	7.95774	5.56934	3.67156	4.46949	4.24305	sp|D3Z9R8|68MP_RAT
Unigene0000535	1236	4	56	15	2	35	40	4	9	38	27	37	56	34	44	0.00978832	0.137036	0.0367062	0.00489416	0.0856478	0.0978831	0.00978832	0.0220237	0.092989	0.0660711	0.0905419	0.137036	0.0832007	0.107671	--
Unigene0000536	9594	1462	2394	1860	2890	1876	2177	1080	2007	2587	3956	1590	935	1219	1775	0.460908	0.754729	0.586381	0.911097	0.591425	0.686318	0.340479	0.632724	0.815574	1.24716	0.501261	0.294767	0.3843	0.559584	sp|Q9NYA1|SPHK1_HUMAN
Unigene0000537	336	8	2	2	0	2	7	30	10	1	8	3	5	6	4	0.072014	0.0180035	0.0180035	0	0.0180035	0.0630123	0.270053	0.0900175	0.00900175	0.072014	0.0270053	0.0450088	0.0540105	0.036007	--
Unigene0000538	1488	34	34	17	18	17	27	29	17	49	5	22	68	34	27	0.0691102	0.0691102	0.0345551	0.0365878	0.0345551	0.0548817	0.058947	0.0345551	0.0996	0.0101633	0.0447184	0.13822	0.0691102	0.0548817	sp|O00370|LORF2_HUMAN
Unigene0000539	2544	29	46	29	8	48	34	126	101	38	76	87	57	92	65	0.0344784	0.0546899	0.0344784	0.00951129	0.0570677	0.040423	0.149803	0.12008	0.0451786	0.0903572	0.103435	0.0677679	0.10938	0.0772792	--
Unigene0000540	609	5	0	4	0	2	14	12	47	15	16	6	14	2	2	0.0248324	0	0.0198659	0	0.00993297	0.0695308	0.0595978	0.233425	0.0744973	0.0794638	0.0297989	0.0695308	0.00993297	0.00993297	--
Unigene0000541	416	0	0	0	0	1	17	26	4	8	10	10	4	2	1	0	0	0	0	0.00727065	0.123601	0.189037	0.0290826	0.0581652	0.0727065	0.0727065	0.0290826	0.0145413	0.00727065	--
Unigene0000542	3912	2109	3116	2551	2620	3936	1842	2459	1720	2305	3163	1787	1632	1917	1910	1.63059	2.40916	1.97232	2.02567	3.04315	1.42415	1.90119	1.32983	1.78213	2.44549	1.38163	1.26179	1.48214	1.47673	sp|Q3ZKN0|S27A1_BOVIN
Unigene0000543	5401	271	273	180	155	331	269	357	176	245	365	221	252	236	390	0.151761	0.152881	0.100801	0.0868008	0.185362	0.150641	0.199922	0.098561	0.137201	0.204402	0.123761	0.141121	0.132161	0.218402	sp|Q99527|GPER1_HUMAN
Unigene0000544	2412	2404	3338	3480	897	3114	2826	3284	2793	3153	3322	3649	3007	3012	2779	3.01456	4.18577	4.36384	1.12482	3.90488	3.54374	4.11806	3.50235	3.95379	4.16571	4.57576	3.7707	3.77697	3.4848	sp|Q5SSJ5|HP1B3_HUMAN
Unigene0000545	2775	1345	994	886	147	1989	138	2275	503	189	256	1081	1267	1934	1100	1.46597	1.0834	0.965689	0.160221	2.16789	0.150412	2.47962	0.548241	0.205999	0.279025	1.17823	1.38096	2.10795	1.19894	--
Unigene0000546	351	0	4	2	0	11	0	0	2	1	0	4	23	4	2	0	0.0344683	0.0172341	0	0.0947877	0	0	0.0172341	0.00861706	0	0.0344683	0.198192	0.0344683	0.0172341	sp|Q16827|PTPRO_HUMAN
Unigene0000547	332	5	3	3	0	0	7	3	16	2	9	3	1	2	0	0.045551	0.0273306	0.0273306	0	0	0.0637715	0.0273306	0.145763	0.0182204	0.0819919	0.0273306	0.00911021	0.0182204	0	--
Unigene0000548	3908	1712	2205	2116	1364	2167	1728	1400	4113	3477	3809	2783	1891	1783	1851	1.325	1.70656	1.63767	1.05567	1.67715	1.33738	1.08353	3.18325	2.69102	2.94797	2.1539	1.46354	1.37995	1.43258	sp|Q8N335|GPD1L_HUMAN
Unigene0000549	9873	364	155	200	320	257	817	140	163	1004	726	486	323	104	475	0.111511	0.0474842	0.0612699	0.0980319	0.0787318	0.250288	0.0428889	0.049935	0.307575	0.22241	0.148886	0.0989509	0.0318604	0.145516	sp|Q8WXX0|DYH7_HUMAN
Unigene0000550	803	2	0	4	0	5	4	1	46	10	28	1	0	4	0	0.00753322	0	0.0150664	0	0.0188331	0.0150664	0.00376661	0.173264	0.0376661	0.105465	0.00376661	0	0.0150664	0	sp|P26808|POL_MLVFP
Unigene0000551	473	0	1	0	2	3	6	1	58	14	58	4	1	0	0	0	0.00639448	0	0.012789	0.0191834	0.0383669	0.00639448	0.37088	0.0895227	0.37088	0.0255779	0.00639448	0	0	sp|P03360|POL_AVIRE
Unigene0000552	2871	226	220	196	178	431	86	215	143	170	233	278	258	198	210	0.23809	0.231769	0.206485	0.187522	0.454057	0.0906007	0.226502	0.15065	0.179094	0.245465	0.292872	0.271802	0.208592	0.221234	sp|P31795|POL_MLVRK
Unigene0000553	6175	223	358	242	74	699	202	387	418	269	360	523	496	404	314	0.109228	0.175353	0.118535	0.0362461	0.342379	0.098942	0.189557	0.204741	0.131759	0.176332	0.256172	0.242947	0.197884	0.153801	sp|P03356|POL_MLVAV
Unigene0000554	4582	488	613	480	42	649	63	908	184	112	85	226	288	575	333	0.32213	0.404643	0.316849	0.0277243	0.428406	0.0415865	0.599373	0.121459	0.0739315	0.0561087	0.149183	0.190109	0.379559	0.219814	sp|Q7Z6J6|FRMD5_HUMAN
Unigene0000555	2160	59	73	67	68	113	164	70	78	139	157	131	130	64	127	0.0826161	0.10222	0.0938183	0.0952186	0.158231	0.229645	0.0980191	0.109221	0.194638	0.219843	0.183436	0.182035	0.0896175	0.177835	sp|Q13467|FZD5_HUMAN
Unigene0000556	706	1	11	2	0	13	31	7	22	43	27	18	5	15	13	0.00428412	0.0471253	0.00856824	0	0.0556936	0.132808	0.0299888	0.0942507	0.184217	0.115671	0.0771142	0.0214206	0.0642618	0.0556936	--
Unigene0000557	1018	19	19	11	4	35	4	9	37	10	37	34	19	18	54	0.0564511	0.0564511	0.0326822	0.0118844	0.103989	0.0118844	0.02674	0.109931	0.0297111	0.109931	0.101018	0.0564511	0.05348	0.16044	--
Unigene0000558	1389	4	10	5	4	6	120	10	12	45	65	9	12	3	14	0.00871012	0.0217753	0.0108877	0.00871012	0.0130652	0.261304	0.0217753	0.0261304	0.0979889	0.141539	0.0195978	0.0261304	0.00653259	0.0304854	--
Unigene0000559	328	5	0	0	0	1	14	10	12	3	6	1	2	4	3	0.0461065	0	0	0	0.00922131	0.129098	0.0922131	0.110656	0.0276639	0.0553279	0.00922131	0.0184426	0.0368852	0.0276639	--
Unigene0000560	463	0	0	0	0	4	18	35	6	22	6	10	3	9	5	0	0	0	0	0.0261304	0.117587	0.228641	0.0391955	0.143717	0.0391955	0.0653259	0.0195978	0.0587933	0.032663	--
Unigene0000561	928	12	16	14	4	16	27	43	20	30	26	25	14	8	12	0.0391111	0.0521481	0.0456296	0.013037	0.0521481	0.0879999	0.140148	0.0651851	0.0977777	0.0847406	0.0814814	0.0456296	0.026074	0.0391111	--
Unigene0000562	738	12	12	10	10	8	13	4	5	11	4	16	8	10	8	0.0491803	0.0491803	0.0409836	0.0409836	0.0327869	0.0532787	0.0163934	0.0204918	0.045082	0.0163934	0.0655738	0.0327869	0.0409836	0.0327869	--
Unigene0000563	2143	6081	7326	6714	6525	8318	3283	4544	6122	5219	7779	6051	4349	5969	5446	8.58261	10.3398	9.47601	9.20926	11.7399	4.63356	6.41331	8.64047	7.366	10.9791	8.54027	6.1381	8.42453	7.68638	sp|A5A6K4|PGK1_PANTR
Unigene0000564	272	0	5	2	0	7	0	7	0	0	1	0	6	11	5	0	0.0555991	0.0222396	0	0.0778387	0	0.0778387	0	0	0.0111198	0	0.0667189	0.122318	0.0555991	--
Unigene0000565	5778	2265	5634	4405	2969	4161	1471	2489	1928	3774	2729	2007	2668	3603	4295	1.18565	2.94921	2.30587	1.55417	2.17814	0.770019	1.30291	1.00924	1.97556	1.42854	1.0506	1.39661	1.88605	2.24829	sp|P54687|BCAT1_HUMAN
Unigene0000566	358	2	5	4	2	2	12	27	10	13	3	14	14	9	12	0.0168971	0.0422429	0.0337943	0.0168971	0.0168971	0.101383	0.228111	0.0844857	0.109831	0.0253457	0.11828	0.11828	0.0760372	0.101383	sp|Q80TP3|UBR5_MOUSE
Unigene0000567	238	0	0	0	0	2	10	4	4	8	4	1	0	0	0	0	0	0	0	0.0254167	0.127084	0.0508334	0.0508334	0.101667	0.0508334	0.0127084	0	0	0	--
Unigene0000568	9725	1716	2966	1798	789	1066	5196	3132	2765	4725	2048	1943	2226	1828	2083	0.533696	0.922461	0.559199	0.245388	0.331539	1.61602	0.974089	0.859947	1.46953	0.636952	0.604296	0.692312	0.568529	0.647837	sp|Q9Y689|ARL5A_HUMAN
Unigene0000569	6180	1943	1817	1570	942	1289	2481	2345	2613	3028	1668	3041	2554	2076	2016	0.950935	0.889268	0.768383	0.46103	0.630857	1.21424	1.14768	1.27884	1.48195	0.816345	1.48831	1.24997	1.01603	0.986662	sp|P49756|RBM25_HUMAN
Unigene0000570	569	1	4	6	0	7	19	9	19	15	12	30	10	8	6	0.00531562	0.0212625	0.0318937	0	0.0372094	0.100997	0.0478406	0.100997	0.0797343	0.0637875	0.159469	0.0531562	0.042525	0.0318937	--
Unigene0000571	1797	354	531	519	588	590	307	343	338	428	714	326	268	415	420	0.595829	0.893743	0.873546	0.989682	0.993048	0.516722	0.577314	0.568899	0.720381	1.20176	0.548701	0.45108	0.6985	0.706916	sp|Q9BU02|THTPA_HUMAN
Unigene0000572	1760	2946	3184	3116	1060	3650	1098	2776	1275	1697	1970	1557	1764	2554	1902	5.06275	5.47176	5.3549	1.82163	6.27259	1.88693	4.7706	2.19111	2.91632	3.38548	2.67573	3.03146	4.38909	3.26862	sp|O97563|TIMP4_BOVIN
Unigene0000573	967	15	10	12	16	7	12	31	17	20	12	52	66	71	57	0.0469171	0.0312781	0.0375337	0.0500449	0.0218946	0.0375337	0.096962	0.0531727	0.0625561	0.0375337	0.162646	0.206435	0.222074	0.178285	--
Unigene0000574	223	0	2	4	0	0	9	4	2	3	1	1	1	1	1	0	0.0271264	0.0542527	0	0	0.122069	0.0542527	0.0271264	0.0406895	0.0135632	0.0135632	0.0135632	0.0135632	0.0135632	--
Unigene0000575	2202	372	597	195	62	154	286	375	1164	797	156	377	501	421	385	0.510966	0.820018	0.267845	0.085161	0.211529	0.392839	0.515087	1.59883	1.09473	0.214276	0.517834	0.688156	0.578271	0.528822	sp|Q5ZKW9|MBNL1_CHICK
Unigene0000576	1384	1254	894	1093	1619	946	918	464	1014	1080	1227	1323	808	655	777	2.74049	1.95374	2.38864	3.53816	2.06739	2.00619	1.01402	2.21599	2.36023	2.68148	2.89128	1.7658	1.43143	1.69805	sp|Q5R9C7|SC11A_PONAB
Unigene0000577	865	4	4	3	0	5	14	122	8	5	5	2	8	5	2	0.0139865	0.0139865	0.0104899	0	0.0174832	0.0489529	0.426589	0.0279731	0.0174832	0.0174832	0.00699327	0.0279731	0.0174832	0.00699327	--
Unigene0000578	763	13	29	7	6	25	59	36	36	63	30	4	14	16	10	0.051533	0.114958	0.0277485	0.0237844	0.0991019	0.23388	0.142707	0.142707	0.249737	0.118922	0.0158563	0.0554971	0.0634252	0.0396408	--
Unigene0000579	342	2	2	1	1	0	12	2	4	7	9	4	3	0	0	0.0176877	0.0176877	0.00884383	0.00884383	0	0.106126	0.0176877	0.0353753	0.0619068	0.0795945	0.0353753	0.0265315	0	0	--
Unigene0000580	1486	577	490	177	99	148	128	519	312	289	104	121	441	413	280	1.17442	0.997341	0.360264	0.201504	0.301238	0.26053	1.05637	0.635042	0.588228	0.211681	0.246282	0.897607	0.840616	0.569909	--
Unigene0000581	673	796	519	663	1215	537	395	261	1580	773	1173	969	521	504	46	3.57737	2.33248	2.97965	5.46044	2.41338	1.7752	1.17298	7.10082	3.47401	5.27168	4.35487	2.34147	2.26507	0.206733	sp|P20065|TYB4_MOUSE
Unigene0000582	999	985	1184	1079	1436	1131	765	694	715	1022	1154	857	721	859	867	2.9822	3.5847	3.2668	4.34766	3.42423	2.31613	2.10117	2.16475	3.09422	3.49387	2.59467	2.18291	2.60072	2.62494	sp|O43617|TPPC3_HUMAN
Unigene0000583	1948	1262	1324	1154	660	1048	714	789	790	940	830	844	1003	844	796	1.95946	2.05573	1.79177	1.02476	1.62719	1.1086	1.22505	1.2266	1.4595	1.28871	1.31045	1.55732	1.31045	1.23592	sp|Q9UHY7|ENOPH_HUMAN
Unigene0000584	826	68	34	11	18	14	5	25	27	18	1	10	26	36	34	0.248998	0.124499	0.040279	0.0659111	0.0512642	0.0183087	0.0915433	0.0988667	0.0659111	0.00366173	0.0366173	0.095205	0.131822	0.124499	--
Unigene0000585	3439	37	29	111	13	102	202	298	62	304	218	67	48	56	78	0.0325414	0.0255054	0.0976241	0.0114335	0.0897087	0.177658	0.26209	0.0545288	0.267367	0.19173	0.0589263	0.0422158	0.0492518	0.0686007	--
Unigene0000586	370	2	4	2	1	15	10	0	8	6	2	14	6	4	4	0.0163491	0.0326983	0.0163491	0.00817457	0.122618	0.0817457	0	0.0653965	0.0490474	0.0163491	0.114444	0.0490474	0.0326983	0.0326983	--
Unigene0000587	507	11	10	6	4	7	12	24	9	5	8	0	12	2	4	0.0656223	0.0596566	0.035794	0.0238626	0.0417596	0.0715879	0.143176	0.0536909	0.0298283	0.0477253	0	0.0715879	0.0119313	0.0238626	--
Unigene0000588	491	9	3	1	6	17	0	3	4	16	7	4	5	10	13	0.0554405	0.0184802	0.00616006	0.0369604	0.104721	0	0.0184802	0.0246402	0.098561	0.0431204	0.0246402	0.0308003	0.0616006	0.0800808	--
Unigene0000589	526	8	9	10	0	4	3	7	10	19	9	3	7	8	14	0.0460014	0.0517515	0.0575017	0	0.0230007	0.0172505	0.0402512	0.0575017	0.109253	0.0517515	0.0172505	0.0402512	0.0460014	0.0805024	--
Unigene0000590	305	3	0	0	1	0	9	0	16	2	12	8	1	1	0	0.0297501	0	0	0.00991669	0	0.0892502	0	0.158667	0.0198334	0.119	0.0793335	0.00991669	0.00991669	0	--
Unigene0000591	261	1	5	1	0	0	4	8	6	8	0	2	1	0	2	0.0115885	0.0579423	0.0115885	0	0	0.0463539	0.0927077	0.0695308	0.0927077	0	0.0231769	0.0115885	0	0.0231769	--
Unigene0000592	608	11	9	11	0	15	16	31	18	18	22	2	7	3	5	0.0547212	0.0447719	0.0547212	0	0.0746198	0.0795945	0.154214	0.0895438	0.0895438	0.109442	0.00994931	0.0348226	0.014924	0.0248733	--
Unigene0000593	1401	28	12	17	44	37	27	37	16	18	22	24	31	23	43	0.0604486	0.0259065	0.0367009	0.0949907	0.0798785	0.0582897	0.0798785	0.0345421	0.0388598	0.0474953	0.0518131	0.0669252	0.0496542	0.0928318	--
Unigene0000594	3514	531	476	606	280	587	503	583	470	563	579	558	485	500	473	0.457045	0.409705	0.5216	0.241003	0.505246	0.432945	0.501803	0.404541	0.484588	0.49836	0.480285	0.417452	0.430363	0.407123	sp|Q6ZNE5|BAKOR_HUMAN
Unigene0000595	227	3	1	1	0	3	3	9	0	4	3	0	0	1	2	0.0399725	0.0133242	0.0133242	0	0.0399725	0.0399725	0.119918	0	0.0532967	0.0399725	0	0	0.0133242	0.0266484	--
Unigene0000596	1271	34	11	19	2	24	17	49	36	15	16	21	21	13	10	0.0809095	0.0261766	0.0452142	0.00475938	0.0571126	0.0404548	0.116605	0.0856689	0.0356954	0.0380751	0.0499735	0.0499735	0.030936	0.0237969	--
Unigene0000597	338	10	2	1	0	4	16	11	9	13	1	6	6	3	6	0.0894849	0.017897	0.00894849	0	0.035794	0.143176	0.0984334	0.0805364	0.11633	0.00894849	0.0536909	0.0536909	0.0268455	0.0536909	--
Unigene0000598	267	0	1	0	1	0	13	3	3	4	11	3	0	9	4	0	0.011328	0	0.011328	0	0.147265	0.0339841	0.0339841	0.0453122	0.124609	0.0339841	0	0.101952	0.0453122	--
Unigene0000599	4598	387	635	385	232	573	425	171	198	353	377	379	470	201	546	0.254571	0.417706	0.253255	0.152611	0.376922	0.279567	0.112485	0.130245	0.232205	0.247993	0.249308	0.309169	0.132219	0.359162	sp|Q6UWR7|ENPP6_HUMAN
Unigene0000600	1321	94	53	32	20	65	72	91	124	167	89	0	4	0	1	0.215224	0.12135	0.0732679	0.0457924	0.148825	0.164853	0.208356	0.283913	0.382367	0.203776	0	0.00915848	0	0.00228962	sp|Q96MW7|TIGD1_HUMAN
Unigene0000601	428	7	2	5	4	3	23	8	5	10	20	3	3	2	1	0.0494676	0.0141336	0.035334	0.0282672	0.0212004	0.162536	0.0565344	0.035334	0.070668	0.141336	0.0212004	0.0212004	0.0141336	0.0070668	--
Unigene0000602	605	13	13	4	3	11	9	57	29	4	12	12	13	18	12	0.0649912	0.0649912	0.0199973	0.014998	0.0549925	0.0449939	0.284961	0.14498	0.0199973	0.0599919	0.0599919	0.0649912	0.0899878	0.0599919	--
Unigene0000603	566	8	7	2	0	0	28	25	13	24	12	4	3	1	0	0.0427504	0.0374066	0.0106876	0	0	0.149626	0.133595	0.0694694	0.128251	0.0641256	0.0213752	0.0160314	0.0053438	0	--
Unigene0000604	917	15	7	10	11	9	16	33	156	88	123	38	18	14	16	0.0494753	0.0230885	0.0329835	0.0362819	0.0296852	0.0527736	0.108846	0.514543	0.290255	0.405697	0.125337	0.0593703	0.0461769	0.0527736	--
Unigene0000605	325	0	0	0	0	0	0	0	0	0	0	0	0	0	0	0	0	0	0	0	0	0	0	0	0	0	0	0	0	--
Unigene0000606	360	3	1	1	4	0	20	4	17	22	0	2	6	3	2	0.0252049	0.00840164	0.00840164	0.0336065	0	0.168033	0.0336065	0.142828	0.184836	0	0.0168033	0.0504098	0.0252049	0.0168033	--
Unigene0000607	627	9	2	6	0	9	33	25	42	54	59	26	25	25	21	0.0434152	0.00964781	0.0289434	0	0.0434152	0.159189	0.120598	0.202604	0.260491	0.28461	0.125422	0.120598	0.120598	0.101302	sp|P43121|MUC18_HUMAN
Unigene0000608	1702	37	157	167	10	161	38	87	81	109	137	95	99	142	110	0.0657519	0.279001	0.296772	0.0177708	0.28611	0.067529	0.154606	0.143943	0.193702	0.24346	0.168823	0.175931	0.252345	0.195479	sp|Q8N6D5|ANR29_HUMAN
Unigene0000609	830	13	8	19	2	24	12	49	9	17	7	9	22	11	9	0.0473731	0.0291527	0.0692376	0.00728817	0.087458	0.043729	0.17856	0.0327968	0.0619494	0.0255086	0.0327968	0.0801698	0.0400849	0.0327968	sp|A5PL33|KRBA1_HUMAN
Unigene0000610	490	3	0	8	1	5	24	23	14	18	19	30	12	8	7	0.0185179	0	0.049381	0.00617263	0.0308632	0.148143	0.141971	0.0864168	0.111107	0.11728	0.185179	0.0740716	0.049381	0.0432084	--
Unigene0000611	303	3	1	2	7	1	6	4	8	8	3	7	3	5	7	0.0299464	0.00998214	0.0199643	0.069875	0.00998214	0.0598929	0.0399286	0.0798571	0.0798571	0.0299464	0.069875	0.0299464	0.0499107	0.069875	--
Unigene0000612	270	2	0	3	2	2	3	2	16	2	21	25	9	3	9	0.0224044	0	0.0336065	0.0224044	0.0224044	0.0336065	0.0224044	0.179235	0.0224044	0.235246	0.280055	0.10082	0.0336065	0.10082	sp|Q6GTX8|LAIR1_HUMAN
Unigene0000613	1940	1970	1932	2181	2639	2291	1826	1201	1426	1936	2236	2146	1912	1513	1739	3.07136	3.01212	3.40032	4.11438	3.57182	2.84686	1.87244	2.22323	3.01835	3.48607	3.34576	2.98094	2.35887	2.71122	sp|Q5TJF6|S39A7_CANFA
Unigene0000614	5751	234	893	958	195	1103	1141	1132	1466	1276	1381	1976	1498	1151	1177	0.123066	0.46965	0.503835	0.102555	0.580094	0.600079	0.595346	0.771005	0.671079	0.726301	1.03923	0.787834	0.605339	0.619013	sp|Q92539|LPIN2_HUMAN
Unigene0000615	1007	127	122	90	94	108	78	170	83	135	83	111	98	90	71	0.381453	0.366435	0.270321	0.282335	0.324385	0.234278	0.510606	0.249296	0.405481	0.249296	0.333396	0.294349	0.270321	0.213253	--
Unigene0000616	2493	139	221	168	31	228	189	371	200	256	168	255	194	254	186	0.168639	0.268124	0.203823	0.0376102	0.276617	0.229301	0.450109	0.242647	0.310588	0.203823	0.309374	0.235367	0.308161	0.225661	sp|Q9Y5Y0|FLVC1_HUMAN
Unigene0000617	1871	2277	2136	1792	1677	1636	1946	655	569	2064	2238	657	1330	1052	2744	3.68091	3.45298	2.89688	2.71098	2.6447	3.14583	1.05885	0.919824	3.33659	3.61787	1.06208	2.15003	1.70062	4.43585	sp|O00300|TR11B_HUMAN
Unigene0000618	607	16	13	25	6	27	12	2	36	36	22	73	22	17	29	0.0797256	0.064777	0.124571	0.0298971	0.134537	0.0597942	0.0099657	0.179383	0.179383	0.109623	0.363748	0.109623	0.0847084	0.144503	--
Unigene0000619	403	3	6	6	2	6	3	10	4	1	6	5	6	10	7	0.0225156	0.0450311	0.0450311	0.0150104	0.0450311	0.0225156	0.0750518	0.0300207	0.00750518	0.0450311	0.0375259	0.0450311	0.0750518	0.0525363	--
Unigene0000620	308	2	3	3	0	2	7	3	6	15	14	0	0	8	5	0.0196402	0.0294603	0.0294603	0	0.0196402	0.0687407	0.0294603	0.0589206	0.147301	0.137481	0	0	0.0785608	0.0491005	--
Unigene0000621	1383	6	13	10	15	13	28	10	14	16	23	13	6	0	1	0.0131219	0.0284307	0.0218698	0.0328047	0.0284307	0.0612354	0.0218698	0.0306177	0.0349916	0.0503005	0.0284307	0.0131219	0	0.00218698	--
Unigene0000622	527	4	6	0	0	0	18	10	17	30	1	12	10	7	13	0.022957	0.0344356	0	0	0	0.103307	0.0573926	0.0975674	0.172178	0.00573926	0.0688711	0.0573926	0.0401748	0.0746104	--
Unigene0000623	264	0	2	1	2	1	4	0	4	0	4	2	2	6	2	0	0.0229136	0.0114568	0.0229136	0.0114568	0.0458271	0	0.0458271	0	0.0458271	0.0229136	0.0229136	0.0687407	0.0229136	sp|Q1L9A2|OPA3_DANRE
Unigene0000624	3971	4482	5690	6029	3657	7045	3471	3142	4709	4774	6285	5011	4065	3996	4375	3.4138	4.3339	4.5921	2.78543	5.36596	2.64375	2.39317	3.5867	3.63621	4.78709	3.81673	3.09619	3.04363	3.3323	sp|Q92542|NICA_HUMAN
Unigene0000625	346	14	6	6	4	6	4	0	13	4	7	10	14	2	7	0.122382	0.0524495	0.0524495	0.0349664	0.0524495	0.0349664	0	0.113641	0.0349664	0.0611911	0.0874159	0.122382	0.0174832	0.0611911	--
Unigene0000626	2127	995	1040	818	840	744	996	589	824	1217	600	782	837	689	650	1.41489	1.47888	1.16319	1.19448	1.05797	1.41631	0.837557	1.17173	1.73057	0.853199	1.112	1.19021	0.979756	0.924299	sp|Q2HJ47|DENR_BOVIN
Unigene0000627	1012	1768	2743	5481	3936	12561	258	2215	4261	1822	2814	2516	5523	5971	3485	5.28407	8.19807	16.3812	11.7636	37.5414	0.771091	6.62002	12.735	5.44546	8.41027	7.51963	16.5067	17.8457	10.4157	sp|Q9GM50|UCHL1_HORSE
Unigene0000628	463	23	17	13	4	36	3	32	12	21	3	25	27	37	29	0.15025	0.111054	0.0849237	0.0261304	0.235173	0.0195978	0.209043	0.0783911	0.137184	0.0195978	0.163315	0.17638	0.241706	0.189445	--
Unigene0000629	207	2	8	5	2	9	1	6	7	6	7	1	3	10	6	0.0292231	0.116892	0.0730577	0.0292231	0.131504	0.0146115	0.0876693	0.102281	0.0876693	0.102281	0.0146115	0.0438346	0.146115	0.0876693	--
Unigene0000630	1035	30	34	42	30	33	23	54	26	37	60	9	23	17	16	0.0876693	0.0993585	0.122737	0.0876693	0.0964362	0.0672131	0.157805	0.07598	0.108125	0.175339	0.0263008	0.0672131	0.0496792	0.0467569	--
Unigene0000631	792	28	56	3	2	4	0	37	13	25	0	8	15	21	12	0.10693	0.21386	0.0114568	0.00763785	0.0152757	0	0.1413	0.049646	0.0954731	0	0.0305514	0.0572839	0.0801974	0.0458271	--
Unigene0000632	2721	1590	2452	2389	813	2273	2781	2207	2386	3597	4283	2554	2156	2424	2803	1.7674	2.72558	2.65555	0.903709	2.5266	3.09128	2.45324	2.65221	3.99833	4.76087	2.83896	2.39655	2.69445	3.11574	sp|Q5JTV8|TOIP1_HUMAN
Unigene0000633	7216	5307	5222	5710	3212	7499	3265	7915	5782	5000	5740	7693	6069	6334	5627	2.22443	2.1888	2.39335	1.34631	3.14321	1.36853	3.31758	2.42353	2.09575	2.40592	3.22452	2.54382	2.6549	2.35856	sp|O46631|SHPS1_BOVIN
Unigene0000634	308	122	111	77	251	99	83	53	46	107	93	38	67	55	93	1.19805	1.09003	0.756147	2.46484	0.972189	0.815068	0.520465	0.451724	1.05075	0.913269	0.373164	0.657946	0.540105	0.913269	--
Unigene0000635	2921	853	1093	1218	1783	1238	2556	629	889	1791	1589	1239	779	866	1161	0.88325	1.13176	1.26119	1.84623	1.2819	2.64665	0.651307	0.920527	1.85452	1.64535	1.28294	0.806626	0.896712	1.20217	sp|P58750|PIM3_MOUSE
Unigene0000636	655	24	11	20	13	20	15	22	19	37	30	30	16	11	13	0.110825	0.0507946	0.0923539	0.06003	0.0923539	0.0692654	0.101589	0.0877362	0.170855	0.138531	0.138531	0.0738831	0.0507946	0.06003	sp|Q9EP97|SENP3_MOUSE
Unigene0000637	3596	412	489	564	470	602	468	436	232	585	647	321	376	385	432	0.346532	0.411297	0.474379	0.395316	0.506341	0.393634	0.366719	0.195135	0.492042	0.544191	0.269993	0.316253	0.323823	0.363354	sp|A5D7M3|GAS8_BOVIN
Unigene0000638	1013	12	16	12	16	14	0	10	2	2	2	10	14	8	6	0.0358293	0.0477724	0.0358293	0.0477724	0.0418008	0	0.0298577	0.00597155	0.00597155	0.00597155	0.0298577	0.0418008	0.0238862	0.0179146	sp|Q32PF6|DBP_BOVIN
Unigene0000639	1222	26	8	4	2	0	12	14	3	16	4	0	8	4	2	0.064353	0.0198009	0.00990046	0.00495023	0	0.0297014	0.0346516	0.00742534	0.0396018	0.00990046	0	0.0198009	0.00990046	0.00495023	sp|Q32PF6|DBP_BOVIN
Unigene0000640	386	8	2	17	3	8	20	2	4	4	11	23	4	0	6	0.0626858	0.0156714	0.133207	0.0235072	0.0626858	0.156714	0.0156714	0.0313429	0.0313429	0.086193	0.180222	0.0313429	0	0.0470143	--
Unigene0000641	1249	49	0	106	140	29	80	103	278	97	964	259	16	19	23	0.118659	0	0.256691	0.339025	0.0702267	0.193729	0.249426	0.673207	0.234896	2.33443	0.627197	0.0387457	0.0460106	0.055697	sp|P23409|MYF6_HUMAN
Unigene0000642	1116	12	14	24	9	28	7	14	15	33	28	3	23	44	54	0.0325225	0.0379429	0.0650449	0.0243918	0.0758858	0.0189714	0.0379429	0.0406531	0.0894368	0.0758858	0.00813062	0.0623347	0.119249	0.146351	sp|Q8TAX9|GSDMB_HUMAN
Unigene0000643	699	4	9	4	14	4	29	18	5	27	34	14	1	8	6	0.0173081	0.0389432	0.0173081	0.0605783	0.0173081	0.125484	0.0778864	0.0216351	0.11683	0.147119	0.0605783	0.00432702	0.0346162	0.0259621	--
Unigene0000644	452	29	23	14	14	19	2	7	7	15	13	12	3	8	9	0.194056	0.153906	0.093682	0.093682	0.12714	0.0133831	0.046841	0.046841	0.100374	0.0869904	0.0802988	0.0200747	0.0535326	0.0602241	--
Unigene0000645	575	2	6	3	3	13	21	31	11	23	16	6	10	10	6	0.0105203	0.0315609	0.0157805	0.0157805	0.068382	0.110463	0.163065	0.0578617	0.120984	0.0841625	0.0315609	0.0526016	0.0526016	0.0315609	--
Unigene0000646	341	10	9	6	0	3	0	8	3	9	3	2	12	6	4	0.0886976	0.0798279	0.0532186	0	0.0266093	0	0.0709581	0.0266093	0.0798279	0.0266093	0.0177395	0.106437	0.0532186	0.0354791	--
Unigene0000647	550	54	49	31	29	33	21	46	18	26	20	13	29	39	31	0.29696	0.269463	0.170477	0.159478	0.181475	0.115484	0.252966	0.0989866	0.142981	0.109985	0.0714903	0.159478	0.214471	0.170477	--
Unigene0000648	3691	2916	3068	2974	2701	2642	6513	1248	6506	6510	6666	7564	3832	2694	3819	2.38952	2.51407	2.43704	2.21333	2.16499	5.33708	1.02267	5.33134	5.33462	5.46245	6.19832	3.14013	2.2076	3.12948	sp|P47974|TISD_HUMAN
Unigene0000649	3610	749	626	763	855	861	818	496	1054	1050	1118	1063	688	541	635	0.627539	0.524486	0.639269	0.71635	0.721377	0.68535	0.415567	0.88308	0.879728	0.936701	0.89062	0.576431	0.453269	0.532026	sp|O00273|DFFA_HUMAN
Unigene0000650	1820	91	356	323	458	70	1442	0	60	700	300	88	75	0	74	0.151229	0.591623	0.536782	0.761133	0.11633	2.39641	0	0.0997117	1.1633	0.498559	0.146244	0.12464	0	0.122978	--
Unigene0000651	5265	2812	4545	3046	1285	3260	2170	4198	1792	3312	2522	1887	2506	3358	3206	1.61541	2.61097	1.74984	0.738195	1.87278	1.2466	2.41163	1.02945	1.90265	1.44882	1.08403	1.43962	1.92907	1.84175	sp|O95573|ACSL3_HUMAN
Unigene0000652	556	3	3	20	9	17	12	14	2	7	4	15	7	13	13	0.0163197	0.0163197	0.108798	0.0489592	0.0924784	0.0652789	0.0761587	0.0108798	0.0380794	0.0217596	0.0815986	0.0380794	0.0707188	0.0707188	sp|Q96NZ8|WFKN1_HUMAN
Unigene0000653	4410	2925	3031	2696	1070	2180	1936	3423	1573	1889	1697	3128	2671	3186	2649	2.00611	2.07881	1.84905	0.733857	1.49515	1.3278	2.34766	1.07884	1.29557	1.16388	2.14533	1.8319	2.18511	1.81681	sp|O09015|MXI1_RAT
Unigene0000654	2443	1416	2426	1138	1092	698	632	1165	808	1888	932	477	832	1185	1373	1.7531	3.00354	1.40892	1.35197	0.864168	0.782456	1.44234	1.00036	2.33746	1.15388	0.590556	1.03007	1.46711	1.69986	--
Unigene0000655	2927	465	470	593	731	682	765	355	620	661	730	654	462	373	423	0.480504	0.48567	0.612771	0.755372	0.704739	0.790506	0.366836	0.640671	0.683038	0.754339	0.675805	0.477404	0.385436	0.437103	sp|Q13105|ZBT17_HUMAN
Unigene0000656	447	9	4	4	7	1	27	8	2	17	6	2	5	0	1	0.0608978	0.0270657	0.0270657	0.0473649	0.00676642	0.182693	0.0541314	0.0135328	0.115029	0.0405985	0.0135328	0.0338321	0	0.00676642	--
Unigene0000657	303	425	244	111	21	88	14	303	30	4	7	41	136	127	65	4.24241	2.43564	1.10802	0.209625	0.878429	0.13975	3.02459	0.299464	0.0399286	0.069875	0.409268	1.35757	1.26773	0.648839	--
Unigene0000658	228	3	3	2	3	7	1	4	3	6	6	0	2	0	1	0.0397972	0.0397972	0.0265315	0.0397972	0.0928602	0.0132657	0.053063	0.0397972	0.0795945	0.0795945	0	0.0265315	0	0.0132657	sp|Q8NEY3|SPAT4_HUMAN
Unigene0000659	1702	788	944	1334	432	1067	628	534	917	853	1012	2592	1230	1429	1278	1.40034	1.67756	2.37062	0.767698	1.89614	1.11601	0.94896	1.62958	1.51585	1.7984	4.60619	2.18581	2.53945	2.27111	sp|P48426|PI42A_HUMAN
Unigene0000660	310	7	2	1	1	2	3	10	4	0	9	4	4	4	1	0.0682972	0.0195135	0.00975674	0.00975674	0.0195135	0.0292702	0.0975674	0.039027	0	0.0878107	0.039027	0.039027	0.039027	0.00975674	--
Unigene0000661	674	55	31	62	29	30	27	3	208	134	52	134	59	15	37	0.246814	0.139113	0.278226	0.130138	0.134626	0.121163	0.0134626	0.933404	0.601328	0.233351	0.601328	0.264764	0.0673128	0.166038	sp|Q08708|CLM6_HUMAN
Unigene0000662	519	267	214	255	224	148	154	221	100	238	114	172	163	131	142	1.556	1.24713	1.48607	1.30541	0.862503	0.89747	1.28793	0.582772	1.387	0.664361	1.00237	0.949919	0.763432	0.827537	--
Unigene0000663	304	5	1	9	3	2	5	7	4	2	10	1	7	3	0	0.0497465	0.00994931	0.0895438	0.0298479	0.0198986	0.0497465	0.0696451	0.0397972	0.0198986	0.0994931	0.00994931	0.0696451	0.0298479	0	--
Unigene0000664	930	64	43	37	45	21	64	119	35	91	43	35	32	45	29	0.208144	0.139847	0.120333	0.146351	0.0682972	0.208144	0.387017	0.113829	0.295954	0.139847	0.113829	0.104072	0.146351	0.0943151	--
Unigene0000665	4066	189	239	239	84	298	342	452	239	370	322	268	230	218	211	0.140592	0.177786	0.177786	0.0624854	0.221674	0.254405	0.336231	0.177786	0.275233	0.239527	0.199358	0.171091	0.162164	0.156957	sp|Q9BWM5|ZN416_HUMAN
Unigene0000666	344	0	1	2	0	3	5	5	9	5	13	13	1	5	1	0	0.00879241	0.0175848	0	0.0263772	0.0439621	0.0439621	0.0791317	0.0439621	0.114301	0.114301	0.00879241	0.0439621	0.00879241	--
Unigene0000667	6209	259	421	478	117	565	204	455	238	322	307	332	515	547	440	0.126167	0.205082	0.232848	0.0569942	0.275228	0.0993745	0.221644	0.115937	0.156856	0.149549	0.161727	0.250872	0.26646	0.214337	sp|Q5VV63|ATRN1_HUMAN
Unigene0000668	661	28	39	43	40	7	12	0	0	0	0	13	17	13	26	0.128122	0.178455	0.196758	0.183031	0.0320304	0.0549093	0	0	0	0	0.0594851	0.0777882	0.0594851	0.11897	--
Unigene0000669	336	7	2	2	2	0	1	0	36	2	3	9	18	0	3	0.0630123	0.0180035	0.0180035	0.0180035	0	0.00900175	0	0.324063	0.0180035	0.0270053	0.0810158	0.162032	0	0.0270053	--
Unigene0000670	1332	16	37	11	4	8	63	16	39	82	63	21	29	5	28	0.0363314	0.0840164	0.0249778	0.00908285	0.0181657	0.143055	0.0363314	0.0885578	0.186198	0.143055	0.047685	0.0658507	0.0113536	0.06358	--
Unigene0000671	581	5	13	11	7	8	18	12	0	14	4	1	14	18	15	0.0260292	0.0676758	0.0572642	0.0364408	0.0416467	0.093705	0.06247	0	0.0728817	0.0208233	0.00520583	0.0728817	0.093705	0.0780875	--
Unigene0000672	251	31	86	61	188	260	49	40	158	168	173	58	130	111	80	0.373555	1.03631	0.73506	2.26543	3.13304	0.590458	0.482006	1.90392	2.02443	2.08468	0.698909	1.56652	1.33757	0.964013	sp|Q9BXM0|PRAX_HUMAN
Unigene0000673	884	4	15	14	5	21	5	10	8	23	28	7	14	21	14	0.0136859	0.0513222	0.0479007	0.0171074	0.0718511	0.0171074	0.0342148	0.0273718	0.0786941	0.0958015	0.0239504	0.0479007	0.0718511	0.0479007	--
Unigene0000674	1452	41	24	25	58	16	73	27	72	63	102	44	9	16	30	0.0854051	0.0499932	0.0520763	0.120817	0.0333288	0.152063	0.0562424	0.14998	0.131232	0.212471	0.0916542	0.0187475	0.0333288	0.0624915	--
Unigene0000675	471	11	16	11	23	7	0	12	13	9	12	10	4	6	6	0.070638	0.102746	0.070638	0.147698	0.0449514	0	0.0770596	0.0834812	0.0577947	0.0770596	0.0642163	0.0256865	0.0385298	0.0385298	--
Unigene0000676	6534	208	205	372	458	256	204	49	585	879	454	609	215	188	220	0.0962832	0.0948945	0.172199	0.212008	0.118502	0.0944316	0.0226821	0.270797	0.406889	0.210157	0.281906	0.0995235	0.0870252	0.101838	sp|Q9BZZ2|SN_HUMAN
Unigene0000677	633	2	0	4	4	2	23	32	14	12	6	15	9	1	5	0.00955636	0	0.0191127	0.0191127	0.00955636	0.109898	0.152902	0.0668945	0.0573382	0.0286691	0.0716727	0.0430036	0.00477818	0.0238909	--
Unigene0000678	395	6	1	5	0	2	13	2	8	19	6	10	5	3	4	0.0459431	0.00765719	0.0382859	0	0.0153144	0.0995434	0.0153144	0.0612575	0.145487	0.0459431	0.0765719	0.0382859	0.0229716	0.0306288	--
Unigene0000679	2742	5339	5868	6505	8578	7182	4764	4293	5338	5439	9118	7086	4428	5632	5161	5.88923	6.47275	7.1754	9.46204	7.92217	5.25498	4.73543	5.88813	5.99954	10.0577	7.81628	4.88435	6.21243	5.69289	sp|Q9CR68|UCRI_MOUSE
Unigene0000680	965	34	8	35	16	12	9	2	2	20	15	22	48	13	11	0.106566	0.0250743	0.1097	0.0501486	0.0376115	0.0282086	0.00626858	0.00626858	0.0626858	0.0470143	0.0689544	0.150446	0.0407458	0.0344772	sp|Q68Y86|CCL24_CANFA
Unigene0000681	1083	159	188	117	6	174	0	251	20	8	0	34	80	88	44	0.444053	0.525044	0.326756	0.0167567	0.485945	0	0.70099	0.0558558	0.0223423	0	0.0949548	0.223423	0.245765	0.122883	sp|Q6UXU4|GSG1L_HUMAN
Unigene0000682	1717	19	20	18	0	16	48	79	62	103	37	76	52	24	41	0.0334695	0.0352311	0.031708	0	0.0281849	0.0845546	0.139163	0.109216	0.18144	0.0651775	0.133878	0.0916008	0.0422773	0.0722237	--
Unigene0000683	221	0	0	0	0	0	0	0	1	0	0	1	0	0	0	0	0	0	0	0	0	0	0.0136859	0	0	0.0136859	0	0	0	--
Unigene0000684	225	0	0	0	0	0	0	0	0	1	0	0	0	0	0	0	0	0	0	0	0	0	0	0.0134426	0	0	0	0	0	--
Unigene0000685	314	55	69	61	39	94	103	78	97	120	181	105	59	55	64	0.529785	0.664639	0.587579	0.375666	0.90545	0.992142	0.751331	0.934348	1.15589	1.74347	1.01141	0.568315	0.529785	0.616477	--
Unigene0000686	366	0	4	8	0	21	0	3	2	3	0	5	45	4	2	0	0.0330556	0.0661112	0	0.173542	0	0.0247917	0.0165278	0.0247917	0	0.0413195	0.371876	0.0330556	0.0165278	--
Unigene0000687	464	4	34	19	4	10	13	22	13	26	10	18	0	14	12	0.026074	0.221629	0.123852	0.026074	0.0651851	0.0847406	0.143407	0.0847406	0.169481	0.0651851	0.117333	0	0.0912592	0.0782221	--
Unigene0000688	2684	2509	2582	3113	3002	2605	2541	1727	2265	3158	3046	2979	2216	1577	1686	2.82738	2.90965	3.50803	3.38294	2.93556	2.86344	1.94615	2.55242	3.55874	3.43253	3.35702	2.4972	1.77712	1.89995	sp|A5GFQ0|RL7L_PIG
Unigene0000689	543	2	9	2	0	15	8	5	10	23	6	23	17	0	1	0.0111403	0.0501313	0.0111403	0	0.0835522	0.0445612	0.0278507	0.0557015	0.128113	0.0334209	0.128113	0.0946925	0	0.00557015	--
Unigene0000690	8056	890	980	1063	839	1443	1081	1166	970	1062	1176	1571	1200	1144	1106	0.334147	0.367937	0.399099	0.314999	0.541768	0.405857	0.437769	0.364182	0.398723	0.441524	0.589825	0.450535	0.42951	0.415243	sp|A6QLA0|NFX1_BOVIN
Unigene0000691	300	2	1	1	2	1	8	2	2	7	8	2	8	1	10	0.0201639	0.010082	0.010082	0.0201639	0.010082	0.0806557	0.0201639	0.0201639	0.0705738	0.0806557	0.0201639	0.0806557	0.010082	0.10082	--
Unigene0000692	1399	168	202	139	286	192	187	178	186	166	263	115	129	105	103	0.36321	0.436717	0.300513	0.618322	0.415097	0.404287	0.38483	0.402126	0.358886	0.568597	0.248626	0.278894	0.227006	0.222682	sp|Q8C190|VP9D1_MOUSE
Unigene0000693	507	14	3	6	6	8	19	0	5	11	21	2	1	1	0	0.0835192	0.017897	0.035794	0.035794	0.0477253	0.113348	0	0.0298283	0.0656223	0.125279	0.0119313	0.00596566	0.00596566	0	--
Unigene0000694	779	14134	11025	13944	24416	8582	15586	5667	15640	15122	19326	19637	12185	8261	9489	54.8775	42.8063	54.1398	94.7989	33.321	60.5151	22.003	60.7247	58.7135	75.0362	76.2437	47.3102	32.0746	36.8425	sp|P62755|RS6_RAT
Unigene0000695	340	2	2	3	0	1	3	11	10	1	6	3	2	1	2	0.0177917	0.0177917	0.0266876	0	0.00889585	0.0266876	0.0978544	0.0889585	0.00889585	0.0533751	0.0266876	0.0177917	0.00889585	0.0177917	--
Unigene0000696	300	3	0	0	7	0	13	8	59	16	53	7	1	5	348	0.0302459	0	0	0.0705738	0	0.131066	0.0806557	0.594836	0.161311	0.534344	0.0705738	0.010082	0.0504098	3.50852	--
Unigene0000697	3432	562	527	739	1038	887	1353	188	1043	691	832	1294	673	551	862	0.495285	0.46444	0.651274	0.91478	0.781705	1.19239	0.165683	0.919186	0.608972	0.733234	1.14039	0.593109	0.485591	0.759672	sp|Q863Z5|IL4RA_PIG
Unigene0000698	2911	581	811	705	507	766	804	691	460	918	895	573	541	609	628	0.603671	0.842646	0.73251	0.526783	0.79589	0.835373	0.717963	0.47795	0.953821	0.929924	0.595359	0.56211	0.632764	0.652505	sp|Q17QZ3|SPX3_BOVIN
Unigene0000699	273	3	2	0	3	7	3	8	1	8	4	0	5	7	6	0.0332372	0.0221582	0	0.0332372	0.0775536	0.0332372	0.0886327	0.0110791	0.0886327	0.0443163	0	0.0553954	0.0775536	0.0664745	sp|Q9JJH7|TRPM5_MOUSE
Unigene0000700	218	1	0	1	0	1	2	0	8	6	1	5	1	7	4	0.0138743	0	0.0138743	0	0.0138743	0.0277485	0	0.110994	0.0832456	0.0138743	0.0693713	0.0138743	0.0971198	0.0554971	sp|P06324|TVC3_MOUSE
Unigene0000701	2544	5329	14554	7468	4635	14944	784	7897	4078	7138	8874	3931	3982	13124	10009	6.33571	17.3034	8.87879	5.5106	17.7671	0.932106	9.38883	4.84838	8.48645	10.5504	4.67361	4.73424	15.6033	11.8998	sp|P63041|CPLX1_RAT
Unigene0000702	479	4	10	2	27	24	8	4	3	18	8	20	8	12	12	0.0252575	0.0631438	0.0126288	0.170488	0.151545	0.0505151	0.0252575	0.0189431	0.113659	0.0505151	0.126288	0.0505151	0.0757726	0.0757726	--
Unigene0000703	300	0	0	5	0	8	3	4	2	3	6	4	2	2	2	0	0	0.0504098	0	0.0806557	0.0302459	0.0403279	0.0201639	0.0302459	0.0604918	0.0403279	0.0201639	0.0201639	0.0201639	--
Unigene0000704	3300	329	256	43	34	64	101	299	219	292	16	2	220	211	239	0.301542	0.234635	0.0394113	0.0311624	0.0586587	0.0925708	0.274046	0.200723	0.26763	0.0146647	0.00183308	0.201639	0.19339	0.219054	sp|O62836|ZFX_BOVIN
Unigene0000705	449	22	9	10	4	6	4	11	5	8	2	5	12	4	7	0.148198	0.0606265	0.0673628	0.0269451	0.0404177	0.0269451	0.0740991	0.0336814	0.0538902	0.0134726	0.0336814	0.0808353	0.0269451	0.047154	--
Unigene0000706	396	3	7	0	1	0	0	6	5	6	0	6	6	5	7	0.0229136	0.053465	0	0.00763785	0	0	0.0458271	0.0381893	0.0458271	0	0.0458271	0.0458271	0.0381893	0.053465	--
Unigene0000707	733	8	4	0	13	18	18	31	27	24	11	14	8	4	5	0.0330105	0.0165053	0	0.0536421	0.0742737	0.0742737	0.127916	0.111411	0.0990316	0.0453895	0.0577684	0.0330105	0.0165053	0.0206316	--
Unigene0000708	653	33	29	32	57	68	22	34	30	39	49	20	23	34	28	0.152851	0.134323	0.148219	0.264015	0.314965	0.1019	0.157482	0.138955	0.180642	0.22696	0.0926367	0.106532	0.157482	0.129691	--
Unigene0000709	4238	145	85	35	8	84	140	518	144	128	90	91	111	267	146	0.103484	0.0606631	0.0249789	0.00570947	0.0599494	0.0999156	0.369688	0.10277	0.0913514	0.0642315	0.0649452	0.0792188	0.190553	0.104198	sp|O00370|LORF2_HUMAN
Unigene0000710	4070	799	816	724	189	1368	260	1339	342	545	250	722	795	805	519	0.593771	0.606404	0.538035	0.140454	1.01662	0.193217	0.995068	0.254155	0.405013	0.185786	0.536549	0.590798	0.59823	0.385691	sp|Q61010|DTX1_MOUSE
Unigene0000711	5390	1753	2112	1890	689	1810	2028	2469	2110	2403	1725	2342	1997	2017	1862	0.983693	1.18515	1.06057	0.386631	1.01568	1.13801	1.38548	1.18402	1.34844	0.967981	1.31421	1.12061	1.13184	1.04486	sp|Q9Y2L5|TPPC8_HUMAN
Unigene0000712	335	36	20	34	0	23	0	49	0	0	0	2	2	13	7	0.32503	0.180572	0.306973	0	0.207658	0	0.442403	0	0	0	0.0180572	0.0180572	0.117372	0.0632004	--
Unigene0000713	5391	683	1349	884	366	1654	352	1463	530	841	1037	796	974	1275	916	0.383193	0.756849	0.495963	0.205342	0.927967	0.197488	0.820808	0.297353	0.471838	0.581803	0.446591	0.546457	0.715331	0.513916	sp|Q91V93|RHBT2_MOUSE
Unigene0000714	327	9	8	0	0	3	0	22	2	0	0	0	0	4	1	0.0832456	0.0739961	0	0	0.0277485	0	0.203489	0.018499	0	0	0	0	0.036998	0.00924951	--
Unigene0000715	4238	757	885	897	401	832	644	837	561	800	716	980	750	843	724	0.540258	0.63161	0.640174	0.286187	0.593784	0.459612	0.597353	0.400376	0.570947	0.510997	0.69941	0.535262	0.601635	0.516707	sp|Q2TAA5|ALG11_HUMAN
Unigene0000716	354	4	0	1	0	5	15	22	26	14	9	1	1	0	0	0.0341762	0	0.00854404	0	0.0427202	0.128161	0.187969	0.222145	0.119617	0.0768963	0.00854404	0.00854404	0	0	--
Unigene0000717	1839	361	17	46	70	20	54	4	33	12	17	935	305	4	62	0.593734	0.0279598	0.0756558	0.115128	0.0328938	0.0888134	0.00657877	0.0542748	0.0197363	0.0279598	1.53779	0.501631	0.00657877	0.101971	sp|O95238|SPDEF_HUMAN
Unigene0000718	2210	290	264	317	482	282	323	139	160	459	549	207	146	104	206	0.396892	0.361308	0.433844	0.659662	0.385943	0.442055	0.190234	0.218975	0.628184	0.751357	0.283299	0.199814	0.142334	0.28193	sp|Q9H892|TTC12_HUMAN
Unigene0000719	369	10	16	11	14	2	2	4	1	4	0	1	2	4	1	0.0819672	0.131148	0.0901639	0.114754	0.0163934	0.0163934	0.0327869	0.00819672	0.0327869	0	0.00819672	0.0163934	0.0327869	0.00819672	--
Unigene0000720	350	2	2	2	0	1	10	6	0	8	1	12	4	8	5	0.0172834	0.0172834	0.0172834	0	0.00864168	0.0864168	0.0518501	0	0.0691335	0.00864168	0.1037	0.0345667	0.0691335	0.0432084	--
Unigene0000721	335	0	2	0	0	2	2	17	5	10	4	13	4	7	7	0	0.0180572	0	0	0.0180572	0.0180572	0.153487	0.0451431	0.0902862	0.0361145	0.117372	0.0361145	0.0632004	0.0632004	--
Unigene0000722	302	0	1	1	0	7	1	6	6	7	1	4	3	3	1	0	0.0100152	0.0100152	0	0.0701064	0.0100152	0.0600912	0.0600912	0.0701064	0.0100152	0.0400608	0.0300456	0.0300456	0.0100152	--
Unigene0000723	3012	181	255	181	87	304	198	313	98	172	176	144	69	151	106	0.181757	0.256066	0.181757	0.0873636	0.305271	0.198828	0.314308	0.0984096	0.172719	0.176736	0.144602	0.0692884	0.151631	0.106443	sp|Q96MW7|TIGD1_HUMAN
Unigene0000724	957	46	40	19	8	24	22	51	24	23	2	12	57	33	30	0.145383	0.12642	0.0600493	0.0252839	0.0758518	0.0695308	0.161185	0.0758518	0.0726913	0.00632098	0.0379259	0.180148	0.104296	0.0948147	--
Unigene0000725	463	26	8	27	12	58	2	32	6	3	12	16	4	11	8	0.169847	0.0522607	0.17638	0.0783911	0.37889	0.0130652	0.209043	0.0391955	0.0195978	0.0783911	0.104521	0.0261304	0.0718585	0.0522607	--
Unigene0000726	899	4	12	12	14	7	8	6	32	25	19	29	20	0	3	0.0134576	0.0403727	0.0403727	0.0471015	0.0235508	0.0269151	0.0201864	0.107661	0.0841098	0.0639235	0.0975674	0.0672879	0	0.0100932	sp|Q32L83|BRI3_BOVIN
Unigene0000727	774	38	38	18	4	65	41	38	30	54	59	63	39	25	28	0.148494	0.148494	0.0703393	0.015631	0.254003	0.160217	0.148494	0.117232	0.211018	0.230557	0.246187	0.152402	0.0976935	0.109417	--
Unigene0000728	540	17	13	10	6	9	9	17	4	5	3	10	9	6	5	0.0952186	0.0728142	0.0560109	0.0336065	0.0504098	0.0504098	0.0952186	0.0224044	0.0280055	0.0168033	0.0560109	0.0504098	0.0336065	0.0280055	--
Unigene0000729	748	17	18	24	10	40	18	1	18	29	16	12	13	25	19	0.0687407	0.0727842	0.0970456	0.0404357	0.161743	0.0727842	0.00404357	0.0727842	0.117263	0.0646971	0.0485228	0.0525664	0.101089	0.0768278	--
Unigene0000730	754	27	15	1	3	1	4	4	60	24	2	14	36	11	14	0.108308	0.0601709	0.00401139	0.0120342	0.00401139	0.0160456	0.0160456	0.240683	0.0962734	0.00802278	0.0561595	0.14441	0.0441253	0.0561595	--
Unigene0000731	354	2	2	1	3	2	2	0	2	13	18	3	22	0	2	0.0170881	0.0170881	0.00854404	0.0256321	0.0170881	0.0170881	0	0.0170881	0.111072	0.153793	0.0256321	0.187969	0	0.0170881	--
Unigene0000732	3431	2027	1321	1126	2152	1350	4098	896	784	2590	2615	771	780	553	1011	1.7869	1.16452	0.992622	1.89709	1.19009	3.61258	0.789867	0.691133	2.28321	2.30525	0.679673	0.687607	0.487496	0.891244	sp|Q8N436|CPXM2_HUMAN
Unigene0000733	903	29	24	38	60	45	20	9	53	33	56	20	34	38	31	0.0971352	0.0803878	0.127281	0.200969	0.150727	0.0669898	0.0301454	0.177523	0.110533	0.187571	0.0669898	0.113883	0.127281	0.103834	--
Unigene0000734	516	0	2	0	0	0	51	0	6	38	2	1	3	0	2	0	0.0117232	0	0	0	0.298942	0	0.0351696	0.222741	0.0117232	0.00586161	0.0175848	0	0.0117232	--
Unigene0000735	4019	1363	950	1502	636	1172	638	1729	1652	821	1213	2758	1728	1675	1323	1.02576	0.714944	1.13036	0.478636	0.882015	0.480141	1.3012	1.24325	0.617862	0.912871	2.0756	1.30045	1.26056	0.995654	sp|Q9UPR0|PLCL2_HUMAN
Unigene0000736	697	13	18	4	0	9	0	78	3	1	0	6	18	9	3	0.0564127	0.0781099	0.0173578	0	0.039055	0	0.338476	0.0130183	0.00433944	0	0.0260366	0.0781099	0.039055	0.0130183	--
Unigene0000737	2016	593	618	723	1171	633	799	509	1179	1108	1626	1397	867	614	695	0.889673	0.927181	1.08471	1.75684	0.949685	1.19873	0.763649	1.76884	1.66232	2.43948	2.09591	1.30075	0.921179	1.0427	--
Unigene0000738	296	0	5	1	3	0	4	6	4	5	0	4	2	9	5	0	0.051091	0.0102182	0.0306546	0	0.0408728	0.0613092	0.0408728	0.051091	0	0.0408728	0.0204364	0.0919639	0.051091	--
Unigene0000739	871	3	2	0	5	5	52	21	18	37	25	12	9	10	14	0.0104176	0.0069451	0	0.0173627	0.0173627	0.180572	0.0729235	0.0625059	0.128484	0.0868137	0.0416706	0.0312529	0.0347255	0.0486157	--
Unigene0000740	302	3	1	0	1	3	4	6	6	8	11	4	5	4	5	0.0300456	0.0100152	0	0.0100152	0.0300456	0.0400608	0.0600912	0.0600912	0.0801216	0.110167	0.0400608	0.050076	0.0400608	0.050076	--
Unigene0000741	509	2	2	3	0	3	25	21	25	26	20	12	7	1	3	0.0118844	0.0118844	0.0178267	0	0.0178267	0.148555	0.124787	0.148555	0.154498	0.118844	0.0713066	0.0415955	0.00594222	0.0178267	--
Unigene0000742	2452	883	852	886	1211	1039	738	533	560	1072	1039	923	721	787	950	1.0892	1.05096	1.0929	1.49379	1.28163	0.910337	0.657466	0.690771	1.32233	1.28163	1.13854	0.889367	0.97078	1.17184	sp|Q9H668|STN1_HUMAN
Unigene0000743	327	4	4	0	4	8	0	4	6	2	1	6	5	2	2	0.036998	0.036998	0	0.036998	0.0739961	0	0.036998	0.0554971	0.018499	0.00924951	0.0554971	0.0462475	0.018499	0.018499	--
Unigene0000744	520	13	4	7	4	6	32	25	27	62	31	16	7	10	7	0.0756147	0.0232661	0.0407156	0.0232661	0.0348991	0.186129	0.145413	0.157046	0.360624	0.180312	0.0930643	0.0407156	0.0581652	0.0407156	--
Unigene0000745	4529	452	444	573	296	657	478	658	486	563	631	543	495	512	484	0.301858	0.296515	0.382665	0.197677	0.438762	0.319221	0.43943	0.324564	0.375987	0.421399	0.36263	0.330574	0.341928	0.323228	sp|O15062|ZBTB5_HUMAN
Unigene0000746	779	7	11	6	0	4	40	9	12	31	33	4	0	10	16	0.0271786	0.0427092	0.0232959	0	0.0155306	0.155306	0.0349439	0.0465919	0.120362	0.128128	0.0155306	0	0.0388266	0.0621225	--
Unigene0000747	5717	951	1260	1511	447	1298	1292	1345	1045	1848	1095	1934	1544	1352	1455	0.503128	0.666605	0.799397	0.236486	0.686709	0.683535	0.711575	0.552859	0.977688	0.579312	1.02319	0.816856	0.715278	0.76977	sp|Q6PGP7|TTC37_HUMAN
Unigene0000748	3301	166	192	240	152	324	160	163	148	135	120	193	123	200	139	0.1521	0.175923	0.219903	0.139272	0.29687	0.146602	0.149351	0.135607	0.123696	0.109952	0.176839	0.112701	0.183253	0.127361	sp|Q8IYI0|CT196_HUMAN
Unigene0000749	6981	565	1452	1457	227	1047	1781	5659	1849	2340	2510	2055	1780	3861	2884	0.244792	0.629094	0.63126	0.0983501	0.453623	0.771636	2.45182	0.801098	1.01383	1.08748	0.89035	0.771203	1.67282	1.24952	sp|A1Z651|POL_XMRV6
Unigene0000750	790	0	5	1	0	9	35	21	22	28	20	35	11	2	3	0	0.019143	0.00382859	0	0.0344573	0.134001	0.0804005	0.0842291	0.107201	0.0765719	0.134001	0.0421145	0.00765719	0.0114858	--
Unigene0000751	1803	95	80	81	130	131	58	65	114	100	175	115	68	88	69	0.159365	0.134203	0.13588	0.218079	0.219757	0.0972968	0.10904	0.191239	0.167753	0.293568	0.192916	0.114072	0.147623	0.11575	sp|Q9HB96|FANCE_HUMAN
Unigene0000752	990	28	42	27	18	2	17	33	30	56	22	4	10	30	32	0.0855439	0.128316	0.0824888	0.0549925	0.00611028	0.0519374	0.10082	0.0916542	0.171088	0.0672131	0.0122206	0.0305514	0.0916542	0.0977645	--
Unigene0000753	324	2	1	1	0	1	11	17	6	12	3	0	4	4	1	0.0186703	0.00933515	0.00933515	0	0.00933515	0.102687	0.158698	0.0560109	0.112022	0.0280055	0	0.0373406	0.0373406	0.00933515	--
Unigene0000754	1262	277	253	115	102	83	94	115	184	191	71	134	124	160	124	0.663876	0.606356	0.275616	0.24446	0.198923	0.225286	0.275616	0.440986	0.457763	0.170163	0.321153	0.297186	0.383466	0.297186	sp|A5PJA1|KAD6_BOVIN
Unigene0000755	4624	365	846	540	102	883	911	443	278	720	673	512	770	457	615	0.238749	0.553374	0.353218	0.0667189	0.577576	0.595891	0.289769	0.181842	0.470957	0.440214	0.334903	0.503662	0.298927	0.402276	sp|Q4ZHG4|FNDC1_HUMAN
Unigene0000756	366	4	12	6	0	18	0	6	4	4	2	1	3	5	10	0.0330556	0.0991669	0.0495834	0	0.14875	0	0.0495834	0.0330556	0.0330556	0.0165278	0.00826391	0.0247917	0.0413195	0.0826391	--
Unigene0000757	392	9	1	16	4	6	0	7	0	7	1	7	9	3	5	0.0694421	0.00771579	0.123453	0.0308632	0.0462947	0	0.0540105	0	0.0540105	0.00771579	0.0540105	0.0694421	0.0231474	0.0385789	sp|O00370|LORF2_HUMAN
Unigene0000758	1825	1022	1305	1206	1015	1239	966	836	954	997	1271	1039	831	1042	882	1.69377	2.16279	1.99871	1.68217	2.05341	1.60096	1.38551	1.58107	1.65234	2.10644	1.72194	1.37722	1.72692	1.46175	sp|Q13610|PWP1_HUMAN
Unigene0000759	2453	1431	1362	1265	1258	1225	1263	1744	1611	2141	2115	1796	1282	1240	1299	1.76445	1.67937	1.55977	1.55113	1.51045	1.5573	2.15038	1.98639	2.63989	2.60783	2.2145	1.58073	1.52894	1.60169	--
Unigene0000760	3855	812	875	927	843	1378	871	1112	1028	947	1173	1169	830	968	858	0.637086	0.686515	0.727314	0.661408	1.08116	0.683377	0.872463	0.806557	0.743005	0.920322	0.917184	0.651209	0.759482	0.673177	sp|Q3B7M4|ZN746_BOVIN
Unigene0000761	4509	274	300	217	39	199	254	519	214	371	141	183	329	252	242	0.183796	0.201237	0.145561	0.0261608	0.133487	0.17038	0.34814	0.143549	0.248863	0.0945813	0.122754	0.22069	0.169039	0.162331	sp|Q5RD78|HECD2_PONAB
Unigene0000762	2929	286	251	342	228	435	204	259	186	220	335	165	138	169	201	0.295334	0.259192	0.353161	0.235441	0.449196	0.210658	0.267453	0.19207	0.22718	0.345933	0.170385	0.142504	0.174515	0.20756	sp|Q96H86|ZN764_HUMAN
Unigene0000763	302	4	1	5	1	8	1	5	2	0	4	9	13	7	6	0.0400608	0.0100152	0.050076	0.0100152	0.0801216	0.0100152	0.050076	0.0200304	0	0.0400608	0.0901368	0.130198	0.0701064	0.0600912	sp|P34975|OPRK_RAT
Unigene0000764	422	5054	3574	5158	9916	3623	5104	1648	3831	3839	4945	3459	3144	2223	1546	36.2234	25.6158	36.9688	71.0707	25.967	36.5818	11.8117	27.4578	27.5152	35.4422	24.7916	22.5339	15.9328	11.0806	--
Unigene0000765	2246	313	364	237	97	360	118	725	98	320	121	273	333	281	268	0.421503	0.490183	0.319157	0.130626	0.484796	0.158905	0.976326	0.131972	0.43093	0.162945	0.367637	0.448436	0.37841	0.360904	--
Unigene0000766	544	12	10	35	7	17	22	11	2	8	10	9	10	10	12	0.0667189	0.0555991	0.194597	0.0389193	0.0945184	0.122318	0.061159	0.0111198	0.0444793	0.0555991	0.0500392	0.0555991	0.0555991	0.0667189	--
Unigene0000767	378	0	0	2	0	2	7	21	7	6	2	2	3	0	0	0	0	0.0160031	0	0.0160031	0.0560109	0.168033	0.0560109	0.0480094	0.0160031	0.0160031	0.0240047	0	0	sp|Q86Y25|Z354C_HUMAN
Unigene0000768	921	5	5	12	14	1	43	3	94	50	29	51	19	10	10	0.0164201	0.0164201	0.0394083	0.0459764	0.00328403	0.141213	0.00985208	0.308699	0.164201	0.0952368	0.167485	0.0623965	0.0328403	0.0328403	--
Unigene0000769	312	0	2	2	0	1	8	21	7	8	2	0	4	3	3	0	0.0193884	0.0193884	0	0.0096942	0.0775536	0.203578	0.0678594	0.0775536	0.0193884	0	0.0387768	0.0290826	0.0290826	--
Unigene0000770	524	31	228	323	90	41	3942	0	190	867	609	81	106	0	79	0.178936	1.31604	1.86439	0.519491	0.236657	22.7537	0	1.0967	5.00443	3.51522	0.467541	0.611844	0	0.455997	sp|Q5D862|FILA2_HUMAN
Unigene0000771	441	994	707	1629	1775	1106	848	241	1079	951	1834	2073	864	558	577	6.81733	4.84894	11.1725	12.1738	7.58548	5.81599	1.65289	7.4003	6.52241	12.5785	14.2176	5.92573	3.82703	3.95734	sp|P15982|HB2C_PIG
Unigene0000772	332	293	76	164	670	459	312	100	570	519	386	433	141	207	209	2.66929	0.692376	1.49407	6.10384	4.18159	2.84239	0.911021	5.19282	4.7282	3.51654	3.94472	1.28454	1.88581	1.90403	sp|P15982|HB2C_PIG
Unigene0000773	218	0	0	4	3	0	0	0	0	1	1	3	0	0	1	0	0	0.0554971	0.0416228	0	0	0	0	0.0138743	0.0138743	0.0416228	0	0	0.0138743	sp|P05538|DQB2_HUMAN
Unigene0000774	298	195	152	225	571	202	130	43	303	207	239	565	135	90	135	1.97918	1.54274	2.28367	5.79544	2.05022	1.31945	0.436434	3.07534	2.10097	2.42576	5.73454	1.3702	0.913467	1.3702	sp|P01920|DQB1_HUMAN
Unigene0000775	1205	2861	915	2253	6336	2199	1972	930	2993	2703	2338	4326	1215	1196	1501	7.1812	2.29668	5.6551	15.9036	5.51956	4.94978	2.33433	7.51253	6.78462	5.86846	10.8584	3.04969	3.002	3.76756	sp|P29826|HB2B_RAT
Unigene0000776	561	2	11	14	3	16	0	16	4	14	36	9	9	9	4	0.0107828	0.0593057	0.0754799	0.0161743	0.0862628	0	0.0862628	0.0215657	0.0754799	0.194091	0.0485228	0.0485228	0.0485228	0.0215657	--
Unigene0000777	1094	121	142	156	276	106	125	63	114	138	207	91	76	50	69	0.33453	0.392588	0.431294	0.763059	0.293059	0.345588	0.174177	0.315177	0.38153	0.572294	0.251588	0.210118	0.138235	0.190765	sp|Q86VU5|CMTD1_HUMAN
Unigene0000778	360	3	0	0	10	4	2	5	0	3	2	18	11	4	10	0.0252049	0	0	0.0840164	0.0336065	0.0168033	0.0420082	0	0.0252049	0.0168033	0.151229	0.092418	0.0336065	0.0840164	--
Unigene0000779	302	0	0	0	1	0	4	0	15	5	4	14	4	15	6	0	0	0	0.0100152	0	0.0400608	0	0.150228	0.050076	0.0400608	0.140213	0.0400608	0.150228	0.0600912	--
Unigene0000780	4888	1652	1595	944	385	870	822	1772	1245	1656	1112	1262	1310	1327	1312	1.02222	0.986952	0.584127	0.23823	0.538337	0.508636	1.09648	0.770379	1.0247	0.688082	0.780898	0.8106	0.821119	0.811837	--
Unigene0000781	3772	1428	1350	1061	838	1031	1087	1061	1101	1290	1086	1401	1354	1291	1172	1.14505	1.0825	0.850766	0.671953	0.82671	0.871614	0.850766	0.88284	1.03439	0.870812	1.1234	1.08571	1.03519	0.939772	sp|P62255|UB2G1_RAT
Unigene0000782	320	3	9	6	0	8	16	0	1	11	15	4	3	2	6	0.0283555	0.0850666	0.056711	0	0.0756147	0.151229	0	0.00945184	0.10397	0.141778	0.0378074	0.0283555	0.0189037	0.056711	--
Unigene0000783	316	0	3	0	0	6	9	4	8	10	16	4	1	0	2	0	0.0287145	0	0	0.0574289	0.0861434	0.0382859	0.0765719	0.0957149	0.153144	0.0382859	0.00957148	0	0.019143	--
Unigene0000784	1091	25	24	37	45	15	16	49	36	17	34	38	14	39	24	0.0693077	0.0665354	0.102575	0.124754	0.0415846	0.0443569	0.135843	0.0998031	0.0471293	0.0942585	0.105348	0.0388123	0.10812	0.0665354	sp|Q9NPE6|SPAG4_HUMAN
Unigene0000785	1049	19	6	25	2	7	16	40	89	19	103	59	17	21	18	0.0547828	0.0172998	0.0720827	0.00576661	0.0201832	0.0461329	0.115332	0.256614	0.0547828	0.296981	0.170115	0.0490162	0.0605495	0.0518995	--
Unigene0000786	383	2	1	0	0	0	28	9	35	17	20	2	4	0	2	0.0157942	0.0078971	0	0	0	0.221119	0.0710739	0.276398	0.134251	0.157942	0.0157942	0.0315884	0	0.0157942	--
Unigene0000787	2587	28	22	26	4	8	129	135	74	123	109	41	23	20	19	0.0327362	0.0257213	0.0303979	0.0046766	0.00935319	0.15082	0.157835	0.086517	0.143805	0.127437	0.0479351	0.0268904	0.023383	0.0222138	--
Unigene0000788	298	9	3	2	1	1	3	4	4	7	5	4	6	3	3	0.0913467	0.0304489	0.0202993	0.0101496	0.0101496	0.0304489	0.0405985	0.0405985	0.0710474	0.0507481	0.0405985	0.0608978	0.0304489	0.0304489	--
Unigene0000789	2503	426	313	540	680	479	493	246	284	363	366	890	526	501	494	0.514772	0.378225	0.652528	0.821702	0.578817	0.595734	0.297263	0.343182	0.438644	0.442269	1.07546	0.635611	0.605401	0.596943	sp|Q12899|TRI26_HUMAN
Unigene0000790	1089	17	19	9	13	34	52	4	9	67	54	42	23	13	29	0.0472158	0.0527706	0.0249966	0.0361062	0.0944316	0.144425	0.0111096	0.0249966	0.186086	0.14998	0.116651	0.0638802	0.0361062	0.0805446	sp|E1BLK7|MIEAP_BOVIN
Unigene0000791	1416	32	75	48	9	91	6	39	2	13	14	42	37	54	61	0.0683523	0.160201	0.102528	0.0192241	0.194377	0.0128161	0.0833044	0.00427202	0.0277681	0.0299041	0.0897124	0.0790323	0.115345	0.130297	--
Unigene0000792	299	2	6	3	0	5	9	2	3	1	1	3	0	5	2	0.0202314	0.0606941	0.0303471	0	0.0505784	0.0910411	0.0202314	0.0303471	0.0101157	0.0101157	0.0303471	0	0.0505784	0.0202314	--
Unigene0000793	5380	584	851	557	186	719	657	931	803	810	806	595	672	788	655	0.32832	0.478425	0.313141	0.104568	0.404216	0.36936	0.5234	0.45144	0.455375	0.453126	0.334504	0.377793	0.443007	0.368235	sp|P61129|ZC3H6_HUMAN
Unigene0000794	5066	1980	3962	3656	1449	3698	2257	2477	905	1810	2580	315	820	414	1141	1.18213	2.36546	2.18277	0.865107	2.20784	1.34751	1.47886	0.540318	1.08064	1.54036	0.188067	0.48957	0.247173	0.681219	sp|O95388|WISP1_HUMAN
Unigene0000795	1088	22	18	16	0	4	37	89	42	36	18	12	23	18	15	0.061159	0.0500392	0.0444793	0	0.0111198	0.102858	0.247416	0.116758	0.100078	0.0500392	0.0333594	0.0639389	0.0500392	0.0416993	--
Unigene0000796	507	4	4	6	7	10	20	23	20	19	29	4	5	3	5	0.0238626	0.0238626	0.035794	0.0417596	0.0596566	0.119313	0.13721	0.119313	0.113348	0.173004	0.0238626	0.0298283	0.017897	0.0298283	--
Unigene0000797	669	214	95	485	37	167	269	75	688	372	580	2044	1217	653	504	0.967507	0.429501	2.19271	0.167279	0.755017	1.21617	0.33908	3.11049	1.68183	2.62221	9.24105	5.50213	2.95225	2.27861	sp|P46013|KI67_HUMAN
Unigene0000798	1117	32	43	23	4	96	8	36	5	29	2	26	18	46	45	0.0866489	0.116435	0.0622789	0.0108311	0.259947	0.0216622	0.09748	0.0135389	0.0785256	0.00541556	0.0704023	0.04874	0.124558	0.12185	--
Unigene0000799	694	2	0	2	2	4	30	23	30	16	37	24	15	11	7	0.0087164	0	0.0087164	0.0087164	0.0174328	0.130746	0.100239	0.130746	0.0697312	0.161253	0.104597	0.065373	0.0479402	0.0305074	--
Unigene0000800	299	12	12	8	6	18	0	22	8	1	0	11	12	12	7	0.121388	0.121388	0.0809255	0.0606941	0.182082	0	0.222545	0.0809255	0.0101157	0	0.111273	0.121388	0.121388	0.0708098	--
Unigene0000801	952	68	28	18	47	20	365	88	84	382	233	52	19	35	51	0.216042	0.0889585	0.0571876	0.149323	0.0635418	1.15964	0.279584	0.266876	1.21365	0.740262	0.165209	0.0603647	0.111198	0.162032	--
Unigene0000802	2303	901	712	1050	1555	745	2151	114	477	1048	998	986	540	292	482	1.18331	0.935088	1.37899	2.04222	0.978428	2.82496	0.149719	0.626456	1.37637	1.3107	1.29494	0.709196	0.383491	0.633023	sp|P55808|XG_HUMAN
Unigene0000803	3499	99	294	262	31	217	226	218	361	438	459	551	387	385	408	0.0855771	0.254138	0.226477	0.0267969	0.187578	0.195358	0.188443	0.312054	0.378614	0.396767	0.476293	0.334529	0.3328	0.352681	sp|Q96M96|FGD4_HUMAN
Unigene0000804	303	0	4	1	0	2	6	10	3	0	1	2	1	8	5	0	0.0399286	0.00998214	0	0.0199643	0.0598929	0.0998214	0.0299464	0	0.00998214	0.0199643	0.00998214	0.0798571	0.0499107	--
Unigene0000805	526	0	4	2	0	2	12	17	27	24	23	12	9	15	12	0	0.0230007	0.0115003	0	0.0115003	0.069002	0.0977529	0.155255	0.138004	0.132254	0.069002	0.0517515	0.0862525	0.069002	--
Unigene0000806	495	2	1	0	0	4	17	25	25	26	1	7	8	4	6	0.0122206	0.00611028	0	0	0.0244411	0.103875	0.152757	0.152757	0.158867	0.00611028	0.042772	0.0488823	0.0244411	0.0366617	--
Unigene0000807	1079	20	56	318	154	46	191	15	39	257	42	59	44	22	28	0.0560628	0.156976	0.891399	0.431684	0.128944	0.5354	0.0420471	0.109323	0.720407	0.117732	0.165385	0.123338	0.0616691	0.078488	sp|Q13268|DHRS2_HUMAN
Unigene0000808	5229	389	400	471	196	516	578	515	378	545	786	582	569	442	474	0.225008	0.23137	0.272439	0.113371	0.298468	0.33433	0.297889	0.218645	0.315242	0.454643	0.336644	0.329124	0.255664	0.274174	sp|Q9UC06|ZNF70_HUMAN
Unigene0000809	1865	157	111	101	88	110	82	109	95	153	74	83	68	75	68	0.254617	0.180016	0.163798	0.142715	0.178394	0.132985	0.176772	0.154068	0.24813	0.120011	0.134606	0.11028	0.121632	0.11028	sp|Q9NYT6|ZN226_HUMAN
Unigene0000810	6104	8977	8029	7468	28	10237	526	20943	2926	83	72	4636	5302	11236	5420	4.44819	3.97844	3.70046	0.0138743	5.07253	0.260638	10.3775	1.44986	0.0411273	0.0356767	2.29718	2.62719	5.56754	2.68566	--
Unigene0000811	385	0	0	1	3	44	0	0	18	0	1	5	9	8	5	0	0	0.00785608	0.0235682	0.345667	0	0	0.141409	0	0.00785608	0.0392804	0.0707047	0.0628486	0.0392804	--
Unigene0000812	1274	14	47	26	0	28	26	27	21	20	14	20	62	10	19	0.0332372	0.111582	0.0617263	0	0.0664745	0.0617263	0.0641004	0.0498559	0.0474818	0.0332372	0.0474818	0.147194	0.0237409	0.0451077	--
Unigene0000813	465	18	12	4	4	3	2	9	20	29	0	8	16	22	16	0.117081	0.0780539	0.026018	0.026018	0.0195135	0.013009	0.0585404	0.13009	0.18863	0	0.0520359	0.104072	0.143099	0.104072	--
Unigene0000814	894	13	11	24	37	16	15	10	5	22	28	5	12	9	32	0.0439817	0.0372153	0.081197	0.125179	0.0541314	0.0507481	0.0338321	0.016916	0.0744306	0.0947299	0.016916	0.0405985	0.0304489	0.108263	--
Unigene0000815	1048	52	55	28	30	23	47	31	22	32	38	26	6	24	32	0.150075	0.158733	0.0808096	0.0865818	0.0663793	0.135645	0.0894678	0.0634933	0.0923539	0.10967	0.0750375	0.0173164	0.0692654	0.0923539	--
Unigene0000816	388	23	14	12	14	14	13	10	2	10	15	4	5	2	1	0.179293	0.109135	0.093544	0.109135	0.109135	0.101339	0.0779533	0.0155907	0.0779533	0.11693	0.0311813	0.0389767	0.0155907	0.00779533	--
Unigene0000817	6951	227	677	738	151	781	589	624	359	1154	1013	248	213	162	254	0.0987745	0.294583	0.321126	0.0657046	0.339837	0.256292	0.271521	0.156212	0.50214	0.440787	0.107912	0.0926827	0.0704911	0.110523	sp|Q9BX84|TRPM6_HUMAN
Unigene0000818	452	12	24	0	1	1	4	17	6	10	2	1	7	19	13	0.0802988	0.160598	0	0.00669157	0.00669157	0.0267663	0.113757	0.0401494	0.0669157	0.0133831	0.00669157	0.046841	0.12714	0.0869904	--
Unigene0000819	1785	32	27	23	6	12	133	232	105	100	35	30	26	18	14	0.0542223	0.0457501	0.0389723	0.0101667	0.0203334	0.225362	0.393112	0.177917	0.169445	0.0593057	0.0508334	0.0440556	0.0305001	0.0237223	--
Unigene0000820	519	2	10	2	2	2	63	4	16	25	13	4	2	5	8	0.0116554	0.0582773	0.0116554	0.0116554	0.0116554	0.367147	0.0233109	0.0932436	0.145693	0.0757604	0.0233109	0.0116554	0.0291386	0.0466218	--
Unigene0000821	583	5	3	6	15	8	21	16	15	3	20	9	6	11	5	0.0259399	0.0155639	0.0311278	0.0778196	0.0415038	0.108947	0.0830076	0.0778196	0.0155639	0.103759	0.0466918	0.0311278	0.0570677	0.0259399	--
Unigene0000822	1185	47	44	32	12	55	20	24	15	29	16	7	43	11	19	0.119963	0.112305	0.0816767	0.0306288	0.140382	0.0510479	0.0612575	0.0382859	0.0740195	0.0408383	0.0178668	0.109753	0.0280764	0.0484955	--
Unigene0000823	315	0	1	1	0	3	6	8	11	13	10	10	7	3	9	0	0.00960187	0.00960187	0	0.0288056	0.0576112	0.076815	0.105621	0.124824	0.0960187	0.0960187	0.0672131	0.0288056	0.0864168	--
Unigene0000824	2732	471	191	636	537	228	328	96	1026	538	805	1667	806	464	422	0.521443	0.211456	0.704114	0.594511	0.252418	0.363128	0.106281	1.13588	0.595618	0.891213	1.84553	0.89232	0.513693	0.467195	sp|Q8NCD3|HJURP_HUMAN
Unigene0000825	897	42	52	15	26	2	12	19	16	33	13	12	18	29	25	0.14162	0.175339	0.0505784	0.0876693	0.00674379	0.0404627	0.064066	0.0539503	0.111273	0.0438346	0.0404627	0.0606941	0.0977849	0.0842974	--
Unigene0000826	312	19	9	6	2	14	3	18	11	11	6	3	2	7	8	0.18419	0.0872478	0.0581652	0.0193884	0.135719	0.0290826	0.174496	0.106636	0.106636	0.0581652	0.0290826	0.0193884	0.0678594	0.0775536	--
Unigene0000827	1109	24	17	4	0	3	55	134	76	44	23	11	16	6	9	0.0654555	0.0463643	0.0109092	0	0.00818194	0.150002	0.36546	0.207276	0.120002	0.0627282	0.0300004	0.043637	0.0163639	0.0245458	--
Unigene0000828	1432	2186	3835	6315	8365	1719	15778	899	3417	9992	6339	5507	2929	3255	3131	4.61715	8.10007	13.3382	17.6681	3.63077	33.3254	1.89882	7.21719	21.1045	13.3889	11.6316	6.18647	6.87503	6.61312	sp|P42765|THIM_HUMAN
Unigene0000829	3587	6040	4574	5663	12488	4137	6095	2687	5297	4792	6044	6980	4884	3146	3670	5.09298	3.85684	4.77509	10.53	3.48835	5.13936	2.2657	4.46648	4.04066	5.09635	5.8856	4.11823	2.65273	3.09458	sp|P62246|RS15A_RAT
Unigene0000830	938	57	50	64	138	50	108	27	58	104	118	53	31	20	39	0.183797	0.161225	0.206369	0.444982	0.161225	0.348247	0.0870617	0.187022	0.335349	0.380492	0.170899	0.0999598	0.0644902	0.125756	--
Unigene0000831	3468	121	237	142	32	67	134	148	135	130	227	169	282	213	248	0.105529	0.206698	0.123844	0.0279086	0.0584335	0.116867	0.129077	0.117739	0.113378	0.197976	0.147392	0.245944	0.185766	0.216291	--
Unigene0000832	1313	254	183	128	36	326	24	355	82	7	20	105	315	315	163	0.585107	0.421554	0.294857	0.0829286	0.750964	0.0552857	0.817768	0.188893	0.016125	0.0460714	0.241875	0.725625	0.725625	0.375482	--
Unigene0000833	3946	1774	2589	1321	832	1795	920	1428	736	1619	786	711	1287	1564	1657	1.35976	1.98446	1.01254	0.637724	1.37586	0.705175	1.09455	0.56414	1.24096	0.602465	0.544978	0.986479	1.1988	1.27008	--
Unigene0000834	396	9	8	4	3	1	4	7	7	5	4	9	14	17	14	0.0687407	0.0611028	0.0305514	0.0229136	0.00763785	0.0305514	0.053465	0.053465	0.0381893	0.0305514	0.0687407	0.10693	0.129843	0.10693	--
Unigene0000835	381	7	2	1	6	0	4	5	5	0	4	6	3	4	11	0.0555699	0.0158771	0.00793855	0.0476313	0	0.0317542	0.0396928	0.0396928	0	0.0317542	0.0476313	0.0238157	0.0317542	0.0873241	--
Unigene0000836	319	5	13	4	0	6	2	9	2	0	0	4	2	13	9	0.0474074	0.123259	0.0379259	0	0.0568888	0.0189629	0.0853332	0.0189629	0	0	0.0379259	0.0189629	0.123259	0.0853332	--
Unigene0000837	7184	3903	4312	4420	3366	3296	4665	3006	3947	5237	4867	4080	2857	3468	3425	1.64323	1.81543	1.8609	1.41714	1.38767	1.96405	1.26558	1.66176	2.20487	2.04909	1.71775	1.20285	1.46009	1.44198	sp|O43847|NRDC_HUMAN
Unigene0000838	3094	144	220	202	40	150	136	243	110	218	169	297	161	175	137	0.14077	0.215065	0.197468	0.0391026	0.146635	0.132949	0.237549	0.107532	0.213109	0.165209	0.290337	0.157388	0.171074	0.133927	sp|Q8N6D2|RN182_HUMAN
Unigene0000839	833	82	56	4	12	8	3	37	55	58	0	16	57	52	55	0.297739	0.203334	0.0145238	0.0435715	0.0290477	0.0108929	0.134346	0.199703	0.210596	0	0.0580954	0.206965	0.18881	0.199703	--
Unigene0000840	898	9	11	4	0	0	72	36	40	70	38	23	17	6	8	0.0303133	0.0370495	0.0134726	0	0	0.242506	0.121253	0.134726	0.23577	0.127989	0.0774672	0.0572584	0.0202088	0.0269451	--
Unigene0000841	488	0	0	0	0	0	0	0	0	0	0	2	5	0	67	0	0	0	0	0	0	0	0	0	0	0.0123959	0.0309896	0	0.415261	--
Unigene0000842	1629	168	67	31	71	92	50	21	8	44	65	23	53	46	91	0.311928	0.1244	0.0575582	0.131827	0.170818	0.0928358	0.038991	0.0148537	0.0816955	0.120686	0.0427045	0.0984059	0.0854089	0.168961	--
Unigene0000843	371	0	0	4	0	3	19	7	6	13	18	6	7	2	2	0	0	0.0326101	0	0.0244576	0.154898	0.0570677	0.0489152	0.105983	0.146746	0.0489152	0.0570677	0.0163051	0.0163051	--
Unigene0000844	6196	1128	1368	1238	164	4072	205	4764	556	351	511	838	1155	1734	1153	0.550635	0.667792	0.604332	0.0800569	1.98775	0.100071	2.32556	0.271412	0.171341	0.249446	0.409071	0.563815	0.846455	0.562839	--
Unigene0000845	862	24	10	15	21	23	19	26	20	20	31	21	12	18	10	0.0842113	0.035088	0.0526321	0.0736849	0.0807025	0.0666673	0.0912289	0.0701761	0.0701761	0.108773	0.0736849	0.0421057	0.0631585	0.035088	--
Unigene0000846	415	0	1	3	0	2	26	1	21	30	16	10	0	6	12	0	0.00728817	0.0218645	0	0.0145763	0.189492	0.00728817	0.153052	0.218645	0.116611	0.0728817	0	0.043729	0.087458	--
Unigene0000847	4333	975	1190	895	171	872	220	1774	367	477	394	369	767	967	863	0.680585	0.830663	0.624742	0.119364	0.608687	0.153568	1.23832	0.256179	0.332963	0.275026	0.257575	0.535393	0.675001	0.602405	sp|Q7TQE7|K0895_MOUSE
Unigene0000848	325	13	5	2	0	2	1	5	1	1	0	2	10	4	5	0.120984	0.0465321	0.0186129	0	0.0186129	0.00930643	0.0465321	0.00930643	0.00930643	0	0.0186129	0.0930643	0.0372257	0.0465321	--
Unigene0000849	4976	6768	8367	8818	6063	11825	3980	7361	5792	5834	8438	8193	6706	8701	6958	4.11383	5.08576	5.35989	3.68531	7.18765	2.41919	4.47428	3.52058	3.54611	5.12892	4.98	4.07614	5.28878	4.22932	sp|P19367|HXK1_HUMAN
Unigene0000850	724	9	0	11	0	1	51	2	18	10	22	12	4	2	7	0.0375985	0	0.0459537	0	0.00417761	0.213058	0.00835522	0.075197	0.0417761	0.0919074	0.0501313	0.0167104	0.00835522	0.0292433	--
Unigene0000851	2289	8	45	16	6	25	77	106	52	69	59	52	61	65	48	0.0105709	0.0594611	0.0211417	0.00792815	0.033034	0.101745	0.140064	0.0687106	0.0911737	0.0779601	0.0687106	0.0806029	0.0858883	0.0634252	--
Unigene0000852	2723	1346	1270	1157	1516	945	795	918	971	1249	1197	1217	1072	1034	929	1.49508	1.41066	1.28514	1.68391	1.04966	0.883051	1.01967	1.07854	1.38733	1.32958	1.35179	1.19073	1.14852	1.03189	sp|Q5RF34|TIM14_PONAB
Unigene0000853	2337	161	163	261	15	151	453	192	701	496	447	994	627	335	337	0.208369	0.210958	0.337791	0.0194133	0.195427	0.586281	0.24849	0.907247	0.641933	0.578516	1.28645	0.811475	0.433563	0.436152	--
Unigene0000854	1390	552	216	662	887	260	120	126	70	123	170	439	253	213	167	1.20113	0.470008	1.44049	1.93008	0.565751	0.261116	0.274171	0.152317	0.267644	0.369914	0.955248	0.550519	0.46348	0.363386	sp|O00746|NDKM_HUMAN
Unigene0000855	220	0	1	0	0	0	3	3	5	8	13	4	0	0	2	0	0.0137481	0	0	0	0.0412444	0.0412444	0.0687407	0.109985	0.178726	0.0549925	0	0	0.0274963	--
Unigene0000856	1188	370	313	206	209	188	139	324	318	259	161	172	256	289	259	0.942002	0.796883	0.524466	0.532104	0.478639	0.353887	0.824888	0.809612	0.659401	0.409898	0.437903	0.651763	0.73578	0.659401	--
Unigene0000857	2008	6	10	8	17	7	10	5	16	10	6	0	153859	23	16	0.00903762	0.0150627	0.0120502	0.0256066	0.0105439	0.0150627	0.00753135	0.0241003	0.0150627	0.00903762	0	231.753	0.0346442	0.0241003	--
Unigene0000858	445	12	6	7	1	8	3	7	7	14	10	3	0	7	3	0.081562	0.040781	0.0475778	0.00679683	0.0543746	0.0203905	0.0475778	0.0475778	0.0951556	0.0679683	0.0203905	0	0.0475778	0.0203905	--
Unigene0000859	342	6	8	3	2	14	2	5	4	7	29	2	9	12	14	0.053063	0.0707506	0.0265315	0.0176877	0.123814	0.0176877	0.0442191	0.0353753	0.0619068	0.256471	0.0176877	0.0795945	0.106126	0.123814	--
Unigene0000860	893	85	56	24	58	29	14	19	51	67	1	16	57	26	37	0.287895	0.189672	0.081288	0.196446	0.0982229	0.047418	0.064353	0.172737	0.226929	0.003387	0.054192	0.193059	0.0880619	0.125319	--
Unigene0000861	1236	47	72	117	6	193	249	191	376	235	356	318	159	150	177	0.115013	0.17619	0.286308	0.0146825	0.472286	0.609323	0.467392	0.920102	0.575063	0.87116	0.778171	0.389086	0.367062	0.433133	sp|O15054|KDM6B_HUMAN
Unigene0000862	858	26	21	25	2	44	2	72	8	9	6	21	10	28	15	0.0916542	0.0740284	0.0881291	0.00705032	0.155107	0.00705032	0.253812	0.0282013	0.0317265	0.021151	0.0740284	0.0352516	0.0987045	0.0528774	--
Unigene0000863	892	14	10	29	5	30	4	47	4	15	34	10	19	37	35	0.0474711	0.033908	0.0983331	0.016954	0.101724	0.0135632	0.159367	0.0135632	0.0508619	0.115287	0.033908	0.0644251	0.125459	0.118678	--
Unigene0000864	810	6	4	11	4	0	42	25	43	16	31	2	10	0	1	0.0224044	0.0149362	0.0410747	0.0149362	0	0.156831	0.0933515	0.160565	0.059745	0.115756	0.00746812	0.0373406	0	0.00373406	--
Unigene0000865	1373	498	350	322	72	1072	16	693	152	20	43	162	247	393	189	1.09705	0.771017	0.709336	0.158609	2.36151	0.0352465	1.52661	0.334842	0.0440581	0.0947249	0.356871	0.544118	0.865742	0.416349	sp|O43711|TLX3_HUMAN
Unigene0000866	801	14	17	18	1	6	31	18	13	24	23	19	12	12	8	0.0528642	0.0641923	0.0679683	0.00377602	0.0226561	0.117057	0.0679683	0.0490882	0.0906244	0.0868484	0.0717443	0.0453122	0.0453122	0.0302081	--
Unigene0000867	5153	1486	2140	1568	558	2118	1210	2519	1239	1678	1410	1579	1910	2338	1830	0.872218	1.25609	0.920349	0.327522	1.24317	0.710218	1.47854	0.72724	0.984914	0.827609	0.926805	1.12109	1.37231	1.07413	--
Unigene0000868	1290	212	315	167	21	275	8	262	21	17	13	68	72	322	156	0.497064	0.738562	0.391555	0.0492375	0.644777	0.0187571	0.614296	0.0492375	0.0398589	0.0304804	0.159436	0.168814	0.754975	0.365764	--
Unigene0000869	346	4	2	0	2	2	16	2	4	13	6	7	5	5	6	0.0349664	0.0174832	0	0.0174832	0.0174832	0.139865	0.0174832	0.0349664	0.113641	0.0524495	0.0611911	0.0437079	0.0437079	0.0524495	--
Unigene0000870	3094	649	418	466	279	279	612	392	290	623	394	664	470	365	373	0.63444	0.408623	0.455546	0.272741	0.272741	0.59827	0.383206	0.283494	0.609024	0.385161	0.649104	0.459456	0.356812	0.364632	sp|Q9Y592|CEP83_HUMAN
Unigene0000871	1023	1649	1452	1955	3440	1302	2386	624	2172	2756	2409	2578	1244	984	1150	4.87541	4.29297	5.78013	10.1707	3.84948	7.05442	1.84491	6.42171	8.14836	7.12242	7.62208	3.678	2.90928	3.40008	sp|Q06323|PSME1_HUMAN
Unigene0000872	1202	10	21	12	0	6	93	108	86	50	25	4	2	1	4	0.025163	0.0528422	0.0301956	0	0.0150978	0.234016	0.27176	0.216402	0.125815	0.0629074	0.0100652	0.00503259	0.0025163	0.0100652	--
Unigene0000873	312	7	2	0	0	0	2	16	7	8	0	0	1	1	3	0.0678594	0.0193884	0	0	0	0.0193884	0.155107	0.0678594	0.0775536	0	0	0.0096942	0.0096942	0.0290826	--
Unigene0000874	1655	2982	2743	3154	3186	3364	2426	2403	3379	3148	4285	4614	2746	2613	2791	5.44974	5.01296	5.76408	5.82256	6.14787	4.43363	4.39159	6.17528	5.75312	7.83104	8.4323	5.01844	4.77538	5.10068	sp|P26369|U2AF2_MOUSE
Unigene0000875	2331	1419	1334	453	518	519	939	1366	1317	1775	374	1076	1244	1070	1070	1.84122	1.73093	0.58779	0.672131	0.673428	1.2184	1.77245	1.70887	2.30315	0.485284	1.39616	1.61415	1.38838	1.38838	--
Unigene0000876	338	0	1	0	0	0	17	2	4	3	15	0	1	0	1	0	0.00894849	0	0	0	0.152124	0.017897	0.035794	0.0268455	0.134227	0	0.00894849	0	0.00894849	--
Unigene0000877	324	0	3	0	2	2	17	4	7	12	16	3	1	0	3	0	0.0280055	0	0.0186703	0.0186703	0.158698	0.0373406	0.0653461	0.112022	0.149362	0.0280055	0.00933515	0	0.0280055	sp|Q4VAC9|PKHG3_MOUSE
Unigene0000878	2732	667	1457	1312	611	1495	1972	922	774	1668	1731	1325	858	1489	1267	0.738434	1.61304	1.45251	0.676436	1.65511	2.1832	1.02074	0.856893	1.84664	1.91639	1.4669	0.949889	1.64847	1.40269	sp|Q8N6M3|FITM2_HUMAN
Unigene0000879	664	3	14	2	4	53	4	37	7	3	2	13	10	26	14	0.0136653	0.0637715	0.00911021	0.0182204	0.241421	0.0182204	0.168539	0.0318857	0.0136653	0.00911021	0.0592164	0.045551	0.118433	0.0637715	--
Unigene0000880	1602	25	10	24	1	3	33	10	51	41	55	238	68	73	46	0.0472002	0.0188801	0.0453122	0.00188801	0.00566402	0.0623043	0.0188801	0.0962884	0.0774083	0.10384	0.449346	0.128385	0.137825	0.0868484	--
Unigene0000881	1119	197	59	97	109	72	135	36	1107	241	887	490	169	72	132	0.532479	0.159473	0.262185	0.29462	0.194612	0.364897	0.0973058	2.99215	0.651408	2.39751	1.32444	0.456797	0.194612	0.356788	--
Unigene0000882	477	7	5	5	5	15	28	14	30	24	30	10	14	6	4	0.044386	0.0317043	0.0317043	0.0317043	0.0951129	0.177544	0.088772	0.190226	0.152181	0.190226	0.0634086	0.088772	0.0380451	0.0253634	--
Unigene0000883	238	0	0	0	1	0	0	0	45	4	27	60	10	1	3	0	0	0	0.0127084	0	0	0	0.571876	0.0508334	0.343126	0.762501	0.127084	0.0127084	0.0381251	sp|P01602|KV110_HUMAN
Unigene0000884	425	374	244	353	327	183	194	28	1587	581	1469	2376	424	190	73	2.66164	1.73647	2.51219	2.32715	1.30235	1.38064	0.199267	11.2942	4.13479	10.4544	16.9092	3.01747	1.35217	0.519518	sp|P04431|KV123_HUMAN
Unigene0000885	271	2	1	5	8	2	0	0	62	6	39	90	4	5	5	0.0223217	0.0111608	0.0558042	0.0892868	0.0223217	0	0	0.691972	0.0669651	0.435273	1.00448	0.0446434	0.0558042	0.0558042	sp|P01602|KV110_HUMAN
Unigene0000886	283	32	24	23	42	31	21	4	264	72	215	463	38	46	33	0.342003	0.256502	0.245815	0.448879	0.331315	0.224439	0.0427504	2.82152	0.769507	2.29783	4.94836	0.406129	0.491629	0.352691	sp|P01599|KV107_HUMAN
Unigene0000887	496	0	6	8	0	4	3	29	1	3	5	2	9	8	9	0	0.0365878	0.0487837	0	0.0243918	0.0182939	0.176841	0.00609796	0.0182939	0.0304898	0.0121959	0.0548817	0.0487837	0.0548817	--
Unigene0000888	315	1	0	0	2	0	4	6	10	6	13	0	0	0	0	0.00960187	0	0	0.0192037	0	0.0384075	0.0576112	0.0960187	0.0576112	0.124824	0	0	0	0	--
Unigene0000889	411	10	2	5	7	0	13	2	4	4	2	1	6	2	6	0.073591	0.0147182	0.0367955	0.0515137	0	0.0956683	0.0147182	0.0294364	0.0294364	0.0147182	0.0073591	0.0441546	0.0147182	0.0441546	--
Unigene0000890	2936	22	96	39	76	78	27	50	65	79	173	70	113	92	119	0.0226638	0.0988967	0.0401768	0.0782932	0.0803535	0.0278147	0.0515087	0.0669613	0.0813837	0.17822	0.0721121	0.11641	0.094776	0.122591	sp|P59044|NALP6_HUMAN
Unigene0000891	2652	442	636	817	632	623	706	310	549	1041	1775	951	416	699	845	0.504098	0.725354	0.931783	0.720792	0.710528	0.805189	0.353553	0.626131	1.18725	2.02438	1.08461	0.474445	0.797205	0.963717	sp|Q9H6Z9|EGLN3_HUMAN
Unigene0000892	1482	28	22	40	92	45	40	11	10	42	50	21	16	8	30	0.0571447	0.0448994	0.0816353	0.187761	0.0918398	0.0816353	0.0224497	0.0204088	0.0857171	0.102044	0.0428586	0.0326541	0.0163271	0.0612265	sp|Q8N4H0|SPA6L_HUMAN
Unigene0000893	692	2	15	9	5	4	19	14	3	18	12	27	9	6	11	0.00874159	0.0655619	0.0393371	0.021854	0.0174832	0.0830451	0.0611911	0.0131124	0.0786743	0.0524495	0.118011	0.0393371	0.0262248	0.0480787	--
Unigene0000894	814	28	39	40	21	21	25	39	19	20	15	20	15	26	16	0.10404	0.144913	0.148628	0.0780299	0.0780299	0.0928928	0.144913	0.0705985	0.0743142	0.0557357	0.0743142	0.0557357	0.0966085	0.0594514	--
Unigene0000895	893	29	15	33	22	74	8	57	12	11	11	17	51	70	39	0.0982229	0.050805	0.111771	0.074514	0.250638	0.027096	0.193059	0.040644	0.037257	0.037257	0.057579	0.172737	0.23709	0.132093	--
Unigene0000896	3823	83	100	167	2	207	218	293	156	251	170	374	302	218	214	0.0656659	0.0791156	0.132123	0.00158231	0.163769	0.172472	0.231809	0.12342	0.19858	0.134497	0.295892	0.238929	0.172472	0.169307	sp|Q8TCU4|ALMS1_HUMAN
Unigene0000897	336	0	1	0	4	1	23	22	18	13	13	12	4	6	8	0	0.00900175	0	0.036007	0.00900175	0.20704	0.198039	0.162032	0.117023	0.117023	0.108021	0.036007	0.0540105	0.072014	--
Unigene0000898	724	150	264	281	136	278	466	170	176	372	419	205	231	198	338	0.626641	1.10289	1.17391	0.568155	1.16138	1.94677	0.710194	0.735259	1.55407	1.75042	0.85641	0.965028	0.827167	1.41203	--
Unigene0000899	351	0	0	3	0	0	4	4	8	0	17	21	11	15	20	0	0	0.0258512	0	0	0.0344683	0.0344683	0.0689365	0	0.14649	0.180958	0.0947877	0.129256	0.172341	sp|P26810|POL_MLVF5
Unigene0000900	2841	1852	1258	905	269	804	7289	7607	2806	5413	2632	3068	3833	2766	4110	1.97168	1.33929	0.963482	0.286383	0.855956	7.76003	8.09857	2.98733	5.7628	2.80208	3.26626	4.08069	2.94474	4.37559	--
Unigene0000901	4096	493	225	364	1003	162	817	96	1905	1074	1389	1002	265	241	327	0.364044	0.166146	0.268787	0.74064	0.119625	0.603293	0.0708888	1.4067	0.793069	1.02567	0.739902	0.195683	0.17796	0.241465	sp|Q3T181|LT4R1_BOVIN
Unigene0000902	921	18	29	11	22	30	22	12	25	29	37	18	31	16	22	0.0591125	0.0952368	0.0361243	0.0722486	0.0985208	0.0722486	0.0394083	0.0821007	0.0952368	0.121509	0.0591125	0.101805	0.0525444	0.0722486	--
Unigene0000903	2142	2006	1915	2339	2324	2067	1509	1514	2210	2273	2565	2630	1779	1555	1433	2.83255	2.70406	3.30276	3.28158	2.91869	2.13077	2.13783	3.12061	3.20957	3.62188	3.71366	2.51202	2.19572	2.02345	sp|Q29RI9|MAT2B_BOVIN
Unigene0000904	891	0	0	0	0	2	0	0	0	0	0	326	0	0	0	0	0	0	0	0.0067892	0	0	0	0	0	1.10664	0	0	0	--
Unigene0000905	4144	372	465	477	310	573	1002	411	575	886	720	677	718	318	389	0.271512	0.33939	0.348149	0.22626	0.418217	0.731332	0.299977	0.419676	0.646667	0.525508	0.494123	0.524048	0.232099	0.28392	sp|Q8NCT1|ARRD4_HUMAN
Unigene0000906	351	9	3	1	0	15	2	16	4	0	0	0	3	2	1	0.0775536	0.0258512	0.00861706	0	0.129256	0.0172341	0.137873	0.0344683	0	0	0	0.0258512	0.0172341	0.00861706	--
Unigene0000907	1570	78	153	194	262	84	337	44	69	262	160	103	62	59	70	0.150266	0.294753	0.373739	0.50474	0.161825	0.649227	0.0847656	0.132928	0.50474	0.308238	0.198428	0.119442	0.113663	0.134854	--
Unigene0000908	854	4	4	2	0	11	32	27	17	30	28	22	6	23	15	0.0141667	0.0141667	0.00708335	0	0.0389584	0.113334	0.0956252	0.0602085	0.10625	0.0991669	0.0779168	0.02125	0.0814585	0.0531251	--
Unigene0000909	336	11	10	0	0	0	0	22	1	12	0	0	13	9	11	0.0990193	0.0900175	0	0	0	0	0.198039	0.00900175	0.108021	0	0	0.117023	0.0810158	0.0990193	--
Unigene0000910	899	118	68	22	23	16	68	136	32	112	32	69	75	89	78	0.396998	0.228779	0.0740166	0.077381	0.0538303	0.228779	0.457557	0.107661	0.376812	0.107661	0.232143	0.252329	0.299431	0.262423	sp|P08548|LIN1_NYCCO
Unigene0000911	1271	63	62	30	65	45	47	28	44	63	76	46	38	20	46	0.149921	0.147541	0.0713908	0.15468	0.107086	0.111846	0.0666314	0.104706	0.149921	0.180857	0.109466	0.0904283	0.0475939	0.109466	sp|Q80Y61|BI2L2_MOUSE
Unigene0000912	701	19	14	9	0	1	5	71	5	0	0	2	0	8	5	0.0819789	0.0604055	0.0388321	0	0.00431468	0.0215734	0.306342	0.0215734	0	0	0.00862936	0	0.0345174	0.0215734	--
Unigene0000913	916	36	42	49	105	67	63	27	22	59	48	40	21	26	42	0.11887	0.138682	0.161796	0.346705	0.221231	0.208023	0.0891527	0.072643	0.194815	0.158494	0.132078	0.069341	0.0858508	0.138682	sp|P13600|NGF_BOVIN
Unigene0000914	4493	1132	715	139	86	86	227	1152	679	851	28	321	810	826	707	0.762038	0.481322	0.0935718	0.0578933	0.0578933	0.152811	0.775501	0.457088	0.572875	0.018849	0.21609	0.545274	0.556045	0.475937	--
Unigene0000915	2344	805	639	154	77	203	174	526	919	628	117	474	684	575	507	1.03873	0.824536	0.198714	0.0993572	0.261942	0.224522	0.678726	1.18584	0.810342	0.150971	0.611628	0.882602	0.741953	0.654209	--
Unigene0000916	5689	1170	1404	1669	1263	1940	1473	1366	1584	1767	2326	2045	1353	1402	1415	0.622037	0.746445	0.887333	0.671481	1.03141	0.783129	0.726242	0.842143	0.939436	1.23663	1.08724	0.71933	0.745381	0.752293	sp|Q969R5|LMBL2_HUMAN
Unigene0000917	327	1	3	2	1	3	5	2	6	10	5	2	4	2	0	0.00924951	0.0277485	0.018499	0.00924951	0.0277485	0.0462475	0.018499	0.0554971	0.0924951	0.0462475	0.018499	0.036998	0.018499	0	--
Unigene0000918	856	67	82	52	67	48	70	24	12	88	42	49	48	60	55	0.236738	0.289739	0.183737	0.236738	0.169603	0.247338	0.0848016	0.0424008	0.310939	0.148403	0.173137	0.169603	0.212004	0.194337	--
Unigene0000919	314	4	8	10	1	10	1	11	1	0	3	2	3	0	4	0.0385298	0.0770596	0.0963245	0.00963245	0.0963245	0.00963245	0.105957	0.00963245	0	0.0288973	0.0192649	0.0288973	0	0.0385298	--
Unigene0000920	2351	245	274	292	194	329	242	268	187	251	283	160	133	225	183	0.315195	0.352504	0.375661	0.249583	0.423262	0.311336	0.344785	0.240578	0.322914	0.364083	0.205842	0.171106	0.289465	0.235432	sp|Q9BRP1|PDD2L_HUMAN
Unigene0000921	454	1	3	2	4	9	16	16	7	22	6	2	4	14	12	0.00666209	0.0199863	0.0133242	0.0266484	0.0599588	0.106593	0.106593	0.0466346	0.146566	0.0399725	0.0133242	0.0266484	0.0932693	0.0799451	--
Unigene0000922	1060	29	6	83	36	6	23	62	122	42	437	116	23	20	15	0.0827482	0.0171203	0.236831	0.102722	0.0171203	0.0656279	0.17691	0.348113	0.119842	1.24693	0.330993	0.0656279	0.0570677	0.0428008	--
Unigene0000923	2063	94	78	113	64	153	46	38	10	16	56	4	9	14	109	0.137815	0.114357	0.165671	0.0938312	0.224315	0.0674412	0.0557123	0.0146611	0.0234578	0.0821023	0.00586445	0.013195	0.0205256	0.159806	--
Unigene0000924	451	6	1	3	0	2	16	8	12	8	14	11	7	1	1	0.0402384	0.00670641	0.0201192	0	0.0134128	0.107303	0.0536513	0.0804769	0.0536513	0.0938897	0.0737705	0.0469448	0.00670641	0.00670641	--
Unigene0000925	850	54	131	29	28	57	27	33	15	61	20	13	36	58	40	0.19215	0.466143	0.103192	0.0996335	0.202825	0.0960752	0.117425	0.0533751	0.217059	0.0711668	0.0462584	0.1281	0.206384	0.142334	--
Unigene0000926	4042	1621	2146	1999	1814	2492	1325	1494	1736	1686	2108	1784	1604	1680	1609	1.21298	1.60583	1.49583	1.3574	1.86474	0.991485	1.11795	1.29903	1.26162	1.5774	1.33495	1.20026	1.25713	1.204	sp|O35250|EXOC7_MOUSE
Unigene0000927	730	24	53	19	4	36	10	41	21	28	43	17	10	34	27	0.0994386	0.219593	0.0787222	0.0165731	0.149158	0.0414327	0.169874	0.0870087	0.116012	0.178161	0.0704356	0.0414327	0.140871	0.111868	--
Unigene0000928	1681	559	674	844	1071	976	678	475	380	649	497	558	641	572	453	1.0058	1.21271	1.51859	1.92703	1.7561	1.21991	0.854658	0.683726	1.16773	0.894242	1.004	1.15334	1.02919	0.815074	sp|Q9Y272|RASD1_HUMAN
Unigene0000929	1009	20	9	23	16	29	71	56	65	84	70	23	21	23	15	0.0599522	0.0269785	0.068945	0.0479618	0.0869307	0.21283	0.167866	0.194845	0.251799	0.209833	0.068945	0.0629498	0.068945	0.0449642	--
Unigene0000930	1201	11	18	25	5	22	36	35	29	38	40	41	36	17	17	0.0277023	0.0453311	0.0629598	0.012592	0.0554046	0.0906621	0.0881437	0.0730334	0.0956989	0.100736	0.103254	0.0906621	0.0428127	0.0428127	--
Unigene0000931	1588	4	20	10	3	34	56	76	78	46	56	19	10	18	19	0.00761861	0.0380931	0.0190465	0.00571396	0.0647582	0.106661	0.144754	0.148563	0.087614	0.106661	0.0361884	0.0190465	0.0342838	0.0361884	--
Unigene0000932	6071	363	713	490	93	542	62	758	213	557	228	387	601	741	594	0.180848	0.355219	0.244119	0.0463329	0.270026	0.0308886	0.377638	0.106117	0.277499	0.11359	0.192804	0.29942	0.369168	0.295932	--
Unigene0000933	549	0	7	1	2	6	6	13	10	11	19	12	4	12	14	0	0.0385649	0.00550927	0.0110185	0.0330556	0.0330556	0.0716205	0.0550927	0.060602	0.104676	0.0661112	0.0220371	0.0661112	0.0771298	sp|Q8TER5|ARH40_HUMAN
Unigene0000934	1139	3	5	14	0	11	41	73	27	32	25	22	16	13	12	0.00796643	0.0132774	0.0371767	0	0.0292103	0.108875	0.19385	0.0716979	0.0849753	0.0663869	0.0584205	0.0424876	0.0345212	0.0318657	--
Unigene0000935	323	0	1	1	0	0	4	3	4	9	4	3	3	1	5	0	0.00936405	0.00936405	0	0	0.0374562	0.0280922	0.0374562	0.0842765	0.0374562	0.0280922	0.0280922	0.00936405	0.0468203	sp|Q4R3N2|LR2BP_MACFA
Unigene0000936	727	0	2	0	1	0	62	22	47	45	42	11	0	6	8	0	0.00832074	0	0.00416037	0	0.257943	0.0915281	0.195537	0.187217	0.174736	0.0457641	0	0.0249622	0.033283	--
Unigene0000937	614	3	7	6	6	8	18	20	21	32	23	10	6	13	12	0.0147781	0.0344823	0.0295562	0.0295562	0.0394083	0.0886687	0.0985208	0.103447	0.157633	0.113299	0.0492604	0.0295562	0.0640385	0.0591125	--
Unigene0000938	307	1	1	0	0	2	2	0	3	4	0	1	11	13	8	0.00985208	0.00985208	0	0	0.0197042	0.0197042	0	0.0295562	0.0394083	0	0.00985208	0.108373	0.128077	0.0788167	--
Unigene0000939	1780	243	297	274	392	348	176	143	166	171	188	319	329	213	264	0.412907	0.504665	0.465583	0.666089	0.591324	0.299061	0.242987	0.282068	0.290564	0.319451	0.542047	0.559039	0.361931	0.448591	sp|Q58CQ0|CL043_BOVIN
Unigene0000940	3899	284	157	277	251	111	381	140	1373	620	784	1976	790	498	506	0.220309	0.12179	0.214878	0.194709	0.0861065	0.295555	0.108603	1.06508	0.480955	0.608176	1.53285	0.61283	0.386316	0.392522	sp|Q15669|RHOH_HUMAN
Unigene0000941	1316	149	55	118	568	179	640	38	117	581	647	165	107	7	207	0.34245	0.126408	0.271202	1.30545	0.411399	1.47092	0.0873362	0.268903	1.33532	1.48701	0.379223	0.24592	0.0160882	0.475752	sp|Q9Z1J8|S14L3_RAT
Unigene0000942	330	2	0	4	0	3	0	9	10	11	4	3	3	0	1	0.0183308	0	0.0366617	0	0.0274963	0	0.0824888	0.0916542	0.10082	0.0366617	0.0274963	0.0274963	0	0.00916542	sp|O00370|LORF2_HUMAN
Unigene0000943	2414	969	757	711	579	709	702	1342	637	634	620	692	537	603	513	1.2141	0.948473	0.890838	0.72545	0.888332	0.879562	1.68144	0.798121	0.794362	0.776821	0.867032	0.672827	0.755521	0.642757	--
Unigene0000944	441	6	1	2	2	6	11	21	16	17	9	4	13	1	4	0.0411509	0.00685848	0.013717	0.013717	0.0411509	0.0754433	0.144028	0.109736	0.116594	0.0617263	0.0274339	0.0891602	0.00685848	0.0274339	--
Unigene0000945	387	6	2	2	0	0	13	10	8	6	9	7	2	2	1	0.0468929	0.015631	0.015631	0	0	0.101601	0.0781548	0.0625238	0.0468929	0.0703393	0.0547083	0.015631	0.015631	0.00781548	--
Unigene0000946	362	2	2	5	1	19	2	0	3	8	5	0	2	6	7	0.0167104	0.0167104	0.0417761	0.00835522	0.158749	0.0167104	0	0.0250657	0.0668418	0.0417761	0	0.0167104	0.0501313	0.0584865	--
Unigene0000947	594	5	5	3	0	7	5	26	9	15	12	16	10	8	5	0.0254595	0.0254595	0.0152757	0	0.0356433	0.0254595	0.132389	0.0458271	0.0763785	0.0611028	0.0814704	0.050919	0.0407352	0.0254595	--
Unigene0000948	820	31	20	25	4	25	21	16	8	0	14	1	0	0	13	0.114344	0.0737705	0.0922131	0.0147541	0.0922131	0.077459	0.0590164	0.0295082	0	0.0516393	0.00368852	0	0	0.0479508	--
Unigene0000949	2413	1847	924	1400	1524	1522	2557	769	711	1825	2649	1104	744	632	1222	2.31513	1.15819	1.75484	1.91027	1.90776	3.20509	0.963908	0.891207	2.28756	3.3204	1.38382	0.932571	0.792184	1.53172	--
Unigene0000950	1240	1159	1507	1735	2875	1460	1777	629	1079	1709	1741	1562	1148	938	1092	2.82702	3.67585	4.23199	7.01266	3.56121	4.33443	1.53425	2.63188	4.16857	4.24662	3.81001	2.80018	2.28796	2.66359	sp|O02691|HCD2_BOVIN
Unigene0000951	320	1	4	11	2	9	5	2	6	3	1	1	9	6	5	0.00945184	0.0378074	0.10397	0.0189037	0.0850666	0.0472592	0.0189037	0.056711	0.0283555	0.00945184	0.00945184	0.0850666	0.056711	0.0472592	sp|Q3SWT6|PPE1_RAT
Unigene0000952	1213	57	68	54	22	66	29	49	19	40	45	32	15	38	38	0.142128	0.169557	0.134648	0.0548565	0.16457	0.0723109	0.12218	0.0473761	0.0997391	0.112207	0.0797913	0.0374022	0.0947522	0.0947522	--
Unigene0000953	235	2	3	0	0	3	2	1	5	10	1	4	3	2	1	0.0257412	0.0386118	0	0	0.0386118	0.0257412	0.0128706	0.064353	0.128706	0.0128706	0.0514824	0.0386118	0.0257412	0.0128706	--
Unigene0000954	5256	2071	2004	2327	2664	2532	1842	1501	2069	2249	2688	3738	2034	2162	2004	1.19177	1.15321	1.33908	1.53301	1.45705	1.05999	0.863757	1.19062	1.2942	1.54682	2.15105	1.17047	1.24413	1.15321	sp|Q0V8M0|KRI1_BOVIN
Unigene0000955	1372	354	408	298	420	362	261	196	233	282	332	341	290	352	289	0.780397	0.899441	0.656944	0.925895	0.798033	0.575377	0.432084	0.513651	0.621672	0.731898	0.751738	0.639308	0.775988	0.637104	sp|Q2KIQ4|COQ2_BOVIN
Unigene0000956	2920	1501	3588	2393	1305	2520	820	1872	1508	2784	2276	1443	1842	2361	2617	1.55476	3.71652	2.47871	1.35174	2.61026	0.849371	1.93905	1.56201	2.88372	2.35752	1.49469	1.90798	2.44557	2.71074	sp|Q9UEW8|STK39_HUMAN
Unigene0000957	4684	1058	2069	1772	2284	2334	1940	1025	1828	2952	4416	2238	1697	1182	1891	0.68318	1.33601	1.14423	1.47484	1.50713	1.25271	0.661871	1.18039	1.90619	2.85153	1.44514	1.0958	0.76325	1.22107	sp|Q9WVL3|S12A7_MOUSE
Unigene0000958	276	2	5	1	0	6	1	5	0	1	0	1	3	4	3	0.0219173	0.0547933	0.0109587	0	0.0657519	0.0109587	0.0547933	0	0.0109587	0	0.0109587	0.032876	0.0438346	0.032876	--
Unigene0000959	4334	579	455	902	386	561	366	455	584	607	676	1505	883	636	521	0.404069	0.317533	0.629483	0.26938	0.391508	0.255422	0.317533	0.407559	0.42361	0.471763	1.0503	0.616223	0.443848	0.363593	sp|P51811|XK_HUMAN
Unigene0000960	480	11	1	1	3	13	2	16	26	2	12	12	4	6	5	0.0693135	0.00630123	0.00630123	0.0189037	0.081916	0.0126025	0.10082	0.163832	0.0126025	0.0756147	0.0756147	0.0252049	0.0378074	0.0315061	--
Unigene0000961	1713	436	409	298	287	350	185	242	201	218	192	374	307	366	303	0.769831	0.722158	0.526169	0.506747	0.617984	0.326649	0.427292	0.354899	0.384916	0.339008	0.66036	0.54206	0.646234	0.534997	sp|Q8C1Q6|SMIM4_MOUSE
Unigene0000962	440	0	2	2	0	6	11	31	7	13	2	0	0	4	2	0	0.0137481	0.0137481	0	0.0412444	0.0756147	0.213096	0.0481185	0.0893629	0.0137481	0	0	0.0274963	0.0137481	--
Unigene0000963	312	2	7	3	6	2	1	9	7	9	0	4	3	4	3	0.0193884	0.0678594	0.0290826	0.0581652	0.0193884	0.0096942	0.0872478	0.0678594	0.0872478	0	0.0387768	0.0290826	0.0387768	0.0290826	--
Unigene0000964	3973	199	259	222	350	239	452	132	130	358	388	214	179	197	299	0.151496	0.197173	0.169005	0.26645	0.181947	0.344101	0.10049	0.0989672	0.27254	0.295379	0.162915	0.13627	0.149973	0.227625	sp|Q8MI28|LBN_BOVIN
Unigene0000965	1516	370	223	41	2	128	2	311	46	5	0	41	155	173	90	0.738191	0.44491	0.0817996	0.00399022	0.255374	0.00399022	0.62048	0.0917751	0.00997556	0	0.0817996	0.309242	0.345154	0.17956	--
Unigene0000966	3184	54	84	3043	46	25	1963	43	19	127	36	55	302	10	254	0.0512964	0.0797944	2.89065	0.043697	0.0237483	1.86472	0.0408472	0.0180487	0.120642	0.0341976	0.0522464	0.28688	0.00949934	0.241283	sp|P00450|CERU_HUMAN
Unigene0000967	1169	608	517	566	736	462	690	455	309	496	526	438	436	420	434	1.5731	1.33765	1.46443	1.90428	1.19535	1.78526	1.17724	0.799485	1.28332	1.36094	1.13325	1.12808	1.08668	1.1229	--
Unigene0000968	1556	18	46	15	5	34	33	44	69	51	94	27	36	34	34	0.0349888	0.0894159	0.0291574	0.00971912	0.06609	0.0641462	0.0855282	0.134124	0.099135	0.182719	0.0524832	0.0699776	0.06609	0.06609	--
Unigene0000969	208	0	0	0	0	0	0	0	0	0	0	15	4	17	11	0	0	0	0	0	0	0	0	0	0	0.218119	0.0581652	0.247202	0.159954	--
Unigene0000970	1272	240	224	198	249	172	294	278	232	385	239	199	184	133	137	0.570677	0.532632	0.470809	0.592078	0.408985	0.69908	0.661034	0.551655	0.915461	0.568299	0.473187	0.437519	0.31625	0.325762	--
Unigene0000971	2473	2455	5101	2238	1018	2020	1444	2460	1720	5188	2596	923	2397	4489	5040	3.00257	6.23875	2.73717	1.24506	2.47055	1.76608	3.00869	2.10364	6.34516	3.17502	1.12887	2.93164	5.49025	6.16414	sp|Q9H8H3|MET7A_HUMAN
Unigene0000972	2029	51	45	32	46	6	34	33	59	91	28	136	71	42	41	0.0760247	0.0670806	0.0477018	0.0685713	0.00894408	0.0506831	0.0491924	0.0879501	0.135652	0.041739	0.202732	0.105838	0.0626086	0.0611179	sp|Q9Y210|TRPC6_HUMAN
Unigene0000973	307	2	4	0	0	0	6	2	1	10	2	6	7	10	6	0.0197042	0.0394083	0	0	0	0.0591125	0.0197042	0.00985208	0.0985208	0.0197042	0.0591125	0.0689646	0.0985208	0.0591125	--
Unigene0000974	333	2	5	2	0	9	2	7	4	8	12	5	3	5	4	0.0181657	0.0454143	0.0181657	0	0.0817457	0.0181657	0.06358	0.0363314	0.0726628	0.108994	0.0454143	0.0272486	0.0454143	0.0363314	--
Unigene0000975	338	9	3	15	23	13	2	8	0	1	11	6	12	18	15	0.0805364	0.0268455	0.134227	0.205815	0.11633	0.017897	0.0715879	0	0.00894849	0.0984334	0.0536909	0.107382	0.161073	0.134227	--
Unigene0000976	1747	42	43	18	13	16	22	54	22	58	28	17	87	53	61	0.0727148	0.0744461	0.0311635	0.022507	0.0277009	0.0380887	0.0934905	0.0380887	0.100416	0.0484765	0.0294322	0.150624	0.0917591	0.10561	--
Unigene0000977	407	6	13	16	6	38	15	21	12	26	43	29	24	31	24	0.0445885	0.0966085	0.118903	0.0445885	0.282394	0.111471	0.15606	0.0891771	0.193217	0.319551	0.215511	0.178354	0.230374	0.178354	--
Unigene0000978	349	21	8	7	0	10	5	55	6	3	2	6	5	4	3	0.181995	0.0693316	0.0606651	0	0.0866644	0.0433322	0.476654	0.0519987	0.0259993	0.0173329	0.0519987	0.0433322	0.0346658	0.0259993	--
Unigene0000979	3340	126	59	132	175	65	288	21	35	346	240	140	87	13	122	0.114101	0.0534284	0.119535	0.158474	0.0588618	0.260803	0.0190169	0.0316948	0.313326	0.217336	0.126779	0.0787842	0.0117724	0.110479	sp|P20794|MAK_HUMAN
Unigene0000980	1915	240	154	212	359	162	232	124	756	376	720	429	177	105	134	0.379061	0.243231	0.334837	0.567012	0.255866	0.366425	0.195848	1.19404	0.593862	1.13718	0.677571	0.279557	0.165839	0.211642	sp|Q8NAA4|A16L2_HUMAN
Unigene0000981	3309	295	412	507	623	949	865	479	417	878	1395	462	402	390	648	0.269645	0.376588	0.463423	0.569453	0.867433	0.790653	0.43783	0.381159	0.802535	1.2751	0.422291	0.367448	0.356479	0.592304	sp|Q99NA2|ATOH8_MOUSE
Unigene0000982	5012	274	548	360	68	260	303	658	286	455	290	282	402	449	449	0.165351	0.330701	0.217249	0.0410359	0.156902	0.182851	0.397083	0.172592	0.274579	0.175006	0.170178	0.242595	0.270958	0.270958	--
Unigene0000983	943	51	78	35	60	96	59	27	41	47	59	25	60	44	38	0.163578	0.250178	0.112259	0.192445	0.307912	0.189237	0.0866001	0.131504	0.150748	0.189237	0.0801853	0.192445	0.141126	0.121882	sp|O89106|FHIT_MOUSE
Unigene0000984	1054	20	35	2	1	12	21	53	35	36	4	18	24	30	24	0.0573926	0.100437	0.00573926	0.00286963	0.0344356	0.0602622	0.15209	0.100437	0.103307	0.0114785	0.0516533	0.0688711	0.0860889	0.0688711	--
Unigene0000985	2125	245	204	261	245	278	141	174	157	233	261	259	159	169	150	0.348717	0.290361	0.371491	0.348717	0.395687	0.20069	0.24766	0.223464	0.331637	0.371491	0.368644	0.22631	0.240544	0.2135	sp|Q9NX74|DUS2L_HUMAN
Unigene0000986	2148	221	367	239	251	262	232	177	342	305	468	200	215	258	261	0.311189	0.516771	0.336535	0.353432	0.368921	0.326678	0.249233	0.481569	0.429469	0.658989	0.281619	0.302741	0.363289	0.367513	sp|Q9Y600|CSAD_HUMAN
Unigene0000987	525	7	15	5	6	12	17	20	24	14	18	11	12	8	8	0.0403279	0.0864168	0.0288056	0.0345667	0.0691335	0.0979391	0.115222	0.138267	0.0806557	0.1037	0.0633723	0.0691335	0.046089	0.046089	--
Unigene0000988	3754	275	643	721	155	847	1250	321	787	1498	1153	1558	1000	663	1130	0.221567	0.518064	0.580908	0.124883	0.682426	1.00712	0.258629	0.634084	1.20694	0.928969	1.25528	0.805698	0.534178	0.910438	sp|Q9ULV1|FZD4_HUMAN
Unigene0000989	1235	34	71	47	8	21	34	17	52	60	10	31	32	32	36	0.083268	0.173883	0.115106	0.0195925	0.0514303	0.083268	0.041634	0.127351	0.146944	0.0244906	0.0759209	0.0783699	0.0783699	0.0881662	--
Unigene0000990	7145	1593	1221	747	149	1304	274	2594	376	246	84	511	858	1096	703	0.674342	0.516868	0.316217	0.063074	0.552003	0.115988	1.09808	0.159167	0.104136	0.0355585	0.216314	0.363205	0.463954	0.297591	sp|P70379|FGF14_MOUSE
Unigene0000991	4857	771	330	583	0	715	22	1547	119	2	0	592	401	1058	511	0.480123	0.2055	0.36305	0	0.44525	0.0137	0.96336	0.0741046	0.00124546	0	0.368655	0.249714	0.658846	0.318214	--
Unigene0000992	322	4	0	3	10	0	11	4	8	11	5	7	2	4	6	0.0375725	0	0.0281794	0.0939313	0	0.103324	0.0375725	0.0751451	0.103324	0.0469657	0.0657519	0.0187863	0.0375725	0.0563588	--
Unigene0000993	500	10	18	2	5	0	8	16	8	27	6	0	36	20	41	0.0604918	0.108885	0.0120984	0.0302459	0	0.0483934	0.0967869	0.0483934	0.163328	0.0362951	0	0.21777	0.120984	0.248016	--
Unigene0000994	317	1	2	4	4	5	16	3	7	8	5	15	4	0	2	0.00954129	0.0190826	0.0381652	0.0381652	0.0477065	0.152661	0.0286239	0.066789	0.0763303	0.0477065	0.143119	0.0381652	0	0.0190826	--
Unigene0000995	312	1	6	2	2	5	2	5	0	3	4	6	1	14	8	0.0096942	0.0581652	0.0193884	0.0193884	0.048471	0.0193884	0.048471	0	0.0290826	0.0387768	0.0581652	0.0096942	0.135719	0.0775536	--
Unigene0000996	1061	19	5	12	10	12	56	10	25	61	48	12	23	10	7	0.0541632	0.0142535	0.0342084	0.028507	0.0342084	0.159639	0.028507	0.0712674	0.173893	0.136833	0.0342084	0.065566	0.028507	0.0199549	--
Unigene0000997	408	84	70	46	97	76	46	90	42	55	64	83	37	69	54	0.62271	0.518925	0.341008	0.719081	0.563404	0.341008	0.667189	0.311355	0.407726	0.474445	0.615296	0.274289	0.511511	0.400313	--
Unigene0000998	681	8	5	2	0	5	28	11	10	21	19	6	8	6	8	0.0355312	0.022207	0.00888279	0	0.022207	0.124359	0.0488553	0.0444139	0.0932693	0.0843865	0.0266484	0.0355312	0.0266484	0.0355312	--
Unigene0000999	401	1	0	4	1	0	5	2	13	10	24	33	7	2	3	0.00754262	0	0.0301705	0.00754262	0	0.0377131	0.0150852	0.098054	0.0754262	0.181023	0.248906	0.0527983	0.0150852	0.0226279	--
Unigene0001000	366	0	1	2	0	0	4	10	4	1	6	3	0	1	0	0	0.00826391	0.0165278	0	0	0.0330556	0.0826391	0.0330556	0.00826391	0.0495834	0.0247917	0	0.00826391	0	--
Unigene0001001	542	4	2	4	0	0	20	8	13	5	9	14	21	4	3	0.0223217	0.0111608	0.0223217	0	0	0.111608	0.0446434	0.0725455	0.0279021	0.0502238	0.0781259	0.117189	0.0223217	0.0167413	--
Unigene0001002	955	12	3	9	0	7	46	66	53	56	39	15	8	12	15	0.0380053	0.00950133	0.028504	0	0.0221698	0.145687	0.209029	0.167857	0.177358	0.123517	0.0475066	0.0253369	0.0380053	0.0475066	sp|O00370|LORF2_HUMAN
Unigene0001003	7762	1144	1713	1032	769	942	1710	1119	1399	2281	1418	1497	1769	1367	1547	0.445778	0.667498	0.402136	0.299653	0.367066	0.666329	0.436037	0.545143	0.888829	0.552547	0.58333	0.68932	0.532674	0.602814	sp|Q8IVM0|CCD50_HUMAN
Unigene0001004	4449	1623	2202	3950	614	2806	3639	2022	2740	2804	3128	12835	8135	7380	5849	1.10337	1.497	2.68535	0.417419	1.90762	2.47392	1.37463	1.86275	1.90626	2.12653	8.72569	5.53046	5.01719	3.97636	sp|O60296|TRAK2_HUMAN
Unigene0001005	580	2	0	3	0	10	6	2	22	16	13	44	45	17	10	0.0104296	0	0.0156444	0	0.0521481	0.0312889	0.0104296	0.114726	0.0834369	0.0677925	0.229452	0.234666	0.0886518	0.0521481	sp|O75417|DPOLQ_HUMAN
Unigene0001006	386	0	2	1	0	4	10	13	2	9	5	0	0	2	1	0	0.0156714	0.00783572	0	0.0313429	0.0783572	0.101864	0.0156714	0.0705215	0.0391786	0	0	0.0156714	0.00783572	--
Unigene0001007	6170	108	200	148	72	309	141	190	216	334	429	197	283	204	210	0.0529426	0.0980418	0.0725509	0.035295	0.151475	0.0691195	0.0931397	0.105885	0.16373	0.2103	0.0965712	0.138729	0.100003	0.102944	sp|Q8TDY8|IGDC4_HUMAN
Unigene0001008	2612	458	316	310	251	358	887	841	720	918	970	499	324	397	337	0.530345	0.365915	0.358967	0.290648	0.414549	1.02711	0.973844	0.833731	1.06301	1.12322	0.577822	0.375179	0.45971	0.390232	--
Unigene0001009	266	10	12	16	51	9	67	6	26	24	36	13	5	10	7	0.113706	0.136448	0.18193	0.579902	0.102336	0.761833	0.0682238	0.295637	0.272895	0.409343	0.147818	0.0568532	0.113706	0.0795945	--
Unigene0001010	1619	57	78	54	88	55	82	62	38	82	146	32	30	46	49	0.106486	0.145718	0.100882	0.1644	0.10275	0.153191	0.115827	0.070991	0.153191	0.272755	0.0597819	0.0560455	0.0859364	0.091541	sp|A7E346|MASTR_BOVIN
Unigene0001011	1863	14	6	3	0	10	65	82	58	74	75	38	27	25	20	0.0227291	0.00974103	0.00487051	0	0.016235	0.105528	0.133127	0.0941633	0.120139	0.121763	0.0616932	0.0438346	0.0405876	0.0324701	--
Unigene0001012	754	4	11	24	5	25	13	5	11	6	4	19	12	18	20	0.0160456	0.0441253	0.0962734	0.020057	0.100285	0.0521481	0.020057	0.0441253	0.0240683	0.0160456	0.0762164	0.0481367	0.072205	0.0802278	--
Unigene0001013	809	21	12	24	34	11	54	10	4	78	41	26	15	0	17	0.0785122	0.0448641	0.0897282	0.127115	0.0411254	0.201889	0.0373868	0.0149547	0.291617	0.153286	0.0972056	0.0560801	0	0.0635575	--
Unigene0001014	5713	3636	8049	5245	2402	4436	1143	4938	2074	2796	5115	3538	3228	5240	4652	1.92498	4.26132	2.77682	1.27167	2.34852	0.60513	2.61429	1.09802	1.48026	2.70799	1.8731	1.70897	2.77417	2.46287	sp|P20717|PADI2_RAT
Unigene0001015	340	3	2	7	0	7	1	8	7	1	9	5	9	6	8	0.0266876	0.0177917	0.062271	0	0.062271	0.00889585	0.0711668	0.062271	0.00889585	0.0800627	0.0444793	0.0800627	0.0533751	0.0711668	--
Unigene0001016	316	1	0	2	0	0	2	22	7	0	2	2	1	1	1	0.00957148	0	0.019143	0	0	0.019143	0.210573	0.0670004	0	0.019143	0.019143	0.00957148	0.00957148	0.00957148	--
Unigene0001017	476	0	0	3	0	0	29	1	22	22	18	3	0	0	1	0	0	0.0190625	0	0	0.184271	0.00635418	0.139792	0.139792	0.114375	0.0190625	0	0	0.00635418	--
Unigene0001018	523	11	14	8	2	0	12	4	8	4	5	10	8	18	17	0.0636147	0.0809641	0.0462652	0.0115663	0	0.0693978	0.0231326	0.0462652	0.0231326	0.0289158	0.0578315	0.0462652	0.104097	0.0983136	--
Unigene0001019	338	2	6	3	0	23	12	6	2	4	28	4	1	0	4	0.017897	0.0536909	0.0268455	0	0.205815	0.107382	0.0536909	0.017897	0.035794	0.250558	0.035794	0.00894849	0	0.035794	sp|Q9P2D7|DYH1_HUMAN
Unigene0001020	867	73	82	60	4	58	37	86	42	48	38	50	51	81	64	0.254666	0.286063	0.209314	0.0139543	0.202337	0.129077	0.300017	0.14652	0.167451	0.132566	0.174428	0.177917	0.282574	0.223268	sp|Q5R9I9|NACA_PONAB
Unigene0001021	2008	389	453	488	843	538	703	234	191	514	566	305	260	307	472	0.585939	0.68234	0.73506	1.26979	0.810373	1.05891	0.352467	0.287697	0.774223	0.852549	0.459412	0.39163	0.462425	0.710959	sp|Q86X29|LSR_HUMAN
Unigene0001022	527	13	1	7	3	7	33	5	8	34	24	14	5	2	9	0.0746104	0.00573926	0.0401748	0.0172178	0.0401748	0.189396	0.0286963	0.0459141	0.195135	0.137742	0.0803496	0.0286963	0.0114785	0.0516533	--
Unigene0001023	844	54	6	17	6	12	17	100	11	37	29	3	5	16	6	0.193516	0.0215018	0.0609218	0.0215018	0.0430036	0.0609218	0.358364	0.03942	0.132595	0.103925	0.0107509	0.0179182	0.0573382	0.0215018	sp|Q17QN3|RSMN_BOVIN
Unigene0001024	358	81	52	36	12	56	33	69	25	40	39	33	39	47	56	0.684334	0.439326	0.304149	0.101383	0.47312	0.278803	0.582952	0.211214	0.337943	0.329494	0.278803	0.329494	0.397083	0.47312	--
Unigene0001025	3692	553	506	493	851	725	693	488	305	702	1031	638	373	474	561	0.453033	0.414529	0.403879	0.697163	0.59394	0.567725	0.399783	0.249864	0.575098	0.844624	0.522667	0.305572	0.388314	0.459587	sp|Q8K3J9|GPC5C_MOUSE
Unigene0001026	367	0	0	26	0	1	0	6	5	0	0	7	9	16	8	0	0	0.214276	0	0.00824139	0	0.0494483	0.0412069	0	0	0.0576897	0.0741725	0.131862	0.0659311	sp|P54219|VMAT1_HUMAN
Unigene0001027	5802	1121	1261	1257	1651	1689	1180	973	1343	1289	1683	1256	1105	1121	1038	0.584379	0.657361	0.655276	0.860668	0.880478	0.615135	0.507226	0.700107	0.671957	0.87735	0.654754	0.576038	0.584379	0.541111	sp|Q6P5E8|DGKQ_MOUSE
Unigene0001028	1444	21	24	28	7	15	54	38	92	70	80	44	25	22	23	0.0439864	0.0502702	0.0586485	0.0146621	0.0314189	0.113108	0.0795945	0.192702	0.146621	0.167567	0.092162	0.0523648	0.046081	0.0481756	--
Unigene0001029	588	0	4	5	0	4	38	5	4	12	10	8	0	0	7	0	0.0205754	0.0257193	0	0.0205754	0.195467	0.0257193	0.0205754	0.0617263	0.0514386	0.0411509	0	0	0.036007	--
Unigene0001030	508	0	0	0	30	21	3	3	11	18	47	4	38	8	4	0	0	0	0.178617	0.125032	0.0178617	0.0178617	0.0654931	0.10717	0.279834	0.0238157	0.226249	0.0476313	0.0238157	--
Unigene0001031	591	25	19	30	24	6	19	22	40	49	54	15	7	13	12	0.127944	0.0972372	0.153532	0.122826	0.0307065	0.0972372	0.11259	0.20471	0.25077	0.276358	0.0767662	0.0358242	0.0665307	0.061413	sp|B0FWK4|SPCS1_PIG
Unigene0001032	460	0	5	6	2	5	5	5	7	3	9	32	8	10	10	0	0.032876	0.0394512	0.0131504	0.032876	0.032876	0.032876	0.0460264	0.0197256	0.0591767	0.210406	0.0526016	0.0657519	0.0657519	--
Unigene0001033	379	10	9	8	1	14	3	10	3	4	2	0	0	4	3	0.0798045	0.071824	0.0638436	0.00798045	0.111726	0.0239413	0.0798045	0.0239413	0.0319218	0.0159609	0	0	0.0319218	0.0239413	--
Unigene0001034	313	6	14	0	5	1	3	0	4	5	2	0	0	0	1	0.0579793	0.135285	0	0.0483161	0.00966322	0.0289897	0	0.0386529	0.0483161	0.0193264	0	0	0	0.00966322	--
Unigene0001035	488	0	1	0	0	1	8	6	16	19	13	10	8	9	4	0	0.00619793	0	0	0.00619793	0.0495834	0.0371876	0.0991669	0.117761	0.0805731	0.0619793	0.0495834	0.0557814	0.0247917	--
Unigene0001036	469	16	14	2	6	19	12	33	3	14	8	6	2	7	3	0.103184	0.0902862	0.012898	0.0386941	0.122531	0.0773882	0.212818	0.0193471	0.0902862	0.0515921	0.0386941	0.012898	0.0451431	0.0193471	--
Unigene0001037	458	2	2	0	4	4	22	11	6	22	29	7	2	9	6	0.0132078	0.0132078	0	0.0264156	0.0264156	0.145286	0.072643	0.0396234	0.145286	0.191513	0.0462273	0.0132078	0.0594352	0.0396234	--
Unigene0001038	519	10	5	1	1	22	12	18	7	5	0	15	13	20	14	0.0582773	0.0291386	0.00582772	0.00582772	0.12821	0.0699327	0.104899	0.0407941	0.0291386	0	0.0874159	0.0757604	0.116555	0.0815881	--
Unigene0001039	724	31	41	32	8	60	27	71	16	39	47	13	14	51	36	0.129506	0.171282	0.133684	0.0334209	0.250657	0.112795	0.29661	0.0668418	0.162927	0.196348	0.0543089	0.0584865	0.213058	0.150394	--
Unigene0001040	7300	653	991	864	104	418	708	1027	989	1106	365	1239	1386	958	847	0.270556	0.410598	0.357979	0.04309	0.173189	0.293344	0.425514	0.40977	0.458246	0.151229	0.513352	0.574258	0.396926	0.350935	sp|Q3V6T2|GRDN_HUMAN
Unigene0001041	318	0	0	8	7	9	7	4	3	1	2	1	6	4	5	0	0	0.0760903	0.066579	0.0856016	0.066579	0.0380451	0.0285339	0.00951129	0.0190226	0.00951129	0.0570677	0.0380451	0.0475564	--
Unigene0001042	319	0	1	2	0	2	9	4	5	10	4	2	5	3	3	0	0.00948147	0.0189629	0	0.0189629	0.0853332	0.0379259	0.0474074	0.0948147	0.0379259	0.0189629	0.0474074	0.0284444	0.0284444	--
Unigene0001043	1441	21	8	5	2	4	68	42	43	85	60	54	24	6	23	0.044078	0.0167916	0.0104948	0.0041979	0.00839581	0.142729	0.088156	0.0902549	0.178411	0.125937	0.113343	0.0503748	0.0125937	0.0482759	--
Unigene0001044	1674	486	434	324	497	378	471	232	1378	700	1134	236	175	307	224	0.878107	0.784153	0.585404	0.897981	0.682972	0.851005	0.419178	2.48978	1.26476	2.04892	0.426406	0.316191	0.554689	0.404724	sp|Q5RD31|NQO1_PONAB
Unigene0001045	1068	8	23	10	2	16	17	27	41	47	28	6	16	17	23	0.0226561	0.0651363	0.0283201	0.00566402	0.0453122	0.0481442	0.0764643	0.116113	0.133105	0.0792963	0.0169921	0.0453122	0.0481442	0.0651363	--
Unigene0001046	2249	48	53	38	45	28	23	34	72	160	199	74	73	59	71	0.0645533	0.0712776	0.0511047	0.0605187	0.0376561	0.0309318	0.0457252	0.0968299	0.215178	0.267627	0.0995196	0.0981748	0.0793467	0.095485	sp|Q9MYP4|AAKG3_PIG
Unigene0001047	1950	77	85	42	0	54	8	134	14	0	0	27	41	43	24	0.119432	0.131841	0.065145	0	0.0837579	0.0124086	0.207844	0.021715	0	0	0.0418789	0.0635939	0.0666961	0.0372257	sp|Q8BQ33|TICRR_MOUSE
Unigene0001048	541	306	350	179	363	244	130	148	107	182	253	171	152	263	187	1.71077	1.95676	1.00074	2.02944	1.36414	0.726796	0.827429	0.598209	1.01751	1.41446	0.956016	0.849792	1.47036	1.04547	sp|O18734|PP14A_PIG
Unigene0001049	1323	212	278	150	128	220	87	195	92	108	77	56	94	314	239	0.484666	0.635552	0.342924	0.292628	0.502955	0.198896	0.445801	0.210327	0.246905	0.176034	0.128025	0.214899	0.717854	0.546392	--
Unigene0001050	2921	82	205	186	56	184	131	138	102	125	118	180	163	131	96	0.084908	0.21227	0.192596	0.057986	0.190525	0.135646	0.142894	0.105617	0.129433	0.122185	0.186383	0.168781	0.135646	0.0994045	sp|Q8NEC7|GSTCD_HUMAN
Unigene0001051	562	2	4	0	2	5	0	4	17	14	24	6	7	3	4	0.0107637	0.0215273	0	0.0107637	0.0269092	0	0.0215273	0.0914911	0.0753456	0.129164	0.032291	0.0376728	0.0161455	0.0215273	sp|Q80V70|MEGF6_MOUSE
Unigene0001052	513	3	19	6	0	4	9	28	6	14	2	7	8	11	6	0.0176877	0.112022	0.0353753	0	0.0235835	0.053063	0.165085	0.0353753	0.0825424	0.0117918	0.0412712	0.0471671	0.0648547	0.0353753	--
Unigene0001053	1565	36	67	42	10	32	39	65	115	306	48	49	50	88	63	0.0695752	0.129487	0.0811711	0.0193264	0.0618446	0.0753732	0.125622	0.222254	0.591389	0.092767	0.0946996	0.0966322	0.170073	0.121757	--
Unigene0001054	863	6	8	11	2	9	3	16	24	25	9	37	34	40	19	0.0210284	0.0280379	0.0385521	0.00700948	0.0315426	0.0105142	0.0560758	0.0841137	0.0876185	0.0315426	0.129675	0.119161	0.14019	0.06659	sp|Q5XKL5|BTBD8_HUMAN
Unigene0001055	676	9	14	10	4	2	16	74	10	19	2	12	6	3	7	0.0402682	0.0626394	0.0447424	0.017897	0.00894849	0.0715879	0.331094	0.0447424	0.0850106	0.00894849	0.0536909	0.0268455	0.0134227	0.0313197	--
Unigene0001056	430	5	22	24	3	21	63	86	28	38	30	17	16	21	20	0.0351696	0.154746	0.168814	0.0211018	0.147712	0.443137	0.604918	0.19695	0.267289	0.211018	0.119577	0.112543	0.147712	0.140679	--
Unigene0001057	355	5634	4253	5148	10523	3393	5234	2205	4488	5244	6483	5539	3904	3068	3339	48.0015	36.2354	43.8608	89.6556	28.9083	44.5935	18.7865	38.2376	44.6787	55.235	47.1921	33.262	26.1393	28.4482	sp|P83883|RL36A_RAT
Unigene0001058	1773	48	76	95	31	171	2	94	43	10	35	41	218	126	87	0.081884	0.12965	0.162062	0.0528834	0.291712	0.00341183	0.160356	0.0733544	0.0170592	0.0597071	0.0699426	0.37189	0.214945	0.148415	sp|Q86UX6|ST32C_HUMAN
Unigene0001059	738	34	22	48	55	51	39	11	13	33	67	28	34	17	27	0.139344	0.0901639	0.196721	0.22541	0.209016	0.159836	0.045082	0.0532787	0.135246	0.27459	0.114754	0.139344	0.0696721	0.110656	sp|A5LFY3|F229B_MACFA
Unigene0001060	1744	2695	2729	2801	3338	3361	1512	1972	1609	2174	2579	2126	1754	2287	2266	4.67389	4.73286	4.85773	5.78904	5.82892	2.62224	3.42001	2.79046	3.77033	4.47272	3.68709	3.04193	3.9663	3.92988	sp|Q7YR70|AAMP_CANFA
Unigene0001061	1572	129	122	96	211	139	300	134	205	211	236	155	123	107	92	0.248201	0.234733	0.184708	0.405972	0.267441	0.577212	0.257821	0.394428	0.405972	0.454073	0.298226	0.236657	0.205872	0.177012	--
Unigene0001062	4063	270	288	352	214	327	184	242	230	235	263	329	277	248	217	0.200994	0.214394	0.262037	0.159306	0.243426	0.136974	0.18015	0.171217	0.174939	0.195783	0.244915	0.206205	0.184617	0.16154	sp|Q8IYR2|SMYD4_HUMAN
Unigene0001063	654	16	10	10	5	14	32	32	11	46	16	24	28	19	17	0.0739961	0.0462475	0.0462475	0.0231238	0.0647466	0.147992	0.147992	0.0508723	0.212739	0.0739961	0.110994	0.129493	0.0878703	0.0786208	--
Unigene0001064	628	64	25	30	39	6	11	33	32	43	6	22	36	10	23	0.308238	0.120406	0.144487	0.187833	0.0288973	0.0529785	0.158935	0.154119	0.207098	0.0288973	0.105957	0.173384	0.0481622	0.110773	--
Unigene0001065	631	6	16	8	18	12	3	8	4	7	15	0	4	7	23	0.02876	0.0766932	0.0383466	0.0862799	0.0575199	0.01438	0.0383466	0.0191733	0.0335533	0.0718999	0	0.0191733	0.0335533	0.110247	--
Unigene0001066	366	0	2	0	0	0	17	8	7	16	15	0	5	1	1	0	0.0165278	0	0	0	0.140486	0.0661112	0.0578473	0.132222	0.123959	0	0.0413195	0.00826391	0.00826391	--
Unigene0001067	953	24	21	17	3	16	41	37	11	7	31	6	14	14	10	0.0761701	0.0666489	0.0539538	0.00952127	0.0507801	0.130124	0.117429	0.0349113	0.0222163	0.0983864	0.0190425	0.0444326	0.0444326	0.0317376	--
Unigene0001068	1768	273	211	223	292	217	187	113	198	223	214	229	182	152	194	0.467032	0.360966	0.381495	0.499536	0.371231	0.319908	0.193314	0.338727	0.381495	0.366098	0.39176	0.311355	0.260033	0.331884	sp|Q53GI3|ZN394_HUMAN
Unigene0001069	2705	124	76	134	178	51	312	62	198	195	291	280	73	49	128	0.13865	0.0849792	0.149832	0.19903	0.0570255	0.348862	0.0693252	0.221393	0.218039	0.325381	0.313081	0.0816248	0.0547892	0.143123	sp|Q8IZK6|MCLN2_HUMAN
Unigene0001070	4767	252	379	484	168	557	521	475	596	572	557	887	524	427	479	0.15989	0.24047	0.307091	0.106593	0.353408	0.330567	0.30138	0.378153	0.362925	0.353408	0.562788	0.33247	0.270925	0.303918	sp|Q86XN7|PRSR1_HUMAN
Unigene0001071	2487	605	953	882	179	1288	71	1117	453	303	312	363	789	1121	696	0.735777	1.159	1.07265	0.217693	1.56641	0.0863473	1.35845	0.55092	0.368496	0.379442	0.441466	0.95955	1.36332	0.846447	sp|Q58D72|ATLA1_BOVIN
Unigene0001072	1975	223	155	56	49	48	50	134	33	98	38	30	85	88	67	0.341511	0.237373	0.0857605	0.0750404	0.073509	0.0765719	0.205213	0.0505374	0.150081	0.0581946	0.0459431	0.130172	0.134767	0.102606	--
Unigene0001073	747	3	10	3	0	4	18	19	14	28	17	24	10	11	6	0.0121469	0.0404898	0.0121469	0	0.0161959	0.0728817	0.0769307	0.0566857	0.113371	0.0688327	0.0971756	0.0404898	0.0445388	0.0242939	--
Unigene0001074	2714	606	659	618	1097	923	705	391	772	806	1114	785	674	551	618	0.67535	0.734416	0.688724	1.22254	1.02863	0.78568	0.435746	0.860347	0.898238	1.24149	0.874835	0.751132	0.614056	0.688724	sp|A4FUG8|RABE2_BOVIN
Unigene0001075	531	0	0	1	0	0	2	2	9	12	14	36	14	10	11	0	0	0.00569603	0	0	0.0113921	0.0113921	0.0512642	0.0683523	0.0797444	0.205057	0.0797444	0.0569602	0.0626563	--
Unigene0001076	762	10	7	4	0	6	11	26	7	30	13	25	11	10	13	0.0396928	0.0277849	0.0158771	0	0.0238157	0.0436621	0.103201	0.0277849	0.119078	0.0516006	0.0992319	0.0436621	0.0396928	0.0516006	--
Unigene0001077	661	6	2	4	5	5	19	3	4	16	30	7	9	2	7	0.0274547	0.00915156	0.0183031	0.0228789	0.0228789	0.0869398	0.0137273	0.0183031	0.0732124	0.137273	0.0320304	0.041182	0.00915156	0.0320304	--
Unigene0001078	394	1	1	1	0	4	16	10	7	15	23	5	0	4	4	0.00767662	0.00767662	0.00767662	0	0.0307065	0.122826	0.0767662	0.0537364	0.115149	0.176562	0.0383831	0	0.0307065	0.0307065	--
Unigene0001079	3098	3915	4693	5137	4325	3769	5571	3003	4702	4929	6195	5274	3914	3241	3854	3.82223	4.58179	5.01527	4.22251	3.67969	5.43899	2.93184	4.59058	4.8122	6.0482	5.14903	3.82125	3.1642	3.76267	sp|P23588|IF4B_HUMAN
Unigene0001080	1194	10	15	11	1	6	41	58	27	55	40	34	18	8	7	0.0253316	0.0379974	0.0278647	0.00253316	0.0151989	0.103859	0.146923	0.0683952	0.139324	0.101326	0.0861273	0.0455968	0.0202653	0.0177321	sp|O00370|LORF2_HUMAN
Unigene0001081	1644	1524	2756	2055	2774	1954	1810	821	881	2260	2078	1150	1495	1568	2021	2.80382	5.07042	3.78074	5.10353	3.59492	3.32999	1.51045	1.62084	4.15789	3.82305	2.11574	2.75046	2.88477	3.71818	sp|Q3T0L5|EPCAM_BOVIN
Unigene0001082	364	2	3	6	2	0	10	9	3	7	3	2	0	0	1	0.0166186	0.0249279	0.0498559	0.0166186	0	0.0830931	0.0747838	0.0249279	0.0581652	0.0249279	0.0166186	0	0	0.00830931	--
Unigene0001083	684	10	14	13	24	17	3	8	9	12	14	6	2	5	12	0.0442191	0.0619068	0.0574849	0.106126	0.0751725	0.0132657	0.0353753	0.0397972	0.053063	0.0619068	0.0265315	0.00884383	0.0221096	0.053063	sp|Q9H3S3|TMPS5_HUMAN
Unigene0001084	1154	124	77	68	88	78	46	90	43	31	39	70	59	89	74	0.324999	0.201814	0.178225	0.230645	0.204435	0.120564	0.235887	0.112701	0.0812498	0.102217	0.183467	0.154637	0.233266	0.193951	--
Unigene0001085	248	0	2	1	0	0	0	0	1	1	0	0	1	2	1	0	0.0243918	0.0121959	0	0	0	0	0.0121959	0.0121959	0	0	0.0121959	0.0243918	0.0121959	--
Unigene0001086	2193	230	233	522	206	200	82	136	85	60	43	167	84	171	105	0.317216	0.321354	0.719943	0.284116	0.27584	0.113095	0.187571	0.117232	0.0827521	0.0593057	0.230327	0.115853	0.235843	0.144816	--
Unigene0001087	760	50	75	214	12	90	38	32	29	33	18	69	19	58	20	0.198986	0.298479	0.851661	0.0477567	0.358175	0.151229	0.127351	0.115412	0.131331	0.071635	0.274601	0.0756147	0.230824	0.0795945	--
Unigene0001088	601	20	20	11	29	13	161	0	4	125	26	6	6	0	9	0.100652	0.100652	0.0553585	0.145945	0.0654237	0.810248	0	0.0201304	0.629074	0.130847	0.0301956	0.0301956	0	0.0452934	sp|P58062|ISK7_HUMAN
Unigene0001089	437	9	9	2	1	3	2	29	8	23	7	2	3	7	8	0.0622913	0.0622913	0.0138425	0.00692126	0.0207638	0.0138425	0.200716	0.0553701	0.159189	0.0484488	0.0138425	0.0207638	0.0484488	0.0553701	sp|O00370|LORF2_HUMAN
Unigene0001090	2349	1490	1342	589	515	450	689	342	502	986	241	587	1012	615	876	1.91853	1.72797	0.758401	0.663118	0.579423	0.887161	0.440362	0.646379	1.26958	0.310313	0.755825	1.30306	0.791878	1.12794	--
Unigene0001091	2836	609	754	557	361	858	621	905	620	561	795	617	719	1306	815	0.649497	0.80414	0.59404	0.385006	0.915056	0.662295	0.965181	0.661229	0.598306	0.847866	0.658029	0.766812	1.39285	0.869196	--
Unigene0001092	1172	33	48	32	10	43	40	32	27	35	50	50	15	34	48	0.0851633	0.123874	0.0825826	0.0258071	0.11097	0.103228	0.0825826	0.0696791	0.0903248	0.129035	0.129035	0.0387106	0.0877441	0.123874	sp|Q4R7M4|DTWD2_MACFA
Unigene0001093	285	11	8	5	3	7	8	11	2	6	3	5	6	15	10	0.116739	0.0849008	0.053063	0.0318378	0.0742882	0.0849008	0.116739	0.0212252	0.0636756	0.0318378	0.053063	0.0636756	0.159189	0.106126	--
Unigene0001094	1455	337	151	84	6	130	8	430	67	27	12	26	50	58	37	0.700541	0.313892	0.174615	0.0124725	0.270238	0.01663	0.893865	0.139277	0.0561264	0.0249451	0.0540476	0.103938	0.120568	0.076914	--
Unigene0001095	2033	84	135	38	18	59	41	116	19	53	13	28	54	64	50	0.124971	0.200846	0.0565344	0.0267794	0.0877771	0.0609976	0.172579	0.0282672	0.0788506	0.0193407	0.0416569	0.0803383	0.0952158	0.0743873	sp|O00370|LORF2_HUMAN
Unigene0001096	1355	3	46	18	0	32	12	99	22	21	19	36	33	54	29	0.00669651	0.10268	0.040179	0	0.0714294	0.026786	0.220985	0.0491077	0.0468756	0.0424112	0.0803581	0.0736616	0.120537	0.0647329	sp|Q8TF39|ZN483_HUMAN
Unigene0001097	602	12	6	4	2	6	9	3	8	11	4	5	3	4	3	0.0602908	0.0301454	0.0200969	0.0100485	0.0301454	0.0452181	0.0150727	0.0401939	0.0552666	0.0200969	0.0251212	0.0150727	0.0200969	0.0150727	--
Unigene0001098	4564	2496	3854	3685	1925	3204	3156	3402	3036	3998	3006	3762	3209	3527	3317	1.65411	2.55407	2.44207	1.27571	2.12331	2.0915	2.25453	2.01197	2.6495	1.99209	2.4931	2.12662	2.33736	2.1982	sp|P42704|LPPRC_HUMAN
Unigene0001099	1905	82	52	50	2	170	155	103	79	169	149	124	32	65	42	0.130192	0.082561	0.0793855	0.00317542	0.269911	0.246095	0.163534	0.125429	0.268323	0.236569	0.196876	0.0508067	0.103201	0.0666839	--
Unigene0001100	335	5	11	7	7	1	7	7	1	11	5	4	9	7	7	0.0451431	0.0993149	0.0632004	0.0632004	0.00902863	0.0632004	0.0632004	0.00902863	0.0993149	0.0451431	0.0361145	0.0812576	0.0632004	0.0632004	--
Unigene0001101	784	8	8	3	0	2	5	75	8	14	3	12	13	8	11	0.0308632	0.0308632	0.0115737	0	0.00771579	0.0192895	0.289342	0.0308632	0.0540105	0.0115737	0.0462947	0.0501526	0.0308632	0.0424368	sp|O00370|LORF2_HUMAN
Unigene0001102	613	1	17	6	3	2	8	14	26	39	7	2	4	2	3	0.00493408	0.0838793	0.0296045	0.0148022	0.00986815	0.0394726	0.0690771	0.128286	0.192429	0.0345385	0.00986815	0.0197363	0.00986815	0.0148022	--
Unigene0001103	3324	88	133	97	38	197	104	77	34	68	68	75	163	51	67	0.0800734	0.12102	0.0882627	0.0345771	0.179255	0.0946322	0.0700642	0.0309374	0.0618749	0.0618749	0.0682443	0.148318	0.0464062	0.0609649	sp|Q3SY69|AL1L2_HUMAN
Unigene0001104	1201	111	54	49	25	30	81	78	45	92	53	45	44	42	40	0.279542	0.135993	0.123401	0.0629598	0.0755518	0.20399	0.196435	0.113328	0.231692	0.133475	0.113328	0.110809	0.105772	0.100736	--
Unigene0001105	2971	63	336	227	11	512	129	639	162	249	302	335	334	403	315	0.0641364	0.342061	0.231095	0.0111984	0.521235	0.131327	0.650526	0.164922	0.253491	0.307447	0.341043	0.340025	0.410269	0.320682	sp|F1MBP6|KLHL3_BOVIN
Unigene0001106	913	20	10	9	2	15	24	18	42	35	48	37	10	21	16	0.0662561	0.033128	0.0298152	0.00662561	0.049692	0.0795073	0.0596305	0.139138	0.115948	0.159015	0.122574	0.033128	0.0695689	0.0530048	--
Unigene0001107	4168	189	321	186	114	380	314	331	427	325	274	262	321	233	176	0.137151	0.23294	0.134974	0.0827263	0.275754	0.22786	0.240197	0.309861	0.235842	0.198833	0.190125	0.23294	0.169081	0.127718	--
Unigene0001108	2561	36	38	35	0	35	122	159	96	150	94	61	45	45	41	0.0425167	0.0448787	0.0413357	0	0.0413357	0.144084	0.187782	0.113378	0.177153	0.111016	0.0720421	0.0531458	0.0531458	0.0484218	--
Unigene0001109	2162	660	574	665	623	505	536	709	650	610	778	833	731	652	655	0.923325	0.803013	0.93032	0.871563	0.706484	0.749852	0.991875	0.909335	0.853376	1.0884	1.16535	1.02265	0.912133	0.91633	--
Unigene0001110	1535	34	47	36	25	24	32	50	44	96	48	12	26	40	27	0.0669942	0.0926096	0.070935	0.0492604	0.04729	0.0630533	0.0985208	0.0866983	0.18916	0.09458	0.023645	0.0512308	0.0788167	0.0532012	sp|Q9HCL3|ZFP14_HUMAN
Unigene0001111	416	0	1	0	0	0	8	0	42	16	13	25	3	0	1	0	0.00727065	0	0	0	0.0581652	0	0.305367	0.11633	0.0945184	0.181766	0.0218119	0	0.00727065	--
Unigene0001112	4321	655	833	807	328	599	1029	696	900	1204	969	1197	981	785	890	0.458483	0.583079	0.564879	0.229592	0.419285	0.720274	0.487182	0.629977	0.842769	0.678275	0.837869	0.686675	0.54948	0.622977	sp|Q8IYH5|ZZZ3_HUMAN
Unigene0001113	2948	4504	4445	4204	6151	6409	2341	3507	2115	2839	4045	3245	2451	3800	3516	4.62101	4.56048	4.31322	6.3108	6.57551	2.40182	3.59811	2.16995	2.91276	4.15009	3.32931	2.51468	3.89872	3.60735	sp|P09497|CLCB_HUMAN
Unigene0001114	509	1	15	24	16	0	70	0	3	53	14	5	13	0	11	0.00594222	0.0891333	0.142613	0.0950755	0	0.415955	0	0.0178267	0.314938	0.0831911	0.0297111	0.0772488	0	0.0653644	--
Unigene0001115	902	35	24	27	4	13	38	139	26	53	21	8	20	5	10	0.117362	0.0804769	0.0905365	0.0134128	0.0435916	0.127422	0.466095	0.0871833	0.17772	0.0704173	0.0268256	0.0670641	0.016766	0.033532	--
Unigene0001116	5583	3308	7742	5035	1008	4617	3922	4593	5201	8141	10918	3512	6380	6020	6965	1.79211	4.19423	2.72771	0.546084	2.50126	2.12474	2.48826	2.81764	4.41039	5.91482	1.90263	3.45636	3.26133	3.77329	sp|P55011|S12A2_HUMAN
Unigene0001117	1257	304	372	326	137	289	309	450	269	360	362	321	259	265	254	0.731484	0.895105	0.78442	0.329649	0.695391	0.743515	1.08279	0.647267	0.866231	0.871043	0.772389	0.623205	0.637642	0.611174	--
Unigene0001118	406	9	13	0	1	0	17	1	4	11	2	4	9	9	7	0.0670475	0.0968465	0	0.00744973	0	0.126645	0.00744973	0.0297989	0.081947	0.0148995	0.0297989	0.0670475	0.0670475	0.0521481	sp|O00370|LORF2_HUMAN
Unigene0001119	1615	664	799	686	1044	837	441	475	392	570	823	682	541	568	588	1.24355	1.49638	1.28475	1.95521	1.56754	0.82591	0.889585	0.734142	1.0675	1.54132	1.27726	1.01319	1.06376	1.10121	sp|Q9CQJ1|HIG2A_MOUSE
Unigene0001120	2318	984	1038	734	536	888	691	751	1278	1401	525	835	817	864	778	1.28395	1.35441	0.957743	0.699387	1.15869	0.901636	0.979925	1.66757	1.82806	0.685034	1.08953	1.06604	1.12737	1.01516	sp|Q969Q6|P2R3C_HUMAN
Unigene0001121	301	8	9	3	3	12	38	32	17	29	15	9	12	11	6	0.0803878	0.0904362	0.0301454	0.0301454	0.120582	0.381842	0.321551	0.170824	0.291406	0.150727	0.0904362	0.120582	0.110533	0.0602908	--
Unigene0001122	292	4	6	3	2	3	2	5	2	6	1	5	2	12	9	0.0414327	0.0621491	0.0310745	0.0207164	0.0310745	0.0207164	0.0517909	0.0207164	0.0621491	0.0103582	0.0517909	0.0207164	0.124298	0.0932236	--
Unigene0001123	2761	1095	1456	899	450	673	1299	979	738	1226	619	559	823	697	654	1.19954	1.595	0.984826	0.492961	0.73725	1.42301	1.07246	0.808456	1.34304	0.678095	0.612367	0.901571	0.763542	0.716437	--
Unigene0001124	586	21	14	5	0	4	10	19	6	13	0	7	10	10	7	0.10839	0.0722598	0.0258071	0	0.0206457	0.0516142	0.0980669	0.0309685	0.0670984	0	0.0361299	0.0516142	0.0516142	0.0361299	--
Unigene0001125	8406	1102	1244	1294	643	1001	1161	1536	1862	1791	1611	2275	1689	1671	1482	0.396514	0.447608	0.465598	0.23136	0.360173	0.417743	0.552673	0.669972	0.644425	0.579659	0.818575	0.607724	0.601248	0.533243	sp|Q99549|MPP8_HUMAN
Unigene0001126	410	0	0	0	0	0	0	0	0	0	0	0	0	0	0	0	0	0	0	0	0	0	0	0	0	0	0	0	0	--
Unigene0001127	1555	225	202	175	207	198	125	185	101	188	183	86	98	221	170	0.437642	0.392905	0.340388	0.40263	0.385125	0.243134	0.359839	0.196452	0.365674	0.355948	0.167276	0.190617	0.429861	0.330662	--
Unigene0001128	383	0	1	2	0	4	2	84	9	2	0	2	2	3	1	0	0.0078971	0.0157942	0	0.0315884	0.0157942	0.663356	0.0710739	0.0157942	0	0.0157942	0.0157942	0.0236913	0.0078971	--
Unigene0001129	277	19	13	10	12	33	15	27	20	20	19	23	22	14	17	0.207463	0.141948	0.109191	0.131029	0.36033	0.163786	0.294816	0.218382	0.218382	0.207463	0.251139	0.24022	0.152867	0.185625	--
Unigene0001130	1723	90	168	64	49	228	54	141	75	68	85	79	89	73	74	0.157988	0.294911	0.112347	0.0860156	0.400236	0.0947927	0.247514	0.131657	0.119369	0.149211	0.138678	0.156232	0.128146	0.129901	sp|O00370|LORF2_HUMAN
Unigene0001131	204	0	1	0	3	0	9	6	4	4	7	3	1	1	5	0	0.0148264	0	0.0444793	0	0.133438	0.0889585	0.0593057	0.0593057	0.103785	0.0444793	0.0148264	0.0148264	0.0741321	--
Unigene0001132	1374	176	160	49	27	44	37	190	62	79	31	57	102	142	110	0.387429	0.352208	0.107864	0.0594352	0.0968573	0.0814482	0.418247	0.136481	0.173903	0.0682404	0.125474	0.224533	0.312585	0.242143	--
Unigene0001133	290	2	6	2	2	0	2	7	8	5	11	5	4	5	10	0.0208592	0.0625777	0.0208592	0.0208592	0	0.0208592	0.0730073	0.0834369	0.0521481	0.114726	0.0521481	0.0417185	0.0521481	0.104296	--
Unigene0001134	977	171	154	191	111	203	421	359	307	415	476	251	225	229	189	0.529381	0.476752	0.591296	0.343633	0.628446	1.30333	1.11139	0.950408	1.28475	1.4736	0.777044	0.696553	0.708936	0.585105	--
Unigene0001135	2690	134	209	154	103	168	121	145	112	181	137	135	119	241	211	0.150667	0.234996	0.173155	0.115811	0.188896	0.13605	0.163035	0.125931	0.203513	0.15404	0.151792	0.133802	0.270976	0.237245	--
Unigene0001136	1616	765	603	283	591	275	339	392	307	657	194	289	500	518	669	1.43181	1.12861	0.529677	1.10615	0.514704	0.63449	0.733687	0.574597	1.22968	0.3631	0.540907	0.935826	0.969516	1.25214	--
Unigene0001137	333	4	2	0	0	0	8	10	5	5	12	0	2	3	3	0.0363314	0.0181657	0	0	0	0.0726628	0.0908285	0.0454143	0.0454143	0.108994	0	0.0181657	0.0272486	0.0272486	--
Unigene0001138	5760	624	722	671	561	531	794	564	1038	1166	1008	823	458	532	499	0.327664	0.379124	0.352344	0.294582	0.278829	0.416931	0.296158	0.545056	0.612269	0.529303	0.432159	0.240497	0.279354	0.262026	sp|Q2T9Y0|RSRC1_BOVIN
Unigene0001139	4387	353	341	336	293	333	413	392	310	448	242	338	332	362	332	0.243374	0.2351	0.231653	0.202007	0.229585	0.28474	0.270262	0.213728	0.308871	0.166845	0.233032	0.228895	0.249579	0.228895	sp|Q8N972|ZN709_HUMAN
Unigene0001140	1127	111	92	64	74	67	62	89	46	113	68	29	15	35	30	0.297897	0.246905	0.17176	0.198598	0.179811	0.166393	0.238854	0.123453	0.303264	0.182495	0.0778288	0.0402563	0.0939313	0.0805126	sp|Q9BSK1|ZN577_HUMAN
Unigene0001141	569	72	57	35	17	26	37	67	24	66	29	56	48	57	38	0.382725	0.30299	0.186047	0.0903656	0.138206	0.196678	0.356147	0.127575	0.350831	0.154153	0.297675	0.25515	0.30299	0.201994	sp|Q8N972|ZN709_HUMAN
Unigene0001142	1265	114	68	33	17	33	8	113	25	84	20	30	85	77	60	0.272572	0.162587	0.0789023	0.0406467	0.0789023	0.0191278	0.270181	0.0597745	0.200842	0.0478196	0.0717294	0.203233	0.184105	0.143459	sp|Q08AG5|ZN844_HUMAN
Unigene0001143	1106	23	28	11	15	9	31	34	35	33	17	30	22	22	21	0.0628983	0.0765719	0.0300818	0.0410206	0.0246124	0.084776	0.0929801	0.0957149	0.0902454	0.0464901	0.0820413	0.0601636	0.0601636	0.0574289	--
Unigene0001144	813	13	5	7	15	16	15	19	3	28	11	12	7	7	5	0.0483637	0.0186014	0.026042	0.0558042	0.0595245	0.0558042	0.0706854	0.0111608	0.104168	0.0409231	0.0446434	0.026042	0.026042	0.0186014	--
Unigene0001145	999	14	18	27	1	29	32	49	14	32	52	20	27	25	27	0.0423866	0.0544971	0.0817457	0.00302762	0.0878009	0.0968837	0.148353	0.0423866	0.0968837	0.157436	0.0605523	0.0817457	0.0756904	0.0817457	--
Unigene0001146	7760	698	577	679	924	485	1263	211	395	1884	844	483	454	334	639	0.272057	0.224895	0.264652	0.360144	0.189037	0.492275	0.0822408	0.153958	0.73432	0.328963	0.188257	0.176954	0.130182	0.249061	sp|Q7M370|AAAD_RABIT
Unigene0001147	728	54	31	25	37	65	51	9	23	48	30	10	47	19	29	0.224351	0.128794	0.103866	0.153722	0.270053	0.211887	0.0373919	0.0955571	0.199423	0.12464	0.0415466	0.195269	0.0789385	0.120485	--
Unigene0001148	374	0	0	2	0	3	2	0	2	1	0	0	2	2	5	0	0	0.0161743	0	0.0242614	0.0161743	0	0.0161743	0.00808714	0	0	0.0161743	0.0161743	0.0404357	--
Unigene0001149	3731	64	165	303	34	40	245	56	350	425	251	536	152	160	176	0.0518825	0.13376	0.245631	0.0275626	0.0324266	0.198613	0.0453972	0.283733	0.344532	0.203477	0.434516	0.123221	0.129706	0.142677	sp|Q96PZ2|F111A_HUMAN
Unigene0001150	463	60	35	62	66	48	115	86	50	77	79	57	48	23	26	0.391955	0.228641	0.405021	0.431151	0.313564	0.751248	0.561803	0.32663	0.503009	0.516075	0.372358	0.313564	0.15025	0.169847	--
Unigene0001151	8320	1877	4670	3536	196	3920	3200	3318	2442	3680	3067	3586	4621	4216	5043	0.68235	1.6977	1.28545	0.0712523	1.42505	1.1633	1.2062	0.887746	1.3378	1.11495	1.30363	1.67988	1.53265	1.83329	sp|Q5XNR9|LIFR_CANFA
Unigene0001152	538	4	3	2	1	1	22	18	11	9	16	11	8	8	7	0.0224877	0.0168657	0.0112438	0.00562191	0.00562191	0.123682	0.101194	0.061841	0.0505972	0.0899506	0.061841	0.0449753	0.0449753	0.0393534	--
Unigene0001153	533	50	51	8	15	19	39	88	43	57	11	25	33	45	31	0.283733	0.289407	0.0453972	0.0851198	0.107818	0.221311	0.499369	0.24401	0.323455	0.0624212	0.141866	0.187264	0.255359	0.175914	--
Unigene0001154	365	0	0	0	0	0	0	0	0	2	0	0	0	0	1	0	0	0	0	0	0	0	0	0.0165731	0	0	0	0	0.00828655	--
Unigene0001155	303	3	3	5	0	0	5	7	8	3	2	0	0	0	0	0.0299464	0.0299464	0.0499107	0	0	0.0499107	0.069875	0.0798571	0.0299464	0.0199643	0	0	0	0	--
Unigene0001156	214	7	13	9	2	15	5	13	5	23	14	7	7	11	7	0.0989352	0.183737	0.127202	0.0282672	0.212004	0.070668	0.183737	0.070668	0.325073	0.19787	0.0989352	0.0989352	0.15547	0.0989352	--
Unigene0001157	410	11	8	17	25	9	53	27	26	37	22	28	28	7	12	0.0811475	0.0590164	0.12541	0.184426	0.0663934	0.390983	0.19918	0.191803	0.272951	0.162295	0.206557	0.206557	0.0516393	0.0885246	--
Unigene0001158	1464	30	47	28	2	29	46	78	26	28	37	23	33	37	24	0.0619793	0.0971009	0.0578473	0.00413195	0.0599133	0.0950349	0.161146	0.0537154	0.0578473	0.0764411	0.0475175	0.0681772	0.0764411	0.0495834	--
Unigene0001159	1113	31	27	12	12	39	34	82	36	21	47	7	5	17	11	0.0842428	0.0733728	0.0326101	0.0326101	0.105983	0.0923954	0.222836	0.0978304	0.0570677	0.127723	0.0190226	0.0135876	0.0461977	0.0298926	--
Unigene0001160	246	8	1	6	10	1	1	8	2	2	3	0	0	1	4	0.0983606	0.0122951	0.0737705	0.122951	0.0122951	0.0122951	0.0983606	0.0245902	0.0245902	0.0368852	0	0	0.0122951	0.0491803	--
Unigene0001161	3181	689	977	1112	921	978	1094	1065	942	1357	1496	941	689	795	804	0.655122	0.928961	1.05732	0.875714	0.929911	1.04021	1.01263	0.895682	1.29028	1.42244	0.894731	0.655122	0.75591	0.764467	sp|Q8IW41|MAPK5_HUMAN
Unigene0001162	5101	262	435	390	76	480	355	680	1171	743	988	865	632	420	329	0.15535	0.257929	0.231247	0.0450635	0.284611	0.210494	0.4032	0.694333	0.440555	0.585825	0.512893	0.374738	0.249035	0.195077	--
Unigene0001163	1264	22	11	14	12	2	33	25	45	68	41	62	35	44	32	0.0526432	0.0263216	0.0335002	0.0287145	0.00478574	0.0789648	0.0598218	0.107679	0.162715	0.0981077	0.148358	0.0837505	0.105286	0.0765719	--
Unigene0001164	1604	311	354	140	105	104	125	175	196	314	112	216	302	201	225	0.586438	0.667522	0.263992	0.197994	0.196108	0.235707	0.329989	0.369588	0.592095	0.211193	0.407301	0.569468	0.379016	0.424272	--
Unigene0001165	340	4	0	4	0	2	0	4	9	9	2	15	7	9	4	0.0355834	0	0.0355834	0	0.0177917	0	0.0355834	0.0800627	0.0800627	0.0177917	0.133438	0.062271	0.0800627	0.0355834	--
Unigene0001166	548	4	5	12	6	4	32	27	15	25	36	18	8	2	7	0.0220773	0.0275966	0.0662319	0.0331159	0.0220773	0.176618	0.149022	0.0827899	0.137983	0.198696	0.0993478	0.0441546	0.0110386	0.0386353	--
Unigene0001167	2842	105	114	108	28	116	200	534	134	238	101	92	148	115	92	0.111746	0.121324	0.114939	0.0297989	0.123453	0.212849	0.568308	0.142609	0.253291	0.107489	0.0979107	0.157509	0.122388	0.0979107	sp|P51523|ZNF84_HUMAN
Unigene0001168	706	133	181	114	167	95	160	42	48	109	67	100	105	46	107	0.569788	0.775426	0.48839	0.715448	0.406991	0.685459	0.179933	0.205638	0.466969	0.287036	0.428412	0.449833	0.19707	0.458401	--
Unigene0001169	1068	15	13	3	1	6	50	74	57	41	23	19	15	7	5	0.0424802	0.0368162	0.00849604	0.00283201	0.0169921	0.141601	0.209569	0.161425	0.116113	0.0651363	0.0538082	0.0424802	0.0198241	0.0141601	--
Unigene0001170	2314	259	464	195	140	262	142	223	243	242	218	274	495	751	565	0.338534	0.606486	0.254881	0.182992	0.342456	0.185606	0.291479	0.317621	0.316314	0.284944	0.358141	0.647006	0.981619	0.738502	sp|P11369|LORF2_MOUSE
Unigene0001171	4111	280	260	261	117	287	185	442	117	341	220	153	175	253	174	0.206005	0.19129	0.192026	0.0860805	0.211155	0.13611	0.325193	0.0860805	0.250884	0.161861	0.112567	0.128753	0.18614	0.128017	sp|Q1LZ87|ZN397_BOVIN
Unigene0001172	4582	691	983	364	330	815	60	589	358	585	490	962	755	413	691	0.456131	0.648881	0.240277	0.217834	0.537983	0.0396061	0.3888	0.236317	0.38616	0.32345	0.635019	0.498377	0.272622	0.456131	sp|Q5R6B8|SL9B2_PONAB
Unigene0001173	225	2	0	0	6	5	7	10	5	3	3	0	1	1	1	0.0268852	0	0	0.0806557	0.0672131	0.0940983	0.134426	0.0672131	0.0403279	0.0403279	0	0.0134426	0.0134426	0.0134426	--
Unigene0001174	10923	834	962	755	128	903	739	1555	808	801	677	713	1035	1058	983	0.230935	0.266379	0.20906	0.0354433	0.250042	0.20463	0.430581	0.223736	0.221798	0.187462	0.19743	0.286593	0.292961	0.272194	sp|Q13219|PAPP1_HUMAN
Unigene0001175	4999	560	406	464	226	469	1691	488	456	2381	1499	875	977	794	1071	0.338822	0.245646	0.280738	0.136739	0.283763	1.02312	0.295259	0.275898	1.4406	0.906953	0.529409	0.591123	0.480401	0.647997	sp|Q3TZA2|CDKL4_MOUSE
Unigene0001176	1536	6	13	12	8	7	23	36	41	55	29	19	31	15	8	0.0118148	0.0255987	0.0236296	0.0157531	0.0137839	0.0452901	0.0708888	0.0807345	0.108302	0.0571049	0.0374135	0.0610431	0.029537	0.0157531	sp|Q5RBF9|RL37A_PONAB
Unigene0001177	247	8	2	1	1	1	6	9	0	12	5	4	6	8	6	0.0979624	0.0244906	0.0122453	0.0122453	0.0122453	0.0734718	0.110208	0	0.146944	0.0612265	0.0489812	0.0734718	0.0979624	0.0734718	sp|O00370|LORF2_HUMAN
Unigene0001178	5222	8855	10240	14156	16820	10449	18666	6331	10135	15958	18123	22597	11977	14205	12757	5.12883	5.93102	8.19917	9.74217	6.05207	10.8114	3.66692	5.87021	9.24289	10.4969	13.0882	6.93709	8.22755	7.38887	sp|P40939|ECHA_HUMAN
Unigene0001179	874	10	7	3	2	14	21	42	8	21	10	24	10	10	9	0.0346063	0.0242244	0.0103819	0.00692126	0.0484488	0.0726732	0.145346	0.027685	0.0726732	0.0346063	0.0830551	0.0346063	0.0346063	0.0311457	--
Unigene0001180	435	30	10	3	2	3	4	15	4	10	5	0	6	6	7	0.208592	0.0695308	0.0208592	0.0139062	0.0208592	0.0278123	0.104296	0.0278123	0.0695308	0.0347654	0	0.0417185	0.0417185	0.0486716	--
Unigene0001181	255	7	2	2	4	6	15	12	10	6	6	3	2	4	6	0.0830279	0.0237223	0.0237223	0.0474445	0.0711668	0.177917	0.142334	0.118611	0.0711668	0.0711668	0.0355834	0.0237223	0.0474445	0.0711668	sp|Q9UN81|LORF1_HUMAN
Unigene0001182	282	3	2	0	3	3	35	9	13	22	26	0	2	2	3	0.0321765	0.021451	0	0.0321765	0.0321765	0.375392	0.0965294	0.139431	0.235961	0.278863	0	0.021451	0.021451	0.0321765	--
Unigene0001183	652	50	33	26	11	20	28	50	38	34	45	15	19	46	31	0.231947	0.153085	0.120612	0.0510283	0.0927788	0.12989	0.231947	0.17628	0.157724	0.208752	0.0695841	0.0881399	0.213391	0.143807	--
Unigene0001184	2655	2161	2168	2062	2297	1773	1932	1654	1970	2419	2344	1621	1512	1663	1584	2.46182	2.4698	2.34904	2.61675	2.01981	2.20094	1.88425	2.24423	2.75574	2.6703	1.84665	1.72248	1.8945	1.8045	sp|A6QNR1|RRP36_BOVIN
Unigene0001185	270	34	32	7	5	11	16	24	15	27	10	10	16	18	25	0.380874	0.35847	0.0784153	0.0560109	0.123224	0.179235	0.268852	0.168033	0.302459	0.112022	0.112022	0.179235	0.201639	0.280055	--
Unigene0001186	896	10	8	2	6	14	40	34	17	22	21	21	14	8	8	0.0337566	0.0270053	0.00675131	0.0202539	0.0472592	0.135026	0.114772	0.0573862	0.0742645	0.0708888	0.0708888	0.0472592	0.0270053	0.0270053	--
Unigene0001187	741	39	37	15	12	24	28	40	12	45	16	32	48	34	28	0.159189	0.151025	0.0612265	0.0489812	0.0979624	0.114289	0.163271	0.0489812	0.18368	0.0653083	0.130617	0.195925	0.13878	0.114289	sp|Q9UJW8|ZN180_HUMAN
Unigene0001188	326	4	6	21	10	5	84	2	8	25	21	15	4	2	2	0.0371115	0.0556673	0.194836	0.0927788	0.0463894	0.779342	0.0185558	0.074223	0.231947	0.194836	0.139168	0.0371115	0.0185558	0.0185558	--
Unigene0001189	614	17	11	25	9	48	9	58	27	13	23	33	28	36	36	0.0837427	0.0541865	0.123151	0.0443344	0.23645	0.0443344	0.28571	0.133003	0.0640385	0.113299	0.162559	0.137929	0.177337	0.177337	sp|Q5R5Q6|ZN571_PONAB
Unigene0001190	3031	108	96	62	23	57	66	181	55	129	52	120	134	140	99	0.107772	0.095797	0.0618689	0.0229514	0.0568794	0.0658604	0.180617	0.0548837	0.128727	0.05189	0.119746	0.133717	0.139704	0.0987906	sp|Q96ND8|ZN583_HUMAN
Unigene0001191	765	8	11	14	0	14	24	27	16	15	25	13	6	10	10	0.0316297	0.0434908	0.055352	0	0.055352	0.0948891	0.10675	0.0632594	0.0593057	0.0988428	0.0513982	0.0237223	0.0395371	0.0395371	sp|P08548|LIN1_NYCCO
Unigene0001192	784	576	461	268	143	206	488	771	437	608	288	433	420	379	165	2.22215	1.77849	1.03392	0.551679	0.794726	1.88265	2.97444	1.6859	2.3456	1.11107	1.67047	1.62032	1.46214	0.636553	sp|O00370|LORF2_HUMAN
Unigene0001193	555	25	18	13	17	26	19	12	6	9	10	16	7	18	14	0.136243	0.0980948	0.0708462	0.0926451	0.141692	0.103544	0.0653965	0.0326983	0.0490474	0.0544971	0.0871954	0.038148	0.0980948	0.0762959	--
Unigene0001194	2059	15	5	15	6	0	226	34	31	156	85	17	13	14	14	0.0220344	0.0073448	0.0220344	0.00881376	0	0.331985	0.0499447	0.0455378	0.229158	0.124862	0.0249723	0.0190965	0.0205654	0.0205654	--
Unigene0001195	1527	69	22	25	10	36	252	213	125	246	120	70	61	28	50	0.136671	0.0435763	0.0495185	0.0198074	0.0713066	0.499146	0.421898	0.247592	0.487262	0.237689	0.138652	0.120825	0.0554607	0.099037	sp|O00370|LORF2_HUMAN
Unigene0001196	4982	402	640	857	254	727	2271	344	990	1366	1337	911	571	460	771	0.244056	0.388546	0.520288	0.154204	0.441364	1.37873	0.208844	0.601032	0.829303	0.811697	0.553071	0.346656	0.279268	0.468077	sp|Q6WKZ4|RFIP1_HUMAN
Unigene0001197	3272	793	1332	1113	487	1193	1852	607	997	1363	1005	941	771	552	782	0.733038	1.23128	1.02884	0.450176	1.10279	1.71196	0.561102	0.921612	1.25994	0.929007	0.869847	0.712701	0.510261	0.722869	sp|P78536|ADA17_HUMAN
Unigene0001198	355	4	12	7	2	10	16	14	15	24	6	22	22	5	11	0.0340799	0.10224	0.0596398	0.0170399	0.0851997	0.13632	0.11928	0.1278	0.204479	0.0511198	0.187439	0.187439	0.0425998	0.0937197	sp|Q9NYW8|RBAK_HUMAN
Unigene0001199	541	2	4	1	1	3	51	30	16	19	6	1	3	3	3	0.0111815	0.022363	0.00559074	0.00559074	0.0167722	0.285128	0.167722	0.0894518	0.106224	0.0335444	0.00559074	0.0167722	0.0167722	0.0167722	--
Unigene0001200	457	8	11	10	3	9	10	14	12	9	2	16	8	12	8	0.0529469	0.0728019	0.0661836	0.0198551	0.0595652	0.0661836	0.092657	0.0794203	0.0595652	0.0132367	0.105894	0.0529469	0.0794203	0.0529469	--
Unigene0001201	866	171	68	36	29	46	78	324	77	167	52	131	179	189	136	0.597234	0.237497	0.125734	0.101285	0.160659	0.272423	1.1316	0.26893	0.583264	0.181615	0.45753	0.625175	0.660101	0.474993	sp|O00370|LORF2_HUMAN
Unigene0001202	269	0	0	0	0	0	0	0	0	0	0	0	0	0	0	0	0	0	0	0	0	0	0	0	0	0	0	0	0	--
Unigene0001203	804	0	3	9	0	5	33	29	46	17	28	25	14	5	5	0	0.0112858	0.0338573	0	0.0188096	0.124144	0.109096	0.173049	0.0639528	0.105334	0.0940482	0.052667	0.0188096	0.0188096	--
Unigene0001204	205	5	17	5	6	2	4	3	2	9	5	4	1	0	1	0.0737705	0.25082	0.0737705	0.0885246	0.0295082	0.0590164	0.0442623	0.0295082	0.132787	0.0737705	0.0590164	0.0147541	0	0.0147541	--
Unigene0001205	981	51	45	61	10	56	103	69	64	88	73	101	87	73	65	0.157242	0.138743	0.188073	0.0308317	0.172657	0.317566	0.212739	0.197323	0.271319	0.225071	0.3114	0.268236	0.225071	0.200406	--
Unigene0001206	6524	831	854	941	519	906	764	1083	1007	1028	986	1072	942	958	851	0.38526	0.395923	0.436257	0.240613	0.42003	0.354198	0.502089	0.466855	0.476591	0.457119	0.49699	0.43672	0.444138	0.394532	sp|P48382|RFX5_HUMAN
Unigene0001207	3624	216	345	273	95	490	391	349	226	505	657	138	215	262	266	0.180274	0.287937	0.227846	0.079287	0.408954	0.326328	0.291275	0.18862	0.421473	0.548332	0.115175	0.179439	0.218665	0.222004	sp|Q93086|P2RX5_HUMAN
Unigene0001208	1601	11	28	20	0	31	140	98	105	95	106	58	27	28	29	0.0207811	0.0528973	0.0377838	0	0.0585648	0.264486	0.18514	0.198365	0.179473	0.200254	0.109573	0.0510081	0.0528973	0.0547864	--
Unigene0001209	237	1	1	0	0	0	2	2	1	0	1	0	2	2	5	0.012762	0.012762	0	0	0	0.025524	0.025524	0.012762	0	0.012762	0	0.025524	0.025524	0.0638099	--
Unigene0001210	1118	65	104	42	12	37	60	116	109	160	61	132	139	126	97	0.175848	0.281357	0.113625	0.0324643	0.100098	0.162321	0.313821	0.294884	0.432857	0.165027	0.357107	0.376045	0.340875	0.26242	sp|Q9UN81|LORF1_HUMAN
Unigene0001211	1116	46	9	41	95	52	63	7	10	104	94	20	11	7	20	0.124669	0.0243918	0.111118	0.25747	0.140931	0.170743	0.0189714	0.0271021	0.281861	0.254759	0.0542041	0.0298123	0.0189714	0.0542041	--
Unigene0001212	1656	105	82	53	38	50	28	103	39	60	76	26	45	62	48	0.191776	0.149768	0.0968015	0.0694048	0.0913221	0.0511404	0.188124	0.0712313	0.109587	0.13881	0.0474875	0.0821899	0.113239	0.0876693	--
Unigene0001213	849	14	13	6	4	2	12	3	89	28	26	26	13	3	1	0.0498754	0.0463129	0.0213752	0.0142501	0.00712506	0.0427504	0.0106876	0.317065	0.0997509	0.0926258	0.0926258	0.0463129	0.0106876	0.00356253	sp|O00370|LORF2_HUMAN
Unigene0001214	550	24	20	6	25	11	36	40	28	28	12	9	17	23	28	0.131982	0.109985	0.0329955	0.137481	0.0604918	0.197973	0.21997	0.153979	0.153979	0.065991	0.0494933	0.0934873	0.126483	0.153979	sp|O00370|LORF2_HUMAN
Unigene0001215	982	1267	870	1092	1266	1004	551	611	683	681	782	898	970	1355	1141	3.9024	2.67963	3.36339	3.89932	3.09235	1.6971	1.8819	2.10366	2.0975	2.40858	2.76587	2.98763	4.17344	3.51431	sp|P23935|NDUA5_BOVIN
Unigene0001216	343	0	2	0	1	1	11	7	6	8	4	4	3	2	1	0	0.0176361	0	0.00881805	0.00881805	0.0969985	0.0617263	0.0529083	0.0705444	0.0352722	0.0352722	0.0264541	0.0176361	0.00881805	--
Unigene0001217	990	9	6	2	0	0	56	35	35	77	11	7	9	7	5	0.0274963	0.0183308	0.00611028	0	0	0.171088	0.10693	0.10693	0.235246	0.0336065	0.021386	0.0274963	0.021386	0.0152757	sp|O00370|LORF2_HUMAN
Unigene0001218	694	14	40	13	1	8	4	34	11	10	0	6	30	22	16	0.0610148	0.174328	0.0566566	0.0043582	0.0348656	0.0174328	0.148179	0.0479402	0.043582	0	0.0261492	0.130746	0.0958804	0.0697312	sp|O00370|LORF2_HUMAN
Unigene0001219	6797	318	395	188	43	222	312	786	338	858	161	220	520	650	562	0.141506	0.175771	0.0836579	0.0191345	0.0987875	0.138837	0.349761	0.150406	0.3818	0.0716432	0.0978975	0.231394	0.289243	0.250084	--
Unigene0001220	398	17	7	23	19	14	8	31	12	13	9	4	10	12	8	0.129191	0.0531963	0.174788	0.14439	0.106393	0.0607958	0.235584	0.0911936	0.0987931	0.0683952	0.0303979	0.0759947	0.0911936	0.0607958	--
Unigene0001221	3852	1083	1414	1357	730	1587	906	904	1622	1415	1565	1870	1450	1287	1156	0.850371	1.11027	1.06552	0.573196	1.24611	0.711391	0.709821	1.27359	1.11106	1.22884	1.46832	1.13854	1.01055	0.907691	sp|Q7Z3J2|CP062_HUMAN
Unigene0001222	870	17	13	16	14	7	20	40	19	35	20	31	36	15	16	0.0591012	0.045195	0.0556246	0.0486716	0.0243358	0.0695308	0.139062	0.0660542	0.121679	0.0695308	0.107773	0.125155	0.0521481	0.0556246	--
Unigene0001223	1415	42	26	40	19	37	11	148	27	22	20	34	33	50	37	0.0897758	0.0555755	0.0855008	0.0406129	0.0790882	0.0235127	0.316353	0.057713	0.0470254	0.0427504	0.0726756	0.0705381	0.106876	0.0790882	--
Unigene0001224	1183	42	40	33	29	47	35	72	23	35	33	13	4	13	26	0.107382	0.102268	0.0843715	0.0741446	0.120165	0.0894849	0.184083	0.0588044	0.0894849	0.0843715	0.0332372	0.0102268	0.0332372	0.0664745	--
Unigene0001225	416	37	56	46	32	113	68	136	80	72	106	110	118	134	57	0.269014	0.407156	0.33445	0.232661	0.821583	0.494404	0.988808	0.581652	0.523487	0.770689	0.799771	0.857936	0.974267	0.414427	--
Unigene0001226	4403	379	295	472	6	698	100	2031	245	64	43	391	357	642	321	0.26035	0.202647	0.324235	0.00412163	0.479483	0.0686938	1.39517	0.1683	0.043964	0.0295383	0.268593	0.245237	0.441014	0.220507	--
Unigene0001227	2858	1764	845	1518	3344	1080	1396	537	2593	2143	2456	3696	1328	1065	1273	1.86682	0.894254	1.60648	3.53892	1.14295	1.47737	0.568301	2.74414	2.26791	2.59916	3.91144	1.40541	1.12708	1.3472	sp|P18470|HB2D_CANFA
Unigene0001228	1770	178	174	139	99	188	120	327	119	158	187	242	218	215	166	0.304168	0.297333	0.237524	0.169172	0.321256	0.205057	0.55878	0.203348	0.269992	0.319547	0.413531	0.37252	0.367394	0.283662	--
Unigene0001229	885	36	28	19	0	17	0	70	6	4	10	14	22	27	13	0.123034	0.0956932	0.0649347	0	0.0580995	0	0.239233	0.0205057	0.0136705	0.0341762	0.0478466	0.0751875	0.0922756	0.044429	--
Unigene0001230	627	71	50	64	73	46	95	27	104	114	73	173	90	40	58	0.342497	0.241195	0.30873	0.352145	0.2219	0.458271	0.130245	0.501686	0.549925	0.352145	0.834536	0.434152	0.192956	0.279787	--
Unigene0001231	1952	234	393	301	159	308	395	425	267	479	331	349	313	336	241	0.362579	0.608947	0.466394	0.246368	0.477241	0.612045	0.65853	0.413712	0.742202	0.512879	0.540769	0.484988	0.520626	0.373425	sp|Q5TYW1|ZN658_HUMAN
Unigene0001232	691	14	6	2	4	22	18	27	27	8	11	74	36	33	14	0.0612797	0.0262627	0.00875424	0.0175085	0.0962966	0.0787881	0.118182	0.118182	0.035017	0.0481483	0.323907	0.157576	0.144445	0.0612797	--
Unigene0001233	309	6	5	1	2	1	3	0	10	3	0	8	21	5	3	0.0587299	0.0489416	0.00978832	0.0195766	0.00978832	0.0293649	0	0.0978831	0.0293649	0	0.0783065	0.205555	0.0489416	0.0293649	--
Unigene0001234	984	15	32	30	14	31	69	71	65	94	57	76	58	69	26	0.0461065	0.0983606	0.0922131	0.0430328	0.0952869	0.21209	0.218238	0.199795	0.288934	0.175205	0.233606	0.178279	0.21209	0.079918	sp|Q53H47|SETMR_HUMAN
Unigene0001235	575	169	145	150	117	160	155	170	125	208	140	125	134	126	111	0.888966	0.762723	0.789023	0.615438	0.841625	0.815324	0.894226	0.657519	1.09411	0.736422	0.657519	0.704861	0.66278	0.583877	--
Unigene0001236	837	56	99	63	81	106	56	79	31	102	37	40	62	34	42	0.202362	0.357747	0.227657	0.292702	0.383042	0.202362	0.285475	0.112022	0.368588	0.133703	0.144544	0.224044	0.122863	0.151772	--
Unigene0001237	665	42	30	14	5	9	9	35	15	23	8	23	38	75	59	0.191027	0.136448	0.0636756	0.0227413	0.0409343	0.0409343	0.159189	0.0682238	0.10461	0.036386	0.10461	0.172834	0.341119	0.268347	--
Unigene0001238	977	176	122	103	83	92	136	165	190	256	81	128	133	144	133	0.544859	0.377687	0.318867	0.256951	0.284813	0.421028	0.510806	0.588201	0.792523	0.250759	0.396261	0.41174	0.445794	0.41174	sp|P11369|LORF2_MOUSE
Unigene0001239	849	124	77	72	44	75	52	93	51	100	61	102	94	121	117	0.441754	0.274315	0.256502	0.156751	0.26719	0.185252	0.331315	0.181689	0.356253	0.217314	0.363378	0.334878	0.431066	0.416816	sp|O00370|LORF2_HUMAN
Unigene0001240	549	7	23	22	4	20	6	47	12	16	7	13	9	11	9	0.0385649	0.126713	0.121204	0.0220371	0.110185	0.0330556	0.258936	0.0661112	0.0881483	0.0385649	0.0716205	0.0495834	0.060602	0.0495834	sp|O00370|LORF2_HUMAN
Unigene0001241	4099	951	856	747	383	616	978	973	744	1228	769	838	812	730	692	0.701728	0.631629	0.5512	0.28261	0.454537	0.721651	0.717962	0.548986	0.906122	0.567433	0.618347	0.599162	0.538656	0.510616	sp|Q2T9W2|THUM3_BOVIN
Unigene0001242	417	16	13	15	8	9	9	23	37	28	32	25	17	14	12	0.116051	0.0942918	0.108798	0.0580257	0.0652789	0.0652789	0.166824	0.268369	0.20309	0.232103	0.18133	0.123305	0.101545	0.0870385	--
Unigene0001243	345	0	1	5	1	0	10	8	3	1	11	4	1	4	2	0	0.00876693	0.0438346	0.00876693	0	0.0876693	0.0701354	0.0263008	0.00876693	0.0964362	0.0350677	0.00876693	0.0350677	0.0175339	--
Unigene0001244	555	25	20	18	14	17	45	46	25	43	59	22	26	16	20	0.136243	0.108994	0.0980948	0.0762959	0.0926451	0.245237	0.250687	0.136243	0.234338	0.321533	0.119894	0.141692	0.0871954	0.108994	--
Unigene0001245	1689	203	441	263	27	251	47	656	91	79	46	122	272	231	127	0.363524	0.789724	0.470969	0.0483505	0.44948	0.0841656	1.17474	0.162959	0.14147	0.0823748	0.218472	0.487086	0.413665	0.227426	sp|O00370|LORF2_HUMAN
Unigene0001246	2371	227	408	235	141	309	139	243	132	200	203	162	127	222	218	0.289575	0.520469	0.29978	0.179868	0.394179	0.177317	0.309985	0.168387	0.255132	0.258959	0.206657	0.162009	0.283196	0.278094	sp|Q96CP2|FWCH2_HUMAN
Unigene0001247	1066	36	42	39	154	29	63	32	39	62	59	32	22	22	36	0.102144	0.119168	0.110656	0.436948	0.0822824	0.178752	0.0907944	0.110656	0.175914	0.167402	0.0907944	0.0624212	0.0624212	0.102144	--
Unigene0001248	319	0	0	0	0	0	1	0	1	1	0	0	0	0	0	0	0	0	0	0	0.00948147	0	0.00948147	0.00948147	0	0	0	0	0	--
Unigene0001249	2361	181	157	106	77	126	193	366	179	293	93	175	142	114	135	0.231872	0.201127	0.135793	0.0986418	0.161414	0.247245	0.468869	0.22931	0.375351	0.119139	0.224186	0.181911	0.146041	0.172943	sp|Q9Y2H8|ZN510_HUMAN
Unigene0001250	1947	86	67	34	6	48	68	135	64	132	38	36	102	72	52	0.133598	0.104082	0.0528177	0.00932077	0.0745661	0.105635	0.209717	0.0994215	0.205057	0.0590315	0.0559246	0.158453	0.111849	0.08078	sp|O00370|LORF2_HUMAN
Unigene0001251	861	431	455	242	75	153	503	942	476	817	190	616	556	440	76	1.51405	1.59836	0.850117	0.263466	0.537471	1.76698	3.30913	1.67213	2.87002	0.667447	2.16393	1.95316	1.54567	0.266979	sp|P11369|LORF2_MOUSE
Unigene0001252	542	109	77	60	18	25	70	110	33	85	36	68	58	54	39	0.608266	0.429693	0.334825	0.100448	0.139511	0.39063	0.613847	0.184154	0.474336	0.200895	0.379469	0.323665	0.301343	0.217636	sp|P11369|LORF2_MOUSE
Unigene0001253	877	103	106	48	23	36	49	100	78	106	36	68	101	90	76	0.355225	0.365572	0.165542	0.0793222	0.124156	0.168991	0.344879	0.269006	0.365572	0.124156	0.234518	0.348328	0.310391	0.262108	sp|Q5TYW1|ZN658_HUMAN
Unigene0001254	541	0	0	2	0	1	36	6	6	16	8	4	0	0	0	0	0	0.0111815	0	0.00559074	0.201267	0.0335444	0.0335444	0.0894518	0.0447259	0.022363	0	0	0	--
Unigene0001255	423	0	19	11	0	9	5	4	1	10	9	5	5	8	2	0	0.135856	0.0786536	0	0.064353	0.0357516	0.0286013	0.00715033	0.0715033	0.064353	0.0357516	0.0357516	0.0572026	0.0143007	--
Unigene0001256	2024	193	158	180	73	43	729	72	258	793	236	347	253	125	175	0.288412	0.236109	0.268985	0.109088	0.0642576	1.08939	0.107594	0.385545	1.18503	0.35267	0.518544	0.378074	0.186795	0.261513	sp|P50591|TNF10_HUMAN
Unigene0001257	302	24	4	8	9	7	13	15	21	14	2	12	28	13	16	0.240365	0.0400608	0.0801216	0.0901368	0.0701064	0.130198	0.150228	0.210319	0.140213	0.0200304	0.120182	0.280425	0.130198	0.160243	sp|O00370|LORF2_HUMAN
Unigene0001258	1018	71	54	41	25	64	58	150	67	69	39	63	64	60	22	0.210949	0.16044	0.121815	0.0742777	0.190151	0.172324	0.445666	0.199064	0.205007	0.115873	0.18718	0.190151	0.178267	0.0653644	sp|Q53H47|SETMR_HUMAN
Unigene0001259	971	92	0	28	33	48	124	77	403	1024	41	390	182	85	97	0.286573	0	0.0872178	0.102792	0.149516	0.38625	0.239849	1.25531	3.18968	0.127712	1.21482	0.566916	0.264768	0.302147	sp|O00370|LORF2_HUMAN
Unigene0001260	3386	152	111	30	8	45	74	165	69	97	61	157	188	281	160	0.135776	0.0991522	0.0267979	0.00714611	0.0401968	0.0661015	0.147388	0.0616352	0.0866465	0.0544891	0.140242	0.167933	0.251007	0.142922	sp|P11369|LORF2_MOUSE
Unigene0001261	1281	126	167	90	45	48	126	42	58	171	91	42	81	55	160	0.297501	0.394306	0.2125	0.10625	0.113334	0.297501	0.0991669	0.136945	0.403751	0.214862	0.0991669	0.19125	0.129861	0.377779	--
Unigene0001262	1779	212	206	181	120	145	271	362	291	310	239	225	215	224	140	0.360434	0.350233	0.307729	0.20402	0.246524	0.460744	0.615459	0.494747	0.52705	0.406339	0.382537	0.365535	0.380836	0.238023	sp|P08548|LIN1_NYCCO
Unigene0001263	2709	553	156	305	354	342	804	479	1707	3942	804	1660	1263	617	532	0.617423	0.174173	0.340531	0.39524	0.381842	0.897663	0.534802	1.90586	4.40123	0.897663	1.85338	1.41014	0.688878	0.593976	--
Unigene0001264	481	88	149	110	55	132	171	161	142	160	126	88	84	119	51	0.553355	0.936931	0.691694	0.345847	0.830033	1.07527	1.01239	0.892914	1.0061	0.792304	0.553355	0.528203	0.748287	0.320694	--
Unigene0001265	3785	138	153	171	85	185	217	299	217	240	236	274	142	201	187	0.110276	0.122262	0.136646	0.0679234	0.147833	0.173404	0.238931	0.173404	0.191784	0.188587	0.218953	0.113472	0.160619	0.149431	sp|O00463|TRAF5_HUMAN
Unigene0001266	387	4	2	12	13	5	9	5	5	7	4	4	0	2	3	0.0312619	0.015631	0.0937857	0.101601	0.0390774	0.0703393	0.0390774	0.0390774	0.0547083	0.0312619	0.0312619	0	0.015631	0.0234464	--
Unigene0001267	2386	390	368	366	209	404	733	675	589	710	709	554	369	433	153	0.49438	0.466492	0.463956	0.264937	0.512127	0.92918	0.855657	0.74664	0.900024	0.898757	0.702273	0.467759	0.548888	0.193949	sp|A6NK06|IRG1_HUMAN
Unigene0001268	2324	874	1084	897	1033	1223	1079	580	992	1501	2093	2213	1166	1183	1239	1.13747	1.41078	1.16741	1.34441	1.59168	1.40427	0.754846	1.29105	1.95349	2.72395	2.88013	1.5175	1.53963	1.61251	sp|A5PJM4|AIFM2_BOVIN
Unigene0001269	228	1	4	2	0	18	0	1	3	1	2	3	3	4	2	0.0132657	0.053063	0.0265315	0	0.238783	0	0.0132657	0.0397972	0.0132657	0.0265315	0.0397972	0.0397972	0.053063	0.0265315	--
Unigene0001270	392	21	11	5	0	4	11	15	19	18	2	3	8	14	12	0.162032	0.0848737	0.0385789	0	0.0308632	0.0848737	0.115737	0.1466	0.138884	0.0154316	0.0231474	0.0617263	0.108021	0.0925895	--
Unigene0001271	652	17	32	9	2	4	33	46	21	45	22	24	32	27	20	0.078862	0.148446	0.0417505	0.00927788	0.0185558	0.153085	0.213391	0.0974178	0.208752	0.102057	0.111335	0.148446	0.125251	0.0927788	sp|D4AAZ6|RL37A_RAT
Unigene0001272	300	5	6	0	2	0	7	7	6	6	2	10	6	3	5	0.0504098	0.0604918	0	0.0201639	0	0.0705738	0.0705738	0.0604918	0.0604918	0.0201639	0.10082	0.0604918	0.0302459	0.0504098	sp|Q9UN81|LORF1_HUMAN
Unigene0001273	860	76	57	61	51	59	134	91	140	155	94	140	57	69	46	0.267289	0.200467	0.214535	0.179365	0.207501	0.471273	0.320044	0.492375	0.545129	0.330595	0.492375	0.200467	0.242671	0.16178	sp|Q9UN81|LORF1_HUMAN
Unigene0001274	311	1	4	3	1	0	3	0	10	11	6	3	1	4	2	0.00972537	0.0389015	0.0291761	0.00972537	0	0.0291761	0	0.0972537	0.106979	0.0583522	0.0291761	0.00972537	0.0389015	0.0194507	--
Unigene0001275	2170	168	179	185	114	242	340	450	255	338	336	223	152	206	173	0.234162	0.249494	0.257857	0.158895	0.337304	0.473899	0.627219	0.355424	0.471111	0.468324	0.310822	0.211861	0.287127	0.241131	--
Unigene0001276	660	39	74	57	50	63	76	59	81	130	97	46	91	82	78	0.178726	0.339121	0.261215	0.229136	0.288711	0.348286	0.27038	0.3712	0.595752	0.444523	0.210805	0.417027	0.375782	0.357451	--
Unigene0001277	881	74	53	49	32	29	45	99	43	81	12	57	43	40	44	0.254052	0.181956	0.168223	0.10986	0.0995608	0.154491	0.33988	0.147625	0.278084	0.0411976	0.195689	0.147625	0.137325	0.151058	sp|P08548|LIN1_NYCCO
Unigene0001278	737	73	55	28	8	24	11	92	11	23	9	10	19	22	13	0.299586	0.225716	0.11491	0.0328314	0.0984941	0.0451431	0.377561	0.0451431	0.0943902	0.0369353	0.0410392	0.0779745	0.0902862	0.053351	--
Unigene0001279	904	7	39	18	9	22	4	23	13	40	42	15	11	20	39	0.0234205	0.130486	0.0602241	0.0301121	0.0736073	0.0133831	0.076953	0.0434952	0.133831	0.140523	0.0501868	0.0368036	0.0669157	0.130486	--
Unigene0001280	422	0	0	0	0	1	0	0	0	0	0	0	0	0	0	0	0	0	0	0.00716727	0	0	0	0	0	0	0	0	0	--
Unigene0001281	1815	91	99	86	107	124	83	83	126	292	318	71	110	139	125	0.151646	0.164978	0.143314	0.178309	0.206639	0.138315	0.138315	0.209971	0.486601	0.529928	0.118317	0.183308	0.231635	0.208305	--
Unigene0001282	634	9	23	13	4	24	28	10	20	41	22	23	12	4	7	0.0429358	0.109725	0.0620184	0.0190826	0.114495	0.133578	0.0477065	0.0954129	0.195596	0.104954	0.109725	0.0572477	0.0190826	0.0333945	--
Unigene0001283	1441	66	89	109	27	115	176	140	108	213	121	95	101	110	97	0.138531	0.186807	0.228786	0.0566717	0.241379	0.369415	0.293853	0.226687	0.447077	0.253973	0.1994	0.211994	0.230885	0.203598	sp|Q8N9K5|ZN565_HUMAN
Unigene0001284	334	26	35	14	2	20	19	41	18	35	11	25	29	45	31	0.235447	0.316948	0.126779	0.0181113	0.181113	0.172057	0.371282	0.163002	0.316948	0.0996122	0.226391	0.262614	0.407505	0.280725	sp|Q8NDW4|ZN248_HUMAN
Unigene0001285	1353	53	62	72	18	65	107	69	67	122	60	76	96	74	61	0.11848	0.138599	0.160954	0.0402384	0.145305	0.239195	0.154247	0.149776	0.272727	0.134128	0.169896	0.214605	0.165425	0.136364	sp|Q6ZMW2|ZN782_HUMAN
Unigene0001286	3480	232	171	219	101	233	152	338	143	339	146	243	273	247	219	0.201639	0.148622	0.190341	0.0877826	0.202508	0.132108	0.293768	0.124286	0.294637	0.126894	0.2112	0.237274	0.214676	0.190341	sp|Q86T29|ZN605_HUMAN
Unigene0001287	295	21	6	6	7	3	7	7	4	8	2	7	5	4	7	0.21531	0.0615171	0.0615171	0.0717699	0.0307585	0.0717699	0.0717699	0.0410114	0.0820228	0.0205057	0.0717699	0.0512642	0.0410114	0.0717699	--
Unigene0001288	834	15	26	4	1	8	9	34	12	28	11	20	26	10	8	0.0543991	0.0942918	0.0145064	0.00362661	0.0290128	0.0326395	0.123305	0.0435193	0.101545	0.0398927	0.0725321	0.0942918	0.0362661	0.0290128	--
Unigene0001289	455	23	25	31	6	11	105	81	56	76	77	85	58	38	15	0.152891	0.166186	0.206071	0.0398847	0.0731219	0.697982	0.538443	0.372257	0.505206	0.511854	0.565033	0.385552	0.252603	0.0997117	--
Unigene0001290	257	0	1	0	0	0	10	5	1	1	1	2	0	1	0	0	0.0117688	0	0	0	0.117688	0.0588441	0.0117688	0.0117688	0.0117688	0.0235377	0	0.0117688	0	--
Unigene0001291	559	50	33	8	4	16	17	49	17	41	10	27	40	22	30	0.270536	0.178554	0.0432857	0.0216429	0.0865714	0.0919821	0.265125	0.0919821	0.221839	0.0541071	0.146089	0.216429	0.119036	0.162321	--
Unigene0001292	221	4	7	11	1	6	13	16	7	14	6	4	5	7	7	0.0547437	0.0958015	0.150545	0.0136859	0.0821155	0.177917	0.218975	0.0958015	0.191603	0.0821155	0.0547437	0.0684296	0.0958015	0.0958015	--
Unigene0001293	2798	1565	1307	672	523	343	431	524	1492	930	463	826	1302	780	1006	1.69174	1.41284	0.72642	0.565354	0.370777	0.465903	0.566435	1.61283	1.00531	0.500495	0.892892	1.40744	0.843166	1.08747	--
Unigene0001294	451	4	6	4	0	0	11	17	6	12	7	3	0	9	5	0.0268256	0.0402384	0.0268256	0	0	0.0737705	0.114009	0.0402384	0.0804769	0.0469448	0.0201192	0	0.0603577	0.033532	--
Unigene0001295	2992	1216	1202	444	162	921	49	1456	347	547	316	406	655	1553	946	1.22924	1.21509	0.448836	0.163765	0.931032	0.0495337	1.47186	0.35078	0.552958	0.319442	0.410422	0.662134	1.56992	0.956304	--
Unigene0001296	1591	109	79	22	6	56	48	224	30	91	10	19	40	39	33	0.207216	0.150184	0.0418234	0.0114064	0.106459	0.091251	0.425838	0.0570319	0.172997	0.0190106	0.0361202	0.0760425	0.0741414	0.062735	sp|P11369|LORF2_MOUSE
Unigene0001297	421	2	11	15	1	15	10	37	29	27	30	32	14	16	14	0.0143686	0.0790273	0.107764	0.0071843	0.107764	0.071843	0.265819	0.208345	0.193976	0.215529	0.229898	0.10058	0.114949	0.10058	sp|Q32M78|ZN699_HUMAN
Unigene0001298	512	2	5	0	0	2	13	23	15	19	7	2	2	0	4	0.0118148	0.029537	0	0	0.0118148	0.0767962	0.13587	0.088611	0.112241	0.0413518	0.0118148	0.0118148	0	0.0236296	--
Unigene0001299	741	537	405	432	234	234	783	947	537	807	520	730	591	475	154	2.19191	1.65312	1.76332	0.955133	0.955133	3.19602	3.86543	2.19191	3.29399	2.12252	2.97969	2.41232	1.93884	0.628592	sp|O00370|LORF2_HUMAN
Unigene0001300	402	49	52	39	29	38	64	55	41	88	72	39	30	44	34	0.368669	0.39124	0.29343	0.218192	0.285906	0.481527	0.413812	0.308478	0.662099	0.541717	0.29343	0.225716	0.33105	0.255811	--
Unigene0001301	1027	4	16	12	6	9	40	42	45	42	29	15	7	9	16	0.0117803	0.0471212	0.0353409	0.0176704	0.0265057	0.117803	0.123693	0.132528	0.123693	0.0854071	0.0441761	0.0206155	0.0265057	0.0471212	--
Unigene0001302	3512	237	236	194	50	604	45	785	165	83	99	248	231	264	170	0.204108	0.203247	0.167076	0.0430608	0.520174	0.0387547	0.676054	0.142101	0.0714809	0.0852603	0.213581	0.198941	0.227361	0.146407	sp|Q8BLQ7|CTR4_MOUSE
Unigene0001303	2506	162	190	199	6	263	10	497	60	39	44	152	312	421	236	0.195524	0.229318	0.240181	0.00724163	0.317425	0.0120694	0.599849	0.0724163	0.0470706	0.0531053	0.183455	0.376565	0.508121	0.284838	sp|Q5R4W9|RAB9B_PONAB
Unigene0001304	859	68	58	21	16	35	49	56	53	45	68	48	37	28	29	0.239432	0.204221	0.0739422	0.0563369	0.123237	0.172532	0.197179	0.186616	0.158448	0.239432	0.169011	0.130279	0.0985896	0.102111	--
Unigene0001305	733	15	14	1	3	1	6	15	16	17	3	5	10	5	24	0.0618947	0.0577684	0.00412632	0.0123789	0.00412632	0.0247579	0.0618947	0.066021	0.0701474	0.0123789	0.0206316	0.0412632	0.0206316	0.0990316	sp|O00370|LORF2_HUMAN
Unigene0001306	231	12	5	7	4	12	14	3	8	13	7	4	3	4	9	0.157122	0.0654673	0.0916542	0.0523738	0.157122	0.183308	0.0392804	0.104748	0.170215	0.0916542	0.0523738	0.0392804	0.0523738	0.117841	--
Unigene0001307	359	1	6	7	1	0	4	3	13	2	2	3	10	1	2	0.00842504	0.0505502	0.0589753	0.00842504	0	0.0337002	0.0252751	0.109526	0.0168501	0.0168501	0.0252751	0.0842504	0.00842504	0.0168501	--
Unigene0001308	1323	42	8	25	102	13	56	30	320	78	167	210	93	47	56	0.0960187	0.0182893	0.057154	0.233188	0.0297201	0.128025	0.0685848	0.731571	0.17832	0.381789	0.480094	0.212613	0.10745	0.128025	--
Unigene0001309	942	24	31	8	0	15	18	48	30	70	31	19	53	59	60	0.0770596	0.0995353	0.0256865	0	0.0481622	0.0577947	0.154119	0.0963245	0.224757	0.0995353	0.0610055	0.170173	0.189438	0.192649	sp|Q9UN81|LORF1_HUMAN
Unigene0001310	591	21	36	20	15	12	25	25	36	36	26	19	20	18	14	0.107473	0.184239	0.102355	0.0767662	0.061413	0.127944	0.127944	0.184239	0.184239	0.133061	0.0972372	0.102355	0.0921195	0.0716485	--
Unigene0001311	529	8	2	2	2	2	9	14	16	33	0	18	6	4	7	0.0457405	0.0114351	0.0114351	0.0114351	0.0114351	0.051458	0.0800458	0.091481	0.188679	0	0.102916	0.0343054	0.0228702	0.0400229	--
Unigene0001312	675	53	39	36	17	35	85	133	71	90	50	83	46	62	51	0.237486	0.174754	0.161311	0.0761748	0.156831	0.380874	0.595956	0.318142	0.403279	0.224044	0.371912	0.20612	0.277814	0.228525	--
Unigene0001313	1619	244	641	483	56	682	125	1745	397	289	136	643	684	1182	661	0.455837	1.19751	0.902333	0.104618	1.2741	0.233523	3.25998	0.741669	0.539905	0.254073	1.20124	1.27784	2.20819	1.23487	--
Unigene0001314	915	55	27	11	8	15	10	86	24	29	33	30	43	39	34	0.181806	0.0892502	0.0363612	0.0264445	0.0495834	0.0330556	0.284278	0.0793335	0.0958613	0.109084	0.0991669	0.142139	0.128917	0.112389	--
Unigene0001315	670	61	133	113	32	100	101	109	111	114	158	82	96	76	48	0.275373	0.600404	0.510117	0.144458	0.451431	0.455946	0.49206	0.501089	0.514632	0.713261	0.370174	0.433374	0.343088	0.216687	sp|Q7JQ07|MOS1T_DROMA
Unigene0001316	388	11	7	3	1	8	27	14	30	15	20	1	6	9	9	0.0857487	0.0545673	0.023386	0.00779533	0.0623627	0.210474	0.109135	0.23386	0.11693	0.155907	0.00779533	0.046772	0.070158	0.070158	--
Unigene0001317	3985	249	233	252	95	294	156	414	247	195	110	160	267	268	161	0.188989	0.176845	0.191266	0.0721044	0.223144	0.118403	0.314223	0.187471	0.148004	0.0834893	0.121439	0.202651	0.20341	0.122198	--
Unigene0001318	253	7	13	2	1	1	7	22	12	16	0	4	14	5	6	0.0836843	0.155414	0.0239098	0.0119549	0.0119549	0.0836843	0.263008	0.143459	0.191278	0	0.0478196	0.167369	0.0597745	0.0717294	sp|O00370|LORF2_HUMAN
Unigene0001319	282	72	76	37	15	26	52	160	76	77	26	62	66	70	63	0.772236	0.815138	0.396843	0.160882	0.278863	0.557726	1.71608	0.815138	0.825863	0.278863	0.664981	0.707883	0.750785	0.675706	sp|P11369|LORF2_MOUSE
Unigene0001320	3505	115	115	128	65	129	187	191	213	240	254	279	255	204	212	0.0992376	0.0992376	0.110456	0.0560908	0.111319	0.161369	0.164821	0.183805	0.207105	0.219186	0.240759	0.220049	0.176039	0.182942	--
Unigene0001321	7433	2486	5207	5115	4010	4338	6313	3079	2483	5794	3979	2228	2520	3418	3634	1.01159	2.1188	2.08136	1.63172	1.76519	2.56885	1.25289	1.01037	2.35766	1.61911	0.906604	1.02542	1.39083	1.47872	sp|Q9NX61|T161A_HUMAN
Unigene0001322	1137	29	36	11	0	18	10	78	28	26	8	16	48	65	41	0.0771443	0.0957654	0.0292616	0	0.0478827	0.0266015	0.207492	0.0744842	0.0691639	0.0212812	0.0425624	0.127687	0.17291	0.109066	sp|Q6AZW8|ZN660_HUMAN
Unigene0001323	4810	572	687	582	383	511	1300	995	835	1488	1038	1136	837	674	872	0.359681	0.431994	0.365969	0.240835	0.321323	0.817457	0.625669	0.525059	0.935673	0.652708	0.714331	0.526316	0.42382	0.548325	--
Unigene0001324	569	109	142	108	30	109	85	221	56	60	66	65	90	95	54	0.579403	0.754818	0.574087	0.159469	0.579403	0.451828	1.17475	0.297675	0.318937	0.350831	0.345515	0.478406	0.504984	0.287044	--
Unigene0001325	1037	59	110	102	36	138	77	300	60	86	92	73	99	136	93	0.172084	0.320834	0.297501	0.105	0.402501	0.224584	0.875002	0.175	0.250834	0.268334	0.212917	0.288751	0.396667	0.271251	--
Unigene0001326	628	4	4	5	2	6	25	13	4	5	15	8	16	8	14	0.0192649	0.0192649	0.0240811	0.00963245	0.0288973	0.120406	0.0626109	0.0192649	0.0240811	0.0722434	0.0385298	0.0770596	0.0385298	0.0674271	--
Unigene0001327	465	3	0	0	0	0	6	23	13	12	1	8	4	3	3	0.0195135	0	0	0	0	0.039027	0.149603	0.0845584	0.0780539	0.00650449	0.0520359	0.026018	0.0195135	0.0195135	--
Unigene0001328	565	1	4	2	0	2	0	26	14	41	0	5	15	16	18	0.00535326	0.021413	0.0107065	0	0.0107065	0	0.139185	0.0749456	0.219483	0	0.0267663	0.0802988	0.0856521	0.0963586	sp|P11369|LORF2_MOUSE
Unigene0001329	303	0	11	1	0	2	5	7	7	6	3	12	8	5	2	0	0.109804	0.00998214	0	0.0199643	0.0499107	0.069875	0.069875	0.0598929	0.0299464	0.119786	0.0798571	0.0499107	0.0199643	sp|Q6ZMW2|ZN782_HUMAN
Unigene0001330	1287	67	104	45	17	70	28	101	81	121	14	139	87	129	101	0.157457	0.244411	0.105755	0.0399518	0.164508	0.065803	0.237361	0.190359	0.284363	0.0329015	0.326665	0.204459	0.303164	0.237361	sp|Q8N972|ZN709_HUMAN
Unigene0001331	442	20	22	20	20	28	33	31	23	50	42	17	23	8	11	0.136859	0.150545	0.136859	0.136859	0.191603	0.225818	0.212132	0.157388	0.342148	0.287404	0.11633	0.157388	0.0547437	0.0752726	sp|Q7JQ07|MOS1T_DROMA
Unigene0001332	1602	249	299	195	174	195	207	210	376	349	314	257	252	321	255	0.470114	0.564514	0.368162	0.328513	0.368162	0.390818	0.396482	0.709891	0.658915	0.592835	0.485218	0.475778	0.606051	0.481442	--
Unigene0001333	505	7	2	5	2	6	23	22	24	18	22	16	1	7	6	0.041925	0.0119786	0.0299464	0.0119786	0.0359357	0.137754	0.131764	0.143743	0.107807	0.131764	0.0958286	0.00598929	0.041925	0.0359357	--
Unigene0001334	529	16	3	6	0	19	12	33	2	14	7	6	6	9	7	0.091481	0.0171527	0.0343054	0	0.108634	0.0686107	0.188679	0.0114351	0.0800458	0.0400229	0.0343054	0.0343054	0.051458	0.0400229	--
Unigene0001335	541	70	75	57	50	79	150	142	93	161	133	111	88	77	59	0.391352	0.419305	0.318672	0.279537	0.441668	0.838611	0.793885	0.519939	0.900109	0.743568	0.620572	0.491985	0.430487	0.329854	--
Unigene0001336	6420	2108	2673	3004	2446	2601	3455	1876	3883	4269	5001	3618	2198	2461	2543	0.993121	1.2593	1.41524	1.15236	1.22538	1.62772	0.883821	1.82936	2.01121	2.35607	1.70451	1.03552	1.15943	1.19806	sp|Q4R5L5|ANXA7_MACFA
Unigene0001337	12085	3286	4177	4473	1404	3863	5456	4238	3463	4668	3799	6028	4740	4531	4406	0.822408	1.0454	1.11949	0.351388	0.966817	1.36551	1.06067	0.866707	1.16829	0.9508	1.50867	1.18631	1.134	1.10272	sp|Q9ULT8|HECD1_HUMAN
Unigene0001338	3275	270	237	227	65	108	550	335	538	781	419	534	426	248	328	0.249355	0.218879	0.209643	0.06003	0.0997422	0.507946	0.309385	0.496864	0.721284	0.386963	0.49317	0.393427	0.229038	0.302921	sp|O15519|CFLAR_HUMAN
Unigene0001339	1763	438	466	607	795	531	318	349	766	629	911	594	451	373	428	0.751429	0.799466	1.04136	1.3639	0.91098	0.545558	0.598742	1.31414	1.07911	1.5629	1.01906	0.773732	0.639916	0.734274	sp|Q9D083|SPC24_MOUSE
Unigene0001340	374	7	14	10	1	3	1	9	0	13	2	1	4	7	3	0.05661	0.11322	0.0808714	0.00808714	0.0242614	0.00808714	0.0727842	0	0.105133	0.0161743	0.00808714	0.0323485	0.05661	0.0242614	--
Unigene0001341	424	9	6	7	2	3	17	4	12	13	8	12	5	3	5	0.0642012	0.0428008	0.0499343	0.0142669	0.0214004	0.121269	0.0285339	0.0856016	0.092735	0.0570677	0.0856016	0.0356673	0.0214004	0.0356673	--
Unigene0001342	516	13	9	11	0	42	4	68	12	2	7	29	35	94	38	0.0762009	0.0527545	0.0644777	0	0.246187	0.0234464	0.398589	0.0703393	0.0117232	0.0410312	0.169987	0.205156	0.550991	0.222741	--
Unigene0001343	283	16	14	31	4	13	36	21	18	24	33	23	11	18	18	0.171002	0.149626	0.331315	0.0427504	0.138939	0.384753	0.224439	0.192377	0.256502	0.352691	0.245815	0.117564	0.192377	0.192377	--
Unigene0001344	314	16	20	6	5	23	7	15	3	10	10	4	23	47	28	0.154119	0.192649	0.0577947	0.0481622	0.221546	0.0674271	0.144487	0.0288973	0.0963245	0.0963245	0.0385298	0.221546	0.452725	0.269709	--
Unigene0001345	443	130	157	134	77	220	219	288	188	244	280	240	234	280	83	0.887577	1.07192	0.914887	0.525719	1.50205	1.49523	1.96632	1.28357	1.66591	1.9117	1.6386	1.59764	1.9117	0.566684	--
Unigene0001346	719	19	11	5	5	4	10	15	6	17	27	5	10	13	11	0.0799266	0.0462733	0.0210333	0.0210333	0.0168266	0.0420666	0.0630999	0.02524	0.0715132	0.11358	0.0210333	0.0420666	0.0546866	0.0462733	--
Unigene0001347	418	12	10	17	6	8	7	14	11	8	10	13	18	8	8	0.0868303	0.0723586	0.12301	0.0434152	0.0578869	0.050651	0.101302	0.0795945	0.0578869	0.0723586	0.0940662	0.130245	0.0578869	0.0578869	--
Unigene0001348	837	96	36	40	23	19	34	78	22	58	25	59	74	41	36	0.346906	0.13009	0.144544	0.083113	0.0686585	0.122863	0.281861	0.0794994	0.209589	0.0903402	0.213203	0.267407	0.148158	0.13009	--
Unigene0001349	253	0	0	0	0	0	4	0	0	17	1	1	0	0	0	0	0	0	0	0	0.0478196	0	0	0.203233	0.0119549	0.0119549	0	0	0	--
Unigene0001350	4409	556	623	407	162	274	406	584	639	794	358	591	695	460	475	0.381418	0.42738	0.279203	0.111133	0.187965	0.278517	0.400626	0.438356	0.544687	0.245589	0.405428	0.476772	0.315562	0.325852	--
Unigene0001351	323	3	7	6	5	4	5	13	12	9	15	11	4	4	8	0.0280922	0.0655484	0.0561843	0.0468203	0.0374562	0.0468203	0.121733	0.112369	0.0842765	0.140461	0.103005	0.0374562	0.0374562	0.0749124	sp|Q92904|DAZL_HUMAN
Unigene0001352	377	19	25	20	9	11	41	30	19	29	39	40	16	6	7	0.152433	0.20057	0.160456	0.072205	0.0882506	0.328934	0.240683	0.152433	0.232661	0.312889	0.320911	0.128365	0.0481367	0.0561595	--
Unigene0001353	202	1	0	1	0	1	7	1	4	4	6	5	3	2	4	0.0149732	0	0.0149732	0	0.0149732	0.104813	0.0149732	0.0598929	0.0598929	0.0898393	0.0748661	0.0449196	0.0299464	0.0598929	--
Unigene0001354	1526	78	122	115	26	151	48	169	71	74	134	62	85	136	72	0.154599	0.241809	0.227934	0.051533	0.299288	0.0951378	0.334964	0.140725	0.146671	0.265593	0.122886	0.168473	0.269557	0.142707	sp|Q6ZMW2|ZN782_HUMAN
Unigene0001355	1910	220	175	137	106	130	146	252	174	232	76	165	263	232	204	0.348382	0.277122	0.216947	0.167857	0.205862	0.231199	0.399056	0.275538	0.367385	0.12035	0.261287	0.416475	0.367385	0.323045	--
Unigene0001356	648	30	17	15	20	7	8	7	2	86	20	6	18	2	22	0.140027	0.0793488	0.0700136	0.0933515	0.032673	0.0373406	0.032673	0.00933515	0.401412	0.0933515	0.0280055	0.0840164	0.00933515	0.102687	sp|P11369|LORF2_MOUSE
Unigene0001357	315	8	15	5	7	9	11	12	4	13	18	4	5	10	20	0.076815	0.144028	0.0480094	0.0672131	0.0864168	0.105621	0.115222	0.0384075	0.124824	0.172834	0.0384075	0.0480094	0.0960187	0.192037	--
Unigene0001358	1193	10	58	23	34	6	256	4	20	142	23	11	13	0	15	0.0253528	0.147046	0.0583114	0.0861995	0.0152117	0.649032	0.0101411	0.0507056	0.36001	0.0583114	0.0278881	0.0329586	0	0.0380292	--
Unigene0001359	467	10	4	1	7	4	15	5	23	20	23	0	10	3	6	0.0647664	0.0259065	0.00647664	0.0453365	0.0259065	0.0971495	0.0323832	0.148963	0.129533	0.148963	0	0.0647664	0.0194299	0.0388598	--
Unigene0001360	1795	184	279	320	18	275	440	430	236	624	298	453	340	363	291	0.310041	0.470117	0.539203	0.0303301	0.463377	0.741403	0.724553	0.397662	1.05144	0.502132	0.763309	0.572903	0.611658	0.490337	sp|Q6ZMW2|ZN782_HUMAN
Unigene0001361	679	16	20	36	4	17	69	21	22	47	27	39	15	26	16	0.0712716	0.0890895	0.160361	0.0178179	0.0757261	0.307359	0.093544	0.0979985	0.20936	0.120271	0.173725	0.0668171	0.115816	0.0712716	sp|Q6ZMW2|ZN782_HUMAN
Unigene0001362	2828	100	130	135	2	111	172	431	150	231	90	154	157	168	110	0.106952	0.139037	0.144385	0.00213903	0.118716	0.183957	0.460961	0.160427	0.247058	0.0962564	0.164705	0.167914	0.179679	0.117647	sp|Q86T29|ZN605_HUMAN
Unigene0001363	216	106	110	90	180	83	99	92	70	89	113	98	61	97	83	1.48429	1.5403	1.26025	2.52049	1.16223	1.38627	1.28825	0.980191	1.24624	1.58231	1.37227	0.854166	1.35826	1.16223	--
Unigene0001364	1082	11	14	7	10	12	12	74	25	33	20	3	11	19	16	0.0307491	0.0391352	0.0195676	0.0279537	0.0335444	0.0335444	0.206857	0.0698842	0.0922472	0.0559074	0.00838611	0.0307491	0.053112	0.0447259	--
Unigene0001365	1443	141	232	100	44	68	87	158	117	168	53	121	207	190	184	0.295542	0.486282	0.209604	0.0922259	0.142531	0.182356	0.331175	0.245237	0.352135	0.11109	0.253621	0.433881	0.398248	0.385672	sp|Q8NA42|ZN383_HUMAN
Unigene0001366	1285	28	17	16	18	16	48	31	50	51	24	31	24	7	16	0.0659054	0.040014	0.0376603	0.0423678	0.0376603	0.112981	0.0729667	0.117688	0.120042	0.0564904	0.0729667	0.0564904	0.0164764	0.0376603	--
Unigene0001367	205	22	45	29	10	18	83	54	44	48	36	20	35	27	33	0.32459	0.663934	0.427869	0.147541	0.265574	1.22459	0.796721	0.64918	0.708197	0.531147	0.295082	0.516393	0.398361	0.486885	sp|P17036|ZNF3_HUMAN
Unigene0001368	5798	1264	868	781	219	479	953	1788	835	1413	337	1004	1510	1134	971	0.659379	0.452802	0.407417	0.114244	0.249876	0.497143	0.932729	0.435587	0.737107	0.1758	0.523747	0.787708	0.591563	0.506533	sp|Q06732|ZN33B_HUMAN
Unigene0001369	1269	107	74	45	45	47	70	118	30	75	42	57	67	72	54	0.255028	0.176375	0.107255	0.107255	0.112022	0.166841	0.281246	0.0715033	0.178758	0.100105	0.135856	0.159691	0.171608	0.128706	sp|Q6P3V2|Z585A_HUMAN
Unigene0001370	2709	112	81	79	33	59	60	72	56	126	32	97	123	62	74	0.125048	0.0904362	0.0882032	0.0368444	0.0658733	0.0669898	0.0803878	0.0625238	0.140679	0.0357279	0.1083	0.137329	0.0692228	0.0826207	sp|Q147U1|ZN846_HUMAN
Unigene0001371	1211	270	271	173	115	125	261	316	189	258	93	127	163	177	147	0.674351	0.676849	0.432084	0.287224	0.3122	0.651873	0.78924	0.472046	0.64438	0.232276	0.317195	0.407108	0.442075	0.367147	sp|Q4V348|Z658B_HUMAN
Unigene0001372	2525	70	60	42	21	21	106	122	123	129	37	70	97	63	60	0.08385	0.0718714	0.05031	0.025155	0.025155	0.126973	0.146139	0.147336	0.154524	0.0443207	0.08385	0.116192	0.075465	0.0718714	sp|Q2M3X9|ZN674_HUMAN
Unigene0001373	231	6	7	1	0	8	6	21	16	12	3	22	15	6	4	0.0785608	0.0916542	0.0130935	0	0.104748	0.0785608	0.274963	0.209495	0.157122	0.0392804	0.288056	0.196402	0.0785608	0.0523738	sp|O00370|LORF2_HUMAN
Unigene0001374	565	7	3	2	0	8	18	30	9	14	15	11	4	11	5	0.0374728	0.0160598	0.0107065	0	0.042826	0.0963586	0.160598	0.0481793	0.0749456	0.0802988	0.0588858	0.021413	0.0588858	0.0267663	--
Unigene0001375	449	0	0	4	0	1	40	13	13	1	5	1	1	3	1	0	0	0.0269451	0	0.00673628	0.269451	0.0875716	0.0875716	0.00673628	0.0336814	0.00673628	0.00673628	0.0202088	0.00673628	--
Unigene0001376	5931	230	374	393	58	281	465	505	512	602	400	541	398	337	302	0.117291	0.190726	0.200415	0.0295778	0.1433	0.237133	0.257531	0.261101	0.306998	0.203985	0.27589	0.202965	0.171857	0.154009	sp|Q9H0H0|INT2_HUMAN
Unigene0001377	1313	6	6	7	4	7	24	12	43	20	45	80	32	34	35	0.0138214	0.0138214	0.016125	0.00921429	0.016125	0.0552857	0.0276429	0.0990536	0.0460714	0.103661	0.184286	0.0737143	0.0783214	0.080625	--
Unigene0001378	4150	966	965	842	834	1396	1058	1252	1021	897	1275	1482	1136	1231	1061	0.704037	0.703308	0.613664	0.607833	1.01743	0.771088	0.912478	0.744122	0.653749	0.929241	1.08011	0.827936	0.897173	0.773275	sp|Q8C9A2|ENDOV_MOUSE
Unigene0001379	2720	531	438	447	115	349	213	797	302	401	279	283	351	397	325	0.590462	0.487048	0.497056	0.127878	0.388081	0.236852	0.886249	0.335818	0.445905	0.310243	0.314691	0.390305	0.441457	0.361394	sp|P17027|ZNF23_HUMAN
Unigene0001380	5177	20112	18731	22595	15905	29985	7718	12797	19495	11451	17656	25791	19399	20095	12474	11.7502	10.9433	13.2008	9.29227	17.5183	4.50913	7.47647	11.3897	6.69009	10.3153	15.068	11.3336	11.7402	7.28776	sp|P09244|TBB7_CHICK
Unigene0001381	6753	5248	7934	4977	1186	6068	3235	8366	4512	5904	3940	4485	6380	7967	6693	2.35052	3.55355	2.22914	0.531195	2.71779	1.44892	3.74703	2.02087	2.64433	1.76468	2.00878	2.85753	3.56833	2.99772	sp|Q9WVB1|RAB6A_RAT
Unigene0001382	885	161	174	97	31	27	143	123	150	213	54	273	192	150	115	0.550236	0.594665	0.331509	0.105946	0.0922756	0.488719	0.420367	0.512642	0.727952	0.184551	0.933009	0.656182	0.512642	0.393026	sp|O00370|LORF2_HUMAN
Unigene0001383	720	25	29	16	6	30	9	76	16	21	2	19	46	40	27	0.10502	0.121824	0.0672131	0.0252049	0.126025	0.0378074	0.319262	0.0672131	0.0882172	0.00840164	0.0798155	0.193238	0.168033	0.113422	--
Unigene0001384	576	41	107	60	72	97	33	48	43	95	48	44	34	46	61	0.215292	0.561859	0.315061	0.378074	0.509349	0.173284	0.252049	0.225794	0.498847	0.252049	0.231045	0.178535	0.241547	0.320312	--
Unigene0001385	339	40	30	17	15	22	44	45	22	28	40	0	5	1	0	0.356884	0.267663	0.151676	0.133831	0.196286	0.392572	0.401494	0.196286	0.249819	0.356884	0	0.0446105	0.00892209	0	--
Unigene0001386	337	31	48	40	31	64	53	60	84	69	115	90	70	77	70	0.278226	0.430802	0.359002	0.278226	0.574403	0.475677	0.538503	0.753904	0.619278	1.03213	0.807754	0.628253	0.691078	0.628253	--
Unigene0001387	369	2	0	0	0	2	24	14	7	14	14	2	0	0	0	0.0163934	0	0	0	0.0163934	0.196721	0.114754	0.057377	0.114754	0.114754	0.0163934	0	0	0	sp|O00370|LORF2_HUMAN
Unigene0001388	1330	97	187	210	79	236	177	177	200	233	253	169	106	161	121	0.22059	0.425262	0.477567	0.179656	0.536694	0.402521	0.402521	0.454825	0.529872	0.575354	0.384328	0.241057	0.366134	0.275169	--
Unigene0001389	4093	99	240	198	66	220	227	269	512	586	656	415	215	374	338	0.0731577	0.177352	0.146315	0.0487718	0.162573	0.167745	0.198782	0.378351	0.433034	0.484762	0.306671	0.158878	0.276373	0.249771	--
Unigene0001390	464	24	37	32	0	26	42	70	82	69	24	116	57	58	57	0.156444	0.241185	0.208592	0	0.169481	0.273777	0.456296	0.534518	0.449777	0.156444	0.756147	0.371555	0.378074	0.371555	--
Unigene0001391	408	19	24	19	4	15	58	134	83	70	22	58	50	32	24	0.140851	0.177917	0.140851	0.0296528	0.111198	0.429966	0.99337	0.615296	0.518925	0.163091	0.429966	0.37066	0.237223	0.177917	sp|O00370|LORF2_HUMAN
Unigene0001392	520	53	83	35	2	29	122	252	93	93	14	97	82	66	24	0.308275	0.482771	0.203578	0.011633	0.168679	0.709615	1.46576	0.540936	0.540936	0.0814312	0.564202	0.476954	0.38389	0.139596	sp|O00370|LORF2_HUMAN
Unigene0001393	1877	114	43	101	121	55	62	25	173	156	155	409	176	151	84	0.183699	0.06929	0.162751	0.194979	0.0886268	0.0999065	0.0402849	0.278771	0.251378	0.249766	0.659061	0.283606	0.243321	0.135357	--
Unigene0001394	460	4	15	11	0	2	35	10	10	10	12	1	4	6	3	0.0263008	0.0986279	0.0723271	0	0.0131504	0.230132	0.0657519	0.0657519	0.0657519	0.0789023	0.00657519	0.0263008	0.0394512	0.0197256	sp|O00370|LORF2_HUMAN
Unigene0001395	361	11	22	8	3	6	17	15	11	22	8	5	7	12	4	0.092162	0.184324	0.0670269	0.0251351	0.0502702	0.142432	0.125675	0.092162	0.184324	0.0670269	0.0418918	0.0586485	0.10054	0.0335135	sp|O00370|LORF2_HUMAN
Unigene0001396	406	76	56	73	24	61	108	119	77	110	99	63	74	46	51	0.566179	0.417185	0.54383	0.178793	0.454433	0.804571	0.886518	0.573629	0.81947	0.737523	0.469333	0.55128	0.342687	0.379936	sp|Q7JQ07|MOS1T_DROMA
Unigene0001397	433	28	20	47	26	21	59	36	32	64	48	30	38	35	12	0.195585	0.139704	0.328304	0.181615	0.146689	0.412126	0.251467	0.223526	0.447052	0.335289	0.209556	0.265437	0.244482	0.0838223	sp|Q53H47|SETMR_HUMAN
Unigene0001398	686	8	6	9	0	3	40	38	20	46	8	17	16	6	6	0.0352722	0.0264541	0.0396812	0	0.0132271	0.176361	0.167543	0.0881804	0.202815	0.0352722	0.0749534	0.0705444	0.0264541	0.0264541	sp|Q9UN81|LORF1_HUMAN
Unigene0001399	973	61	43	18	5	25	6	91	13	12	3	17	35	35	25	0.18962	0.133666	0.0559533	0.0155426	0.077713	0.0186511	0.282875	0.0404108	0.0373022	0.00932556	0.0528448	0.108798	0.108798	0.077713	--
Unigene0001400	1329	23	46	45	4	32	50	38	46	59	48	32	16	14	11	0.0523443	0.104689	0.102413	0.00910335	0.0728268	0.113792	0.0864819	0.104689	0.134274	0.10924	0.0728268	0.0364134	0.0318617	0.0250342	--
Unigene0001401	468	54	51	57	52	43	72	63	75	102	56	68	62	34	40	0.348991	0.329603	0.368379	0.336065	0.2779	0.465321	0.407156	0.48471	0.659205	0.361917	0.43947	0.400693	0.219735	0.258512	--
Unigene0001402	814	106	201	142	2	181	113	360	64	44	19	97	280	206	108	0.393865	0.746858	0.527631	0.00743142	0.672544	0.419875	1.33766	0.237806	0.163491	0.0705985	0.360424	1.0404	0.765437	0.401297	--
Unigene0001403	1090	1023	895	918	912	735	736	583	734	983	626	1211	885	724	649	2.83867	2.48349	2.54731	2.53067	2.03952	2.04229	1.61774	2.03674	2.72768	1.73706	3.36035	2.45574	2.00899	1.80088	sp|Q969U7|PSMG2_HUMAN
Unigene0001404	1184	2	1	0	3	1	8	1	1	4	1	2	3	0	0	0.0051091	0.00255455	0	0.00766366	0.00255455	0.0204364	0.00255455	0.00255455	0.0102182	0.00255455	0.0051091	0.00766366	0	0	--
Unigene0001405	226	2	2	6	0	3	9	7	5	11	11	9	3	3	2	0.0267663	0.0267663	0.0802988	0	0.0401494	0.120448	0.093682	0.0669157	0.147215	0.147215	0.120448	0.0401494	0.0401494	0.0267663	--
Unigene0001406	3836	460	523	534	462	646	517	434	705	701	1062	692	518	471	596	0.362698	0.412372	0.421046	0.364275	0.509355	0.407641	0.342198	0.555875	0.552721	0.83736	0.545625	0.40843	0.371372	0.469931	sp|Q96CS4|ZN689_HUMAN
Unigene0001407	1083	103	58	65	13	52	21	76	36	55	33	19	51	72	51	0.287657	0.161982	0.181531	0.0363062	0.145225	0.0586485	0.212252	0.10054	0.153603	0.092162	0.053063	0.142432	0.201081	0.142432	sp|P08548|LIN1_NYCCO
Unigene0001408	898	88	62	26	16	13	37	76	48	38	10	42	77	55	29	0.296396	0.208825	0.0875716	0.0538902	0.0437858	0.124621	0.255979	0.161671	0.127989	0.0336814	0.141462	0.259347	0.185248	0.097676	sp|O00370|LORF2_HUMAN
Unigene0001409	429	2	2	0	0	0	33	8	8	20	12	5	2	4	2	0.0141006	0.0141006	0	0	0	0.232661	0.0564026	0.0564026	0.141006	0.0846039	0.0352516	0.0141006	0.0282013	0.0141006	--
Unigene0001410	414	12	12	12	48	5	2	4	36	30	24	27	5	7	6	0.0876693	0.0876693	0.0876693	0.350677	0.0365289	0.0146115	0.0292231	0.263008	0.219173	0.175339	0.197256	0.0365289	0.0511404	0.0438346	--
Unigene0001411	2045	118	229	184	60	299	263	368	358	359	355	271	245	165	197	0.174524	0.338695	0.272139	0.088741	0.442226	0.388981	0.544278	0.529488	0.530967	0.525051	0.400814	0.362359	0.244038	0.291366	sp|P70213|FV1_MOUSE
Unigene0001412	3283	376	379	301	43	377	65	658	102	100	81	297	364	466	256	0.346404	0.349168	0.277308	0.0396154	0.347326	0.0598837	0.606208	0.0939714	0.0921288	0.0746243	0.273623	0.335349	0.42932	0.23585	--
Unigene0001413	750	25	24	19	18	8	15	8	55	22	17	13	11	10	8	0.10082	0.0967869	0.0766229	0.0725901	0.0322623	0.0604918	0.0322623	0.221803	0.0887213	0.0685574	0.0524262	0.0443606	0.0403279	0.0322623	--
Unigene0001414	467	49	50	14	1	3	3	48	28	59	0	4	0	14	8	0.317355	0.323832	0.0906729	0.00647664	0.0194299	0.0194299	0.310879	0.181346	0.382122	0	0.0259065	0	0.0906729	0.0518131	sp|P08548|LIN1_NYCCO
Unigene0001415	456	23	30	4	1	20	12	88	30	31	5	10	36	23	15	0.152556	0.198986	0.0265315	0.00663287	0.132657	0.0795945	0.583693	0.198986	0.205619	0.0331644	0.0663287	0.238783	0.152556	0.0994931	sp|P11369|LORF2_MOUSE
Unigene0001416	534	15	17	27	6	32	24	29	48	26	61	69	27	29	16	0.0849604	0.0962884	0.152929	0.0339841	0.181249	0.135937	0.164257	0.271873	0.147265	0.345506	0.390818	0.152929	0.164257	0.0906244	sp|O00370|LORF2_HUMAN
Unigene0001417	2110	249	334	373	193	553	161	565	284	215	326	485	370	408	330	0.35693	0.478774	0.534679	0.276657	0.7927	0.230786	0.809902	0.407101	0.308193	0.467306	0.695225	0.530378	0.584849	0.47304	sp|Q96RJ3|TR13C_HUMAN
Unigene0001418	621	23	19	14	6	6	11	17	1	19	1	17	19	10	18	0.112022	0.0925398	0.0681872	0.0292231	0.0292231	0.0535757	0.0827987	0.00487051	0.0925398	0.00487051	0.0827987	0.0925398	0.0487051	0.0876693	sp|P11369|LORF2_MOUSE
Unigene0001419	1131	101	48	69	58	110	70	138	35	128	58	137	128	142	103	0.2701	0.128365	0.184524	0.155107	0.294169	0.187198	0.369048	0.0935991	0.342305	0.155107	0.366374	0.342305	0.379745	0.275449	sp|O00370|LORF2_HUMAN
Unigene0001420	6421	919	1311	720	743	774	451	1470	706	1032	553	868	899	1346	987	0.432892	0.617542	0.339153	0.349988	0.36459	0.212442	0.692438	0.332559	0.48612	0.260489	0.408868	0.423471	0.634029	0.464923	sp|Q9CPY1|RM51_MOUSE
Unigene0001421	1075	128	124	126	164	101	149	121	78	205	141	81	84	57	65	0.360137	0.348883	0.35451	0.461426	0.284171	0.419222	0.340442	0.219459	0.576782	0.396714	0.227899	0.23634	0.160374	0.182882	--
Unigene0001422	971	74	45	73	65	49	73	79	85	74	66	76	62	73	55	0.230504	0.140171	0.227389	0.20247	0.152631	0.227389	0.246079	0.264768	0.230504	0.205585	0.236734	0.193125	0.227389	0.171321	--
Unigene0001423	1218	17	7	18	2	12	43	10	69	67	56	15	6	2	3	0.0422151	0.0173827	0.0446984	0.00496648	0.0297989	0.106779	0.0248324	0.171344	0.166377	0.139062	0.0372486	0.0148995	0.00496648	0.00744973	--
Unigene0001424	990	41	55	43	40	55	30	53	18	81	28	36	23	22	25	0.125261	0.168033	0.131371	0.122206	0.168033	0.0916542	0.161922	0.0549925	0.247466	0.0855439	0.109985	0.0702682	0.0672131	0.0763785	--
Unigene0001425	1285	2	6	2	0	7	104	8	5	42	35	0	2	2	4	0.00470753	0.0141226	0.00470753	0	0.0164764	0.244792	0.0188301	0.0117688	0.0988582	0.0823818	0	0.00470753	0.00470753	0.00941506	--
Unigene0001426	810	0	0	0	0	0	0	0	0	0	0	0	0	0	0	0	0	0	0	0	0	0	0	0	0	0	0	0	0	--
Unigene0001427	481	0	13	5	1	2	12	19	1	2	6	0	4	10	3	0	0.0817457	0.0314406	0.00628813	0.0125763	0.0754575	0.119474	0.00628813	0.0125763	0.0377288	0	0.0251525	0.0628813	0.0188644	--
Unigene0001428	717	105	160	177	103	105	64	88	66	82	91	58	36	36	6	0.442931	0.674943	0.746656	0.434495	0.442931	0.269977	0.371219	0.278414	0.345908	0.383874	0.244667	0.151862	0.151862	0.0253104	--
Unigene0001429	353	1	0	0	0	0	2	4	2	3	0	1	0	2	1	0.00856824	0	0	0	0	0.0171365	0.034273	0.0171365	0.0257047	0	0.00856824	0	0.0171365	0.00856824	--
Unigene0001430	2102	40	119	119	16	184	209	209	197	200	298	236	174	156	151	0.0575564	0.17123	0.17123	0.0230226	0.264759	0.300732	0.300732	0.283465	0.287782	0.428795	0.339583	0.25037	0.22447	0.217275	sp|P13682|ZNF35_HUMAN
Unigene0001431	1159	19	11	12	7	16	21	9	191	83	131	85	29	20	12	0.0495834	0.0287062	0.0313159	0.0182676	0.0417545	0.0548027	0.0234869	0.498444	0.216601	0.341865	0.221821	0.07568	0.0521931	0.0313159	--
Unigene0001432	400	2	3	5	1	14	7	12	17	17	12	11	16	6	4	0.0151229	0.0226844	0.0378074	0.00756147	0.105861	0.0529303	0.0907377	0.128545	0.128545	0.0907377	0.0831762	0.120984	0.0453688	0.0302459	--
Unigene0001433	240	4	0	0	0	0	4	4	3	6	2	1	2	1	0	0.0504098	0	0	0	0	0.0504098	0.0504098	0.0378074	0.0756147	0.0252049	0.0126025	0.0252049	0.0126025	0	--
Unigene0001434	652	13	22	33	3	51	30	34	31	36	58	39	32	21	30	0.0603062	0.102057	0.153085	0.0139168	0.236586	0.139168	0.157724	0.143807	0.167002	0.269059	0.180919	0.148446	0.0974178	0.139168	--
Unigene0001435	504	7	5	11	6	6	4	17	1	8	3	6	8	5	5	0.0420082	0.0300058	0.0660129	0.036007	0.036007	0.0240047	0.10202	0.00600117	0.0480094	0.0180035	0.036007	0.0480094	0.0300058	0.0300058	--
Unigene0001436	5383	429	662	655	424	979	856	690	701	952	988	665	681	672	601	0.241046	0.371963	0.36803	0.238236	0.550079	0.480968	0.387696	0.393876	0.534908	0.555135	0.373649	0.382639	0.377582	0.337689	sp|Q1ED39|KNOP1_HUMAN
Unigene0001437	279	30	20	4	6	11	15	41	31	33	11	18	21	13	13	0.325225	0.216816	0.0433633	0.0650449	0.119249	0.162612	0.444474	0.336065	0.357747	0.119249	0.195135	0.227657	0.140931	0.140931	--
Unigene0001438	256	4	0	4	7	3	1	2	0	0	3	0	2	0	1	0.0472592	0	0.0472592	0.0827036	0.0354444	0.0118148	0.0236296	0	0	0.0354444	0	0.0236296	0	0.0118148	sp|P11369|LORF2_MOUSE
Unigene0001439	263	2	4	1	2	2	4	7	5	10	2	0	8	8	5	0.0230007	0.0460014	0.0115003	0.0230007	0.0230007	0.0460014	0.0805024	0.0575017	0.115003	0.0230007	0	0.0920027	0.0920027	0.0575017	--
Unigene0001440	860	38	11	8	9	5	20	25	10	18	4	51	49	24	32	0.133645	0.0386866	0.0281357	0.0316527	0.0175848	0.0703393	0.0879241	0.0351696	0.0633054	0.0140679	0.179365	0.172331	0.0844071	0.112543	sp|Q9UN81|LORF1_HUMAN
Unigene0001441	538	6	34	9	1	11	8	27	38	59	12	25	22	41	24	0.0337315	0.191145	0.0505972	0.00562191	0.061841	0.0449753	0.151792	0.213633	0.331693	0.067463	0.140548	0.123682	0.230498	0.134926	sp|Q9UN81|LORF1_HUMAN
Unigene0001442	372	13	13	8	6	9	30	18	24	36	20	29	27	14	16	0.105698	0.105698	0.0650449	0.0487837	0.0731755	0.243918	0.146351	0.195135	0.292702	0.162612	0.235788	0.219527	0.113829	0.13009	sp|Q9UN81|LORF1_HUMAN
Unigene0001443	753	189	289	229	21	200	512	642	288	422	192	343	457	284	160	0.75916	1.16083	0.919829	0.0843511	0.803344	2.05656	2.57873	1.15682	1.69506	0.77121	1.37773	1.83564	1.14075	0.642675	sp|Q9UN81|LORF1_HUMAN
Unigene0001444	420	16	10	4	8	7	8	11	9	17	5	2	7	9	12	0.115222	0.072014	0.0288056	0.0576112	0.0504098	0.0576112	0.0792154	0.0648126	0.122424	0.036007	0.0144028	0.0504098	0.0648126	0.0864168	--
Unigene0001445	1842	336	353	257	61	237	640	888	547	761	214	700	695	603	306	0.551717	0.579631	0.421998	0.100163	0.389157	1.05089	1.45811	0.898182	1.24957	0.351391	1.14941	1.1412	0.990134	0.502456	sp|O00370|LORF2_HUMAN
Unigene0001446	1396	82	62	100	58	20	584	28	93	395	80	273	202	187	177	0.177662	0.13433	0.216661	0.125663	0.0433322	1.2653	0.0606651	0.201495	0.855811	0.173329	0.591485	0.437655	0.405156	0.38349	sp|Q9UN81|LORF1_HUMAN
Unigene0001447	731	48	100	73	51	136	218	100	109	216	304	67	75	78	110	0.198605	0.413761	0.302045	0.211018	0.562714	0.901998	0.413761	0.450999	0.893723	1.25783	0.27722	0.31032	0.322733	0.455137	--
Unigene0001448	2848	76	188	369	280	90	1565	38	173	658	424	99	100	48	105	0.0807124	0.199657	0.39188	0.297361	0.0955804	1.66204	0.0403562	0.183727	0.698799	0.45029	0.105138	0.1062	0.0509762	0.11151	sp|Q8N5C1|FA26E_HUMAN
Unigene0001449	420	67	76	63	43	75	144	147	102	148	93	87	91	75	33	0.482494	0.547307	0.453688	0.30966	0.540105	1.037	1.05861	0.734543	1.06581	0.66973	0.626522	0.655328	0.540105	0.237646	sp|Q7JQ07|MOS1T_DROMA
Unigene0001450	230	85	63	63	89	33	58	19	128	95	60	94	81	39	43	1.11778	0.828474	0.828474	1.17038	0.433963	0.762723	0.249857	1.68325	1.24929	0.789023	1.23614	1.06518	0.512865	0.565467	--
Unigene0001451	226	13	9	15	20	12	9	14	8	13	12	5	10	6	5	0.173981	0.120448	0.200747	0.267663	0.160598	0.120448	0.187364	0.107065	0.173981	0.160598	0.0669157	0.133831	0.0802988	0.0669157	--
Unigene0001452	504	86	61	111	217	61	120	25	133	143	131	169	85	55	57	0.516101	0.366071	0.66613	1.30225	0.366071	0.72014	0.150029	0.798156	0.858167	0.786153	1.0142	0.510099	0.330064	0.342067	--
Unigene0001453	422	3	2	0	0	0	1	12	2	4	1	0	1	9	8	0.0215018	0.0143345	0	0	0	0.00716727	0.0860073	0.0143345	0.0286691	0.00716727	0	0.00716727	0.0645055	0.0573382	sp|O00370|LORF2_HUMAN
Unigene0001454	316	142	110	52	13	31	61	204	64	154	19	58	106	80	22	1.35915	1.05286	0.497717	0.124429	0.296716	0.583861	1.95258	0.612575	1.47401	0.181858	0.555146	1.01458	0.765719	0.210573	sp|O00370|LORF2_HUMAN
Unigene0001455	392	5	2	6	0	0	2	2	15	14	2	6	9	17	14	0.0385789	0.0154316	0.0462947	0	0	0.0154316	0.0154316	0.115737	0.108021	0.0154316	0.0462947	0.0694421	0.131168	0.108021	sp|O00370|LORF2_HUMAN
Unigene0001456	659	5	22	1	5	3	9	31	33	43	7	19	21	23	19	0.0229483	0.100973	0.00458966	0.0229483	0.013769	0.041307	0.14228	0.151459	0.197356	0.0321277	0.0872036	0.096383	0.105562	0.0872036	sp|P11369|LORF2_MOUSE
Unigene0001457	3042	44	111	61	15	81	74	154	121	131	88	106	84	93	83	0.0437482	0.110365	0.0606509	0.0149141	0.0805364	0.0735765	0.153119	0.120307	0.13025	0.0874963	0.105393	0.0835192	0.0924677	0.082525	sp|Q32M78|ZN699_HUMAN
Unigene0001458	414	90	88	56	11	45	123	160	91	149	26	61	74	82	54	0.657519	0.642908	0.409123	0.0803635	0.32876	0.89861	1.16892	0.664825	1.08856	0.18995	0.445652	0.540627	0.599073	0.394512	sp|Q4V348|Z658B_HUMAN
Unigene0001459	254	24	28	27	11	21	18	35	7	15	19	19	24	24	22	0.285788	0.333419	0.321511	0.130986	0.250064	0.214341	0.416774	0.0833548	0.178617	0.226249	0.226249	0.285788	0.285788	0.261972	sp|Q4V348|Z658B_HUMAN
Unigene0001460	617	75	83	98	28	69	92	112	60	109	93	80	112	94	70	0.367657	0.406873	0.480405	0.137259	0.338244	0.450992	0.549034	0.294125	0.534328	0.455894	0.392167	0.549034	0.460796	0.343146	sp|Q5TYW1|ZN658_HUMAN
Unigene0001461	321	4	4	3	3	5	18	16	7	9	17	16	2	3	3	0.0376896	0.0376896	0.0282672	0.0282672	0.047112	0.169603	0.150758	0.0659568	0.0848016	0.160181	0.150758	0.0188448	0.0282672	0.0282672	--
Unigene0001462	306	0	0	2	0	1	6	5	1	4	11	1	0	0	1	0	0	0.0197686	0	0.00988428	0.0593057	0.0494214	0.00988428	0.0395371	0.108727	0.00988428	0	0	0.00988428	--
Unigene0001463	595	4	14	10	0	10	25	33	20	31	7	20	25	31	26	0.0203334	0.0711668	0.0508334	0	0.0508334	0.127084	0.16775	0.101667	0.157584	0.0355834	0.101667	0.127084	0.157584	0.132167	--
Unigene0001464	284	0	1	0	0	4	0	3	4	0	5	3	1	0	1	0	0.01065	0	0	0.0425998	0	0.0319499	0.0425998	0	0.0532498	0.0319499	0.01065	0	0.01065	--
Unigene0001465	4304	2255	3194	2801	1247	2095	2183	2267	1444	2549	2008	2958	2358	2977	2371	1.58468	2.24455	1.96837	0.876316	1.47224	1.53408	1.59311	1.01476	1.79128	1.4111	2.0787	1.65706	2.09205	1.66619	sp|Q95KA2|OPTN_MACFA
Unigene0001466	281	3	3	0	0	2	6	5	4	6	1	14	3	11	16	0.032291	0.032291	0	0	0.0215273	0.064582	0.0538183	0.0430547	0.064582	0.0107637	0.150691	0.032291	0.1184	0.172219	sp|O00370|LORF2_HUMAN
Unigene0001467	2138	111	153	122	101	141	235	180	101	217	183	80	74	92	104	0.15703	0.216446	0.172591	0.142883	0.19947	0.33245	0.254643	0.142883	0.306986	0.258887	0.113175	0.104686	0.130151	0.147127	--
Unigene0001468	5430	607	680	645	205	545	848	880	497	1093	669	710	531	591	533	0.338108	0.37877	0.359274	0.114188	0.303573	0.472348	0.490173	0.276836	0.608817	0.372643	0.39548	0.295775	0.329196	0.296889	sp|Q96SE7|ZN347_HUMAN
Unigene0001469	5457	59	137	69	13	156	273	319	235	262	203	186	270	356	265	0.0327013	0.0759334	0.0382438	0.00720536	0.0864643	0.151313	0.176808	0.130251	0.145216	0.112514	0.103092	0.14965	0.197316	0.146879	--
Unigene0001470	250	3	0	2	1	2	3	10	5	5	9	5	10	7	2	0.0362951	0	0.0241967	0.0120984	0.0241967	0.0362951	0.120984	0.0604918	0.0604918	0.108885	0.0604918	0.120984	0.0846885	0.0241967	--
Unigene0001471	235	0	1	0	0	0	4	1	3	3	3	3	2	2	5	0	0.0128706	0	0	0	0.0514824	0.0128706	0.0386118	0.0386118	0.0386118	0.0386118	0.0257412	0.0257412	0.064353	sp|P11369|LORF2_MOUSE
Unigene0001472	639	121	118	102	42	68	88	129	70	138	41	117	124	117	66	0.572731	0.558531	0.482798	0.198799	0.321866	0.416532	0.610598	0.331332	0.653198	0.194066	0.553798	0.586931	0.553798	0.312399	sp|O00370|LORF2_HUMAN
Unigene0001473	1186	1035	771	324	52	221	609	1458	781	1140	170	559	1031	850	252	2.6395	1.96624	0.826279	0.132613	0.563604	1.5531	3.71826	1.99174	2.90728	0.433541	1.42559	2.6293	2.16771	0.642661	sp|O00370|LORF2_HUMAN
Unigene0001474	284	43	35	24	1	14	34	54	41	36	16	18	69	50	21	0.457948	0.372749	0.255599	0.01065	0.149099	0.362099	0.575098	0.436648	0.383399	0.170399	0.191699	0.734847	0.532498	0.223649	sp|O00370|LORF2_HUMAN
Unigene0001475	286	5	6	6	2	1	1	4	4	2	0	5	5	7	2	0.0528774	0.0634529	0.0634529	0.021151	0.0105755	0.0105755	0.0423019	0.0423019	0.021151	0	0.0528774	0.0528774	0.0740284	0.021151	--
Unigene0001476	279	10	11	7	7	6	29	31	24	18	31	10	14	13	10	0.108408	0.119249	0.0758858	0.0758858	0.0650449	0.314384	0.336065	0.26018	0.195135	0.336065	0.108408	0.151772	0.140931	0.108408	--
Unigene0001477	448	3	6	3	0	4	6	21	3	5	4	0	13	3	4	0.0202539	0.0405079	0.0202539	0	0.0270053	0.0405079	0.141778	0.0202539	0.0337566	0.0270053	0	0.0877671	0.0202539	0.0270053	--
Unigene0001478	1027	2	6	5	0	15	33	65	26	20	30	34	14	19	14	0.00589015	0.0176704	0.0147254	0	0.0441761	0.0971874	0.19143	0.0765719	0.0589014	0.0883522	0.100132	0.041231	0.0559564	0.041231	--
Unigene0001479	2395	226	137	147	121	97	204	107	87	295	85	73	157	102	113	0.28541	0.173014	0.185643	0.152808	0.122499	0.257627	0.135128	0.10987	0.372549	0.107345	0.09219	0.198272	0.128813	0.142705	sp|Q8N6V9|TEX9_HUMAN
Unigene0001480	2801	39	52	36	0	14	245	205	328	245	68	98	116	61	70	0.0421132	0.0561509	0.0388737	0	0.0151175	0.264557	0.221364	0.354183	0.264557	0.0734281	0.105823	0.12526	0.0658693	0.0755877	sp|P08548|LIN1_NYCCO
Unigene0001481	234	5	0	3	0	2	6	11	0	2	2	1	1	0	2	0.064628	0	0.0387768	0	0.0258512	0.0775536	0.142182	0	0.0258512	0.0258512	0.0129256	0.0129256	0	0.0258512	--
Unigene0001482	397	2	0	2	0	2	6	9	9	13	7	2	7	5	2	0.0152372	0	0.0152372	0	0.0152372	0.0457117	0.0685675	0.0685675	0.099042	0.0533303	0.0152372	0.0533303	0.0380931	0.0152372	--
Unigene0001483	407	7	16	10	2	7	13	40	16	37	23	13	10	19	10	0.05202	0.118903	0.0743142	0.0148628	0.05202	0.0966085	0.297257	0.118903	0.274963	0.170923	0.0966085	0.0743142	0.141197	0.0743142	--
Unigene0001484	374	10	2	6	1	2	27	1	4	16	10	0	0	0	6	0.0808714	0.0161743	0.0485228	0.00808714	0.0161743	0.218353	0.00808714	0.0323485	0.129394	0.0808714	0	0	0	0.0485228	--
Unigene0001485	1066	96	98	30	23	42	57	126	89	98	29	46	67	74	46	0.272383	0.278058	0.0851198	0.0652585	0.119168	0.161728	0.357503	0.252522	0.278058	0.0822824	0.130517	0.190101	0.209962	0.130517	--
Unigene0001486	301	20	39	33	8	58	35	51	27	34	9	26	40	32	28	0.200969	0.39189	0.331599	0.0803878	0.582811	0.351696	0.512472	0.271309	0.341648	0.0904362	0.26126	0.401939	0.321551	0.281357	sp|Q6ZMW2|ZN782_HUMAN
Unigene0001487	1984	80	216	164	11	179	163	522	130	206	83	208	337	318	219	0.121959	0.32929	0.250016	0.0167694	0.272884	0.248492	0.795784	0.198184	0.314045	0.126533	0.317094	0.513753	0.484788	0.333863	sp|Q6ZMW2|ZN782_HUMAN
Unigene0001488	253	3	11	9	0	3	1	9	2	10	2	8	12	12	11	0.0358647	0.131504	0.107594	0	0.0358647	0.0119549	0.107594	0.0239098	0.119549	0.0239098	0.0956392	0.143459	0.143459	0.131504	--
Unigene0001489	953	218	175	205	143	166	370	247	286	379	322	454	271	296	103	0.691879	0.555407	0.65062	0.453847	0.526843	1.17429	0.783918	0.907694	1.20285	1.02195	1.44089	0.860088	0.939432	0.326897	sp|Q53H47|SETMR_HUMAN
Unigene0001490	375	1	1	4	2	0	5	4	1	2	2	7	1	6	1	0.00806557	0.00806557	0.0322623	0.0161311	0	0.0403279	0.0322623	0.00806557	0.0161311	0.0161311	0.056459	0.00806557	0.0483934	0.00806557	sp|Q53H47|SETMR_HUMAN
Unigene0001491	294	1	3	0	1	5	11	5	9	3	7	4	9	1	2	0.0102877	0.0308632	0	0.0102877	0.0514386	0.113165	0.0514386	0.0925895	0.0308632	0.072014	0.0411509	0.0925895	0.0102877	0.0205754	--
Unigene0001492	359	4	2	1	2	2	5	12	17	5	7	6	1	3	4	0.0337002	0.0168501	0.00842504	0.0168501	0.0168501	0.0421252	0.1011	0.143226	0.0421252	0.0589753	0.0505502	0.00842504	0.0252751	0.0337002	--
Unigene0001493	552	6	4	9	0	4	33	37	2	15	10	5	8	4	4	0.032876	0.0219173	0.049314	0	0.0219173	0.180818	0.202735	0.0109587	0.0821899	0.0547933	0.0273966	0.0438346	0.0219173	0.0219173	--
Unigene0001494	3223	1313	1348	1172	814	892	1354	1042	1375	1753	1097	1373	1544	1219	1100	1.23217	1.26502	1.09985	0.763889	0.837088	1.27065	0.977854	1.29035	1.64508	1.02947	1.28848	1.44895	1.14396	1.03228	sp|Q5R4N5|UFM1_PONAB
Unigene0001495	1030	314	128	324	182	96	266	96	449	355	221	516	301	230	147	0.922059	0.375871	0.951424	0.534442	0.281903	0.781108	0.281903	1.31849	1.04246	0.648965	1.51523	0.883885	0.675394	0.431665	sp|Q53H47|SETMR_HUMAN
Unigene0001496	297	3	3	4	0	4	10	24	3	18	3	9	8	5	17	0.0305514	0.0305514	0.0407352	0	0.0407352	0.101838	0.244411	0.0305514	0.183308	0.0305514	0.0916542	0.0814704	0.050919	0.173125	sp|O00370|LORF2_HUMAN
Unigene0001497	1492	5764	3311	4467	8521	5131	4034	1620	5277	5608	4844	11701	2775	2991	3644	11.6848	6.71207	9.05552	17.2738	10.4016	8.17774	3.28407	10.6976	11.3686	9.81978	23.7203	5.62549	6.06337	7.38713	sp|P15981|HA2D_PIG
Unigene0001498	2888	193	160	86	58	140	144	315	107	157	106	157	120	133	111	0.202128	0.167567	0.0900674	0.0607431	0.146621	0.150811	0.329898	0.112061	0.164425	0.111013	0.164425	0.125675	0.13929	0.11625	--
Unigene0001499	1374	56	44	40	36	27	43	21	29	21	24	36	34	34	40	0.123273	0.0968573	0.0880521	0.0792469	0.0594352	0.094656	0.0462273	0.0638378	0.0462273	0.0528313	0.0792469	0.0748443	0.0748443	0.0880521	--
Unigene0001500	3874	1105	1284	925	368	712	1090	825	1010	1495	613	1321	1218	1044	895	0.862718	1.00247	0.722185	0.287313	0.555887	0.851007	0.644111	0.788548	1.16721	0.478594	1.03136	0.950942	0.815093	0.698763	sp|O18883|TXND9_BOVIN
Unigene0001501	4164	80	119	48	2	44	162	385	146	183	35	196	181	216	151	0.0581093	0.0864376	0.0348656	0.00145273	0.0319601	0.117671	0.279651	0.106049	0.132925	0.0254228	0.142368	0.131472	0.156895	0.109681	sp|O00370|LORF2_HUMAN
Unigene0001502	370	8	11	11	0	8	36	22	40	23	24	29	19	14	7	0.0653965	0.0899202	0.0899202	0	0.0653965	0.294284	0.17984	0.326983	0.188015	0.19619	0.237062	0.155317	0.114444	0.057222	--
Unigene0001503	725	14	18	14	13	28	21	52	26	30	19	26	23	26	21	0.0584059	0.0750933	0.0584059	0.054234	0.116812	0.0876088	0.216936	0.108468	0.125155	0.0792651	0.108468	0.0959525	0.108468	0.0876088	--
Unigene0001504	327	6	12	7	4	4	2	6	5	6	10	6	11	2	2	0.0554971	0.110994	0.0647466	0.036998	0.036998	0.018499	0.0554971	0.0462475	0.0554971	0.0924951	0.0554971	0.101745	0.018499	0.018499	--
Unigene0001505	676	31	32	25	18	28	59	49	109	72	83	33	23	16	21	0.138702	0.143176	0.111856	0.0805364	0.125279	0.26398	0.219238	0.487693	0.322146	0.371362	0.14765	0.102908	0.0715879	0.0939591	sp|O00370|LORF2_HUMAN
Unigene0001506	865	34	13	0	4	7	19	45	19	22	9	7	21	20	12	0.118886	0.0454563	0	0.0139865	0.0244764	0.0664361	0.157349	0.0664361	0.076926	0.0314697	0.0244764	0.0734293	0.0699327	0.0419596	sp|P11369|LORF2_MOUSE
Unigene0001507	576	13	34	33	34	29	47	58	39	27	53	33	21	25	13	0.0682633	0.178535	0.173284	0.178535	0.15228	0.246798	0.304559	0.20479	0.141778	0.278304	0.173284	0.110271	0.131276	0.0682633	--
Unigene0001508	741	71	50	16	8	15	13	28	23	19	10	9	8	18	16	0.289805	0.204088	0.0653083	0.0326541	0.0612265	0.053063	0.114289	0.0938806	0.0775536	0.0408177	0.0367359	0.0326541	0.0734718	0.0653083	--
Unigene0001509	936	4	9	6	0	0	46	59	28	27	32	16	3	4	7	0.0129256	0.0290826	0.0193884	0	0	0.148644	0.190653	0.0904792	0.0872478	0.103405	0.0517024	0.0096942	0.0129256	0.0226198	--
Unigene0001510	1788	44	46	34	0	48	2	154	26	18	5	42	35	21	11	0.0744306	0.0778138	0.0575146	0	0.081197	0.00338321	0.260507	0.0439817	0.0304489	0.00845802	0.0710474	0.0592062	0.0355237	0.0186077	--
Unigene0001511	1430	61	60	29	9	47	176	194	114	169	67	83	76	90	73	0.129021	0.126906	0.0613378	0.0190359	0.0994096	0.372257	0.410329	0.241121	0.357451	0.141712	0.175553	0.160747	0.190359	0.154402	sp|Q9UN81|LORF1_HUMAN
Unigene0001512	2281	1223	1117	815	42	647	1837	2781	1239	1814	505	1351	1694	1399	810	1.62169	1.48113	1.08068	0.0556917	0.857917	2.43585	3.68759	1.6429	2.40535	0.669626	1.79142	2.24623	1.85506	1.07405	sp|O00370|LORF2_HUMAN
Unigene0001513	599	8	13	15	2	14	76	58	79	74	75	57	55	33	17	0.0403952	0.0656422	0.075741	0.0100988	0.0706916	0.383754	0.292865	0.398902	0.373655	0.378705	0.287816	0.277717	0.16663	0.0858398	--
Unigene0001514	791	159	139	135	49	91	229	281	164	316	68	232	257	144	85	0.607977	0.531502	0.516207	0.187364	0.347962	0.87564	1.07447	0.627096	1.20831	0.260015	0.887111	0.982705	0.550621	0.325019	sp|Q9UN81|LORF1_HUMAN
Unigene0001515	1679	340	415	161	10	173	649	1638	771	904	174	637	736	546	325	0.612484	0.747591	0.290029	0.0180142	0.311646	1.16912	2.95073	1.3889	1.62849	0.313448	1.14751	1.32585	0.983577	0.585462	sp|Q9UN81|LORF1_HUMAN
Unigene0001516	1680	26	11	26	0	24	60	76	49	94	49	20	19	20	21	0.0468091	0.0198039	0.0468091	0	0.0432084	0.108021	0.136827	0.0882172	0.169233	0.0882172	0.036007	0.0342067	0.036007	0.0378074	--
Unigene0001517	728	61	74	50	33	54	82	100	57	76	90	72	66	63	31	0.253434	0.307445	0.207733	0.137104	0.224351	0.340682	0.415466	0.236815	0.315754	0.373919	0.299135	0.274207	0.261743	0.128794	sp|Q80TC5|POGK_MOUSE
Unigene0001518	631	17	8	7	15	8	15	13	3	15	15	21	14	29	15	0.0814866	0.0383466	0.0335533	0.0718999	0.0383466	0.0718999	0.0623133	0.01438	0.0718999	0.0718999	0.10066	0.0671066	0.139006	0.0718999	sp|Q9P215|POGK_HUMAN
Unigene0001519	1168	468	379	422	250	431	644	735	498	588	595	549	450	577	320	1.21191	0.981438	1.09279	0.647386	1.11609	1.66767	1.90332	1.28959	1.52265	1.54078	1.42166	1.1653	1.49417	0.828655	sp|Q9P215|POGK_HUMAN
Unigene0001520	951	119	133	130	119	174	210	168	194	286	294	152	139	198	104	0.378471	0.422997	0.413456	0.378471	0.553395	0.66789	0.534312	0.617003	0.909603	0.935047	0.483425	0.44208	0.629725	0.330765	--
Unigene0001521	518	13	15	8	8	4	11	5	2	12	2	3	5	8	7	0.0759067	0.0875846	0.0467118	0.0467118	0.0233559	0.0642287	0.0291949	0.011678	0.0700677	0.011678	0.0175169	0.0291949	0.0467118	0.0408728	--
Unigene0001522	419	3	16	13	8	18	21	18	23	6	28	9	22	10	6	0.0216558	0.115497	0.0938417	0.0577487	0.129935	0.15159	0.129935	0.166028	0.0433115	0.202121	0.0649673	0.158809	0.0721859	0.0433115	--
Unigene0001523	2129	417	439	276	46	247	65	949	130	128	78	144	308	497	311	0.592416	0.623671	0.392103	0.0653504	0.350903	0.092343	1.34821	0.184686	0.181845	0.110812	0.204575	0.437564	0.706069	0.441826	--
Unigene0001524	455	9	10	15	3	5	70	16	18	20	23	13	16	12	14	0.059827	0.0664745	0.0997117	0.0199423	0.0332372	0.465321	0.106359	0.119654	0.132949	0.152891	0.0864168	0.106359	0.0797694	0.0930643	sp|O00370|LORF2_HUMAN
Unigene0001525	534	351	254	143	69	93	249	553	277	580	82	365	258	262	81	1.98807	1.43866	0.809956	0.390818	0.526754	1.41034	3.13221	1.56893	3.28513	0.46445	2.06737	1.46132	1.48397	0.458786	sp|O00370|LORF2_HUMAN
Unigene0001526	560	5	4	2	1	8	15	6	23	23	43	2	1	1	4	0.0270053	0.0216042	0.0108021	0.00540105	0.0432084	0.0810158	0.0324063	0.124224	0.124224	0.232245	0.0108021	0.00540105	0.00540105	0.0216042	sp|P11369|LORF2_MOUSE
Unigene0001527	575	3	0	0	0	0	0	0	0	0	0	0	0	0	0	0.0157805	0	0	0	0	0	0	0	0	0	0	0	0	0	--
Unigene0001528	2570	1381	1405	726	83	434	1641	4338	2003	2517	435	1749	2089	1817	941	1.62528	1.65352	0.854417	0.0976813	0.510767	1.93126	5.10532	2.3573	2.96221	0.511944	2.05837	2.45851	2.1384	1.10745	sp|P08548|LIN1_NYCCO
Unigene0001529	217	1	1	2	0	0	2	8	0	2	0	2	2	6	4	0.0139382	0.0139382	0.0278764	0	0	0.0278764	0.111506	0	0.0278764	0	0.0278764	0.0278764	0.0836292	0.0557528	sp|P11369|LORF2_MOUSE
Unigene0001530	2078	83	68	46	53	74	104	187	74	100	134	67	37	70	51	0.120809	0.098976	0.0669543	0.077143	0.107709	0.151375	0.272184	0.107709	0.145553	0.195041	0.0975204	0.0538546	0.101887	0.074232	--
Unigene0001531	291	59	33	22	30	36	18	28	15	38	7	25	9	12	14	0.613233	0.342995	0.228663	0.311813	0.374176	0.187088	0.291026	0.155907	0.394964	0.0727564	0.259844	0.093544	0.124725	0.145513	--
Unigene0001532	511	3	7	3	1	4	4	15	5	4	13	4	5	4	6	0.0177569	0.0414327	0.0177569	0.00591896	0.0236758	0.0236758	0.0887844	0.0295948	0.0236758	0.0769465	0.0236758	0.0295948	0.0236758	0.0355138	--
Unigene0001533	573	4	4	3	0	2	0	61	26	15	2	6	15	9	14	0.0211141	0.0211141	0.0158355	0	0.010557	0	0.321989	0.137241	0.0791777	0.010557	0.0316711	0.0791777	0.0475066	0.0738992	sp|O00370|LORF2_HUMAN
Unigene0001534	1027	0	3	4	2	3	29	2	133	36	54	53	16	4	7	0	0.00883522	0.0117803	0.00589015	0.00883522	0.0854071	0.00589015	0.391695	0.106023	0.159034	0.156089	0.0471212	0.0117803	0.0206155	--
Unigene0001535	496	9	10	5	4	10	17	9	26	10	10	6	3	3	2	0.0548817	0.0609796	0.0304898	0.0243918	0.0609796	0.103665	0.0548817	0.158547	0.0609796	0.0609796	0.0365878	0.0182939	0.0182939	0.0121959	--
Unigene0001536	584	34	41	23	24	41	17	19	44	54	20	34	63	34	57	0.176089	0.212343	0.119119	0.124298	0.212343	0.0880446	0.0984027	0.22788	0.279671	0.103582	0.176089	0.326283	0.176089	0.295208	sp|O00370|LORF2_HUMAN
Unigene0001537	408	15	4	11	3	3	6	9	7	4	7	7	3	5	6	0.111198	0.0296528	0.0815453	0.0222396	0.0222396	0.0444793	0.0667189	0.0518925	0.0296528	0.0518925	0.0518925	0.0222396	0.037066	0.0444793	--
Unigene0001538	991	13	8	14	0	6	24	52	14	34	21	10	18	29	19	0.0396768	0.0244165	0.0427288	0	0.0183123	0.0732494	0.158707	0.0427288	0.10377	0.0640932	0.0305206	0.054937	0.0885097	0.0579891	--
Unigene0001539	234	5	0	0	0	0	1	0	0	0	0	9	19	3	1	0.064628	0	0	0	0	0.0129256	0	0	0	0	0.11633	0.245586	0.0387768	0.0129256	--
Unigene0001540	3086	152	139	77	100	138	86	151	90	158	153	106	143	202	165	0.148975	0.136234	0.0754677	0.09801	0.135254	0.0842886	0.147995	0.088209	0.154856	0.149955	0.103891	0.140154	0.19798	0.161717	sp|P11369|LORF2_MOUSE
Unigene0001541	321	6	5	2	2	4	5	18	1	6	14	1	2	2	1	0.0565344	0.047112	0.0188448	0.0188448	0.0376896	0.047112	0.169603	0.0094224	0.0565344	0.131914	0.0094224	0.0188448	0.0188448	0.0094224	--
Unigene0001542	1001	6	18	8	9	3	91	38	49	34	42	15	21	13	15	0.0181294	0.0543882	0.0241725	0.0271941	0.0090647	0.274963	0.11482	0.148057	0.102733	0.126906	0.0453235	0.0634529	0.0392804	0.0453235	--
Unigene0001543	280	17	15	16	4	16	37	42	14	24	22	12	18	29	23	0.183636	0.162032	0.172834	0.0432084	0.172834	0.399678	0.453688	0.151229	0.259251	0.237646	0.129625	0.194438	0.313261	0.248448	--
Unigene0001544	633	14	41	19	9	10	78	14	51	90	92	34	21	37	35	0.0668945	0.195905	0.0907855	0.0430036	0.0477818	0.372698	0.0668945	0.243687	0.430036	0.439593	0.162458	0.100342	0.176793	0.167236	--
Unigene0001545	1033	44	40	2	2	6	2	38	42	15	2	2	48	33	21	0.128831	0.117119	0.00585593	0.00585593	0.0175678	0.00585593	0.111263	0.122975	0.0439195	0.00585593	0.00585593	0.140542	0.0966229	0.0614873	--
Unigene0001546	1315	82	158	127	19	116	109	142	96	175	136	136	156	145	143	0.188606	0.363411	0.292109	0.0437013	0.266808	0.250707	0.32661	0.220807	0.402512	0.312809	0.312809	0.358811	0.33351	0.32891	sp|Q8NA42|ZN383_HUMAN
Unigene0001547	662	32	7	17	39	12	2	8	48	41	59	113	34	23	35	0.146204	0.0319821	0.0776707	0.178186	0.0548264	0.00913773	0.0365509	0.219306	0.187324	0.269563	0.516282	0.155341	0.105084	0.15991	--
Unigene0001548	544	24	14	8	18	5	35	15	13	12	12	8	5	6	3	0.133438	0.0778387	0.0444793	0.100078	0.0277995	0.194597	0.0833986	0.0722788	0.0667189	0.0667189	0.0444793	0.0277995	0.0333594	0.0166797	--
Unigene0001549	546	0	2	4	0	3	20	18	7	19	20	8	6	6	4	0	0.0110791	0.0221582	0	0.0166186	0.110791	0.0997117	0.0387768	0.105251	0.110791	0.0443163	0.0332372	0.0332372	0.0221582	--
Unigene0001550	508	34	35	15	20	52	47	105	32	44	37	55	53	74	59	0.202433	0.208387	0.0893087	0.119078	0.309604	0.279834	0.625161	0.190525	0.261972	0.220295	0.327465	0.315558	0.44059	0.351281	--
Unigene0001551	507	17	21	6	0	9	4	18	35	40	2	2	25	14	14	0.101416	0.125279	0.035794	0	0.0536909	0.0238626	0.107382	0.208798	0.238626	0.0119313	0.0119313	0.149141	0.0835192	0.0835192	sp|O00370|LORF2_HUMAN
Unigene0001552	816	45	35	20	4	69	55	60	21	75	61	30	29	39	27	0.166797	0.129731	0.0741321	0.0148264	0.255756	0.203863	0.222396	0.0778387	0.277995	0.226103	0.111198	0.107492	0.144558	0.100078	--
Unigene0001553	758	134	102	124	71	102	278	224	140	228	237	144	135	98	31	0.53469	0.407003	0.494788	0.283306	0.407003	1.10928	0.89381	0.558631	0.909771	0.945683	0.574592	0.53868	0.391042	0.123697	sp|Q7JQ07|MOS1T_DROMA
Unigene0001554	277	0	0	0	0	0	0	0	0	0	0	0	0	0	0	0	0	0	0	0	0	0	0	0	0	0	0	0	0	--
Unigene0001555	418	12	11	11	6	2	6	11	13	14	4	8	13	8	7	0.0868303	0.0795945	0.0795945	0.0434152	0.0144717	0.0434152	0.0795945	0.0940662	0.101302	0.0289434	0.0578869	0.0940662	0.0578869	0.050651	--
Unigene0001556	325	9	25	10	2	16	7	32	14	18	4	8	17	10	5	0.0837579	0.232661	0.0930643	0.0186129	0.148903	0.065145	0.297806	0.13029	0.167516	0.0372257	0.0744514	0.158209	0.0930643	0.0465321	sp|O00370|LORF2_HUMAN
Unigene0001557	378	88	62	75	151	56	30	73	20	37	42	35	22	30	34	0.704137	0.496097	0.600117	1.20824	0.448087	0.240047	0.584114	0.160031	0.296058	0.336065	0.280055	0.176034	0.240047	0.272053	--
Unigene0001558	436	19	15	10	13	17	13	9	6	6	7	12	9	14	6	0.131805	0.104057	0.0693713	0.0901827	0.117931	0.0901827	0.0624342	0.0416228	0.0416228	0.0485599	0.0832456	0.0624342	0.0971198	0.0416228	--
Unigene0001559	2501	164	445	516	1177	86	2951	68	292	1524	1104	367	219	77	354	0.198334	0.538162	0.624026	1.42341	0.104004	3.5688	0.0822359	0.353131	1.84305	1.33512	0.443832	0.264848	0.0931201	0.428111	--
Unigene0001560	557	3	21	26	10	2	25	1	41	35	38	22	6	3	8	0.0162904	0.114033	0.141184	0.0543014	0.0108603	0.135754	0.00543014	0.222636	0.190055	0.206345	0.119463	0.0325809	0.0162904	0.0434411	--
Unigene0001561	1013	102	224	68	30	112	23	149	50	81	81	29	51	224	149	0.304549	0.668813	0.203033	0.0895732	0.334407	0.0686728	0.44488	0.149289	0.241848	0.241848	0.0865875	0.152274	0.668813	0.44488	--
Unigene0001562	1882	264	338	200	169	387	273	362	193	366	501	418	325	467	434	0.424278	0.543205	0.321423	0.271602	0.621953	0.438742	0.581775	0.310173	0.588204	0.805164	0.671774	0.522312	0.750522	0.697488	--
Unigene0001563	951	42	60	41	3	29	45	24	72	110	32	118	101	73	65	0.133578	0.190826	0.130398	0.00954129	0.0922325	0.143119	0.0763303	0.228991	0.349847	0.101774	0.375291	0.321223	0.232171	0.206728	sp|O00370|LORF2_HUMAN
Unigene0001564	645	7	30	1	2	6	7	34	22	33	3	17	41	19	22	0.032825	0.140679	0.00468929	0.00937857	0.0281357	0.032825	0.159436	0.103164	0.154746	0.0140679	0.0797179	0.192261	0.0890964	0.103164	sp|O00370|LORF2_HUMAN
Unigene0001565	470	18	5	10	21	8	5	6	19	10	12	13	17	6	13	0.115835	0.0321765	0.064353	0.135141	0.0514824	0.0321765	0.0386118	0.122271	0.064353	0.0772236	0.0836589	0.1094	0.0386118	0.0836589	--
Unigene0001566	248	7	7	6	5	4	15	4	15	14	3	8	2	4	2	0.0853715	0.0853715	0.0731755	0.0609796	0.0487837	0.182939	0.0487837	0.182939	0.170743	0.0365878	0.0975674	0.0243918	0.0487837	0.0243918	--
Unigene0001567	713	43	34	32	55	19	15	17	14	39	21	41	25	32	36	0.182409	0.14423	0.135746	0.233313	0.0805992	0.0636309	0.072115	0.0593888	0.16544	0.0890833	0.173924	0.106052	0.135746	0.152714	--
Unigene0001568	685	53	45	46	60	31	31	6	122	72	48	80	88	19	41	0.234019	0.198696	0.203111	0.264928	0.136879	0.136879	0.0264928	0.538686	0.317913	0.211942	0.353237	0.38856	0.0838937	0.181034	--
Unigene0001569	345	2	8	6	7	5	9	6	11	10	4	17	4	4	7	0.0175339	0.0701354	0.0526016	0.0613685	0.0438346	0.0789023	0.0526016	0.0964362	0.0876693	0.0350677	0.149038	0.0350677	0.0350677	0.0613685	--
Unigene0001570	668	11	11	2	0	10	2	107	11	2	0	6	25	42	21	0.0498061	0.0498061	0.00905566	0	0.0452783	0.00905566	0.484478	0.0498061	0.00905566	0	0.027167	0.113196	0.190169	0.0950844	--
Unigene0001571	1603	6263	5797	5522	7340	6339	8058	7385	6678	7821	8387	5879	4490	4375	2631	11.8172	10.938	10.4191	13.8493	11.9606	15.2041	13.9342	12.6003	14.7569	15.8248	11.0927	8.47187	8.25488	4.96425	--
Unigene0001572	1110	100	129	83	21	128	7	152	29	18	20	21	53	63	36	0.272486	0.351506	0.226163	0.057222	0.348781	0.019074	0.414178	0.0790208	0.0490474	0.0544971	0.057222	0.144417	0.171666	0.0980948	--
Unigene0001573	740	20	26	19	9	36	11	79	35	38	15	39	45	73	46	0.0817457	0.106269	0.0776584	0.0367855	0.147142	0.0449601	0.322895	0.143055	0.155317	0.0613092	0.159404	0.183928	0.298372	0.188015	--
Unigene0001574	434	70	105	20	1	27	62	496	241	225	15	102	169	146	92	0.487837	0.731755	0.139382	0.0069691	0.188166	0.432084	3.45667	1.67955	1.56805	0.104536	0.710848	1.17778	1.01749	0.641157	sp|O00370|LORF2_HUMAN
Unigene0001575	445	5	4	5	8	5	15	11	6	18	13	12	12	4	14	0.0339841	0.0271873	0.0339841	0.0543746	0.0339841	0.101952	0.0747651	0.040781	0.122343	0.0883588	0.081562	0.081562	0.0271873	0.0951556	--
Unigene0001576	348	4	22	4	0	2	12	20	16	32	2	21	27	22	28	0.0347654	0.19121	0.0347654	0	0.0173827	0.104296	0.173827	0.139062	0.278123	0.0173827	0.182518	0.234666	0.19121	0.243358	sp|P08548|LIN1_NYCCO
Unigene0001577	993	81	41	6	16	89	65	47	36	97	18	31	26	55	31	0.246719	0.124882	0.0182755	0.0487346	0.271086	0.197984	0.143158	0.109653	0.295453	0.0548264	0.0944232	0.0791937	0.167525	0.0944232	--
Unigene0001578	512	6	3	6	2	5	4	9	7	15	23	1	6	3	2	0.0354444	0.0177222	0.0354444	0.0118148	0.029537	0.0236296	0.0531666	0.0413518	0.088611	0.13587	0.0059074	0.0354444	0.0177222	0.0118148	--
Unigene0001579	530	10	13	9	7	20	22	56	23	16	14	15	12	25	11	0.0570677	0.074188	0.051361	0.0399474	0.114135	0.125549	0.319579	0.131256	0.0913084	0.0798948	0.0856016	0.0684813	0.142669	0.0627745	--
Unigene0001580	405	21	8	14	28	4	2	8	19	15	12	13	25	30	28	0.156831	0.059745	0.104554	0.209107	0.0298725	0.0149362	0.059745	0.141894	0.112022	0.0896175	0.0970856	0.186703	0.224044	0.209107	--
Unigene0001581	579	77	52	65	56	31	92	71	66	84	59	64	57	48	61	0.402234	0.271638	0.339548	0.292534	0.161938	0.480591	0.370891	0.344772	0.438801	0.308205	0.334324	0.297757	0.250743	0.318653	--
Unigene0001582	582	92	21	47	88	17	49	3	128	31	103	158	43	30	34	0.478114	0.109135	0.244254	0.457326	0.0883471	0.254648	0.0155907	0.665202	0.161104	0.53528	0.821108	0.223466	0.155907	0.176694	--
Unigene0001583	218	1	2	1	0	0	5	2	2	1	0	0	6	1	1	0.0138743	0.0277485	0.0138743	0	0	0.0693713	0.0277485	0.0277485	0.0138743	0	0	0.0832456	0.0138743	0.0138743	sp|P08548|LIN1_NYCCO
Unigene0001584	2839	240	346	430	141	598	347	365	240	276	405	325	305	236	247	0.255689	0.368618	0.45811	0.150217	0.637092	0.369684	0.388861	0.255689	0.294042	0.431475	0.346246	0.324938	0.251428	0.263147	sp|Q28HE5|S38A6_XENTR
Unigene0001585	713	6	5	7	1	9	44	30	34	20	27	10	16	11	9	0.0254524	0.0212103	0.0296944	0.00424206	0.0381785	0.186651	0.127262	0.14423	0.0848412	0.114536	0.0424206	0.067873	0.0466627	0.0381785	--
Unigene0001586	1723	150	46	98	163	50	108	96	304	156	145	300	167	76	105	0.263313	0.0807493	0.172031	0.286134	0.087771	0.189585	0.16852	0.533648	0.273846	0.254536	0.526626	0.293155	0.133412	0.184319	--
Unigene0001587	3188	293	301	340	179	197	1345	196	694	750	327	675	489	717	575	0.277981	0.285571	0.322572	0.169825	0.186902	1.27606	0.185953	0.658427	0.711556	0.310239	0.640401	0.463935	0.680248	0.545527	sp|Q5RCN6|CP4V2_PONAB
Unigene0001588	560	9	10	7	1	6	16	51	12	22	18	2	14	11	7	0.0486095	0.0540105	0.0378074	0.00540105	0.0324063	0.0864168	0.275454	0.0648126	0.118823	0.0972189	0.0108021	0.0756147	0.0594116	0.0378074	--
Unigene0001589	2714	69	125	116	35	110	83	123	45	62	47	44	71	143	108	0.0768963	0.139305	0.129275	0.0390054	0.122588	0.0924985	0.137076	0.0501498	0.0690953	0.0523787	0.0490353	0.0791252	0.159365	0.120359	--
Unigene0001590	4968	511	556	335	224	287	393	767	814	513	441	374	471	541	440	0.311104	0.338501	0.203953	0.136374	0.17473	0.239264	0.466961	0.495575	0.312322	0.268487	0.227697	0.286752	0.329369	0.267878	--
Unigene0001591	718	0	23	17	0	20	18	52	25	14	16	21	11	29	23	0	0.096888	0.0716128	0	0.0842504	0.0758254	0.219051	0.105313	0.0589753	0.0674003	0.0884629	0.0463377	0.122163	0.096888	--
Unigene0001592	9798	866	1000	481	123	333	1640	1911	1667	2197	766	997	1209	1115	1021	0.267329	0.308695	0.148482	0.0379694	0.102795	0.506259	0.589915	0.514594	0.678202	0.23646	0.307768	0.373212	0.344194	0.315177	sp|Q7Z388|D19L4_HUMAN
Unigene0001593	1285	298	33	369	422	123	168	101	44	18	52	996	404	416	254	0.701422	0.0776743	0.86854	0.993289	0.289513	0.395433	0.23773	0.103566	0.0423678	0.122396	2.34435	0.950921	0.979167	0.597857	--
Unigene0001594	2274	113	126	211	150	108	255	149	163	230	247	260	218	247	172	0.150298	0.167589	0.280646	0.199511	0.143648	0.339169	0.198181	0.216802	0.305917	0.328528	0.345819	0.289956	0.328528	0.228773	--
Unigene0001595	4214	464	506	536	278	460	1124	634	1060	1438	1137	841	601	486	601	0.333035	0.36318	0.384713	0.199534	0.330164	0.806749	0.455052	0.760813	1.03212	0.816079	0.603626	0.431366	0.348825	0.431366	--
Unigene0001596	713	12	3	4	6	10	7	19	0	4	6	7	18	23	10	0.0509047	0.0127262	0.0169682	0.0254524	0.0424206	0.0296944	0.0805992	0	0.0169682	0.0254524	0.0296944	0.0763571	0.0975674	0.0424206	sp|P11369|LORF2_MOUSE
Unigene0001597	2395	1173	992	685	596	542	1057	701	868	1230	454	1787	1502	1137	1208	1.48135	1.25277	0.86507	0.752674	0.684479	1.33486	0.885276	1.09618	1.55334	0.573346	2.25676	1.89684	1.43589	1.52555	--
Unigene0001598	646	23	26	7	6	13	31	26	27	22	24	21	16	17	8	0.107687	0.121733	0.0327742	0.0280922	0.0608663	0.145143	0.121733	0.126415	0.103005	0.112369	0.0983226	0.0749124	0.0795945	0.0374562	sp|Q9P215|POGK_HUMAN
Unigene0001599	2749	148	147	107	38	134	140	447	161	231	151	122	186	309	223	0.162837	0.161737	0.117727	0.0418095	0.147434	0.154035	0.491812	0.17714	0.254158	0.166138	0.134231	0.204647	0.339977	0.245356	--
Unigene0001600	2637	433	561	425	335	421	355	398	351	518	430	345	289	388	338	0.496643	0.643456	0.487467	0.384239	0.482879	0.407178	0.456498	0.40259	0.594136	0.493202	0.395708	0.331478	0.445029	0.38768	sp|Q9H5V9|CX056_HUMAN
Unigene0001601	828	16	14	6	14	5	21	32	19	14	37	12	6	24	14	0.0584462	0.0511404	0.0219173	0.0511404	0.0182644	0.0767106	0.116892	0.0694048	0.0511404	0.135157	0.0438346	0.0219173	0.0876693	0.0511404	--
Unigene0001602	1903	75	65	26	0	10	16	202	32	55	28	41	77	86	57	0.119203	0.10331	0.0413239	0	0.0158938	0.0254301	0.321055	0.0508601	0.0874159	0.0445026	0.0651646	0.122382	0.136687	0.0905946	sp|Q4R764|SYCP3_MACFA
Unigene0001603	446	5	1	6	0	2	25	4	37	12	24	21	9	2	5	0.033908	0.00678159	0.0406895	0	0.0135632	0.16954	0.0271264	0.250919	0.0813791	0.162758	0.142413	0.0610343	0.0135632	0.033908	--
Unigene0001604	718	27	14	20	0	2	20	82	36	36	15	0	0	0	0	0.113738	0.0589753	0.0842504	0	0.00842504	0.0842504	0.345427	0.151651	0.151651	0.0631878	0	0	0	0	--
Unigene0001605	2070	732	751	565	255	555	248	532	192	339	235	274	434	350	346	1.06956	1.09733	0.825552	0.372594	0.810941	0.362366	0.777334	0.280542	0.495331	0.343371	0.400356	0.634141	0.511404	0.505559	sp|Q0VCJ7|RERG_BOVIN
Unigene0001606	2519	192	256	178	89	164	250	135	250	423	122	321	251	206	227	0.230536	0.307382	0.213726	0.106863	0.196916	0.300178	0.162096	0.300178	0.5079	0.146487	0.385428	0.301378	0.247346	0.272561	sp|Q9H0K6|PUS7L_HUMAN
Unigene0001607	413	7	8	5	0	0	8	10	7	7	2	2	0	5	4	0.0512642	0.0585877	0.0366173	0	0	0.0585877	0.0732346	0.0512642	0.0512642	0.0146469	0.0146469	0	0.0366173	0.0292938	--
Unigene0001608	1976	70	36	35	34	78	53	62	99	147	100	46	51	58	55	0.107146	0.0551039	0.0535732	0.0520425	0.119392	0.0811251	0.0949011	0.151536	0.225007	0.153066	0.0704105	0.0780638	0.0887784	0.0841864	--
Unigene0001609	373	3	4	3	3	3	11	14	2	9	9	6	0	0	1	0.0243265	0.0324353	0.0243265	0.0243265	0.0243265	0.089197	0.113523	0.0162176	0.0729794	0.0729794	0.0486529	0	0	0.00810882	--
Unigene0001610	316	0	0	1	0	3	2	10	2	0	3	3	8	7	8	0	0	0.00957148	0	0.0287145	0.019143	0.0957149	0.019143	0	0.0287145	0.0287145	0.0765719	0.0670004	0.0765719	--
Unigene0001611	1750	44	24	25	0	10	54	159	29	42	12	6	6	12	11	0.0760468	0.0414801	0.0432084	0	0.0172834	0.0933302	0.274806	0.0501218	0.0725901	0.02074	0.01037	0.01037	0.02074	0.0190117	--
Unigene0001612	3395	26	130	132	6	90	123	255	112	99	65	148	149	205	152	0.0231633	0.115816	0.117598	0.00534537	0.0801806	0.10958	0.227178	0.0997803	0.0881986	0.0579082	0.131852	0.132743	0.182634	0.135416	sp|Q6ZVF9|GRIN3_HUMAN
Unigene0001613	3977	194	401	334	40	349	406	945	452	528	323	583	629	553	457	0.147541	0.304969	0.254014	0.0304208	0.265422	0.308771	0.718692	0.343755	0.401555	0.245648	0.443383	0.478367	0.420568	0.347558	sp|Q5R977|F126B_PONAB
Unigene0001614	371	12	8	0	2	3	7	6	1	6	3	3	8	10	6	0.0978304	0.0652203	0	0.0163051	0.0244576	0.0570677	0.0489152	0.00815253	0.0489152	0.0244576	0.0244576	0.0652203	0.0815253	0.0489152	--
Unigene0001615	871	12	8	6	14	31	14	51	27	29	38	6	4	23	12	0.0416706	0.0277804	0.0208353	0.0486157	0.107649	0.0486157	0.1771	0.0937588	0.100704	0.131957	0.0208353	0.0138902	0.0798686	0.0416706	--
Unigene0001616	459	3	10	6	0	2	10	6	8	12	7	2	7	13	10	0.0197686	0.0658952	0.0395371	0	0.013179	0.0658952	0.0395371	0.0527162	0.0790742	0.0461266	0.013179	0.0461266	0.0856637	0.0658952	--
Unigene0001617	376	8	1	6	1	0	10	13	7	2	17	37	23	17	10	0.064353	0.00804412	0.0482647	0.00804412	0	0.0804412	0.104574	0.0563088	0.0160882	0.13675	0.297632	0.185015	0.13675	0.0804412	--
Unigene0001618	244	2	0	0	0	0	0	2	0	0	0	0	2	0	1	0.0247917	0	0	0	0	0	0.0247917	0	0	0	0	0.0247917	0	0.0123959	--
Unigene0001619	503	24	19	1	4	8	6	10	4	20	1	0	9	7	5	0.144314	0.114249	0.0060131	0.0240524	0.0481048	0.0360786	0.060131	0.0240524	0.120262	0.0060131	0	0.0541179	0.0420917	0.0300655	--
Unigene0001620	649	54	43	25	10	38	5	31	10	21	7	12	15	35	25	0.251661	0.200397	0.11651	0.0466038	0.177095	0.0233019	0.144472	0.0466038	0.0978681	0.0326227	0.0559246	0.0699058	0.163113	0.11651	--
Unigene0001621	370	10	5	4	5	9	8	16	3	4	5	3	4	5	6	0.0817457	0.0408728	0.0326983	0.0408728	0.0735711	0.0653965	0.130793	0.0245237	0.0326983	0.0408728	0.0245237	0.0326983	0.0408728	0.0490474	--
Unigene0001622	374	0	6	1	1	7	4	3	9	4	7	14	4	4	7	0	0.0485228	0.00808714	0.00808714	0.05661	0.0323485	0.0242614	0.0727842	0.0323485	0.05661	0.11322	0.0323485	0.0323485	0.05661	--
Unigene0001623	600	5	17	29	7	16	11	10	5	15	4	6	21	32	13	0.0252049	0.0856967	0.146188	0.0352869	0.0806557	0.0554508	0.0504098	0.0252049	0.0756147	0.0201639	0.0302459	0.105861	0.161311	0.0655328	--
Unigene0001624	3299	1893	2304	2588	855	1224	4304	1041	3240	4676	3378	3058	2037	1774	2379	1.73554	2.11235	2.37273	0.783881	1.12219	3.94599	0.95441	2.9705	4.28705	3.09702	2.80364	1.86756	1.62644	2.18111	sp|Q8N131|PORIM_HUMAN
Unigene0001625	782	28	33	40	30	58	62	70	49	55	72	21	37	49	31	0.108297	0.127636	0.15471	0.116033	0.22433	0.239801	0.270743	0.18952	0.212727	0.278479	0.081223	0.143107	0.18952	0.119901	--
Unigene0001626	263	1	0	0	0	2	0	0	3	5	4	45	2	1	0	0.0115003	0	0	0	0.0230007	0	0	0.034501	0.0575017	0.0460014	0.517515	0.0230007	0.0115003	0	sp|P01728|LV2A_MOUSE
Unigene0001627	498	10	8	5	7	14	2	6	2	6	7	5	7	36	19	0.0607347	0.0485878	0.0303674	0.0425143	0.0850286	0.0121469	0.0364408	0.0121469	0.0364408	0.0425143	0.0303674	0.0425143	0.218645	0.115396	--
Unigene0001628	634	145	157	130	157	121	46	128	71	120	62	49	71	126	108	0.691744	0.748991	0.620184	0.748991	0.577248	0.21945	0.610643	0.338716	0.572477	0.29578	0.233762	0.338716	0.601101	0.51523	--
Unigene0001629	540	1	7	1	3	7	27	9	20	12	15	7	9	6	4	0.00560109	0.0392076	0.00560109	0.0168033	0.0392076	0.151229	0.0504098	0.112022	0.0672131	0.0840164	0.0392076	0.0504098	0.0336065	0.0224044	--
Unigene0001630	723	11	8	22	4	42	16	25	24	32	21	4	4	1	0	0.0460173	0.0334671	0.0920345	0.0167336	0.175702	0.0669342	0.104585	0.100401	0.133868	0.0878511	0.0167336	0.0167336	0.00418339	0	--
Unigene0001631	493	5	14	6	4	22	5	17	11	8	8	3	15	5	8	0.0306753	0.085891	0.0368104	0.0245403	0.134972	0.0306753	0.104296	0.0674858	0.0490806	0.0490806	0.0184052	0.092026	0.0306753	0.0490806	--
Unigene0001632	1284	3262	3705	4578	3373	4660	1402	2501	3285	2847	4465	3210	2684	3612	3074	7.68396	8.72749	10.7839	7.94544	10.9771	3.30255	5.89135	7.73814	6.70639	10.5178	7.56147	6.32243	8.50842	7.24111	sp|P15121|ALDR_HUMAN
Unigene0001633	734	0	2	4	0	26	3	30	7	16	5	17	27	19	20	0	0.00824139	0.0164828	0	0.107138	0.0123621	0.123621	0.0288449	0.0659311	0.0206035	0.0700518	0.111259	0.0782932	0.0824139	--
Unigene0001634	412	8	0	6	8	4	11	0	30	1	15	18	1	5	4	0.0587299	0	0.0440474	0.0587299	0.0293649	0.0807536	0	0.220237	0.00734124	0.110119	0.132142	0.00734124	0.0367062	0.0293649	--
Unigene0001635	6146	833	706	367	103	344	432	910	588	511	164	503	689	680	526	0.409939	0.347439	0.180609	0.0506887	0.16929	0.212597	0.447832	0.289368	0.251475	0.0807082	0.247538	0.339073	0.334644	0.258857	sp|Q8NFU5|IPMK_HUMAN
Unigene0001636	1015	10	11	14	15	23	16	18	12	56	61	12	4	0	7	0.0297989	0.0327788	0.0417185	0.0446984	0.0685375	0.0476783	0.053638	0.0357587	0.166874	0.181773	0.0357587	0.0119196	0	0.0208592	--
Unigene0001637	1205	14	28	17	7	22	23	41	21	21	31	8	9	24	26	0.0351405	0.0702809	0.0426706	0.0175702	0.0552207	0.0577307	0.102911	0.0527107	0.0527107	0.077811	0.0200803	0.0225903	0.0602408	0.0652608	sp|P11369|LORF2_MOUSE
Unigene0001638	374	23	12	18	7	11	5	18	9	5	13	8	4	20	15	0.186004	0.0970456	0.145568	0.05661	0.0889585	0.0404357	0.145568	0.0727842	0.0404357	0.105133	0.0646971	0.0323485	0.161743	0.121307	--
Unigene0001639	1647	197	199	207	219	187	307	164	177	191	229	362	188	188	174	0.361775	0.365448	0.38014	0.402177	0.343411	0.563782	0.301173	0.325047	0.350757	0.420541	0.664785	0.345248	0.345248	0.319538	sp|Q15696|U2AFM_HUMAN
Unigene0001640	6058	789	978	873	366	780	1211	1417	1562	1566	1166	1426	1165	996	1018	0.393926	0.488288	0.435864	0.182734	0.389432	0.604618	0.707468	0.779863	0.78186	0.582151	0.711962	0.581652	0.497275	0.508259	sp|Q96LI5|CNO6L_HUMAN
Unigene0001641	876	32	22	32	31	26	19	32	14	27	40	27	20	11	20	0.110487	0.07596	0.110487	0.107035	0.0897709	0.0656018	0.110487	0.0483382	0.0932236	0.138109	0.0932236	0.0690546	0.03798	0.0690546	--
Unigene0001642	397	0	0	0	0	0	1	0	2	0	0	0	0	1	33	0	0	0	0	0	0.00761861	0	0.0152372	0	0	0	0	0.00761861	0.251414	--
Unigene0001643	369	0	1	0	4	1	5	7	1	13	3	1	5	2	5	0	0.00819672	0	0.0327869	0.00819672	0.0409836	0.057377	0.00819672	0.106557	0.0245902	0.00819672	0.0409836	0.0163934	0.0409836	--
Unigene0001644	1426	55	58	47	32	78	30	21	32	105	58	31	18	12	53	0.116657	0.12302	0.0996884	0.067873	0.16544	0.0636309	0.0445416	0.067873	0.222708	0.12302	0.0657519	0.0381785	0.0254524	0.112415	--
Unigene0001645	2119	203	99	138	47	35	116	54	328	261	149	595	375	237	183	0.289755	0.141309	0.196977	0.0670862	0.0499578	0.165574	0.0770778	0.468176	0.372543	0.212678	0.849283	0.535262	0.338286	0.261208	--
Unigene0001646	3979	490	497	420	626	625	1018	533	858	1055	1207	887	700	753	738	0.372468	0.377789	0.319258	0.475846	0.475086	0.773821	0.405154	0.652198	0.801946	0.917487	0.674242	0.532097	0.572384	0.560982	sp|P31621|ENV_JSRV
Unigene0001647	1943	136	33	318	310	504	386	274	253	352	480	81	71	62	152	0.211706	0.0513698	0.495018	0.482564	0.784556	0.600871	0.426525	0.393835	0.547944	0.747197	0.126089	0.110523	0.0965129	0.236612	sp|Q6Y4Q5|MMP3_CANFA
Unigene0001648	2427	444	378	455	457	295	391	373	330	434	668	250	241	194	179	0.553324	0.471073	0.567033	0.569525	0.367637	0.487274	0.464842	0.411254	0.540862	0.832479	0.311556	0.30034	0.241768	0.223074	sp|Q9D0K0|TBCD7_MOUSE
Unigene0001649	513	3	4	5	3	5	12	2	4	27	32	7	12	1	3	0.0176877	0.0235835	0.0294794	0.0176877	0.0294794	0.0707506	0.0117918	0.0235835	0.159189	0.188668	0.0412712	0.0707506	0.00589589	0.0176877	sp|Q91VD1|LEG12_MOUSE
Unigene0001650	1243	16	65	28	34	23	183	20	18	77	32	21	18	11	25	0.0389328	0.158164	0.0681323	0.0827321	0.0559659	0.445294	0.048666	0.0437994	0.187364	0.0778655	0.0510993	0.0437994	0.0267663	0.0608324	--
Unigene0001651	426	2	0	3	0	1	15	6	11	15	19	0	5	1	3	0.0141999	0	0.0212999	0	0.00709997	0.1065	0.0425998	0.0780997	0.1065	0.1349	0	0.0354999	0.00709997	0.0212999	--
Unigene0001652	2466	471	440	604	936	490	846	267	962	965	1240	1164	637	510	646	0.577689	0.539667	0.740816	1.14802	0.600993	1.03763	0.32748	1.17991	1.18359	1.52088	1.42767	0.781291	0.625523	0.79233	sp|Q9BXL8|CDCA4_HUMAN
Unigene0001653	2512	591	407	542	429	641	762	88	235	458	532	295	372	156	372	0.711597	0.490051	0.652598	0.51654	0.7718	0.917491	0.105957	0.282953	0.551458	0.640558	0.355197	0.447909	0.187833	0.447909	sp|Q8IVL5|P3H2_HUMAN
Unigene0001654	1130	21	14	31	22	31	10	18	8	21	28	78	68	36	39	0.0562092	0.0374728	0.0829755	0.0588858	0.0829755	0.0267663	0.0481793	0.021413	0.0562092	0.0749456	0.208777	0.182011	0.0963586	0.104388	--
Unigene0001655	4342	304	777	1132	111	1803	739	761	936	1065	1936	996	1208	1538	1388	0.211763	0.54125	0.788539	0.0773214	1.25595	0.514779	0.530104	0.652007	0.741867	1.3486	0.693803	0.841479	1.07135	0.966865	sp|O15061|SYNEM_HUMAN
Unigene0001656	2923	71	92	196	59	157	232	87	211	244	346	193	305	186	221	0.0734676	0.0951975	0.202812	0.0610506	0.162457	0.240063	0.0900237	0.218333	0.25248	0.358025	0.199708	0.3156	0.192464	0.228681	--
Unigene0001657	644	1	5	2	0	0	20	14	18	16	35	13	2	4	5	0.00469657	0.0234828	0.00939313	0	0	0.0939313	0.0657519	0.0845382	0.0751451	0.16438	0.0610554	0.00939313	0.0187863	0.0234828	--
Unigene0001658	2795	161	119	74	44	55	65	157	69	145	20	81	101	69	79	0.174225	0.128775	0.0800786	0.0476143	0.0595179	0.0703393	0.169896	0.0746679	0.156911	0.0216429	0.0876536	0.109296	0.0746679	0.0854893	--
Unigene0001659	3898	249	362	246	84	240	172	249	181	306	140	385	333	319	327	0.193207	0.280888	0.19088	0.0651784	0.186224	0.133461	0.193207	0.140444	0.237436	0.108631	0.298734	0.258386	0.247523	0.25373	sp|P20585|MSH3_HUMAN
Unigene0001660	3413	2657	2908	3310	3676	3378	2420	1371	3171	2903	4240	4285	3225	2481	3014	2.35462	2.57706	2.93331	3.25766	2.99357	2.1446	1.21498	2.81013	2.57263	3.75747	3.79735	2.85798	2.19865	2.671	sp|Q5REU4|SND1_PONAB
Unigene0001661	732	11	12	16	1	21	7	27	9	6	8	24	17	13	15	0.0454515	0.0495834	0.0661112	0.00413195	0.086771	0.0289237	0.111563	0.0371876	0.0247917	0.0330556	0.0991669	0.0702432	0.0537154	0.0619793	--
Unigene0001662	2458	11	18	71	11	13	23	15	89	35	54	237	47	66	41	0.0135356	0.0221491	0.0873661	0.0135356	0.0159966	0.0283017	0.0184576	0.109515	0.0430678	0.0664474	0.29163	0.0578339	0.0812135	0.0504508	sp|Q86WI1|PKHL1_HUMAN
Unigene0001663	456	654	494	704	1022	704	380	562	260	388	474	795	432	382	312	4.3379	3.27664	4.66954	6.77879	4.66954	2.52049	3.72767	1.72455	2.57355	3.14398	5.27313	2.8654	2.53376	2.06946	--
Unigene0001664	605	1	9	6	0	0	16	6	26	41	16	18	2	3	4	0.00499932	0.0449939	0.0299959	0	0	0.0799891	0.0299959	0.129982	0.204972	0.0799891	0.0899878	0.00999864	0.014998	0.0199973	--
Unigene0001665	537	5	0	0	1	2	2	14	25	16	25	22	11	12	7	0.0281619	0	0	0.00563238	0.0112648	0.0112648	0.0788534	0.14081	0.0901181	0.14081	0.123912	0.0619562	0.0675886	0.0394267	--
Unigene0001666	5634	6373	8749	5547	3621	4377	7992	5534	8012	9800	5446	5486	6440	5536	5681	3.42132	4.69686	2.97788	1.94392	2.34977	4.29047	2.9709	4.30121	5.26109	2.92366	2.94514	3.45729	2.97198	3.04982	sp|Q6P7P5|BZW1_RAT
Unigene0001667	415	1	14	8	8	7	17	13	14	7	15	6	6	0	2	0.00728817	0.102034	0.0583053	0.0583053	0.0510172	0.123899	0.0947462	0.102034	0.0510172	0.109323	0.043729	0.043729	0	0.0145763	--
Unigene0001668	473	79	84	79	88	112	315	15	26	115	130	84	138	9	86	0.505164	0.537136	0.505164	0.562714	0.716182	2.01426	0.0959172	0.166256	0.735365	0.831282	0.537136	0.882438	0.0575503	0.549925	--
Unigene0001669	364	8	2	11	4	7	3	14	1	8	3	13	5	4	0	0.0664745	0.0166186	0.0914024	0.0332372	0.0581652	0.0249279	0.11633	0.00830931	0.0664745	0.0249279	0.108021	0.0415466	0.0332372	0	--
Unigene0001670	1401	87	70	26	0	38	6	135	17	6	0	9	44	36	21	0.187822	0.151122	0.0561309	0	0.0820374	0.0129533	0.291449	0.0367009	0.0129533	0	0.0194299	0.0949907	0.0777196	0.0453365	sp|P08548|LIN1_NYCCO
Unigene0001671	326	0	1	1	4	5	8	3	5	8	6	3	0	0	1	0	0.00927788	0.00927788	0.0371115	0.0463894	0.074223	0.0278336	0.0463894	0.074223	0.0556673	0.0278336	0	0	0.00927788	--
Unigene0001672	1833	957	902	1059	547	941	984	800	1069	1066	984	1389	1201	1002	989	1.57912	1.48837	1.74743	0.902592	1.55272	1.62367	1.32006	1.76393	1.75898	1.62367	2.29196	1.98174	1.65338	1.63193	sp|Q15007|FL2D_HUMAN
Unigene0001673	1589	174	128	260	196	130	426	89	351	1014	309	467	217	222	198	0.331201	0.243642	0.494898	0.373077	0.247449	0.810872	0.169407	0.668113	1.9301	0.588167	0.888913	0.41305	0.422567	0.376884	sp|Q8IYM9|TRI22_HUMAN
Unigene0001674	356	10	2	2	4	4	2	0	0	2	20	4	20	5	3	0.0849604	0.0169921	0.0169921	0.0339841	0.0339841	0.0169921	0	0	0.0169921	0.169921	0.0339841	0.169921	0.0424802	0.0254881	--
Unigene0001675	306	7	27	31	0	16	14	14	7	13	14	31	25	18	24	0.06919	0.266876	0.306413	0	0.158148	0.13838	0.13838	0.06919	0.128496	0.13838	0.306413	0.247107	0.177917	0.237223	--
Unigene0001676	695	7	20	7	17	6	8	29	28	17	3	12	27	24	15	0.0304635	0.0870385	0.0304635	0.0739828	0.0261116	0.0348154	0.126206	0.121854	0.0739828	0.0130558	0.0522231	0.117502	0.104446	0.0652789	--
Unigene0001677	493	15	2	7	3	4	27	28	6	38	7	14	14	4	10	0.092026	0.0122701	0.0429455	0.0184052	0.0245403	0.165647	0.171782	0.0368104	0.233133	0.0429455	0.085891	0.085891	0.0245403	0.0613507	--
Unigene0001678	1699	1856	1880	1860	2716	1739	1116	809	2179	1941	2852	3154	1623	1235	1581	3.30408	3.34681	3.3112	4.83507	3.0958	1.98672	1.4402	3.87909	3.4554	5.07718	5.61481	2.88929	2.19857	2.81452	sp|P61130|SIA4C_PANTR
Unigene0001679	4789	141	88	131	70	153	299	88	153	398	368	228	136	137	201	0.0890514	0.0555782	0.0827357	0.0442099	0.0966302	0.188839	0.0555782	0.0966302	0.251365	0.232418	0.143998	0.0858935	0.0865251	0.126946	sp|A6QNP3|PPR3B_BOVIN
Unigene0001680	331	134	64	86	300	86	30	16	16	25	28	37	44	26	24	1.22446	0.584815	0.785845	2.74132	0.785845	0.274132	0.146204	0.146204	0.228443	0.255856	0.338096	0.40206	0.237581	0.219306	--
Unigene0001681	1030	104	51	76	85	112	43	39	35	91	50	234	133	89	164	0.305395	0.149761	0.223174	0.249602	0.328887	0.126269	0.114523	0.102777	0.267221	0.146825	0.68714	0.390554	0.261348	0.481585	--
Unigene0001682	335	1	4	3	14	2	2	9	4	12	7	32	4	12	15	0.00902863	0.0361145	0.0270859	0.126401	0.0180572	0.0180572	0.0812576	0.0361145	0.108343	0.0632004	0.288916	0.0361145	0.108343	0.135429	--
Unigene0001683	3454	321	404	492	489	282	553	377	274	801	744	299	255	238	258	0.281092	0.353774	0.430833	0.428206	0.246941	0.48425	0.33013	0.239936	0.701417	0.651504	0.261828	0.223298	0.208411	0.225925	sp|Q2TBT3|ECHD2_BOVIN
Unigene0001684	299	15	12	0	0	1	1	12	3	2	0	1	2	1	1	0.151735	0.121388	0	0	0.0101157	0.0101157	0.121388	0.0303471	0.0202314	0	0.0101157	0.0202314	0.0101157	0.0101157	--
Unigene0001685	464	0	15	10	1	7	2	4	1	0	2	6	24	11	12	0	0.0977777	0.0651851	0.00651851	0.0456296	0.013037	0.026074	0.00651851	0	0.013037	0.0391111	0.156444	0.0717036	0.0782221	sp|Q6UXZ4|UNC5D_HUMAN
Unigene0001686	389	5	0	4	0	6	18	4	0	18	5	9	4	4	3	0.0388765	0	0.0311012	0	0.0466518	0.139955	0.0311012	0	0.139955	0.0388765	0.0699776	0.0311012	0.0311012	0.0233259	sp|Q96JM4|LRIQ1_HUMAN
Unigene0001687	1853	211	111	286	249	132	342	82	490	479	336	571	212	147	161	0.344408	0.181182	0.466828	0.406434	0.215459	0.558235	0.133846	0.79981	0.781856	0.548441	0.932024	0.34604	0.239943	0.262795	sp|Q14790|CASP8_HUMAN
Unigene0001688	321	0	0	0	0	0	4	6	12	9	7	10	7	6	6	0	0	0	0	0	0.0376896	0.0565344	0.113069	0.0848016	0.0659568	0.094224	0.0659568	0.0565344	0.0565344	--
Unigene0001689	353	1	8	2	3	0	7	13	5	14	17	0	3	11	7	0.00856824	0.0685459	0.0171365	0.0257047	0	0.0599777	0.111387	0.0428412	0.119955	0.14566	0	0.0257047	0.0942507	0.0599777	--
Unigene0001690	3524	694	661	732	636	583	1155	513	323	1309	1122	624	436	353	601	0.595648	0.567325	0.628263	0.545868	0.500379	0.991317	0.440299	0.277225	1.12349	0.962994	0.535569	0.374211	0.302974	0.515828	sp|Q8TDR0|MIPT3_HUMAN
Unigene0001691	381	9	6	6	6	9	17	15	4	13	9	2	0	0	1	0.071447	0.0476313	0.0476313	0.0476313	0.071447	0.134955	0.119078	0.0317542	0.103201	0.071447	0.0158771	0	0	0.00793855	--
Unigene0001692	409	2	2	9	17	9	7	5	10	4	9	6	7	7	6	0.0147902	0.0147902	0.0665558	0.125716	0.0665558	0.0517656	0.0369754	0.0739508	0.0295803	0.0665558	0.0443705	0.0517656	0.0517656	0.0443705	--
Unigene0001693	1572	14	17	30	26	26	64	27	41	42	70	0	27	9	8	0.0269365	0.0327087	0.0577212	0.050025	0.050025	0.123138	0.0519491	0.0788856	0.0808096	0.134683	0	0.0519491	0.0173164	0.0153923	--
Unigene0001694	4480	634	495	627	739	847	663	540	1324	936	1265	1457	740	497	610	0.428033	0.33419	0.423307	0.498922	0.571836	0.447612	0.364571	0.893874	0.631923	0.854041	0.983667	0.499597	0.33554	0.41183	sp|Q99LL3|CHSTC_MOUSE
Unigene0001695	9577	599	1136	1164	441	1363	1126	1191	1264	1387	1357	1618	1306	1120	1074	0.189175	0.358769	0.367612	0.139276	0.43046	0.355611	0.376139	0.399194	0.43804	0.428565	0.510994	0.412458	0.353716	0.339189	sp|Q9HCE0|EPG5_HUMAN
Unigene0001696	3691	599	902	892	229	782	881	868	663	773	781	959	898	748	754	0.49085	0.739144	0.730949	0.187654	0.64081	0.721935	0.711282	0.543295	0.633435	0.63999	0.785852	0.735866	0.612948	0.617865	sp|Q4FZB7|SV421_HUMAN
Unigene0001697	4836	1735	1828	2130	1925	2106	1900	1922	2246	2369	2521	3454	2384	1784	1917	1.08512	1.14329	1.33217	1.20396	1.31716	1.18832	1.20208	1.40472	1.48165	1.57671	2.16024	1.49103	1.11577	1.19895	sp|Q9UKX7|NUP50_HUMAN
Unigene0001698	1488	1105	1100	810	332	1281	505	1342	322	493	449	515	624	1202	797	2.24608	2.23592	1.64645	0.674841	2.60383	1.02649	2.72782	0.654515	1.0021	0.912662	1.04682	1.26838	2.44325	1.62003	--
Unigene0001699	1350	8	26	27	10	25	68	45	51	96	74	27	16	14	17	0.0179235	0.0582513	0.0604918	0.0224044	0.0560109	0.15235	0.10082	0.114262	0.215082	0.165792	0.0604918	0.035847	0.0313661	0.0380874	--
Unigene0001700	736	55	36	16	23	32	4	94	27	74	12	43	51	73	46	0.226022	0.147942	0.0657519	0.0945184	0.131504	0.016438	0.386293	0.110956	0.304103	0.049314	0.176708	0.209584	0.299993	0.189037	--
Unigene0001701	2192	86	97	163	60	54	136	10	58	21	57	64	303	15	91	0.118665	0.133844	0.224912	0.0827899	0.0745109	0.187657	0.0137983	0.0800302	0.0289764	0.0786504	0.0883092	0.418089	0.0206975	0.125565	sp|O00425|IF2B3_HUMAN
Unigene0001702	325	0	2	0	0	0	3	3	6	12	0	9	4	6	3	0	0.0186129	0	0	0	0.0279193	0.0279193	0.0558386	0.111677	0	0.0837579	0.0372257	0.0558386	0.0279193	--
Unigene0001703	543	12	9	9	3	22	7	9	11	11	8	14	8	11	13	0.0668418	0.0501313	0.0501313	0.0167104	0.122543	0.038991	0.0501313	0.0612716	0.0612716	0.0445612	0.077982	0.0445612	0.0612716	0.0724119	--
Unigene0001704	423	187	241	135	76	126	178	171	207	178	79	109	211	222	189	1.33711	1.72323	0.965294	0.543425	0.900941	1.27276	1.22271	1.48012	1.27276	0.564876	0.779386	1.50872	1.58737	1.35141	--
Unigene0001705	451	0	0	0	13	0	10	2	9	7	33	5	0	0	3	0	0	0	0.0871833	0	0.0670641	0.0134128	0.0603577	0.0469448	0.221311	0.033532	0	0	0.0201192	--
Unigene0001706	923	4	5	3	0	10	39	41	49	39	40	40	31	11	13	0.0131076	0.0163846	0.00983073	0	0.0327691	0.1278	0.134353	0.160569	0.1278	0.131076	0.131076	0.101584	0.036046	0.0425998	--
Unigene0001707	309	5	12	0	0	5	0	27	10	0	0	3	16	13	6	0.0489416	0.11746	0	0	0.0489416	0	0.264284	0.0978831	0	0	0.0293649	0.156613	0.127248	0.0587299	sp|O00370|LORF2_HUMAN
Unigene0001708	3665	955	751	677	121	1895	230	1836	315	121	180	775	757	1104	593	0.788126	0.619773	0.558703	0.0998568	1.56387	0.189811	1.51518	0.259958	0.0998568	0.148547	0.639579	0.624724	0.91109	0.489381	sp|Q96D21|RHES_HUMAN
Unigene0001709	1173	35	91	45	48	40	64	26	26	65	43	65	47	65	56	0.0902478	0.234644	0.116033	0.123768	0.10314	0.165024	0.0670412	0.0670412	0.167603	0.110876	0.167603	0.12119	0.167603	0.144396	sp|P18440|ARY1_HUMAN
Unigene0001710	538	7	8	12	16	8	2	9	8	10	4	23	10	4	4	0.0393534	0.0449753	0.067463	0.0899506	0.0449753	0.0112438	0.0505972	0.0449753	0.0562191	0.0224877	0.129304	0.0562191	0.0224877	0.0224877	--
Unigene0001711	384	6	5	5	2	1	1	3	7	6	10	10	0	5	2	0.0472592	0.0393827	0.0393827	0.0157531	0.00787654	0.00787654	0.0236296	0.0551357	0.0472592	0.0787653	0.0787653	0	0.0393827	0.0157531	--
Unigene0001712	905	16	10	25	10	25	7	24	18	20	28	29	47	29	21	0.0534734	0.0334209	0.0835522	0.0334209	0.0835522	0.0233946	0.0802101	0.0601576	0.0668418	0.0935785	0.0969205	0.157078	0.0969205	0.0701838	sp|Q7Z5Q5|DPOLN_HUMAN
Unigene0001713	1101	12	12	13	2	11	5	54	9	17	6	16	22	43	31	0.0329656	0.0329656	0.0357127	0.00549426	0.0302184	0.0137356	0.148345	0.0247242	0.0467012	0.0164828	0.0439541	0.0604368	0.118127	0.085161	--
Unigene0001714	767	21	19	7	0	113	13	107	22	5	6	15	14	39	23	0.0828114	0.0749246	0.0276038	0	0.445604	0.0512642	0.421944	0.0867548	0.019717	0.0236604	0.059151	0.0552076	0.153793	0.0906982	--
Unigene0001715	598	0	2	8	0	6	14	12	9	14	28	4	0	2	0	0	0.0101157	0.0404627	0	0.0303471	0.0708098	0.0606941	0.0455206	0.0708098	0.14162	0.0202314	0	0.0101157	0	--
Unigene0001716	295	0	0	1	1	3	8	2	6	4	5	8	5	2	2	0	0	0.0102528	0.0102528	0.0307585	0.0820228	0.0205057	0.0615171	0.0410114	0.0512642	0.0820228	0.0512642	0.0205057	0.0205057	--
Unigene0001717	3124	8426	13934	11175	8642	10943	6114	6014	6097	16274	15605	6148	4832	7128	10159	8.15787	13.4906	10.8194	8.367	10.5948	5.91944	5.82262	5.90298	15.7561	15.1084	5.95236	4.67824	6.90118	9.83572	sp|Q7YQD7|FBLN3_MACFA
Unigene0001718	389	12	6	5	2	9	7	16	4	20	17	9	22	5	3	0.0933035	0.0466518	0.0388765	0.0155506	0.0699776	0.0544271	0.124405	0.0311012	0.155506	0.13218	0.0699776	0.171056	0.0388765	0.0233259	--
Unigene0001719	307	5	10	2	0	10	0	11	4	0	1	5	3	12	10	0.0492604	0.0985208	0.0197042	0	0.0985208	0	0.108373	0.0394083	0	0.00985208	0.0492604	0.0295562	0.118225	0.0985208	--
Unigene0001720	451	0	0	3	2	0	8	3	35	9	22	0	1	0	0	0	0	0.0201192	0.0134128	0	0.0536513	0.0201192	0.234724	0.0603577	0.147541	0	0.00670641	0	0	--
Unigene0001721	429	0	4	4	1	1	2	1	2	15	19	18	3	4	4	0	0.0282013	0.0282013	0.00705032	0.00705032	0.0141006	0.00705032	0.0141006	0.105755	0.133956	0.126906	0.021151	0.0282013	0.0282013	--
Unigene0001722	3718	451	532	522	514	782	740	579	653	624	747	768	571	495	480	0.366888	0.432781	0.424646	0.418138	0.636156	0.601989	0.471016	0.531215	0.507623	0.607684	0.624767	0.464508	0.402682	0.39048	sp|Q5RDU9|EDC3_PONAB
Unigene0001723	2132	200	238	247	232	304	72	229	219	213	519	330	169	262	191	0.283733	0.337642	0.35041	0.32913	0.431274	0.102144	0.324874	0.310687	0.302175	0.736286	0.468159	0.239754	0.37169	0.270965	--
Unigene0001724	329	2	1	4	0	4	1	35	9	0	2	1	0	5	3	0.0183866	0.00919328	0.0367731	0	0.0367731	0.00919328	0.321765	0.0827395	0	0.0183866	0.00919328	0	0.0459664	0.0275798	--
Unigene0001725	487	2	2	1	0	0	6	8	19	21	19	5	5	0	2	0.0124213	0.0124213	0.00621066	0	0	0.0372639	0.0496852	0.118002	0.130424	0.118002	0.0310533	0.0310533	0	0.0124213	--
Unigene0001726	4880	2206	2729	1768	1442	1859	1483	1049	1412	1751	1306	1756	1991	1142	1751	1.36726	1.69141	1.09579	0.893741	1.15219	0.919153	0.650163	0.875148	1.08526	0.80945	1.08836	1.23401	0.707803	1.08526	sp|Q8WWI5|CTL1_HUMAN
Unigene0001727	298	0	3	0	1	0	9	6	2	8	3	5	7	3	4	0	0.0304489	0	0.0101496	0	0.0913467	0.0608978	0.0202993	0.081197	0.0304489	0.0507481	0.0710474	0.0304489	0.0405985	--
Unigene0001728	614	5	4	7	0	13	12	5	14	15	19	13	7	10	10	0.0246302	0.0197042	0.0344823	0	0.0640385	0.0591125	0.0246302	0.0689646	0.0738906	0.0935948	0.0640385	0.0344823	0.0492604	0.0492604	--
Unigene0001729	3195	105	215	126	28	175	85	585	106	125	65	98	108	216	160	0.0993996	0.203533	0.11928	0.0265066	0.165666	0.0804664	0.553798	0.100346	0.118333	0.0615331	0.092773	0.10224	0.204479	0.151466	--
Unigene0001730	824	25	18	9	22	12	55	54	30	55	30	0	8	9	8	0.0917655	0.0660711	0.0330356	0.0807536	0.0440474	0.201884	0.198213	0.110119	0.201884	0.110119	0	0.0293649	0.0330356	0.0293649	--
Unigene0001731	1194	58	50	28	50	23	26	24	12	61	43	4	0	2	3	0.146923	0.126658	0.0709284	0.126658	0.0582626	0.0658621	0.0607958	0.0303979	0.154523	0.108926	0.0101326	0	0.00506631	0.00759947	--
Unigene0001732	409	8	10	16	9	4	8	9	9	32	9	3	2	2	3	0.0591607	0.0739508	0.118321	0.0665558	0.0295803	0.0591607	0.0665558	0.0665558	0.236643	0.0665558	0.0221853	0.0147902	0.0147902	0.0221853	--
Unigene0001733	2385	448	600	584	386	785	591	582	909	691	958	785	632	468	440	0.568141	0.760903	0.740612	0.489514	0.995515	0.749489	0.738076	1.15277	0.876307	1.21491	0.995515	0.801484	0.593504	0.557996	sp|Q9Y2X0|MED16_HUMAN
Unigene0001734	368	1	4	6	12	2	20	12	10	17	9	18	6	3	5	0.00821899	0.032876	0.049314	0.0986279	0.016438	0.16438	0.0986279	0.0821899	0.139723	0.0739709	0.147942	0.049314	0.024657	0.041095	--
Unigene0001735	753	3	2	5	0	4	32	29	18	28	24	4	2	0	1	0.0120502	0.00803344	0.0200836	0	0.0160669	0.128535	0.116485	0.0723009	0.112468	0.0964013	0.0160669	0.00803344	0	0.00401672	--
Unigene0001736	1556	2	5	4	2	8	67	14	99	53	139	10	8	7	5	0.00388765	0.00971912	0.00777529	0.00388765	0.0155506	0.130236	0.0272135	0.192439	0.103023	0.270191	0.0194382	0.0155506	0.0136068	0.00971912	--
Unigene0001737	435	2	5	4	4	10	5	1	3	3	11	5	5	7	8	0.0139062	0.0347654	0.0278123	0.0278123	0.0695308	0.0347654	0.00695308	0.0208592	0.0208592	0.0764839	0.0347654	0.0347654	0.0486716	0.0556246	--
Unigene0001738	518	27	72	28	17	49	12	12	7	56	44	4	8	3	10	0.157652	0.420406	0.163491	0.0992626	0.28611	0.0700677	0.0700677	0.0408728	0.326983	0.256915	0.0233559	0.0467118	0.0175169	0.0583898	--
Unigene0001739	2420	289	1014	869	1890	434	1794	162	331	1029	656	513	336	239	524	0.361201	1.26733	1.0861	2.36218	0.542426	2.2422	0.202473	0.413694	1.28608	0.819889	0.641163	0.419943	0.298709	0.654911	sp|P56937|DHB7_HUMAN
Unigene0001740	1598	1378	1346	1214	946	1325	764	926	590	935	922	919	790	926	803	2.60819	2.54762	2.29778	1.79053	2.50787	1.44605	1.75267	1.11671	1.76971	1.7451	1.73942	1.49526	1.75267	1.51987	sp|Q96J42|TXD15_HUMAN
Unigene0001741	887	2	14	14	12	17	34	52	74	33	55	85	38	13	19	0.00681982	0.0477387	0.0477387	0.0409189	0.0579685	0.115937	0.177315	0.252333	0.112527	0.187545	0.289842	0.129577	0.0443288	0.0647883	--
Unigene0001742	990	71	41	75	305	79	94	28	21	152	178	77	51	28	77	0.216915	0.125261	0.229136	0.931818	0.241356	0.287183	0.0855439	0.064158	0.464381	0.543815	0.235246	0.155812	0.0855439	0.235246	sp|O43247|TEX33_HUMAN
Unigene0001743	649	10	8	5	9	7	2	22	8	4	0	13	88	25	14	0.0466038	0.0372831	0.0233019	0.0419435	0.0326227	0.00932077	0.102528	0.0372831	0.0186415	0	0.060585	0.410114	0.11651	0.0652454	--
Unigene0001744	3733	1537	1420	1526	1786	1930	847	1150	982	1102	1636	1358	1096	1271	1228	1.24532	1.15053	1.23641	1.44707	1.56374	0.686265	0.931765	0.795646	0.892874	1.32554	1.10029	0.888012	1.0298	0.994963	sp|Q5BJH7|YIF1B_HUMAN
Unigene0001745	821	324	555	501	589	439	198	237	184	271	386	279	158	237	249	1.19363	2.04464	1.8457	2.16989	1.61729	0.729438	0.873115	0.677862	0.998372	1.42204	1.02784	0.582077	0.873115	0.917324	--
Unigene0001746	360	2	5	6	3	4	6	9	4	7	5	6	7	1	6	0.0168033	0.0420082	0.0504098	0.0252049	0.0336065	0.0504098	0.0756147	0.0336065	0.0588115	0.0420082	0.0504098	0.0588115	0.00840164	0.0504098	--
Unigene0001747	4432	2831	2674	3087	1361	2426	2630	2899	3009	4032	2653	4667	3596	2715	2742	1.932	1.82485	2.1067	0.928806	1.65561	1.79483	1.9784	2.05347	2.75161	1.81052	3.18496	2.45407	1.85283	1.87126	sp|P25500|PAPOA_BOVIN
Unigene0001748	3325	471	628	615	511	671	680	585	504	592	569	634	555	622	564	0.428446	0.571261	0.559435	0.464832	0.610376	0.618563	0.532146	0.458464	0.538513	0.517591	0.576719	0.504856	0.565803	0.513043	sp|Q8IYB8|SUV3_HUMAN
Unigene0001749	2493	1502	1960	2242	1393	2158	834	867	590	2012	1680	996	995	1054	1474	1.82228	2.37794	2.72007	1.69003	2.61816	1.01184	1.05187	0.715807	2.44102	2.03823	1.20838	1.20717	1.27875	1.78831	sp|Q5R8J0|TPA_PONAB
Unigene0001750	471	0	1	1	0	1	13	12	12	16	6	10	7	3	4	0	0.00642163	0.00642163	0	0.00642163	0.0834812	0.0770596	0.0770596	0.102746	0.0385298	0.0642163	0.0449514	0.0192649	0.0256865	--
Unigene0001751	385	2	13	7	0	5	2	6	5	5	7	10	6	12	8	0.0157122	0.102129	0.0549925	0	0.0392804	0.0157122	0.0471365	0.0392804	0.0392804	0.0549925	0.0785608	0.0471365	0.0942729	0.0628486	--
Unigene0001752	617	18	24	3	15	8	34	34	19	25	12	12	22	13	10	0.0882376	0.11765	0.0147063	0.0735313	0.0392167	0.166671	0.166671	0.0931397	0.122552	0.0588251	0.0588251	0.107846	0.0637272	0.0490209	--
Unigene0001753	358	1	11	19	3	8	35	7	8	18	13	1	3	6	18	0.00844857	0.0929343	0.160523	0.0253457	0.0675886	0.2957	0.05914	0.0675886	0.152074	0.109831	0.00844857	0.0253457	0.0506914	0.152074	--
Unigene0001754	1270	56	20	33	142	29	146	27	36	205	175	53	41	4	67	0.133368	0.0476313	0.0785917	0.338182	0.0690654	0.347709	0.0643023	0.0857364	0.488221	0.416774	0.126223	0.0976442	0.00952627	0.159565	sp|Q86XW9|TXND6_HUMAN
Unigene0001755	3469	664	433	990	523	345	440	160	1387	916	965	1941	1017	543	508	0.578936	0.377529	0.863172	0.455999	0.300802	0.383632	0.139503	1.20931	0.798652	0.841375	1.69234	0.886713	0.473437	0.442921	sp|O60566|BUB1B_HUMAN
Unigene0001756	513	16	11	3	0	0	19	6	5	16	15	12	4	11	8	0.0943342	0.0648547	0.0176877	0	0	0.112022	0.0353753	0.0294794	0.0943342	0.0884383	0.0707506	0.0235835	0.0648547	0.0471671	--
Unigene0001757	1633	42	94	47	24	82	0	127	16	7	20	42	67	107	75	0.077791	0.174104	0.0870519	0.044452	0.151878	0	0.235225	0.0296347	0.0129652	0.0370433	0.077791	0.124095	0.198182	0.138913	--
Unigene0001758	368	1	7	0	0	2	4	10	4	6	1	9	6	10	8	0.00821899	0.0575329	0	0	0.016438	0.032876	0.0821899	0.032876	0.049314	0.00821899	0.0739709	0.049314	0.0821899	0.0657519	--
Unigene0001759	507	5	4	4	0	1	3	28	1	11	9	8	13	15	9	0.0298283	0.0238626	0.0238626	0	0.00596566	0.017897	0.167038	0.00596566	0.0656223	0.0536909	0.0477253	0.0775536	0.0894849	0.0536909	--
Unigene0001760	785	0	0	0	0	0	0	0	0	0	0	0	0	0	109	0	0	0	0	0	0	0	0	0	0	0	0	0	0.419975	sp|Q9UGM3|DMBT1_HUMAN
Unigene0001761	3042	1289	951	1130	887	792	900	559	3027	2211	2077	3031	2354	1557	1404	1.28162	0.945557	1.12353	0.881923	0.787467	0.894849	0.555801	3.00968	2.19835	2.06511	3.01365	2.34053	1.54809	1.39596	sp|P31322|KAP3_BOVIN
Unigene0001762	832	33	43	28	15	53	48	16	30	64	50	79	78	44	84	0.119966	0.156319	0.101789	0.0545299	0.192672	0.174496	0.0581652	0.10906	0.232661	0.181766	0.287191	0.283555	0.159954	0.305367	--
Unigene0001763	687	18	7	8	12	31	10	13	8	3	12	20	8	8	5	0.0792469	0.0308182	0.0352208	0.0528313	0.136481	0.044026	0.0572339	0.0352208	0.0132078	0.0528313	0.0880521	0.0352208	0.0352208	0.022013	--
Unigene0001764	361	16	6	1	0	2	1	34	7	7	1	6	19	31	15	0.134054	0.0502702	0.00837836	0	0.0167567	0.00837836	0.284864	0.0586485	0.0586485	0.00837836	0.0502702	0.159189	0.259729	0.125675	--
Unigene0001765	362	5	4	4	2	10	16	1	3	16	24	0	1	0	1	0.0417761	0.0334209	0.0334209	0.0167104	0.0835522	0.133684	0.00835522	0.0250657	0.133684	0.200525	0	0.00835522	0	0.00835522	--
Unigene0001766	561	13	18	31	27	10	95	29	18	36	25	15	17	5	6	0.0700885	0.0970456	0.167134	0.145568	0.0539142	0.512185	0.156351	0.0970456	0.194091	0.134786	0.0808714	0.0916542	0.0269571	0.0323485	--
Unigene0001767	3217	302	328	390	435	416	424	442	393	447	523	474	350	226	297	0.283937	0.308382	0.366674	0.408982	0.391119	0.39864	0.415564	0.369494	0.420265	0.491719	0.44565	0.329066	0.212483	0.279236	sp|Q8IYL2|TRM44_HUMAN
Unigene0001768	1639	40	62	69	33	39	37	26	19	26	29	61	61	58	61	0.0738155	0.114414	0.127332	0.0608978	0.0719701	0.0682793	0.0479801	0.0350624	0.0479801	0.0535162	0.112569	0.112569	0.107032	0.112569	sp|Q9NRI5|DISC1_HUMAN
Unigene0001769	385	1	0	0	0	0	8	13	9	6	4	3	7	1	5	0.00785608	0	0	0	0	0.0628486	0.102129	0.0707047	0.0471365	0.0314243	0.0235682	0.0549925	0.00785608	0.0392804	--
Unigene0001770	629	51	39	4	13	1	0	12	253	34	11	17	45	27	24	0.245237	0.187534	0.0192343	0.0625114	0.00480857	0	0.0577028	1.21657	0.163491	0.0528942	0.0817457	0.216386	0.129831	0.115406	--
Unigene0001771	3685	3926	4930	4027	3728	3867	3210	2357	4703	8911	8664	6229	2388	2608	3729	3.2224	4.04647	3.3053	3.05988	3.17397	2.63472	1.93459	3.86015	7.31401	7.11127	5.11266	1.96003	2.1406	3.0607	sp|Q9TUQ3|CO7_PIG
Unigene0001772	323	16	4	0	7	6	7	0	88	38	44	12	3	1	2	0.149825	0.0374562	0	0.0655484	0.0561843	0.0655484	0	0.824037	0.355834	0.412018	0.112369	0.0280922	0.00936405	0.0187281	--
Unigene0001773	433	1	0	0	0	0	9	7	24	9	7	14	4	2	2	0.00698519	0	0	0	0	0.0628668	0.0488964	0.167645	0.0628668	0.0488964	0.0977927	0.0279408	0.0139704	0.0139704	--
Unigene0001774	1017	39	16	78	33	16	84	8	307	57	167	251	100	72	60	0.115987	0.0475845	0.231974	0.098143	0.0475845	0.249819	0.0237922	0.913027	0.16952	0.496663	0.746482	0.297403	0.21413	0.178442	sp|P06340|DOA_HUMAN
Unigene0001775	361	1	7	1	6	0	15	4	4	13	4	9	4	4	5	0.00837836	0.0586485	0.00837836	0.0502702	0	0.125675	0.0335135	0.0335135	0.108919	0.0335135	0.0754053	0.0335135	0.0335135	0.0418918	--
Unigene0001776	657	4	8	0	0	10	12	41	17	6	6	9	6	8	15	0.0184145	0.0368291	0	0	0.0460364	0.0552436	0.188749	0.0782618	0.0276218	0.0276218	0.0414327	0.0276218	0.0368291	0.0690546	--
Unigene0001777	1735	89	116	135	5	190	55	148	37	50	11	62	58	169	96	0.155152	0.20222	0.235343	0.0087164	0.331223	0.0958804	0.258005	0.0645013	0.087164	0.0191761	0.108083	0.10111	0.294614	0.167355	--
Unigene0001778	421	6	7	0	0	0	0	2	6	5	10	18	12	6	5	0.0431058	0.0502901	0	0	0	0	0.0143686	0.0431058	0.0359215	0.071843	0.129317	0.0862116	0.0431058	0.0359215	--
Unigene0001779	378	115	2	17	62	16	4	4	0	8	16	179	8	6	37	0.920179	0.0160031	0.136027	0.496097	0.128025	0.0320062	0.0320062	0	0.0640125	0.128025	1.43228	0.0640125	0.0480094	0.296058	sp|A8YXX7|TFF3_BOVIN
Unigene0001780	1124	221	112	549	311	243	169	196	1823	326	2237	1060	201	206	268	0.594692	0.301383	1.47731	0.836875	0.653893	0.454765	0.527419	4.90554	0.877239	6.01958	2.85237	0.540874	0.554329	0.721165	sp|Q6P640|ACTC_XENTR
Unigene0001781	7603	2282	2509	2231	736	1555	3902	2012	2452	3514	1616	2898	2526	1968	2170	0.907814	0.998118	0.887526	0.292792	0.618603	1.55228	0.800404	0.975443	1.39792	0.642869	1.15287	1.00488	0.7829	0.863259	sp|Q9H2G2|SLK_HUMAN
Unigene0001782	1165	21	46	27	16	20	101	39	76	114	82	54	24	23	21	0.0545205	0.119426	0.0700978	0.0415394	0.0519243	0.262218	0.101252	0.197312	0.295968	0.21289	0.140196	0.0623091	0.0597129	0.0545205	--
Unigene0001783	833	9	13	0	0	0	3	52	16	30	11	16	9	14	7	0.0326786	0.0472025	0	0	0	0.0108929	0.18881	0.0580954	0.108929	0.0399406	0.0580954	0.0326786	0.0508334	0.0254167	--
Unigene0001784	915	5	18	13	23	4	26	12	19	27	31	7	5	5	6	0.0165278	0.0595001	0.0429723	0.0760279	0.0132222	0.0859446	0.0396667	0.0628057	0.0892502	0.102472	0.0231389	0.0165278	0.0165278	0.0198334	--
Unigene0001785	461	2	11	8	6	21	13	2	8	10	18	11	8	9	8	0.0131219	0.0721702	0.0524874	0.0393656	0.13778	0.0852921	0.0131219	0.0524874	0.0656093	0.118097	0.0721702	0.0524874	0.0590484	0.0524874	--
Unigene0001786	445	3	6	5	8	1	19	8	7	13	13	7	5	2	9	0.0203905	0.040781	0.0339841	0.0543746	0.00679683	0.12914	0.0543746	0.0475778	0.0883588	0.0883588	0.0475778	0.0339841	0.0135937	0.0611715	--
Unigene0001787	375	2	10	1	13	13	3	2	1	3	5	8	10	9	7	0.0161311	0.0806557	0.00806557	0.104852	0.104852	0.0241967	0.0161311	0.00806557	0.0241967	0.0403279	0.0645246	0.0806557	0.0725901	0.056459	--
Unigene0001788	862	9	10	8	2	0	25	40	23	30	8	22	9	13	11	0.0315792	0.035088	0.0280704	0.00701761	0	0.0877201	0.140352	0.0807025	0.105264	0.0280704	0.0771937	0.0315792	0.0456145	0.0385968	sp|O00370|LORF2_HUMAN
Unigene0001789	410	4	1	2	4	8	25	13	13	18	11	6	0	2	2	0.0295082	0.00737705	0.0147541	0.0295082	0.0590164	0.184426	0.0959016	0.0959016	0.132787	0.0811475	0.0442623	0	0.0147541	0.0147541	--
Unigene0001790	1422	74	64	25	13	54	51	39	57	49	42	26	40	23	16	0.157398	0.136128	0.0531749	0.027651	0.114858	0.108477	0.0829529	0.121239	0.104223	0.0893339	0.0553019	0.0850799	0.0489209	0.0340319	--
Unigene0001791	3385	269	73	133	152	123	279	167	163	429	414	16	18	4	19	0.240359	0.0652275	0.118839	0.135816	0.109904	0.249294	0.149219	0.145645	0.383323	0.36992	0.0142964	0.0160835	0.00357411	0.016977	--
Unigene0001792	7822	608	560	646	897	1097	1202	286	354	1147	1506	453	640	220	653	0.2351	0.216539	0.249793	0.346849	0.424185	0.464786	0.11059	0.136884	0.443519	0.582336	0.175165	0.247473	0.085069	0.2525	sp|Q6UVK1|CSPG4_HUMAN
Unigene0001793	1704	309	416	249	298	254	369	241	381	543	222	451	345	313	275	0.548473	0.738397	0.441973	0.528948	0.450848	0.654973	0.427773	0.676273	0.963822	0.394049	0.800522	0.612373	0.555573	0.488123	sp|A6QPQ5|RM01_BOVIN
Unigene0001794	389	1	2	7	0	0	8	7	15	6	4	4	1	2	2	0.00777529	0.0155506	0.0544271	0	0	0.0622023	0.0544271	0.116629	0.0466518	0.0311012	0.0311012	0.00777529	0.0155506	0.0155506	--
Unigene0001795	1398	8	60	50	0	133	4	71	20	24	14	30	40	51	32	0.0173081	0.129811	0.108176	0	0.287747	0.00865405	0.153609	0.0432702	0.0519243	0.0302892	0.0649053	0.0865405	0.110339	0.0692324	sp|Q6ZTA4|TRI67_HUMAN
Unigene0001796	1921	606	538	580	815	603	335	359	317	417	498	422	328	422	385	0.954139	0.847074	0.913202	1.28321	0.949416	0.527453	0.565241	0.499112	0.656561	0.784094	0.664433	0.516432	0.664433	0.606177	sp|Q5ZJQ7|SSU72_CHICK
Unigene0001797	1461	84	64	48	13	63	28	113	33	41	18	279	164	234	149	0.173898	0.132494	0.0993705	0.0269128	0.130424	0.0579661	0.233935	0.0683172	0.084879	0.0372639	0.577591	0.339516	0.484431	0.308463	--
Unigene0001798	379	8	1	1	12	6	2	2	3	5	0	12	10	4	11	0.0638436	0.00798045	0.00798045	0.0957654	0.0478827	0.0159609	0.0159609	0.0239413	0.0399022	0	0.0957654	0.0798045	0.0319218	0.0877849	--
Unigene0001799	1901	19	76	61	8	94	96	152	68	75	92	78	133	108	91	0.03023	0.12092	0.0970542	0.0127284	0.149559	0.152741	0.24184	0.108192	0.119329	0.146377	0.124102	0.21161	0.171834	0.144786	sp|Q96JM2|ZN462_HUMAN
Unigene0001800	593	10	6	10	39	10	10	17	3	57	19	22	4	7	10	0.0510049	0.0306029	0.0510049	0.198919	0.0510049	0.0510049	0.0867083	0.0153015	0.290728	0.0969093	0.112211	0.020402	0.0357034	0.0510049	--
Unigene0001801	1034	4	12	8	6	3	17	9	10	12	65	13	27	28	54	0.0117005	0.0351016	0.0234011	0.0175508	0.0087754	0.0497273	0.0263262	0.0292513	0.0351016	0.190134	0.0380268	0.0789786	0.0819038	0.157957	--
Unigene0001802	675	9	8	6	20	8	8	13	6	28	23	10	28	20	39	0.0403279	0.035847	0.0268852	0.0896175	0.035847	0.035847	0.0582513	0.0268852	0.125464	0.10306	0.0448087	0.125464	0.0896175	0.174754	--
Unigene0001803	668	5	24	12	0	15	1	15	18	2	5	3	10	12	7	0.0226391	0.108668	0.0543339	0	0.0679174	0.00452783	0.0679174	0.0815009	0.00905566	0.0226391	0.0135835	0.0452783	0.0543339	0.0316948	--
Unigene0001804	5231	1279	994	1124	53	2708	81	3113	513	22	46	634	899	1335	654	0.739524	0.574736	0.649902	0.0306449	1.56578	0.0468346	1.79995	0.296619	0.0127205	0.0265974	0.366582	0.519806	0.771903	0.378146	sp|Q86SS6|SYT9_HUMAN
Unigene0001805	1280	169	103	120	88	160	97	265	134	176	184	92	92	185	115	0.39934	0.243385	0.283555	0.207941	0.378074	0.229207	0.626184	0.316637	0.415881	0.434785	0.217392	0.217392	0.437148	0.27174	--
Unigene0001806	2005	678	868	928	772	1078	1161	821	1162	1358	1762	1372	996	751	892	1.02278	1.3094	1.39991	1.16458	1.62619	1.7514	1.2385	1.7529	2.04857	2.65802	2.06969	1.50249	1.1329	1.3456	sp|P40425|PBX2_HUMAN
Unigene0001807	451	3	6	5	0	11	7	6	16	8	9	4	4	6	11	0.0201192	0.0402384	0.033532	0	0.0737705	0.0469448	0.0402384	0.107303	0.0536513	0.0603577	0.0268256	0.0268256	0.0402384	0.0737705	--
Unigene0001808	2449	9992	8070	9692	12756	8233	9309	4642	18759	12712	16379	13265	7447	6432	7318	12.3404	9.96669	11.9699	15.754	10.168	11.4969	5.73301	23.1679	15.6997	20.2286	16.3827	9.19727	7.94372	9.03795	sp|Q5E9E2|MYL9_BOVIN
Unigene0001809	454	4	1	4	0	0	14	5	3	3	2	25	15	16	13	0.0266484	0.00666209	0.0266484	0	0	0.0932693	0.0333105	0.0199863	0.0199863	0.0133242	0.166552	0.0999314	0.106593	0.0866072	--
Unigene0001810	3927	1478	1501	1709	1193	1668	1493	1982	1514	1638	1571	2139	1536	1651	1299	1.13836	1.15608	1.31628	0.918853	1.2847	1.14991	1.52654	1.16609	1.26159	1.20999	1.64747	1.18303	1.27161	1.00049	sp|Q9H0E9|BRD8_HUMAN
Unigene0001811	3424	75	204	151	51	187	293	38	23	166	74	74	209	141	137	0.0662512	0.180203	0.133386	0.0450508	0.165186	0.258821	0.0335673	0.020317	0.146636	0.0653679	0.0653679	0.18462	0.124552	0.121019	sp|Q8C7U1|N4BP3_MOUSE
Unigene0001812	634	387	238	308	286	367	226	396	229	270	336	245	214	258	225	1.84624	1.13541	1.46936	1.3644	1.75083	1.07817	1.88918	1.09248	1.28807	1.60294	1.16881	1.02092	1.23083	1.0734	--
Unigene0001813	4656	1488	1872	1831	1716	1712	1395	328	402	856	837	748	1156	1523	1895	0.966621	1.21607	1.18944	1.11473	1.11213	0.906207	0.213072	0.261144	0.556067	0.543724	0.485909	0.75095	0.989358	1.23101	sp|Q8TB73|NDNF_HUMAN
Unigene0001814	393	8	4	0	0	4	13	16	21	4	14	10	13	6	5	0.0615692	0.0307846	0	0	0.0307846	0.10005	0.123138	0.161619	0.0307846	0.107746	0.0769616	0.10005	0.0461769	0.0384808	--
Unigene0001815	1695	656	710	655	943	790	661	263	670	740	1149	902	713	539	802	1.17058	1.26694	1.16879	1.68271	1.40969	1.1795	0.469302	1.19556	1.32047	2.0503	1.60955	1.27229	0.961802	1.4311	sp|Q9BZL3|SMIM3_HUMAN
Unigene0001816	2187	2389	2712	2961	3966	2680	2054	1578	1767	2162	2674	2011	1521	1765	1885	3.30395	3.75066	4.09502	5.48492	3.7064	2.84065	2.18235	2.44374	2.99001	3.6981	2.78118	2.10352	2.44097	2.60693	sp|P50136|ODBA_MOUSE
Unigene0001817	3384	172	352	101	69	75	13	201	69	155	94	121	896	316	224	0.153732	0.314614	0.0902729	0.0616716	0.0670343	0.0116193	0.179652	0.0616716	0.138538	0.0840164	0.108149	0.800837	0.282438	0.200209	sp|Q9YH16|LMO3_XENLA
Unigene0001818	6400	81	376	365	41	899	721	727	738	801	897	765	888	747	680	0.03828	0.177695	0.172496	0.0193763	0.42486	0.340739	0.343574	0.348773	0.378546	0.423915	0.361533	0.419662	0.353026	0.321363	sp|Q6NT76|HMBX1_HUMAN
Unigene0001819	377	19	20	4	9	7	21	18	6	19	22	7	4	12	8	0.152433	0.160456	0.0320911	0.072205	0.0561595	0.168478	0.14441	0.0481367	0.152433	0.176501	0.0561595	0.0320911	0.0962734	0.0641823	--
Unigene0001820	397	6	6	0	0	0	11	5	3	11	6	16	9	3	2	0.0457117	0.0457117	0	0	0	0.0838047	0.0380931	0.0228558	0.0838047	0.0457117	0.121898	0.0685675	0.0228558	0.0152372	--
Unigene0001821	2318	135	114	148	187	202	78	232	139	136	171	138	137	137	96	0.176152	0.14875	0.193114	0.244003	0.263575	0.101777	0.30272	0.181371	0.177456	0.223125	0.180066	0.178761	0.178761	0.125263	sp|Q9BV35|SCMC3_HUMAN
Unigene0001822	445	9	0	0	5	4	2	19	8	7	0	10	12	3	3	0.0611715	0	0	0.0339841	0.0271873	0.0135937	0.12914	0.0543746	0.0475778	0	0.0679683	0.081562	0.0203905	0.0203905	--
Unigene0001823	388	14	2	9	0	7	5	5	2	9	11	13	15	6	12	0.109135	0.0155907	0.070158	0	0.0545673	0.0389767	0.0389767	0.0155907	0.070158	0.0857487	0.101339	0.11693	0.046772	0.093544	--
Unigene0001824	619	16	6	7	4	27	12	42	13	11	8	12	2	25	21	0.07818	0.0293175	0.0342038	0.019545	0.131929	0.058635	0.205223	0.0635213	0.0537488	0.03909	0.058635	0.0097725	0.122156	0.102611	sp|A6H7G2|DBNL_BOVIN
Unigene0001825	639	0	2	0	0	2	21	22	42	27	20	9	14	6	4	0	0.00946663	0	0	0.00946663	0.0993996	0.104133	0.198799	0.1278	0.0946663	0.0425998	0.0662664	0.0283999	0.0189333	--
Unigene0001826	747	12	13	13	25	16	33	8	0	19	23	8	5	1	6	0.0485878	0.0526368	0.0526368	0.101225	0.0647837	0.133616	0.0323919	0	0.0769307	0.0931266	0.0323919	0.0202449	0.00404898	0.0242939	--
Unigene0001827	2049	5611	3296	5629	9205	2711	3587	1688	4157	3847	3945	9330	5108	4297	3824	8.28256	4.86532	8.30913	13.5878	4.00179	5.29488	2.49171	6.13627	5.67867	5.82333	13.7723	7.54007	6.34293	5.64472	sp|Q6A1I3|AN32B_SHEEP
Unigene0001828	4597	979	1674	1281	574	1021	2687	677	714	2717	1705	989	1329	787	1673	0.644132	1.10141	0.842832	0.377662	0.671765	1.76791	0.445431	0.469775	1.78765	1.1218	0.650711	0.874414	0.517805	1.10075	sp|P46937|YAP1_HUMAN
Unigene0001829	460	23	10	2	2	3	7	42	7	0	24	8	9	4	6	0.151229	0.0657519	0.0131504	0.0131504	0.0197256	0.0460264	0.276158	0.0460264	0	0.157805	0.0526016	0.0591767	0.0263008	0.0394512	--
Unigene0001830	374	4	0	0	0	0	17	9	4	8	8	6	5	0	1	0.0323485	0	0	0	0	0.137481	0.0727842	0.0323485	0.0646971	0.0646971	0.0485228	0.0404357	0	0.00808714	--
Unigene0001831	379	0	2	3	0	2	37	12	11	23	23	5	0	4	5	0	0.0159609	0.0239413	0	0.0159609	0.295277	0.0957654	0.0877849	0.18355	0.18355	0.0399022	0	0.0319218	0.0399022	--
Unigene0001832	673	6	6	0	0	2	31	36	18	20	14	12	4	3	1	0.0269651	0.0269651	0	0	0.00898838	0.13932	0.161791	0.0808954	0.0898838	0.0629186	0.0539303	0.0179768	0.0134826	0.00449419	--
Unigene0001833	747	19	14	20	1	4	16	6	12	10	0	14	16	15	7	0.0769307	0.0566857	0.0809796	0.00404898	0.0161959	0.0647837	0.0242939	0.0485878	0.0404898	0	0.0566857	0.0647837	0.0607347	0.0283429	--
Unigene0001834	3428	676	751	796	1232	909	778	595	681	835	925	969	624	677	690	0.596448	0.662622	0.702326	1.08702	0.802028	0.686444	0.52498	0.600859	0.736736	0.816145	0.854967	0.550567	0.59733	0.6088	sp|Q2TA03|UB2J2_BOVIN
Unigene0001835	1516	27	22	38	16	16	65	35	46	58	67	51	40	40	42	0.053868	0.0438925	0.0758142	0.0319218	0.0319218	0.129682	0.0698289	0.0917751	0.115716	0.133672	0.101751	0.0798045	0.0798045	0.0837947	--
Unigene0001836	1615	2	15	18	6	35	44	33	90	47	143	49	28	26	40	0.00374562	0.0280922	0.0337106	0.0112369	0.0655484	0.0824037	0.0618028	0.168553	0.0880221	0.267812	0.0917677	0.0524387	0.0486931	0.0749124	--
Unigene0001837	619	5	21	0	0	5	0	20	22	16	1	2	27	18	16	0.0244313	0.102611	0	0	0.0244313	0	0.097725	0.107498	0.07818	0.00488625	0.0097725	0.131929	0.0879525	0.07818	--
Unigene0001838	441	13	11	3	1	2	2	34	6	11	6	3	17	16	10	0.0891602	0.0754433	0.0205754	0.00685848	0.013717	0.013717	0.233188	0.0411509	0.0754433	0.0411509	0.0205754	0.116594	0.109736	0.0685848	--
Unigene0001839	511	10	13	21	0	42	2	42	13	8	7	8	6	12	9	0.0591896	0.0769465	0.124298	0	0.248596	0.0118379	0.248596	0.0769465	0.0473517	0.0414327	0.0473517	0.0355138	0.0710275	0.0532707	--
Unigene0001840	1531	36	100	70	2	76	49	126	26	95	84	12	40	45	35	0.0711203	0.197556	0.13829	0.00395113	0.150143	0.0968027	0.248921	0.0513647	0.187679	0.165947	0.0237068	0.0790226	0.0889004	0.0691448	sp|Q5DRB0|PCDGD_PANTR
Unigene0001841	734	8265	7715	8548	14337	8424	5577	4838	6411	7062	10289	6802	4556	5452	4968	34.0575	31.7912	35.2237	59.0784	34.7127	22.9811	19.9359	26.4178	29.1003	42.3978	28.029	18.7739	22.466	20.4716	sp|Q9D1L0|CHCH2_MOUSE
Unigene0001842	383	2	4	0	0	0	26	8	10	14	4	16	5	8	2	0.0157942	0.0315884	0	0	0	0.205325	0.0631768	0.078971	0.110559	0.0315884	0.126354	0.0394855	0.0631768	0.0157942	--
Unigene0001843	1794	7514	8620	7869	7615	10384	3252	4691	2165	4127	4314	3141	4953	4227	5090	12.6682	14.5329	13.2667	12.8385	17.5069	5.4827	7.90878	3.65008	6.9579	7.27318	5.29556	8.3505	7.1265	8.58147	sp|Q92743|HTRA1_HUMAN
Unigene0001844	439	4	12	4	2	6	4	1	6	3	10	14	8	9	8	0.0275589	0.0826767	0.0275589	0.0137795	0.0413384	0.0275589	0.00688973	0.0413384	0.0206692	0.0688972	0.0964562	0.0551178	0.0620075	0.0551178	--
Unigene0001845	2854	318	415	259	139	196	272	302	204	334	272	259	291	254	214	0.337007	0.439805	0.274481	0.147308	0.207715	0.288258	0.320051	0.216193	0.353964	0.288258	0.274481	0.308394	0.269182	0.226791	--
Unigene0001846	495	9	4	1	4	8	26	13	9	28	25	19	10	0	3	0.0549925	0.0244411	0.00611028	0.0244411	0.0488823	0.158867	0.0794337	0.0549925	0.171088	0.152757	0.116095	0.0611028	0	0.0183308	--
Unigene0001847	893	2327	1835	2429	3805	2599	1043	1151	1454	1474	1939	2154	1440	1245	1332	7.88154	6.21514	8.22702	12.8875	8.80281	3.53264	3.89843	4.9247	4.99244	6.56739	7.29559	4.87728	4.21681	4.51148	sp|Q5RBU9|BAF_PONAB
Unigene0001848	1562	487	633	749	1023	707	1083	367	583	701	768	696	509	365	510	0.943006	1.22571	1.45033	1.98089	1.369	2.09707	0.710643	1.1289	1.35739	1.48712	1.3477	0.985606	0.70677	0.987542	sp|Q3THJ3|EIF1A_MOUSE
Unigene0001849	1403	28	39	26	27	41	22	105	53	60	71	33	50	26	20	0.0603624	0.0840763	0.0560508	0.0582066	0.0883879	0.0474276	0.226359	0.114257	0.129348	0.153062	0.0711414	0.10779	0.0560508	0.043116	sp|Q9NY65|TBA8_HUMAN
Unigene0001850	670	386	154	331	476	146	284	104	991	468	671	657	309	223	217	1.74252	0.695204	1.49424	2.14881	0.65909	1.28206	0.469488	4.47368	2.1127	3.0291	2.9659	1.39492	1.00669	0.979606	sp|Q9P1F3|ABRAL_HUMAN
Unigene0001851	2799	337	329	275	441	409	316	273	334	335	440	272	201	199	285	0.364161	0.355516	0.297164	0.476543	0.441964	0.341468	0.295003	0.360919	0.362	0.475462	0.293922	0.2172	0.215039	0.30797	sp|Q8NHX9|TPC2_HUMAN
Unigene0001852	885	29	24	46	46	35	26	31	25	35	39	2	8	13	9	0.0991108	0.0820228	0.15721	0.15721	0.119617	0.088858	0.105946	0.0854404	0.119617	0.133287	0.00683523	0.0273409	0.044429	0.0307585	--
Unigene0001853	775	4	12	0	0	4	38	34	10	24	12	4	4	24	14	0.0156108	0.0468324	0	0	0.0156108	0.148302	0.132692	0.039027	0.0936647	0.0468324	0.0156108	0.0156108	0.0936647	0.0546377	--
Unigene0001854	2347	781	736	739	799	1051	737	857	467	775	908	626	560	699	710	1.00648	0.948486	0.952353	1.02967	1.35443	0.949775	1.10442	0.601825	0.998746	1.17014	0.806729	0.721674	0.900804	0.91498	--
Unigene0001855	679	15	20	12	3	19	15	10	12	33	29	13	7	8	7	0.0668171	0.0890895	0.0534537	0.0133634	0.084635	0.0668171	0.0445448	0.0534537	0.146998	0.12918	0.0579082	0.0311813	0.0356358	0.0311813	--
Unigene0001856	1425	33	27	43	39	29	84	27	327	155	244	92	39	75	83	0.0700431	0.057308	0.0912683	0.0827782	0.061553	0.178292	0.057308	0.694064	0.32899	0.517895	0.195272	0.0827782	0.159189	0.176169	sp|Q96KP6|TNIP3_HUMAN
Unigene0001857	2357	930	1107	1025	1050	1727	463	818	714	745	1145	1090	805	1068	901	1.19341	1.42054	1.31532	1.3474	2.21615	0.594139	1.04969	0.916231	0.956011	1.46931	1.39873	1.03301	1.3705	1.1562	sp|Q9BVN2|RUSC1_HUMAN
Unigene0001858	607	13	22	16	3	19	0	12	9	9	12	3	3	18	9	0.064777	0.109623	0.0797256	0.0149485	0.0946741	0	0.0597942	0.0448456	0.0448456	0.0597942	0.0149485	0.0149485	0.0896913	0.0448456	--
Unigene0001859	799	3	2	2	1	0	12	5	6	10	3	2	0	3	1	0.0113564	0.00757094	0.00757094	0.00378547	0	0.0454256	0.0189273	0.0227128	0.0378547	0.0113564	0.00757094	0	0.0113564	0.00378547	sp|O95772|MENTO_HUMAN
Unigene0001860	438	6	3	1	0	0	4	10	8	16	9	5	1	5	9	0.0414327	0.0207164	0.00690545	0	0	0.0276218	0.0690546	0.0552436	0.110487	0.0621491	0.0345273	0.00690545	0.0345273	0.0621491	--
Unigene0001861	747	6	7	0	0	4	0	120	22	4	0	0	0	1	1	0.0242939	0.0283429	0	0	0.0161959	0	0.485878	0.0890776	0.0161959	0	0	0	0.00404898	0.00404898	--
Unigene0001862	1347	49	51	24	1	42	10	116	17	4	2	38	17	64	30	0.110026	0.114517	0.0538902	0.00224543	0.0943079	0.0224543	0.260469	0.0381722	0.0089817	0.00449085	0.0853262	0.0381722	0.143707	0.0673628	sp|Q9BZE3|BARH1_HUMAN
Unigene0001863	5330	604	1306	1315	917	1210	2782	1240	812	1892	2055	1033	848	850	1035	0.342749	0.741109	0.746217	0.520366	0.686633	1.57869	0.703657	0.460782	1.07364	1.16614	0.586192	0.48121	0.482345	0.587326	sp|Q6DT37|MRCKG_HUMAN
Unigene0001864	3823	614	309	352	496	328	709	172	1369	1070	889	1049	703	331	537	0.48577	0.244467	0.278487	0.392413	0.259499	0.56093	0.136079	1.08309	0.846537	0.703338	0.829923	0.556183	0.261873	0.424851	--
Unigene0001865	3862	2030	2451	2216	1299	1721	2863	1303	699	1602	1002	900	1283	1500	1872	1.58983	1.91954	1.7355	1.01733	1.34783	2.24221	1.02047	0.547433	1.25463	0.784733	0.70485	1.0048	1.17475	1.46609	sp|Q52LD8|RFTN2_HUMAN
Unigene0001866	1243	8	15	18	0	20	52	39	25	36	36	11	8	13	11	0.0194664	0.0364995	0.0437994	0	0.048666	0.126531	0.0948986	0.0608324	0.0875987	0.0875987	0.0267663	0.0194664	0.0316329	0.0267663	sp|Q66K89|E4F1_HUMAN
Unigene0001867	1588	591	555	537	493	698	207	381	613	547	680	938	508	634	482	1.12565	1.05708	1.0228	0.938994	1.32945	0.394263	0.725673	1.16755	1.04185	1.29516	1.78656	0.967564	1.20755	0.918043	sp|Q13228|SBP1_HUMAN
Unigene0001868	499	12	10	2	5	6	35	2	5	32	34	8	6	1	2	0.0727356	0.060613	0.0121226	0.0303065	0.0363678	0.212146	0.0121226	0.0303065	0.193962	0.206084	0.0484904	0.0363678	0.0060613	0.0121226	sp|A5D8W1|CFA69_HUMAN
Unigene0001869	1528	23	26	4	4	10	0	0	0	0	0	14	20	18	15	0.0455272	0.0514655	0.00791777	0.00791777	0.0197944	0	0	0	0	0	0.0277122	0.0395889	0.03563	0.0296916	--
Unigene0001870	376	7	10	12	41	30	16	13	7	5	24	8	9	14	11	0.0563088	0.0804412	0.0965294	0.329809	0.241324	0.128706	0.104574	0.0563088	0.0402206	0.193059	0.064353	0.0723971	0.112618	0.0884853	--
Unigene0001871	413	0	2	4	0	2	5	7	0	7	10	7	9	18	14	0	0.0146469	0.0292938	0	0.0146469	0.0366173	0.0512642	0	0.0512642	0.0732346	0.0512642	0.0659111	0.131822	0.102528	--
Unigene0001872	722	256	5	389	959	216	779	398	217	193	1857	1084	156	65	164	1.07243	0.0209459	1.62959	4.01743	0.904863	3.26337	1.66729	0.909052	0.808512	7.77931	4.54107	0.653512	0.272297	0.687026	sp|P02562|MYSS_RABIT
Unigene0001873	1877	4087	5321	5086	3553	4624	4023	3621	3561	4002	4867	5308	4053	4740	4566	6.58577	8.57424	8.19556	5.72529	7.45109	6.48264	5.83486	5.73818	6.4488	7.84266	8.55329	6.53099	7.63801	7.35763	sp|Q2HJ94|DNJA2_BOVIN
Unigene0001874	400	7	3	7	0	8	20	6	4	2	8	0	1	2	1	0.0529303	0.0226844	0.0529303	0	0.0604918	0.151229	0.0453688	0.0302459	0.0151229	0.0604918	0	0.00756147	0.0151229	0.00756147	--
Unigene0001875	532	18	13	10	12	8	9	12	9	102	9	25	10	6	22	0.102336	0.0739091	0.0568532	0.0682238	0.0454825	0.0511679	0.0682238	0.0511679	0.579902	0.0511679	0.142133	0.0568532	0.0341119	0.125077	--
Unigene0001876	632	2	2	6	2	0	33	18	26	29	8	0	7	1	3	0.00957148	0.00957148	0.0287145	0.00957148	0	0.15793	0.0861434	0.124429	0.138787	0.0382859	0	0.0335002	0.00478574	0.0143572	--
Unigene0001877	897	12	7	25	56	13	10	12	62	32	23	43	18	13	12	0.0404627	0.0236033	0.0842974	0.188826	0.0438346	0.0337189	0.0404627	0.209057	0.107901	0.0775536	0.144991	0.0606941	0.0438346	0.0404627	--
Unigene0001878	524	5	11	24	1	48	135	5	30	135	148	125	33	9	83	0.0288606	0.0634933	0.138531	0.00577212	0.277062	0.779236	0.0288606	0.173164	0.779236	0.854273	0.721515	0.19048	0.0519491	0.479086	sp|Q8WXI7|MUC16_HUMAN
Unigene0001879	508	0	4	7	2	1	18	4	8	5	19	9	5	9	4	0	0.0238157	0.0416774	0.0119078	0.00595392	0.10717	0.0238157	0.0476313	0.0297696	0.113124	0.0535852	0.0297696	0.0535852	0.0238157	--
Unigene0001880	4715	1292	1684	1115	309	1128	1040	2229	1223	1693	1028	1202	1912	1721	1625	0.828795	1.08026	0.715253	0.198218	0.723592	0.667142	1.42986	0.784533	1.08603	0.659444	0.771062	1.22651	1.10399	1.04241	sp|Q7Z6I8|CE024_HUMAN
Unigene0001881	4229	308	463	461	294	617	788	283	458	546	625	588	619	624	564	0.220282	0.331139	0.329708	0.210269	0.44128	0.563579	0.202402	0.327563	0.3905	0.447001	0.420539	0.44271	0.446286	0.403374	--
Unigene0001882	382	8	3	11	30	15	23	0	6	7	0	5	4	8	10	0.0633422	0.0237533	0.0870955	0.237533	0.118767	0.182109	0	0.0475066	0.0554244	0	0.0395889	0.0316711	0.0633422	0.0791777	--
Unigene0001883	748	0	4	0	0	0	9	0	52	30	39	42	3	2	2	0	0.0161743	0	0	0	0.0363921	0	0.210266	0.121307	0.157699	0.16983	0.0121307	0.00808714	0.00808714	--
Unigene0001884	627	8	5	7	0	7	25	14	44	14	31	15	6	9	6	0.0385913	0.0241195	0.0337673	0	0.0337673	0.120598	0.0675347	0.212252	0.0675347	0.149541	0.0723586	0.0289434	0.0434152	0.0289434	--
Unigene0001885	1433	38	37	36	3	36	4	93	12	2	15	39	22	45	28	0.0802054	0.0780948	0.0759841	0.00633201	0.0759841	0.00844268	0.196292	0.025328	0.00422134	0.03166	0.0823161	0.0464347	0.0949801	0.0590987	sp|Q6BEB4|SP5_HUMAN
Unigene0001886	610	9	7	12	8	9	23	22	27	27	10	23	12	15	15	0.0446251	0.0347084	0.0595001	0.0396667	0.0446251	0.114042	0.109084	0.133875	0.133875	0.0495834	0.114042	0.0595001	0.0743751	0.0743751	--
Unigene0001887	357	7	3	5	1	1	7	18	7	3	0	5	7	9	8	0.0593057	0.0254167	0.0423612	0.00847224	0.00847224	0.0593057	0.1525	0.0593057	0.0254167	0	0.0423612	0.0593057	0.0762502	0.0677779	--
Unigene0001888	11170	1554	1890	1803	1198	2303	1292	2075	1448	1881	1740	1903	2241	1854	1653	0.420789	0.51177	0.488213	0.324392	0.623602	0.349845	0.561864	0.392086	0.509333	0.471154	0.51529	0.606813	0.502022	0.447596	sp|Q2YDJ2|SC22C_BOVIN
Unigene0001889	4168	1061	933	1025	392	1212	581	1274	571	573	686	856	901	812	645	0.769935	0.677049	0.743811	0.284462	0.879511	0.421614	0.924503	0.414357	0.415808	0.497809	0.621173	0.653828	0.589243	0.468057	sp|Q9H3R0|KDM4C_HUMAN
Unigene0001890	372	6	20	3	2	10	2	3	7	10	7	0	0	0	3	0.0487837	0.162612	0.0243918	0.0162612	0.0813062	0.0162612	0.0243918	0.0569143	0.0813062	0.0569143	0	0	0	0.0243918	--
Unigene0001891	457	4	4	12	4	8	18	7	2	3	15	4	3	4	5	0.0264734	0.0264734	0.0794203	0.0264734	0.0529469	0.11913	0.0463285	0.0132367	0.0198551	0.0992754	0.0264734	0.0198551	0.0264734	0.0330918	--
Unigene0001892	570	5	9	9	7	10	11	6	5	6	13	7	4	16	7	0.0265315	0.0477567	0.0477567	0.0371441	0.053063	0.0583693	0.0318378	0.0265315	0.0318378	0.0689819	0.0371441	0.0212252	0.0849008	0.0371441	--
Unigene0001893	498	12	13	11	5	10	23	32	13	9	5	21	26	25	19	0.0728817	0.0789551	0.0668082	0.0303674	0.0607347	0.13969	0.194351	0.0789551	0.0546613	0.0303674	0.127543	0.15791	0.151837	0.115396	--
Unigene0001894	1126	37	12	26	16	20	198	70	189	129	234	72	24	38	32	0.099387	0.0322336	0.0698395	0.0429782	0.0537227	0.531855	0.18803	0.50768	0.346512	0.628556	0.193402	0.0644673	0.102073	0.0859564	--
Unigene0001895	464	28	24	40	16	54	16	24	12	4	7	32	24	39	22	0.182518	0.156444	0.26074	0.104296	0.352	0.104296	0.156444	0.0782221	0.026074	0.0456296	0.208592	0.156444	0.254222	0.143407	--
Unigene0001896	4773	759	1385	1305	550	1463	2094	2125	1915	1961	1889	1852	1780	1386	1370	0.480969	0.877657	0.826962	0.348528	0.927084	1.32694	1.34659	1.21351	1.24266	1.19704	1.17359	1.12796	0.878291	0.868152	--
Unigene0001897	515	2	12	7	6	5	15	11	19	12	38	12	11	5	7	0.011746	0.0704759	0.0411109	0.0352379	0.0293649	0.0880948	0.0646029	0.111587	0.0704759	0.223174	0.0704759	0.0646029	0.0293649	0.0411109	--
Unigene0001898	1582	1174	1043	1155	2283	1195	894	843	1149	1056	1800	1186	716	944	827	2.24454	1.99409	2.20822	4.36481	2.28469	1.70922	1.61171	2.19675	2.01894	3.44138	2.26749	1.3689	1.80481	1.58112	sp|P42026|NDUS7_BOVIN
Unigene0001899	713	0	0	0	0	0	0	0	0	0	2	0	0	0	456	0	0	0	0	0	0	0	0	0	0.00848412	0	0	0	1.93438	--
Unigene0001900	388	2	2	1	0	2	0	10	1	25	2	8	7	3	4	0.0155907	0.0155907	0.00779533	0	0.0155907	0	0.0779533	0.00779533	0.194883	0.0155907	0.0623627	0.0545673	0.023386	0.0311813	--
Unigene0001901	6398	3150	4237	3235	2429	2617	2860	1938	2859	6062	5023	3374	2491	2427	3680	1.48913	2.003	1.52931	1.14828	1.23716	1.35204	0.91617	1.35156	2.86575	2.37457	1.59502	1.17759	1.14734	1.73968	sp|P00450|CERU_HUMAN
Unigene0001902	983	6	32	43	10	0	81	14	13	92	13	21	5	1	9	0.0184614	0.0984607	0.132307	0.030769	0	0.249229	0.0430766	0.0399997	0.283074	0.0399997	0.0646148	0.0153845	0.0030769	0.0276921	--
Unigene0001903	943	10	10	8	0	6	6	52	4	2	2	12	59	32	23	0.0320741	0.0320741	0.0256593	0	0.0192445	0.0192445	0.166785	0.0128296	0.00641482	0.00641482	0.0384889	0.189237	0.102637	0.0737705	--
Unigene0001904	1982	19	20	16	10	16	130	97	123	81	121	30	16	12	10	0.0289945	0.0305206	0.0244165	0.0152603	0.0244165	0.198384	0.148025	0.187702	0.123608	0.184649	0.0457809	0.0244165	0.0183123	0.0152603	--
Unigene0001905	1675	1050	660	1105	2219	569	661	89	861	278	356	1349	1546	417	735	1.89601	1.19178	1.99533	4.0069	1.02746	1.19358	0.16071	1.55473	0.501992	0.642838	2.43592	2.79165	0.752987	1.32721	sp|P40259|CD79B_HUMAN
Unigene0001906	439	2	9	3	0	4	9	2	9	13	2	10	3	19	12	0.0137795	0.0620075	0.0206692	0	0.0275589	0.0620075	0.0137795	0.0620075	0.0895664	0.0137795	0.0688972	0.0206692	0.130905	0.0826767	--
Unigene0001907	2746	193	295	280	273	296	309	198	186	259	367	188	238	248	247	0.21258	0.324929	0.308407	0.300697	0.32603	0.340349	0.218088	0.20487	0.285276	0.404233	0.207073	0.262146	0.27316	0.272059	--
Unigene0001908	374	4	6	2	4	4	9	9	4	12	8	0	0	0	0	0.0323485	0.0485228	0.0161743	0.0323485	0.0323485	0.0727842	0.0727842	0.0323485	0.0970456	0.0646971	0	0	0	0	--
Unigene0001909	425	4	5	5	0	7	1	5	0	9	3	2	4	5	9	0.0284667	0.0355834	0.0355834	0	0.0498168	0.00711668	0.0355834	0	0.0640501	0.02135	0.0142334	0.0284667	0.0355834	0.0640501	--
Unigene0001910	501	0	2	0	0	0	41	19	11	14	10	10	6	6	5	0	0.0120742	0	0	0	0.247521	0.114705	0.0664081	0.0845195	0.060371	0.060371	0.0362226	0.0362226	0.0301855	--
Unigene0001911	3437	691	992	808	220	1402	166	1315	409	315	388	351	698	894	579	0.608086	0.872968	0.711047	0.193602	1.23377	0.146081	1.15721	0.359923	0.277203	0.341443	0.308883	0.614246	0.786728	0.509525	sp|D2I3C6|DCLK2_AILME
Unigene0001912	370	6	9	4	0	5	3	14	0	3	0	9	2	16	10	0.0490474	0.0735711	0.0326983	0	0.0408728	0.0245237	0.114444	0	0.0245237	0	0.0735711	0.0163491	0.130793	0.0817457	--
Unigene0001913	462	29	53	19	28	32	26	72	29	46	21	33	26	33	34	0.189855	0.346977	0.124388	0.183308	0.209495	0.170215	0.471365	0.189855	0.30115	0.137481	0.216042	0.170215	0.216042	0.222589	--
Unigene0001914	402	11	4	5	7	11	4	7	7	12	4	3	3	3	2	0.0827624	0.0300954	0.0376193	0.052667	0.0827624	0.0300954	0.052667	0.052667	0.0902862	0.0300954	0.0225716	0.0225716	0.0225716	0.0150477	--
Unigene0001915	1707	104	178	193	157	140	174	122	124	133	197	126	111	139	112	0.184275	0.315394	0.341972	0.278184	0.248062	0.308306	0.216169	0.219712	0.235659	0.349059	0.223256	0.196678	0.246291	0.19845	sp|Q5RFG8|UBE3D_PONAB
Unigene0001916	606	11	5	6	3	10	15	12	5	2	17	13	6	10	17	0.0549018	0.0249554	0.0299464	0.0149732	0.0499107	0.0748661	0.0598929	0.0249554	0.00998214	0.0848482	0.0648839	0.0299464	0.0499107	0.0848482	--
Unigene0001917	371	0	1	0	2	3	6	7	1	5	7	12	8	10	10	0	0.00815253	0	0.0163051	0.0244576	0.0489152	0.0570677	0.00815253	0.0407627	0.0570677	0.0978304	0.0652203	0.0815253	0.0815253	--
Unigene0001918	1281	42	16	16	32	27	39	8	39	42	31	88	105	25	39	0.0991669	0.0377779	0.0377779	0.0755557	0.0637501	0.0920835	0.0188889	0.0920835	0.0991669	0.0731946	0.207778	0.247917	0.0590279	0.0920835	--
Unigene0001919	480	20	7	8	7	9	55	11	46	63	49	42	9	13	18	0.126025	0.0441086	0.0504098	0.0441086	0.056711	0.346568	0.0693135	0.289856	0.396977	0.30876	0.264652	0.056711	0.081916	0.113422	--
Unigene0001920	370	11	3	0	0	2	2	6	2	8	0	4	2	9	9	0.0899202	0.0245237	0	0	0.0163491	0.0163491	0.0490474	0.0163491	0.0653965	0	0.0326983	0.0163491	0.0735711	0.0735711	sp|Q99758|ABCA3_HUMAN
Unigene0001921	3199	185	193	194	102	143	295	272	252	308	351	247	173	184	179	0.174914	0.182478	0.183423	0.0964389	0.135204	0.278916	0.25717	0.238261	0.291208	0.331863	0.233533	0.163568	0.173968	0.169241	sp|Q7JQ07|MOS1T_DROMA
Unigene0001922	3917	3473	3357	4429	6113	4812	6303	1013	1770	5295	6603	4589	2482	1845	4174	2.68175	2.59217	3.41994	4.72027	3.71568	4.86699	0.782208	1.36674	4.08864	5.09864	3.54349	1.91653	1.42465	3.22304	sp|P21980|TGM2_HUMAN
Unigene0001923	833	55	71	82	136	77	58	43	46	70	137	171	74	79	127	0.199703	0.257798	0.297739	0.49381	0.279584	0.210596	0.156131	0.167024	0.254167	0.497441	0.620894	0.268691	0.286846	0.461132	sp|Q9D279|MISP_MOUSE
Unigene0001924	416	1	3	5	2	8	5	6	3	4	8	5	0	3	4	0.00727065	0.0218119	0.0363532	0.0145413	0.0581652	0.0363532	0.0436239	0.0218119	0.0290826	0.0581652	0.0363532	0	0.0218119	0.0290826	--
Unigene0001925	474	6	3	2	1	1	6	7	0	12	1	1	0	5	1	0.0382859	0.019143	0.012762	0.00638099	0.00638099	0.0382859	0.0446669	0	0.0765719	0.00638099	0.00638099	0	0.031905	0.00638099	sp|Q9CPW7|ZMAT2_MOUSE
Unigene0001926	545	5	12	3	0	18	16	12	4	8	5	5	6	7	5	0.0277485	0.0665965	0.0166491	0	0.0998947	0.0887953	0.0665965	0.0221988	0.0443976	0.0277485	0.0277485	0.0332982	0.0388479	0.0277485	--
Unigene0001927	467	9	3	3	2	3	2	6	2	7	0	15	26	9	8	0.0582897	0.0194299	0.0194299	0.0129533	0.0194299	0.0129533	0.0388598	0.0129533	0.0453365	0	0.0971495	0.168393	0.0582897	0.0518131	--
Unigene0001928	658	0	20	4	1	10	6	47	17	19	13	3	10	8	4	0	0.0919328	0.0183866	0.00459664	0.0459664	0.0275798	0.216042	0.0781429	0.0873362	0.0597563	0.0137899	0.0459664	0.0367731	0.0183866	--
Unigene0001929	455	22	34	31	32	18	10	31	11	6	2	1	2	19	8	0.146244	0.226013	0.206071	0.212718	0.119654	0.0664745	0.206071	0.0731219	0.0398847	0.0132949	0.00664745	0.0132949	0.126302	0.0531796	sp|Q6PDC8|MFSD4_MOUSE
Unigene0001930	4476	395	216	690	365	397	733	236	2738	1310	2200	2047	825	486	537	0.266915	0.145959	0.466257	0.246643	0.268267	0.495314	0.159473	1.85016	0.885213	1.48662	1.38323	0.557481	0.328407	0.36287	sp|P20702|ITAX_HUMAN
Unigene0001931	468	4	1	2	0	4	7	8	10	1	20	21	4	5	2	0.0258512	0.0064628	0.0129256	0	0.0258512	0.0452396	0.0517024	0.064628	0.0064628	0.129256	0.135719	0.0258512	0.032314	0.0129256	--
Unigene0001932	371	31	22	25	22	16	25	21	10	10	20	24	8	10	10	0.252728	0.179356	0.203813	0.179356	0.130441	0.203813	0.171203	0.0815253	0.0815253	0.163051	0.195661	0.0652203	0.0815253	0.0815253	--
Unigene0001933	417	4	0	0	0	6	3	10	8	8	7	2	0	8	7	0.0290128	0	0	0	0.0435193	0.0217596	0.0725321	0.0580257	0.0580257	0.0507725	0.0145064	0	0.0580257	0.0507725	--
Unigene0001934	535	7	3	0	0	7	7	35	9	7	15	8	3	4	7	0.0395741	0.0169603	0	0	0.0395741	0.0395741	0.19787	0.0508809	0.0395741	0.0848016	0.0452275	0.0169603	0.0226138	0.0395741	--
Unigene0001935	4598	230	376	270	107	622	150	300	257	264	271	301	446	586	366	0.151295	0.247335	0.177607	0.0703852	0.409155	0.0986708	0.197342	0.169056	0.173661	0.178265	0.197999	0.293381	0.385474	0.240757	--
Unigene0001936	373	8	3	7	0	13	0	19	8	0	3	0	7	5	3	0.0648705	0.0243265	0.0567617	0	0.105415	0	0.154068	0.0648705	0	0.0243265	0	0.0567617	0.0405441	0.0243265	--
Unigene0001937	570	2	0	0	0	0	0	0	0	0	0	18	31	54	32	0.0106126	0	0	0	0	0	0	0	0	0	0.0955133	0.164495	0.28654	0.169802	--
Unigene0001938	451	2	0	0	0	0	15	6	5	24	20	4	0	0	1	0.0134128	0	0	0	0	0.100596	0.0402384	0.033532	0.160954	0.134128	0.0268256	0	0	0.00670641	--
Unigene0001939	421	2	4	6	2	1	10	8	10	14	17	6	6	4	6	0.0143686	0.0287372	0.0431058	0.0143686	0.0071843	0.071843	0.0574744	0.071843	0.10058	0.122133	0.0431058	0.0431058	0.0287372	0.0431058	--
Unigene0001940	275	6	4	0	4	5	5	5	5	3	3	2	10	0	1	0.065991	0.043994	0	0.043994	0.0549925	0.0549925	0.0549925	0.0549925	0.0329955	0.0329955	0.021997	0.109985	0	0.0109985	sp|P11369|LORF2_MOUSE
Unigene0001941	1674	28	39	29	9	34	52	86	55	31	73	55	39	64	55	0.0505905	0.0704653	0.0523973	0.0162612	0.0614313	0.0939538	0.155385	0.0993742	0.0560109	0.131897	0.0993742	0.0704653	0.115635	0.0993742	--
Unigene0001942	1785	5824	5721	5622	9304	6510	6635	1824	3411	8178	9495	3942	3054	2816	5782	9.86846	9.69394	9.52619	15.7651	11.0309	11.2427	3.09067	5.77976	13.8572	16.0888	6.67951	5.17484	4.77156	9.7973	sp|P05155|IC1_HUMAN
Unigene0001943	2831	1751	1855	1518	234	3333	309	3345	513	332	403	1113	1302	2019	1096	1.87074	1.98185	1.6218	0.250001	3.56092	0.33013	3.57374	0.54808	0.354703	0.430558	1.18911	1.39103	2.15706	1.17095	sp|Q52WX2|SBK1_HUMAN
Unigene0001944	645	3	11	0	0	6	26	20	15	15	12	11	17	15	14	0.0140679	0.0515821	0	0	0.0281357	0.121921	0.0937857	0.0703393	0.0703393	0.0562714	0.0515821	0.0797179	0.0703393	0.06565	--
Unigene0001945	570	4	15	4	5	4	13	10	43	54	36	40	27	8	8	0.0212252	0.0795945	0.0212252	0.0265315	0.0212252	0.0689819	0.053063	0.228171	0.28654	0.191027	0.212252	0.14327	0.0424504	0.0424504	--
Unigene0001946	377	6	16	6	3	5	1	2	5	4	2	4	7	8	14	0.0481367	0.128365	0.0481367	0.0240683	0.0401139	0.00802278	0.0160456	0.0401139	0.0320911	0.0160456	0.0320911	0.0561595	0.0641823	0.112319	--
Unigene0001947	376	0	2	1	0	4	3	1	8	12	17	1	3	3	6	0	0.0160882	0.00804412	0	0.0321765	0.0241324	0.00804412	0.064353	0.0965294	0.13675	0.00804412	0.0241324	0.0241324	0.0482647	sp|Q5SZK8|FREM2_HUMAN
Unigene0001948	3519	1176	1718	1334	390	1501	1546	2406	1006	1639	1178	1478	1583	1628	1611	1.01077	1.47663	1.14658	0.335206	1.29011	1.32879	2.06796	0.86466	1.40872	1.01249	1.27034	1.36059	1.39927	1.38466	--
Unigene0001949	632	3	5	13	2	51	8	44	13	12	20	5	8	9	11	0.0143572	0.0239287	0.0622147	0.00957148	0.244073	0.0382859	0.210573	0.0622147	0.0574289	0.0957149	0.0239287	0.0382859	0.0430717	0.0526432	--
Unigene0001950	417	0	3	1	2	2	23	11	2	11	8	1	1	2	2	0	0.0217596	0.00725321	0.0145064	0.0145064	0.166824	0.0797853	0.0145064	0.0797853	0.0580257	0.00725321	0.00725321	0.0145064	0.0145064	--
Unigene0001951	372	0	2	0	0	0	0	0	0	0	0	45	214	2	0	0	0.0162612	0	0	0	0	0	0	0	0	0.365878	1.73995	0.0162612	0	--
Unigene0001952	2663	158	213	170	222	268	198	134	101	291	375	80	79	73	104	0.179454	0.241922	0.193083	0.252144	0.30439	0.224885	0.152195	0.114714	0.330513	0.425919	0.0908626	0.0897268	0.0829121	0.118121	sp|Q8IYE1|CCD13_HUMAN
Unigene0001953	794	28	10	4	12	11	7	21	10	10	13	13	14	25	13	0.106661	0.0380931	0.0152372	0.0457117	0.0419024	0.0266651	0.0799954	0.0380931	0.0380931	0.049521	0.049521	0.0533303	0.0952327	0.049521	sp|Q9NXW2|DJB12_HUMAN
Unigene0001954	587	4	4	4	2	2	33	2	13	11	59	8	8	0	3	0.0206105	0.0206105	0.0206105	0.0103052	0.0103052	0.170037	0.0103052	0.0669841	0.0566788	0.304005	0.041221	0.041221	0	0.0154579	--
Unigene0001955	1030	14	38	45	7	34	31	17	19	20	10	19	26	38	37	0.0411109	0.111587	0.132142	0.0205555	0.0998408	0.0910313	0.0499204	0.0557934	0.0587299	0.0293649	0.0557934	0.0763489	0.111587	0.10865	--
Unigene0001956	452	8	7	10	5	9	5	3	43	20	19	34	4	4	4	0.0535326	0.046841	0.0669157	0.0334578	0.0602241	0.0334578	0.0200747	0.287737	0.133831	0.12714	0.227513	0.0267663	0.0267663	0.0267663	sp|Q8R4F1|NTNG2_MOUSE
Unigene0001957	712	20	2	0	1	4	26	40	22	48	33	16	4	10	7	0.0849604	0.00849604	0	0.00424802	0.0169921	0.110448	0.169921	0.0934564	0.203905	0.140185	0.0679683	0.0169921	0.0424802	0.0297361	--
Unigene0001958	5235	217	325	254	369	453	298	192	200	267	296	333	348	107	159	0.125375	0.187773	0.146752	0.213195	0.261727	0.172173	0.11093	0.115553	0.154263	0.171018	0.192395	0.201062	0.0618206	0.0918643	sp|Q9UKP4|ATS7_HUMAN
Unigene0001959	422	4	2	2	2	8	1	6	7	5	0	11	24	8	12	0.0286691	0.0143345	0.0143345	0.0143345	0.0573382	0.00716727	0.0430036	0.0501709	0.0358364	0	0.07884	0.172015	0.0573382	0.0860073	--
Unigene0001960	364	2	3	3	0	6	0	13	8	0	5	9	1	8	8	0.0166186	0.0249279	0.0249279	0	0.0498559	0	0.108021	0.0664745	0	0.0415466	0.0747838	0.00830931	0.0664745	0.0664745	--
Unigene0001961	3002	379	380	413	176	315	482	416	480	377	398	349	361	342	276	0.381852	0.382859	0.416108	0.177324	0.31737	0.485627	0.41913	0.483612	0.379837	0.400995	0.351626	0.363716	0.344573	0.278077	sp|Q9UJA5|TRM6_HUMAN
Unigene0001962	1110	287	192	174	3745	233	242	15688	246	121	163	8663	15831	15286	7293	0.782033	0.523172	0.474125	10.2046	0.634891	0.659415	42.7475	0.670314	0.329707	0.444151	23.6054	43.1372	41.6521	19.8724	sp|P01191|COLI_SHEEP
Unigene0001963	1328	2	15	4	2	3	56	46	39	59	59	20	15	22	21	0.0045551	0.0341633	0.00911021	0.0045551	0.00683266	0.127543	0.104767	0.0888245	0.134376	0.134376	0.045551	0.0341633	0.0501061	0.0478286	sp|Q63358|MYO9B_RAT
Unigene0001964	2338	540	620	765	754	631	805	333	368	821	954	671	470	528	577	0.698579	0.802072	0.989654	0.975424	0.816303	1.0414	0.430791	0.476069	1.0621	1.23416	0.868049	0.608023	0.683055	0.746445	sp|Q99797|MIPEP_HUMAN
Unigene0001965	645	2	3	0	0	2	6	29	5	27	6	6	2	15	11	0.00937857	0.0140679	0	0	0.00937857	0.0281357	0.135989	0.0234464	0.126611	0.0281357	0.0281357	0.00937857	0.0703393	0.0515821	--
Unigene0001966	2565	64	84	64	26	77	38	196	53	81	107	50	20	66	51	0.0754673	0.0990509	0.0754673	0.0306586	0.0907966	0.0448087	0.231119	0.0624964	0.0955133	0.126172	0.0589589	0.0235835	0.0778257	0.060138	--
Unigene0001967	371	1	4	0	0	7	11	1	2	7	6	9	8	17	10	0.00815253	0.0326101	0	0	0.0570677	0.0896778	0.00815253	0.0163051	0.0570677	0.0489152	0.0733728	0.0652203	0.138593	0.0815253	--
Unigene0001968	676	9	21	43	23	33	57	39	76	35	56	85	44	32	35	0.0402682	0.0939591	0.192393	0.102908	0.14765	0.255032	0.174496	0.340043	0.156599	0.250558	0.380311	0.196867	0.143176	0.156599	--
Unigene0001969	8581	5651	11626	12140	11745	7123	20776	5497	6155	12433	9185	7489	6024	7313	6778	1.99184	4.09788	4.27905	4.13982	2.51068	7.32302	1.93756	2.16948	4.38232	3.23748	2.63969	2.12331	2.57765	2.38908	sp|Q2KHW5|ACBG1_BOVIN
Unigene0001970	1467	307	275	238	22	432	33	467	109	21	56	161	274	449	227	0.632958	0.566982	0.490697	0.0453585	0.890677	0.0680378	0.962838	0.224731	0.0432968	0.115458	0.331942	0.56492	0.925726	0.468018	sp|Q96Q04|LMTK3_HUMAN
Unigene0001971	447	7	12	1	2	8	10	6	2	12	19	0	2	4	3	0.0473649	0.081197	0.00676642	0.0135328	0.0541314	0.0676642	0.0405985	0.0135328	0.081197	0.128562	0	0.0135328	0.0270657	0.0202993	--
Unigene0001972	1167	460	462	448	487	325	423	197	372	610	383	438	376	239	272	1.19221	1.1974	1.16111	1.26219	0.842323	1.09632	0.510578	0.964136	1.58098	0.992646	1.13519	0.974503	0.619432	0.70496	sp|Q6UXV4|MIC27_HUMAN
Unigene0001973	387	10	6	2	4	2	4	9	10	11	15	10	7	6	3	0.0781548	0.0468929	0.015631	0.0312619	0.015631	0.0312619	0.0703393	0.0781548	0.0859702	0.117232	0.0781548	0.0547083	0.0468929	0.0234464	--
Unigene0001974	2833	132	225	209	146	153	268	200	149	277	345	164	139	111	149	0.140927	0.240216	0.223134	0.155874	0.163347	0.286124	0.213526	0.159077	0.295733	0.368332	0.175091	0.1484	0.118507	0.159077	--
Unigene0001975	370	723	725	573	1050	772	820	545	719	576	1200	263	258	661	467	5.91021	5.92656	4.68403	8.58329	6.31076	6.70314	4.45514	5.87751	4.70855	9.80948	2.14991	2.10904	5.40339	3.81752	--
Unigene0001976	4479	1409	1534	1217	553	1231	1473	1364	1398	1935	1167	1244	1470	1287	1339	0.951473	1.03588	0.821819	0.373431	0.831272	0.994691	0.921085	0.944045	1.30667	0.788054	0.840051	0.992665	0.869088	0.904203	sp|Q9NV58|RN19A_HUMAN
Unigene0001977	370	0	1	0	0	2	25	6	9	8	11	12	6	3	4	0	0.00817457	0	0	0.0163491	0.204364	0.0490474	0.0735711	0.0653965	0.0899202	0.0980948	0.0490474	0.0245237	0.0326983	--
Unigene0001978	710	4	5	6	0	24	22	34	9	18	10	28	15	9	14	0.0170399	0.0212999	0.0255599	0	0.10224	0.0937197	0.144839	0.0383399	0.0766797	0.0425998	0.11928	0.0638998	0.0383399	0.0596398	--
Unigene0001979	2118	160	170	121	209	269	72	120	81	155	149	120	225	191	172	0.228486	0.242767	0.172793	0.29846	0.384143	0.102819	0.171365	0.115671	0.221346	0.212778	0.171365	0.321309	0.272756	0.245623	--
Unigene0001980	2066	479	440	887	633	516	849	237	1790	1121	1617	1634	857	499	451	0.701248	0.644153	1.29855	0.926701	0.755415	1.24292	0.346964	2.62053	1.64113	2.36726	2.39215	1.25463	0.730528	0.660256	sp|Q18PI6|SLAF5_MOUSE
Unigene0001981	3867	1486	942	1551	2232	844	1560	469	2989	2174	2432	2469	1435	933	930	1.16228	0.736789	1.21312	1.74577	0.660138	1.22016	0.36683	2.33786	1.7004	1.9022	1.93114	1.12239	0.72975	0.727403	--
Unigene0001982	397	18	24	29	41	22	19	26	9	15	22	6	9	21	26	0.137135	0.182847	0.22094	0.312363	0.167609	0.144754	0.198084	0.0685675	0.114279	0.167609	0.0457117	0.0685675	0.159991	0.198084	--
Unigene0001983	904	8	10	7	8	12	17	25	22	14	19	10	13	19	16	0.0267663	0.0334578	0.0234205	0.0267663	0.0401494	0.0568783	0.0836446	0.0736073	0.046841	0.0635699	0.0334578	0.0434952	0.0635699	0.0535326	--
Unigene0001984	742	2	2	3	23	6	4	4	5	11	24	0	0	0	0	0.00815253	0.00815253	0.0122288	0.0937541	0.0244576	0.0163051	0.0163051	0.0203813	0.0448389	0.0978304	0	0	0	0	--
Unigene0001985	872	13	4	26	11	4	0	2	10	6	15	47	20	20	8	0.0450914	0.0138743	0.0901827	0.0381542	0.0138743	0	0.00693713	0.0346857	0.0208114	0.0520285	0.163023	0.0693713	0.0693713	0.0277485	--
Unigene0001986	1644	12	15	8	0	33	29	127	28	87	52	8	18	27	19	0.0220773	0.0275966	0.0147182	0	0.0607126	0.0533535	0.233651	0.0515137	0.16006	0.0956683	0.0147182	0.0331159	0.0496739	0.0349557	--
Unigene0001987	858	32	71	39	113	42	2	41	12	33	49	14	20	29	50	0.112805	0.250287	0.137481	0.398343	0.148057	0.00705032	0.144532	0.0423019	0.11633	0.172733	0.0493523	0.0705032	0.10223	0.176258	sp|Q9JLK4|CABP2_MOUSE
Unigene0001988	1966	181	258	121	22	135	34	419	109	92	42	101	211	289	187	0.278459	0.39692	0.186152	0.0338459	0.207691	0.0523072	0.64461	0.167691	0.141537	0.0646148	0.155383	0.324613	0.444612	0.28769	--
Unigene0001989	847	0	0	4	0	7	5	5	6	11	17	48	59	44	37	0	0	0.0142838	0	0.0249966	0.0178547	0.0178547	0.0214257	0.0392804	0.060706	0.171405	0.210686	0.157122	0.132125	--
Unigene0001990	1596	18	31	19	2	23	141	62	136	125	127	68	39	52	34	0.0341119	0.0587483	0.036007	0.00379021	0.0435874	0.26721	0.117497	0.257734	0.236888	0.240678	0.128867	0.0739091	0.0985455	0.0644336	--
Unigene0001991	2152	2877	3402	2055	2552	2119	2637	2390	2531	3743	2160	2904	2542	2605	2474	4.04356	4.78144	2.88826	3.58678	2.97821	3.70625	3.35909	3.55727	5.26071	3.03583	4.08151	3.57273	3.66127	3.47715	sp|Q8WVX3|CD003_HUMAN
Unigene0001992	340	4	11	3	0	34	2	7	0	0	1	3	3	0	0	0.0355834	0.0978544	0.0266876	0	0.302459	0.0177917	0.062271	0	0	0.00889585	0.0266876	0.0266876	0	0	sp|A2AJ76|HMCN2_MOUSE
Unigene0001993	2806	219	105	235	90	81	415	12	172	416	667	193	213	83	155	0.23606	0.11318	0.253307	0.0970111	0.08731	0.447329	0.0129348	0.185399	0.448407	0.71896	0.208035	0.229593	0.0894658	0.167075	sp|Q6SJ93|F111B_HUMAN
Unigene0001994	3287	66	89	63	12	17	166	289	151	326	85	163	310	446	333	0.060731	0.0818949	0.0579705	0.011042	0.0156428	0.152748	0.265928	0.138945	0.299974	0.0782142	0.149987	0.285252	0.410395	0.306416	sp|Q9UPS8|ANR26_HUMAN
Unigene0001995	380	31	20	18	11	27	18	27	6	14	10	8	7	8	18	0.246743	0.159189	0.14327	0.0875539	0.214905	0.14327	0.214905	0.0477567	0.111432	0.0795945	0.0636756	0.0557161	0.0636756	0.14327	--
Unigene0001996	2626	1721	1172	1467	1568	1279	1609	1003	3248	2032	2369	2836	1558	1158	1294	1.98222	1.34989	1.68967	1.806	1.47313	1.85322	1.15524	3.741	2.34043	2.72858	3.26646	1.79448	1.33377	1.49041	--
Unigene0001997	4431	4944	8727	6803	1604	11285	728	7947	3050	2777	3168	3296	5079	8357	5481	3.37476	5.95703	4.64371	1.09489	7.70311	0.496931	5.4246	2.08192	1.89557	2.16247	2.24984	3.46691	5.70447	3.74132	sp|Q9BT88|SYT11_HUMAN
[truncated: 68,707 more rows]
