# Supplementary material for: Divergence of cochlear transcriptomics between reference‑based and reference‑free transcriptome analyses among Rhinolophus ferrumequinum populations
Source: PLoS One. 2023 Jul 11;18(7):e0288404. doi: 10.1371/journal.pone.0288404 (PMC10335675; doi:10.1371/journal.pone.0288404)
Supplement: S4 Table — (XLSX) [file pone.0288404.s004.xlsx]

## Sheet: Sheet1
S4 Table. Principal component values of all 14 individuals according to the expression levels of all genes (FPKM) obtained in the reference-based method.
	Dim.1	Dim.2	Dim.3	Dim.4	Dim.5	Dim.6	Dim.7	Dim.8	Dim.9	Dim.10	Dim.11	Dim.12	Dim.13	Dim.14
JL1	5.30681	12.3065	30.7587	3.36143	11.3555	4.14552	12.1467	3.72127	0.389111	0.0205069	0.831378	1.46922	0.411767	64.9842
JL2	30.0967	0.409498	5.70239	17.4113	6.37684	11.0743	9.36775	0.0051352	2.96338	0.201654	0.738923	1.57247	0.304177	2.65083
JL3	0.904587	13.4633	10.9732	25.352	0.150014	10.3384	0.556249	22.9493	0.000171245	0.938627	0.10308	0.0242018	0.471317	14.2071
JL4	0.870762	6.94272	5.80158	0.00187563	0.0350419	7.43653	10.2009	15.1326	0.758595	0.315181	37.6589	0.529292	0.5406	0.427249
JL5	4.55036	2.31685	0.994048	9.40535	26.6113	1.05363	0.000602739	16.1934	0.981617	0.265436	22.0303	0.194956	1.62669	2.82776
HN1	0.0594269	5.59184	0.27444	0.139994	9.15524	16.422	0.243608	4.84879	5.36339	0.658998	3.83225	39.2052	0.429332	8.34791
HN2	2.53351	4.19365	1.47201	1.55903	0.113508	17.2629	1.2343	0.995928	0.188803	1.74202	0.851523	23.37	30.7073	9.47634
HN3	0.0144558	2.34986	0.0081099	0.801139	0.0501276	2.99955	9.97225	2.46192	1.07091	1.67819	2.28844	12.3104	50.2191	4.30536
HN4	34.4338	28.1253	0.299186	1.79537	3.87583	5.01671	6.0545	1.65344	2.1409	0.91105	0.473709	1.4025	0.0421468	0.0735725
HN5	2.2974	9.62999	0.417802	0.800312	16.0491	3.24212	20.6701	1.1146	4.20046	1.81705	19.8833	5.7417	0.36062	0.0729646
YN1	0.423161	5.49989	27.6567	1.49096	2.77175	12.5424	1.56177	6.47992	3.85287	16.183	1.78805	1.0645	4.90944	0.0684888
YN2	2.43916	0.945032	5.91447	12.2849	0.780063	0.734011	0.249987	0.421565	0.172712	59.8317	1.60494	0.775558	0.0704276	10.3488
YN3	8.76689	0.297721	2.33974	2.02011	0.196995	0.434145	0.00546946	0.491458	62.9214	3.11857	0.00356009	4.50541	1.123	0.90078
YN4	0.160073	0.784894	0.244736	16.4334	15.3359	0.154954	20.593	16.3878	7.8528	5.17515	0.768881	0.691648	1.64126	5.73772
