# Supplementary material for: Divergence of cochlear transcriptomics between reference‑based and reference‑free transcriptome analyses among Rhinolophus ferrumequinum populations
Source: PLoS One. 2023 Jul 11;18(7):e0288404. doi: 10.1371/journal.pone.0288404 (PMC10335675; doi:10.1371/journal.pone.0288404)
Supplement: S5 Table — (XLSX) [file pone.0288404.s005.xlsx]

## Sheet: Sheet1
S5 Table. Principal component values of 11 individuals excluding the three outlier samples according to the expression levels of all genes (FPKM) obtained in the reference-based method.
	Dim.1	Dim.2	Dim.3	Dim.4	Dim.5
JL1	21.709	25.951	8.0843	4.65492	18.8145
JL3	10.2481	19.4211	16.8947	8.01591	6.94791
JL4	7.73282	4.13726	0.209404	0.565602	19.391
JL5	5.57122	2.32759	30.4865	10.7259	0.13535
HN1	9.55729	0.000489235	0.0138991	27.2499	0.040955
HN2	14.1719	2.65412	0.404461	3.26106	8.30183
HN3	4.67787	0.379961	0.199296	2.5433	4.84403
HN5	22.6228	1.74593	10.2857	9.6301	8.98165
YN1	2.37798	32.7574	2.76555	1.08733	20.7956
YN2	1.21861	9.64032	22.9371	2.09634	1.19129
YN4	0.11248	0.984742	7.71906	30.1696	10.556
