# Supplementary material for: Divergence of cochlear transcriptomics between reference‑based and reference‑free transcriptome analyses among Rhinolophus ferrumequinum populations
Source: PLoS One. 2023 Jul 11;18(7):e0288404. doi: 10.1371/journal.pone.0288404 (PMC10335675; doi:10.1371/journal.pone.0288404)
Supplement: S6 Table — (XLSX) [file pone.0288404.s006.xlsx]

## Sheet: Sheet1
S6 Table. Principal component values of all 14 individuals according to the expression levels of all genes (FPKM) obtained in the reference-free method.
	Dim.1	Dim.2	Dim.3	Dim.4	Dim.5	Dim.6	Dim.7	Dim.8	Dim.9	Dim.10	Dim.11	Dim.12	Dim.13	Dim.14
HN1	5.03393	0.0114797	2.13444	3.59537	6.15516	5.3826	0.752864	0.203686	17.6226	0.360865	43.4505	1.4041	0.116839	3.1151
HN2	4.37104	0.609033	3.2357	0.0026849	1.97395	6.48734	2.78876	6.9418	17.2155	2.07983	16.8684	23.649	0.00149548	0.257652
HN3	3.62885	1.19868	1.69297	0.0823604	0.118462	0.186385	0.516796	4.4382	1.22437	0.464155	14.5681	58.0992	0.00594231	10.7711
HN4	6.99709	16.201	9.00265	1.98479	17.2345	0.273561	3.9405	11.9018	9.86333	0.000153836	3.56975	4.51471	0.740696	1.21562
HN5	5.08521	0.0856976	5.62185	15.5247	5.96368	1.91975	0.0949657	19.8443	21.16	0.865059	8.60285	1.3851	0.0713929	7.06344
JL1	20.6805	1.92633	6.64598	28.6803	5.22886	18.485	0.939436	2.28527	0.0957996	0.20646	0.651174	0.272981	0.126399	43.1438
JL2	1.97681	60.0252	2.75488	0.516939	6.41174	4.42364	5.72175	2.71185	0.0152288	0.000113806	1.36592	0.00402603	0.296404	0.229907
JL3	6.1472	0.207642	11.8217	0.250233	34.9249	0.279419	17.1463	12.758	2.37651	0.157289	0.118706	0.00114683	0.0354231	4.57666
JL4	19.2504	0.00486378	0.262208	0.144765	3.71815	49.2549	5.55756	0.359612	6.8612	0.00475208	0.0288411	0.478417	0.298866	0.0212908
JL5	11.1458	7.25799	1.3146	37.9935	0.152468	2.15455	1.85337	11.1291	11.509	1.40097	0.262595	0.000825645	0.049783	0.85208
YN1	0.00107903	2.44765	31.9725	0.221299	0.51477	3.90053	35.5772	1.27191	1.70688	6.26276	0.0245429	2.28318	0.0402041	77.8999
YN2	1.98091	0.280135	9.7099	2.8967	2.34778	0.0357579	0.273292	0.580647	0.00623685	65.9463	1.51755	0.070047	0.579258	6.01435
YN3	4.26993	2.54405	4.28596	0.145637	4.12592	0.0443052	10.2593	8.33149	1.26687	11.3071	1.62231	0.591371	37.4303	20.576
YN4	2.28844	0.0574191	2.40178	0.817913	3.98682	0.0294169	7.43513	10.0995	1.93356	3.80143	0.205912	0.103043	53.0641	0.0607939
