# Supplementary material for: Divergence of cochlear transcriptomics between reference‑based and reference‑free transcriptome analyses among Rhinolophus ferrumequinum populations
Source: PLoS One. 2023 Jul 11;18(7):e0288404. doi: 10.1371/journal.pone.0288404 (PMC10335675; doi:10.1371/journal.pone.0288404)
Supplement: S7 Table — (XLSX) [file pone.0288404.s007.xlsx]

## Sheet: Sheet1
S7 Table. Principal component values of 11 individuals excluding the three outlier samples according to the expression levels of all genes (FPKM) obtained in the reference-free method.
	Dim.1	Dim.2	Dim.3	Dim.4	Dim.5	Dim.6	Dim.7	Dim.8	Dim.9	Dim.10	Dim.11
HN1	7.08019	0.0797147	7.27618	3.50045	6.06148	32.0175	0.840805	21.9441	3.76493	0.0792788	0.222672
HN2	7.61649	4.0801	4.19183	3.58987	0.00290937	0.0359274	0.931205	45.8118	13.1085	3.27598	0.156506
HN3	4.729	2.46253	0.115901	1.60556	0.824363	5.38561	0.778875	5.01352	61.7179	0.0113604	0.0584087
HN5	8.83137	16.5068	5.67738	0.269932	0.116816	13.6092	26.93	8.44593	2.24062	0.0164403	3.98602
JL1	21.4144	2.15477	19.6498	34.2496	3.10994	0.191315	0.835666	0.00607935	1.03223	0.000831233	26.2156
JL3	5.31302	16.4674	1.54114	12.4319	36.7222	5.11391	4.1683	0.634815	0.181779	0.0701852	7.97839
JL4	17.6925	0.503447	5.11205	24.8267	29.1243	0.0776644	2.7506	0.482519	2.03881	0.0359948	3.58919
JL5	11.2491	12.0243	33.8037	0.00123145	0.380045	1.1204	22.3385	0.216036	0.633201	0.878212	2.51579
YN1	0.0402458	23.6095	11.9061	8.83177	10.0638	13.0661	7.69419	2.2872	4.84977	0.295928	11.1005
YN2	3.65006	11.3457	1.04361	1.28092	3.04225	11.619	9.83747	6.03149	1.29051	33.5036	1.03136
YN4	3.29277	1.67475	0.591373	0.321137	1.461	8.67247	13.8035	0.0355758	0.0508161	52.7413	4.78759
