# Supplementary material for: Divergence of cochlear transcriptomics between reference‑based and reference‑free transcriptome analyses among Rhinolophus ferrumequinum populations
Source: PLoS One. 2023 Jul 11;18(7):e0288404. doi: 10.1371/journal.pone.0288404 (PMC10335675; doi:10.1371/journal.pone.0288404)
Supplement: S8 Table — (XLSX) [file pone.0288404.s008.xlsx]

## Sheet: Sheet1
S8 Table.Annotated DEGs obtained by both reference-based and reference-free method.
gene_name	gene_id		gene_length		gene expression(FPKM) of JL1		gene expression(FPKM) of JL3		gene expression(FPKM) of JL4		gene expression(FPKM) of JL5		gene expression(FPKM) of HN1		gene expression(FPKM) of HN2		gene expression(FPKM) of HN3		gene expression(FPKM) of HN5		gene expression(FPKM) of YN1		gene expression(FPKM) of YN2		gene expression(FPKM) of YN4
	reference-based_method	reference-free_method	reference-based_method	reference-free_method	reference-based_method	reference-free_method	reference-based_method	reference-free_method	reference-based_method	reference-free_method	reference-based_method	reference-free_method	reference-based_method	reference-free_method	reference-based_method	reference-free_method	reference-based_method	reference-free_method	reference-based_method	reference-free_method	reference-based_method	reference-free_method	reference-based_method	reference-free_method	reference-based_method	reference-free_method
STK26	117011630	Unigene0022566	3201	2194	10.947	0.988437	20.1625	1.32343	11.9782	1.24209	9.42473	1.06564	7.25729	0.434251	6.14431	0.508693	7.99374	0.755458	2.08208	0.213679	15.2447	1.53711	10.1737	0.650686	7.42601	0.465958
KCNG2	117011695	Unigene0069775	3312	417	0.124839	0	0.226968	0.0145064	0.0991587	0.0145064	0.119226	0.0362661	0.510114	0.123305	0.463484	0.0652789	0.280939	0.0435193	0.894354	0.0797853	0.290451	0.0290128	0.567274	0.0652789	0.45466	0.0362661
MTCL1	117011709	Unigene0049399	7219	6676	1.93302	0.13048	4.46273	0.272286	1.71736	0.143165	1.73945	0.138635	7.2112	0.463927	6.10015	0.424059	5.42635	0.411826	12.8353	0.931026	5.91171	0.441275	8.03912	0.522824	2.54782	0.554538
CELF4	117011713	Unigene0032792	4472	3842	1.15571	0.087384	7.34811	0.519581	2.29493	0.215705	2.45473	0.233811	23.6122	1.75004	21.9257	1.75083	16.895	1.46585	26.1013	2.12398	7.45064	0.658136	18.8357	1.43357	2.7419	0.853372
DSC1	117011719	Unigene0044077	5515	4201	34.0744	2.75172	1.9472	0.154793	10.034	1.01732	3.02154	0.316786	1.30197	0.0971958	3.67064	0.300947	3.94797	0.349185	0.704942	0.0633573	1.76014	0.161993	1.23021	0.0979158	2.20385	0.093596
CNDP1	117011739	Unigene0000483	2805	1993	0.994973	0.0956092	2.18222	0.173007	2.45871	0.261028	3.20969	0.364226	27.5936	2.3356	32.254	3.11413	11.8755	1.23381	20.3281	2.05939	4.1154	0.431	3.5351	0.302004	7.32402	0.93181
MOCOS	117011751	Unigene0005800	3588	5220	38.7193	1.31066	8.26062	0.256684	16.4756	0.778745	9.46471	0.434567	2.79582	0.118202	5.74898	0.223078	6.97594	0.250311	2.32188	0.0886518	6.28837	0.249731	4.85819	0.169771	6.59507	0.139641
GATA6	117011850	Unigene0064670	3446	675	8.18894	0.506339	1.24652	0.0806557	3.02587	0.183716	2.45222	0.291257	1.13377	0.0313661	1.22502	0.0627322	1.70109	0.112022	0.859576	0.0985792	1.06587	0.0537705	1.24188	0.0627322	2.59067	0.0672131
MYOM1	117011866	Unigene0045263	5678	5514	4.93349	0.308273	6.8276	0.431144	3.8608	0.314856	9.97275	0.820599	1.56215	0.110254	0.794159	0.0614353	3.19553	0.240804	1.45092	0.106415	4.74379	0.375194	2.04051	0.136035	4.07279	0.181015
LAMA3	117011881	Unigene0029731	10757	1449	9.6765	0.173251	1.03824	0.0563588	2.89274	0.0960187	2.07038	0.102281	1.46262	0.0187863	0.954328	0.00834945	1.90298	0.022961	0.963777	0.00626209	2.47146	0.123154	2.38701	0.100193	3.0797	0.0521841
SYT4	117011891	Unigene0041737	3496	2794	3.01584	0.220836	30.2259	1.95288	3.00608	0.257642	4.33732	0.415692	83.2727	4.33012	81.7531	5.3975	52.9379	4.22945	65.3731	5.32172	25.5152	2.07846	63.0868	3.99454	3.59968	3.21836
HMCES	117011904	Unigene0030608	2011	307	14.495	0	14.8453	0	13.7179	0	19.2038	0	20.5306	0.0492604	18.5108	0.00985208	16.9345	0.0197042	21.0355	0.147781	9.39317	0.0197042	9.70599	0.0886687	8.82512	0
CEP76	117011926	Unigene0003350	4482	3855	1.77582	0.122396	4.55237	0.287159	2.34477	0.203208	1.58585	0.136518	5.86631	0.405632	7.98439	0.607272	4.7956	0.394648	4.41969	0.342865	4.6048	0.378172	6.45087	0.448785	1.91985	0.273037
AQP4	117011933	Unigene0050078	5290	4944	0.35172	0.0232472	3.22773	0.215955	1.53653	0.125413	0.940537	0.0825889	11.278	0.910313	19.3515	1.61262	7.17642	0.656429	6.36935	0.602593	2.76078	0.227578	8.60283	0.658264	1.58594	0.472286
MBP	117011937	Unigene0052340	2992	4559	26.9472	2.03873	90.8779	8.0209	63.8277	7.73695	82.1955	9.63105	262.537	33.7488	507.09	59.4091	188.551	22.7073	375.398	44.5575	65.3845	7.30174	125.833	13.0928	122.622	20.3229
RTTN	117011943	Unigene0049208	7199	6942	1.65122	0.101952	2.879	0.174713	1.96163	0.158593	2.20503	0.182992	1.11475	0.0745037	0.866256	0.0614329	1.52515	0.11328	1.06722	0.0836533	3.83871	0.292787	2.52283	0.161207	2.85371	0.154671
ABHD3	117011953	Unigene0013032	2085	1946	4.16441	0.268887	6.85017	0.435193	9.29324	0.750707	8.29525	0.686983	13.4714	0.893699	19.7864	1.39417	12.4063	0.903025	13.7627	1.00405	7.84343	0.596836	10.7132	0.655898	11.4008	1.01182
GRIK1	117011956	Unigene0037266	3899	1184	0.106044	0.0102182	0.798731	0.0459819	0.0210576	0.0102182	0.0405105	0.0051091	5.90392	0.424056	6.02862	0.367855	4.84447	0.321874	8.90282	0.590101	0.605593	0.0281001	2.7306	0.130282	0.193105	0.0332092
NOL4	117011972	Unigene0039806	5459	4735	0.170416	0.0114979	1.27866	0.0792078	0.10528	0.0102204	0.101269	0.00830405	3.7332	0.233152	3.77859	0.27084	2.84647	0.231875	2.96739	0.222932	1.84228	0.152028	3.90057	0.266368	0.157625	0.123922
GALR1	117011984	Unigene0068048	5616	299	0.460143	0.0101157	2.31374	0.161851	0.891793	0.0505784	1.18125	0.161851	0.263232	0	0.0854177	0	0.265092	0	0.19779	0	0.669595	0.111273	0.520405	0.0202314	0.191523	0
ETV5	117011986	Unigene0037423	4082	3969	7.47015	0.486952	5.73508	0.374168	7.92473	0.646983	10.0605	0.851976	13.8394	0.871789	14.7602	1.03563	14.7252	1.05316	22.223	1.60717	7.30553	0.550964	10.356	0.703375	12.2526	0.866455
SFRP4	117012046	Unigene0002960	2008	1962	5.04478	0.314483	2.19268	0.131035	2.61684	0.206572	2.51714	0.191157	16.9854	1.04519	12.8049	0.872537	19.045	1.32576	23.5102	1.64179	6.18437	0.516431	12.1636	0.931117	20.462	0.835539
NXPH1	117012076	Unigene0023916	3232	2506	0.191893	0.0144833	0.564851	0.0337943	0.203226	0.019311	0.0977417	0.0120694	2.09096	0.152074	2.3451	0.181041	3.13804	0.258285	2.34851	0.189489	0.892921	0.0760372	3.81084	0.281217	0.133118	0.16173
AGR2	117012085	Unigene0008440	949	729	2.5052	0.265533	9.05273	0.771706	5.71004	0.647237	15.6453	1.76746	42.3932	3.61374	21.6348	1.88363	20.59	1.90852	8.29091	0.792451	20.9185	2.06203	6.70925	0.535215	23.008	1.42724
PCLO	117012117	Unigene0048731	20577	9711	0.532481	0.0476534	2.22844	0.164762	0.937664	0.0872088	0.752255	0.0872088	3.19187	0.273462	5.11481	0.470928	4.34102	0.441339	7.80939	0.736603	2.4735	0.230792	6.74652	0.532285	1.47406	0.315509
INHBA	117012120	Unigene0016158	1642	828	1.13313	0.0803635	2.74683	0.226479	1.65007	0.109587	1.39481	0.153421	0.578771	0.0292231	0.409006	0.0146115	0.453336	0.0365289	0.507363	0.0146115	1.01193	0.0913221	0.699246	0.0401817	1.11359	0.0620991
CALCR	117012130	Unigene0026353	3521	589	0.0293572	0.00513513	0.182996	0	0.0233182	0	0.0224298	0.00513513	0.179938	0	0.108993	0	0.105705	0.0154054	0.0262896	0	1.71377	0.123243	3.94272	0.282432	0.213836	0.082162
GPR22	117012153	Unigene0041793	3057	2961	0.304318	0.0224725	2.459	0.139942	0.940013	0.0776321	0.620022	0.0480094	3.28145	0.185909	5.27253	0.330958	3.77424	0.259455	2.21043	0.149135	1.5734	0.112362	4.81431	0.271713	0.774063	0.183866
DOCK4	117012157	Unigene0040889	8384	7289	1.96032	0.136104	3.43273	0.236523	2.08588	0.185899	2.00641	0.178015	3.71542	0.231958	5.08085	0.378852	4.50586	0.363498	7.34209	0.575539	3.39002	0.297521	5.30358	0.376777	2.92504	0.318269
RELN	117012170	Unigene0000280	11686	11624	4.47574	0.302875	11.1836	0.722321	3.41454	0.275554	3.50746	0.316406	18.3881	1.37725	24.2275	1.82115	22.7323	1.78577	36.5161	2.80576	10.4993	0.822759	26.769	1.80372	6.33245	1.14619
CDK6	117012188	Unigene0041762	13429	2833	6.98142	0.300003	13.1466	0.558369	6.3401	0.324559	6.42788	0.52207	4.04163	0.0651253	2.86487	0.091816	3.83164	0.176159	2.06789	0.105695	14.0403	0.730257	10.0888	0.421713	5.61466	0.240216
NRCAM	117012195	Unigene0048215	5850	6295	3.7106	0.210448	9.96782	0.595308	4.12622	0.326242	4.03651	0.305102	16.0105	1.13344	21.1399	1.40971	32.7812	2.25583	33.8141	2.23229	11.9892	0.858609	26.9243	1.64995	8.34736	1.08924
SCRN1	117012253	Unigene0046250	5292	7517	5.89885	0.289704	21.1042	1.0027	8.33136	0.513822	8.20794	0.526295	42.8001	2.0408	40.7007	2.10921	33.9872	1.84847	70.9984	3.85829	17.4342	1.01638	30.6113	1.41553	10.3657	1.33385
ADCY1	117012305	Unigene0052470	10122	8940	1.30715	0.0940532	3.47987	0.253402	1.54927	0.14717	2.60598	0.233103	5.96715	0.434066	9.13725	0.751411	5.02833	0.442185	15.8574	1.3587	4.18167	0.352192	6.24909	0.451997	2.02963	0.453012
LRRN3	117012318	Unigene0028625	3539	3292	2.42425	0.163541	5.55299	0.37302	2.57516	0.236124	2.00841	0.187429	12.7106	0.822299	12.2265	0.867318	12.8042	0.929795	13.8365	1.02167	5.18931	0.411609	10.7062	0.69459	1.94513	0.486029
ETV1	117012334	Unigene0034111	4664	2283	4.58767	0.441169	15.9102	1.26521	6.77741	0.694211	5.63867	0.768402	56.8946	3.26571	53.4012	4.54417	48.1794	5.00521	64.3236	6.34197	20.1755	2.1767	39.7238	3.14912	12.361	2.38735
MAGI2	117012347	Unigene0040479	7597	4353	0.721131	0.0229293	1.668	0.0903277	1.50222	0.0993605	1.4034	0.116731	3.71113	0.150778	4.69792	0.317537	3.36817	0.229988	5.59268	0.362006	2.16414	0.157031	4.39661	0.279321	1.44413	0.217481
VWDE	117012351	Unigene0013847	5420	929	0.209785	0.026046	0.752905	0.0716264	0.954339	0.0879052	0.859694	0.10744	0.214304	0.0227902	0.159312	0.00651149	0.120172	0.00976724	0.11955	0.0195345	0.225891	0.026046	0.442934	0.0553477	1.05178	0.0553477
PEG10	117012386	Unigene0004930	6662	5961	2.91698	0.186722	2.85315	0.180126	3.38914	0.258265	2.15754	0.1852	7.30691	0.397291	8.15111	0.549003	7.26276	0.54951	9.58725	0.707818	4.62071	0.360251	29.2673	1.90426	4.50452	0.47746
NOD1	117012398	Unigene0047938	7542	4115	3.96088	0.396908	6.64946	0.604183	4.53953	0.47482	5.58126	0.762946	1.41407	0.133038	1.46291	0.153618	1.20905	0.141858	2.88424	0.321202	3.16553	0.376328	2.98936	0.282981	2.73819	0.251375
SP4	117012413	Unigene0000078	5632	5636	3.15679	0.189439	5.18636	0.300527	3.86318	0.289257	2.9167	0.230762	4.16225	0.261351	4.4291	0.300527	4.2955	0.29194	2.8105	0.189976	12.624	0.876895	12.8249	0.772247	5.63389	0.47333
HECW1	117012444	Unigene0047358	10909	6480	0.14213	0.0107354	0.698923	0.0560109	0.541887	0.0592782	0.39817	0.0504098	1.30673	0.0723474	2.08434	0.167566	1.29647	0.113889	2.37587	0.218909	0.593222	0.059745	1.71269	0.132559	0.67046	0.0886839
AMPH	117012456	Unigene0006121	2249	2763	3.72285	0.244113	17.4285	1.03447	10.2219	0.792545	10.9561	0.821007	26.8562	1.8708	42.5315	3.03554	34.0911	2.42799	66.4711	4.73885	14.9318	1.08811	30.0279	1.84781	17.552	1.70003
NACAD	117012466	Unigene0000365	5105	7177	0.830172	0.150871	4.54375	0.481692	2.29986	0.324078	2.55258	0.376335	5.99846	0.574406	8.02485	0.664592	5.32219	0.518357	14.4333	1.10119	3.35761	0.463992	5.74541	0.478742	3.96106	0.480007
SAMD9	117012480	Unigene0042952	6541	6265	1.43806	0.094624	1.1164	0.0704852	8.77393	0.707266	0.241478	0.0207594	1.48519	0.0960723	0.733383	0.0506914	1.70703	0.123591	0.70758	0.0502087	6.19024	0.472155	3.89364	0.252492	1.21685	0.0786924
MYO1G	117012505	Unigene0034754	3235	3098	8.97867	0.588711	52.8143	3.28038	15.0502	1.25748	26.6099	2.26991	13.0564	0.839621	4.86379	0.353422	10.5271	0.794711	6.38087	0.470578	32.3587	2.48762	13.616	0.86891	10.6063	0.578948
GRM3	117012514	Unigene0030145	4154	3398	0.920694	0.0640878	1.13748	0.0801098	0.652242	0.0623076	0.437273	0.040945	6.10074	0.451285	7.15979	0.562549	6.89902	0.559878	10.5847	0.854504	2.46314	0.208285	8.26685	0.577681	1.42412	0.274153
EPDR1	117012525	Unigene0007416	2480	2354	8.25266	0.549925	22.4302	1.37738	15.1295	1.20906	22.1003	1.88362	26.0578	1.65235	27.8152	1.95301	32.4915	2.35903	48.261	3.51798	35.9682	2.7008	37.0796	2.37444	18.129	1.92217
DGKB	117012554	Unigene0032013	6820	3035	0.439535	0.057801	0.551112	0.0568045	0.601931	0.078729	0.185279	0.0348799	0.913493	0.057801	1.02694	0.105636	0.955029	0.142509	1.07224	0.142509	0.538562	0.0747427	2.70894	0.249142	0.78856	0.100654
CDHR3	117012559	Unigene0040816	3841	3394	12.6214	0.952648	2.79584	0.233483	14.0437	1.37149	16.0377	1.65577	1.70445	0.135456	1.67354	0.133674	2.81007	0.252198	4.84397	0.433994	1.82145	0.1613	1.79354	0.140803	4.06044	0.188034
SOST	117012642	Unigene0027914	2279	2189	62.0018	4.25432	12.8168	0.848377	18.5534	1.61247	23.1832	2.04495	113.841	7.73902	148.437	11.1864	84.7999	6.58943	100.486	7.83436	9.05604	0.736458	96.2718	6.48857	146.119	5.07645
PNPO	117012656	Unigene0042418	2798	2932	9.64213	0.502379	13.3563	0.657116	13.7035	0.865495	12.5322	0.791221	30.2666	1.67941	25.0654	1.4896	24.3426	1.43286	32.4873	1.92389	18.8782	1.14196	22.7185	1.16878	20.2972	1.23377
TLCD2	117012668	Unigene0029543	2972	948	36.38	0.350954	3.83013	0.0478574	18.0672	0.287145	10.0712	0.210573	4.47671	0.0670004	12.5576	0.0446669	12.711	0.105286	3.64407	0.0510479	3.20736	0.025524	2.28284	0.00957148	5.13912	0.00957148
NOS2	117012675	Unigene0030062	4115	3971	10.7762	0.715969	1.30484	0.0883537	4.54911	0.375503	2.68689	0.239926	0.769819	0.0609336	2.61128	0.200319	2.98474	0.247543	2.04702	0.152334	0.616309	0.0502702	0.963883	0.0685502	1.46375	0.0639802
WNT3	117012677	Unigene0023742	3632	3027	2.07758	0.140888	1.00528	0.0709435	0.678167	0.0649482	0.782795	0.0739411	1.07571	0.0709435	1.34719	0.0969227	1.40903	0.106915	1.32528	0.0999204	0.168548	0.0189849	0.574771	0.0379697	0.592288	0.053957
CHST2	117012706	Unigene0026925	2420	2090	5.68089	0.371923	7.63254	0.470331	7.19253	0.574527	8.68075	0.65991	15.9699	0.979735	17.1267	1.18813	16.0718	1.14327	23.3709	1.65267	11.7807	0.882775	14.4922	0.950792	14.8894	1.00434
NXPH3	117012719	Unigene0026893	2592	2146	1.39577	0.102887	0.952903	0.076108	1.2987	0.121209	2.49845	0.248056	3.42201	0.253693	3.03518	0.250875	2.58464	0.224096	4.60685	0.387587	1.1134	0.0944303	2.21482	0.156444	4.27416	0.248056
ASGR1	117012723	Unigene0044803	1336	1207	0.618962	0.0350822	3.05445	0.190446	1.47491	0.117776	1.30049	0.0977291	9.01023	0.511198	6.60673	0.425998	6.40744	0.448551	7.55213	0.55881	1.24371	0.0977291	1.17191	0.0826938	0.644069	0.140329
SSH2	117012748	Unigene0051474	9748	9363	15.0681	1.0166	20.5346	1.34319	10.7978	0.967171	14.3481	1.26049	5.95778	0.397981	5.95449	0.428992	7.31167	0.586311	9.23947	0.703573	20.4994	1.58902	13.2026	0.860569	17.3455	0.81599
MEOX1	117012752	Unigene0008074	3771	923	2.19287	0.121246	0.654979	0.0458768	0.870893	0.0851997	1.25657	0.134353	0.448024	0.0327691	0.152651	0.0196615	0.592186	0.0393229	0.319107	0.036046	0.997201	0.131076	0.636622	0.0688151	0.627502	0.0327691
MX2	117012813	Unigene0045647	4507	4349	7.29323	0.481959	3.64552	0.251064	42.0628	3.65399	2.50576	0.239241	1.7103	0.145353	1.68168	0.138398	3.67482	0.325479	2.11543	0.205163	3.97774	0.324783	1.92221	0.153003	3.38883	0.148135
DLG4	117012845	Unigene0029807	3869	2990	4.80899	0.398558	12.9898	1.01359	6.96044	0.684832	7.47091	0.789023	28.302	2.29828	31.7407	2.83644	26.8391	2.4136	48.137	4.39223	16.0257	1.52241	35.8809	2.8597	9.75792	1.65391
MPP3	117012904	Unigene0046784	5329	3181	1.24141	0.0941321	6.56943	0.464005	0.431394	0.0399348	0.385318	0.038984	19.2997	1.05542	17.8056	1.41008	15.8891	1.28742	30.2241	2.48071	5.7273	0.460202	12.9077	0.946076	0.68625	0.723581
P2RX1	117012973	Unigene0046038	2584	2527	10.5207	0.813898	8.6858	0.629574	7.08555	0.684632	7.36573	0.733705	5.55756	0.420115	1.22525	0.104131	2.0165	0.190309	2.07771	0.177143	8.19018	0.616408	3.71626	0.257335	4.03765	0.189112
PNMT	117012975	Unigene0006722	1310	1157	6.8648	0.462707	2.37729	0.149007	7.45825	0.677069	8.62097	0.724124	1.61212	0.104567	1.39151	0.104567	2.20188	0.154236	3.32106	0.256188	3.00408	0.243117	1.43421	0.0967241	4.10533	0.198677
EVPL	117013009	Unigene0000119	7272	6422	13.1056	0.934411	3.13068	0.219473	5.28388	0.477567	4.28977	0.400798	1.16165	0.08713	2.49352	0.188389	3.53149	0.296242	1.46384	0.122453	1.86401	0.157305	1.56453	0.102201	2.36655	0.0984334
WSCD1	117013029	Unigene0052874	9861	9500	2.69397	0.21395	3.48486	0.271258	1.64024	0.166512	2.45071	0.236555	7.14237	0.596322	8.66885	0.735134	5.55773	0.5024	16.7746	1.39991	5.93302	0.495078	8.38329	0.615424	3.54496	0.503674
PLCH1	117013085	Unigene0044490	6766	6286	1.52774	0.0952702	0.793586	0.0485974	1.03145	0.0813165	1.49406	0.126065	2.43461	0.166482	3.57333	0.253573	2.8467	0.217004	3.40657	0.248761	1.93879	0.154934	2.28318	0.154453	0.969721	0.170332
ERN1	117013115	Unigene0049580	8086	7465	6.30222	0.452574	6.24195	0.434747	5.22919	0.460678	5.65504	0.535229	2.40282	0.169361	1.87468	0.147076	2.75022	0.21555	2.55282	0.215955	7.61394	0.62315	4.91815	0.357765	5.4405	0.283619
CCR7	117013139	Unigene0031191	2148	1933	2.06926	0.154907	10.0489	0.660309	3.44009	0.283213	3.30902	0.295731	1.22898	0.0844945	0.759311	0.0563297	2.42581	0.187766	0.646408	0.0532002	8.2648	0.675956	2.1381	0.150212	4.55676	0.236272
EVI2A	117013155	Unigene0007653	1811	1756	7.53417	0.477113	15.0023	0.968006	8.88585	0.707919	4.40447	0.359988	29.7365	1.812	31.8391	2.17026	13.4613	0.959394	11.6026	0.812988	12.9416	0.986953	12.3341	0.819877	8.25554	0.776816
DOC2B	117013174	Unigene0039511	4405	3973	8.09568	0.591519	7.60615	0.531378	4.21234	0.389017	5.16342	0.496358	18.6976	1.33682	20.4297	1.63372	21.3343	1.76238	31.6677	2.66907	12.964	1.08103	16.3025	1.14574	4.41959	0.81077
LDOC1	117013255	Unigene0010625	1433	1336	15.725	1.14554	15.2127	1.08441	17.0166	1.56436	25.8475	2.48351	49.6651	3.60868	41.9784	3.40719	37.6604	3.17854	60.1386	4.92401	20.5052	1.81113	25.8579	1.82245	23.1182	2.23675
KDM6B	117013325	Unigene0000861	7692	1236	9.32611	0.609323	15.6782	0.920102	8.35764	0.575063	10.5547	0.87116	5.06553	0.115013	4.1784	0.17619	4.633	0.286308	6.76311	0.472286	10.3915	0.778171	7.30052	0.389086	8.38998	0.433133
NLGN2	117013350	Unigene0033172	4992	4123	6.19123	0.407142	5.98034	0.385868	6.06894	0.517181	6.85022	0.567798	11.507	0.702045	13.6455	0.999882	9.69241	0.726254	22.3441	1.59702	7.39279	0.583204	11.5837	0.791543	8.14453	0.757798
SKAP1	117013366	Unigene0035595	8955	3399	1.25818	0.128138	1.45103	0.154833	1.51279	0.17352	1.45516	0.220682	0.412705	0.0613994	0.610681	0.0605096	0.40523	0.0622893	0.568521	0.0587299	0.898448	0.151274	0.664385	0.0720776	0.8648	0.0783065
CHIT1	117013388	Unigene0029210	1739	1770	13.1957	0.097402	151.788	0.326382	34.9848	0.179425	83.0171	0.273409	23.6204	0.0666435	10.1513	0.0341762	11.7713	0.0717699	9.95386	0.0410114	47.4223	0.133287	1212.87	0.0991108	24.7406	0.0751875
NSF	117013401	Unigene0048628	3961	3820	22.6253	1.46954	60.5939	3.83854	40.9792	3.41414	39.1188	3.46165	81.2812	5.63587	130.457	9.60663	94.0573	7.12758	142.202	10.8964	57.2049	4.41653	84.6147	5.46326	50.9964	6.4126
NPTX1	117013445	Unigene0037649	5041	749	8.44813	0.0161527	50.9779	0.00403817	0.830644	0	1.12799	0	145.602	0.0646107	150.069	0.0767252	145.099	0.024229	272.335	0.0807634	51.5588	0.0161527	98.0631	0.0201908	3.60594	0.0605725
WSB1	117013449	Unigene0049650	4399	1324	36.8915	0.228443	49.9224	0.388354	28.7241	0.219306	24.47	0.155341	12.4821	0.0274132	10.2288	0.0296976	10.4279	0.0456887	6.58628	0.00228443	25.1482	0.0342665	17.1552	0.0776707	11.8587	0.0411198
ZACN	117013456	Unigene0050617	1368	491	1.20897	0.154001	0.942001	0.117041	0.540154	0.123201	0.923688	0.160162	2.31565	0.277203	1.26238	0.190962	1.76844	0.252562	2.5036	0.455844	1.08676	0.215602	1.7549	0.283363	2.20151	0.326483
PLD6	117013555	Unigene0009123	2339	1726	0.618697	0.047314	0.918239	0.0648377	0.737141	0.0700948	0.641526	0.0718471	0.451447	0.0280379	0.61527	0.0525711	1.15364	0.099885	0.593623	0.0455616	0.29911	0.0192761	0.178501	0.00700948	0.0459853	0.0122666
TBX21	117013579	Unigene0014599	2515	489	0.2877	0.00618525	1.28097	0.136076	0.228519	0.0371115	0.722239	0.0989641	0.167942	0	0.0381476	0.00618525	0.184984	0.0123705	0.110416	0	1.28657	0.154631	0.166009	0	0.0855344	0.024741
MPP2	117013582	Unigene0033239	4874	4123	6.97735	0.526717	4.58283	0.320579	5.69367	0.552393	4.14807	0.410076	8.81752	0.671234	11.8302	0.966871	9.50707	0.825288	12.2876	1.05564	11.0167	0.958068	11.2216	0.862701	4.17086	0.550192
LNP1	117013592	Unigene0039205	1236	1026	0.41815	0	0.521301	0	0.265707	0.00589589	0.511167	0	1.96493	0.0707506	1.63007	0.050115	1.27977	0.0707506	3.07054	0.153293	0.212263	0.00589589	0.422243	0.00884383	0.870223	0.0206356
CDR2L	117013624	Unigene0045998	3880	3337	8.92469	0.678878	9.82545	0.7387	9.01445	0.871937	11.0932	1.13116	14.9409	1.16651	19.6086	1.6342	15.8756	1.37679	40.3662	3.47778	16.3409	1.39582	16.6252	1.23086	18.6566	1.68677
ALDOC	117013629	Unigene0014668	1670	1545	39.7373	2.87385	159.989	11.1861	78.7111	7.08087	82.3329	7.75822	718.416	52.4536	676.241	52.9979	688.883	56.4081	730.381	59.9887	272.411	23.5272	305.385	22.1333	88.7527	23.6681
SCN4A	117013663	Unigene0038776	7987	2331	0.880046	0.0648775	3.71092	0.310114	0.873769	0.0882334	5.35928	0.521615	0.317296	0.0129755	0.0960973	0.00648775	1.06013	0.0817457	0.417223	0.0324388	2.376	0.18555	0.614221	0.0506045	0.632941	0.0415216
SEZ6	117013703	Unigene0047113	4222	4112	1.12621	0.0691419	5.41773	0.333941	0.62229	0.0551664	0.823049	0.0691419	19.358	1.2372	21.4743	1.53363	15.7576	1.16732	26.7699	1.98158	8.1611	0.611979	16.0696	1.02609	1.29927	0.609772
PLD2	117013723	Unigene0038378	3848	3447	11.1748	0.729166	9.82344	0.610709	11.3724	0.895005	13.1352	1.11349	15.7787	1.03715	22.3896	1.64786	16.4187	1.24248	23.2617	1.74438	8.1816	0.622993	9.6295	0.615974	9.89503	0.911676
PRR29	117013729	Unigene0048476	703	4879	11.1748	1.00365	1.98584	0.319879	11.9126	1.27765	13.1438	1.41776	4.05551	0.410387	1.77416	0.260366	3.57365	0.402328	3.55515	0.392409	4.22955	0.379391	3.41494	0.275244	13.9231	0.413487
HID1	117013736	Unigene0044203	3502	3296	2.56793	0.182613	5.58099	0.359721	3.84494	0.311085	5.20939	0.465251	10.9152	0.715771	12.9584	0.951608	11.9298	0.918572	22.996	1.74997	8.041	0.640523	13.2336	0.887372	4.57635	0.620334
ASIC2	117013753	Unigene0017987	4639	2386	0.401078	0.0291557	3.05566	0.27381	0.460162	0.0570438	0.612871	0.0976083	4.98491	0.540015	4.86014	0.527338	3.85106	0.410715	5.50724	0.611003	2.62036	0.27381	5.49005	0.562832	0.324603	0.372686
VAMP2	117013790	Unigene0043924	2165	2781	29.9357	1.26487	54.4629	2.17083	41.4878	2.26763	47.75	2.66133	152.611	7.05629	156.564	7.15852	110.453	5.36943	219.122	9.94602	79.535	4.12306	107.464	4.84087	41.285	4.58637
GFAP	117013801	Unigene0005524	2968	2877	0.69654	0.0452059	7.16403	0.434187	5.75388	0.475187	7.50372	0.6066	75.424	4.7319	159.686	11.025	47.276	3.41988	65.744	4.6909	15.9111	1.18692	26.2704	1.66526	21.4902	1.96698
CD7	117013833	Unigene0033647	2834	1059	0.948317	0.119955	3.6377	0.479822	1.53546	0.231343	1.92283	0.365578	0.670672	0.111387	0.304683	0.0799703	1.60879	0.274184	0.293963	0.0599777	5.4619	1.00534	2.09935	0.317025	1.7838	0.22563
EFNB3	117013857	Unigene0002437	3272	1114	1.20047	0.0651617	0.525125	0.0325809	0.702597	0.0488713	0.531007	0.0407261	3.19492	0.108603	2.66829	0.168334	2.1328	0.168334	4.3284	0.263362	1.28292	0.105888	4.94457	0.162904	0.558836	0.0787371
TMC6	117013873	Unigene0040867	8938	3527	7.49402	1.00677	9.31145	0.991331	7.00883	0.89357	8.04951	1.19543	3.55602	0.28385	2.43663	0.293283	4.29945	0.491378	3.40726	0.387614	10.6747	1.35579	7.98778	0.789806	5.61986	0.4485
RND2	117013924	Unigene0008126	2229	3315	5.75032	0.296528	7.90114	0.36952	9.54006	0.608567	13.818	0.843053	16.3436	0.757288	20.3159	1.10309	16.9063	0.885023	19.8088	1.05473	8.39604	0.480832	11.4259	0.553824	11.1951	0.687946
ABCA9	117013940	Unigene0008381	7079	7002	29.4082	1.95851	17.855	1.14642	24.5881	2.14166	22.6919	2.00127	8.94987	0.634118	10.2325	0.72915	10.2655	0.855282	9.14018	0.7447	9.06765	0.816406	7.94744	0.572348	13.143	0.77105
ABCA6	117013943	Unigene0044080	6417	6177	10.7281	0.70657	3.29678	0.210551	5.36097	0.449012	4.67673	0.398578	2.30374	0.147875	3.49856	0.238461	2.08801	0.170889	1.34153	0.111641	3.82952	0.29722	2.9116	0.18411	7.50922	0.369688
DSCAM	117013944	Unigene0030173	6739	5578	0.306771	0.0206049	0.493995	0.0330764	0.5117	0.0395832	0.468766	0.0379565	0.861796	0.066695	1.79382	0.141523	0.828436	0.0607304	2.01916	0.156706	0.700759	0.055308	1.45594	0.0954334	0.909763	0.0986869
ABCA8	117013945	Unigene0004506	5692	777	26.5499	0.20631	16.3572	0.0311412	17.266	0.108994	15.8589	0.144028	8.05123	0.0311412	4.75323	0	10.6909	0	8.76543	0.0077853	22.7542	0.0311412	12.6897	0.0428192	14.2858	0.0233559
OTOP2	117013959	Unigene0008096	2400	2270	0.387625	0.0239835	1.47659	0.0932693	0.0684195	0.00532967	0.131625	0.0119918	3.07981	0.189203	3.67774	0.262486	3.56681	0.241168	6.90385	0.511649	2.3685	0.19853	3.78372	0.241168	0.224082	0.155893
USH1G	117013960	Unigene0048481	3290	3721	0.408439	0.0211339	2.35013	0.125178	0.598931	0.0438935	0.98419	0.0780329	5.42411	0.343833	3.44105	0.24873	3.4221	0.255233	13.3081	0.9177	2.9771	0.224345	4.40991	0.277992	0.68655	0.173948
FN3K	117013964	Unigene0035120	1581	1654	6.66881	0.223095	4.75469	0.126177	2.38884	0.0950899	7.64277	0.25784	21.5061	0.674772	11.5299	0.369388	24.6596	0.711345	17.1548	0.512022	50.3915	1.61653	33.1423	0.947241	10.2049	0.506536
CCL16	117014038	Unigene0033028	2374	1836	1.00145	0.0790742	3.39263	0.202628	1.38338	0.0889585	2.39521	0.202628	0.400313	0.0378897	0.24248	0.013179	0.156777	0.00988428	0.194957	0.0148264	3.38905	0.220749	1.09918	0.0906059	0.49838	0.0527162
IKZF3	117014075	Unigene0041830	3880	2700	3.54324	0.230765	10.379	0.640765	3.27991	0.25765	4.98684	0.441366	1.14302	0.0817759	1.16217	0.0884972	2.44608	0.166913	1.503	0.125464	14.4476	1.1415	7.07513	0.453688	5.07304	0.276694
GDPD1	117014081	Unigene0013881	1201	1205	2.92628	0.160642	6.3485	0.358935	7.86169	0.609938	5.52367	0.461846	11.8694	0.680219	17.0154	1.14708	12.8608	0.893572	14.1816	1.03413	9.0292	0.667669	12.4281	0.79568	9.31407	0.73544
GSTM3	117014255	Unigene0006200	859	1025	172.919	3.57049	95.3866	1.86492	136.68	4.05147	134.138	3.65902	49.2934	1.38393	34.9588	0.835082	61.6343	1.51377	34.2676	0.891147	47.3402	1.15967	31.35	0.64918	39.5679	0.545901
GPR61	117014259	Unigene0027071	4336	3341	0.238392	0.0226324	1.0402	0.0733289	0.833153	0.0814765	0.783196	0.0805712	1.3394	0.101393	2.52244	0.187396	1.30901	0.108635	2.43369	0.191017	1.21013	0.0995824	1.46842	0.109541	1.14108	0.118594
LRRN2	117014277	Unigene0044114	3753	3388	0.963984	0.060706	2.08882	0.14373	2.10017	0.170513	1.53616	0.127661	4.13596	0.285675	4.57593	0.343703	3.09909	0.23836	6.16611	0.491005	1.72434	0.13391	4.14399	0.266928	2.80864	0.240146
MDM4	117014278	Unigene0045287	4763	3222	6.64081	0.426184	5.27584	0.309781	4.32668	0.334188	3.0509	0.235621	1.04197	0.0525689	1.55101	0.097628	1.81679	0.101383	0.738504	0.0582013	2.91936	0.196195	3.17759	0.175543	1.89691	0.111709
TDRD5	117014291	Unigene0013365	3264	640	2.59683	0.283555	0.131603	0.0236296	0.65401	0.10397	0.193567	0.0141778	0	0	0.117575	0.0236296	0.171043	0	0	0	0.0803788	0	0.095936	0	0.0659066	0
KLHL6	117014320	Unigene0005635	5515	5021	1.91177	0.144573	4.16701	0.306615	1.90557	0.182524	2.20529	0.207221	1.89551	0.130116	1.14816	0.0915629	1.78839	0.142164	0.704942	0.0596364	5.83543	0.527089	3.69062	0.271677	3.37403	0.156621
DCST1	117014331	Unigene0002369	4849	526	1.70537	0.218506	0.132879	0.0230007	0.74501	0.126504	0.309452	0.0460014	0.0871054	0.0115003	0.178072	0.00575017	0.153511	0.0287508	0.0954481	0	0.108211	0.0575017	0.129155	0.0115003	0.443636	0.034501
PIGR	117014354	Unigene0040319	3842	3713	9.01296	0.606873	2.79511	0.181655	8.63347	0.746169	14.0601	1.23411	47.4924	3.11094	2.54711	0.195503	10.6803	0.807263	5.99918	0.474909	163.523	13.018	550.01	37.0184	14.8377	0.588137
SYT11	117014392	Unigene0001997	4518	4431	7.41274	0.496931	32.7536	2.08192	22.4976	1.89557	24.612	2.16247	51.8385	3.37476	82.9876	5.95703	61.9902	4.64371	104.469	7.70311	29.1314	2.24984	53.7602	3.46691	29.2825	3.74132
RHOC	117014415	Unigene0008445	1242	1189	12.7336	0.798756	8.30053	0.518937	15.2043	1.16506	16.4691	1.33804	15.4735	0.964104	18.1531	1.24647	17.4557	1.26173	20.7192	1.48558	4.85845	0.351046	6.6392	0.429904	13.9429	0.745336
TMCC2	117014486	Unigene0048866	9044	2907	13.498	2.2713	7.01751	1.00924	3.41341	0.628432	6.64531	1.26415	19.7667	3.53025	7.27727	1.27663	27.4594	5.43011	17.0516	3.11095	39.6358	8.62846	25.656	4.58318	12.8206	3.43141
RXRG	117014490	Unigene0037603	3069	1563	1.98717	0.24576	2.27443	0.255436	1.52489	0.216733	2.59906	0.388959	0.722537	0.0909505	0.937841	0.119977	1.1521	0.152874	1.35727	0.197382	4.07483	0.514741	2.99293	0.32897	1.2617	0.230279
ILDR2	117014593	Unigene0048581	4811	2718	0.70902	0.0745576	0.468749	0.0433992	0.426644	0.072332	0.607376	0.0701064	0.790141	0.0957008	1.29623	0.149115	0.734939	0.0678808	1.53923	0.161356	0.672569	0.0801216	1.93092	0.191402	1.52028	0.106829
G0S2	117014606	Unigene0007392	548	2359	151.843	2.44506	102.881	1.61935	252.603	4.9632	157.518	3.43488	33.3352	0.520552	46.9201	0.866733	50.5986	0.938533	35.4722	0.644921	55.0566	1.17445	43.4275	0.780829	50.0505	0.626971
PROX1	117014621	Unigene0006984	8926	7360	1.01907	0.0879432	1.35949	0.105614	1.47172	0.152462	0.707822	0.0789023	2.59075	0.191913	3.28904	0.278213	1.68873	0.150819	2.33332	0.211639	1.31286	0.116299	2.52585	0.189448	1.68702	0.186982
FCRLA	117014649	Unigene0032502	2012	1184	1.33575	0.17371	0.800607	0.0945184	0.408069	0.051091	0.431773	0.0613092	3.41132	0.372965	2.05043	0.28611	2.3123	0.278446	1.56423	0.191591	2.2602	0.296328	6.32911	0.62842	2.29874	0.176264
ELK4	117014737	Unigene0000502	2052	2407	16.3714	0.914791	10.833	0.561691	11.2432	0.787876	9.12141	0.667244	1.54377	0.0955001	6.1249	0.361895	6.03083	0.364408	6.54094	0.407132	13.5099	0.87081	14.2935	0.769027	13.4712	0.600645
TDRKH	117014741	Unigene0037487	2646	2582	2.03139	0.127684	3.69324	0.212026	2.29617	0.180398	3.46226	0.276454	5.62687	0.36431	6.05524	0.386566	6.11875	0.429909	9.72533	0.672391	3.76778	0.291682	3.74752	0.242483	2.80484	0.342053
RGS8	117014787	Unigene0043837	2594	1485	0.47818	0.0366617	6.62378	0.356433	0.221559	0.0122206	0.182672	0.0101838	9.64752	0.419573	30.0325	1.86567	22.7417	1.43388	25.7642	1.59071	16.1149	0.869697	19.3547	1.03264	0.124394	0.784153
ASTN1	117014846	Unigene0046208	8605	7248	0.396409	0.029211	1.62236	0.121017	0.77285	0.0772005	0.835183	0.0822081	4.54034	0.346359	8.75233	0.718173	5.32007	0.465707	11.5425	0.978985	2.1952	0.195714	6.5987	0.490745	1.03747	0.269576
SV2A	117014879	Unigene0051889	4365	1403	5.30449	0.441939	18.4516	1.48966	14.2764	1.4487	15.198	1.67506	43.2776	2.91249	58.4439	4.8872	41.3969	3.66702	65.061	5.83144	21.1368	2.02645	31.995	2.58265	19.8856	3.32425
DTL	117014883	Unigene0023064	5740	2407	1.63874	0.149533	6.2113	0.522737	2.54606	0.301579	2.9031	0.439803	3.05375	0.19854	1.28702	0.0980133	2.57744	0.282731	0.951458	0.0980133	7.7549	0.912277	6.12814	0.48504	3.50412	0.305349
CNTN2	117014900	Unigene0004406	8047	7855	0.706495	0.0431259	4.48396	0.271462	2.35689	0.189061	2.65966	0.22256	10.1696	0.644578	11.7318	0.799369	8.8341	0.625711	20.6021	1.42547	5.43384	0.407771	7.69186	0.492868	3.7827	0.574499
SPTA1	117014901	Unigene0004542	8765	7494	11.0148	0.77209	5.32958	0.35638	1.26457	0.116641	4.31593	0.397951	8.15594	0.482304	2.24392	0.160633	12.8345	1.01304	3.96031	0.318038	60.4133	5.0313	37.3571	2.5439	9.28951	1.42915
IL10	117014904	Unigene0024827	1394	986	0.815662	0.0490806	0.38518	0.0276078	0.706773	0.0613507	0.45323	0.046013	2.12096	0.153377	1.65178	0.119634	1.40171	0.122701	0.531223	0.0490806	0.250939	0.0184052	0.224631	0.0122701	0.617271	0.0306753
KCND3	117014942	Unigene0032981	4283	2394	0.434415	0.0290583	2.75804	0.203408	0.632597	0.065697	0.534738	0.0619068	1.62717	0.0922285	3.58407	0.261525	2.38972	0.166769	6.6566	0.524313	2.77691	0.232466	3.26563	0.255208	0.326471	0.165506
CD244	117014947	Unigene0007136	1919	4183	6.7331	0.155459	26.9729	0.595807	8.72804	0.275489	13.2106	0.47144	5.99776	0.0954448	2.39978	0.0484455	7.46705	0.171367	3.08713	0.0679683	15.3121	0.409979	6.52705	0.150398	2.74644	0.065076
KCNA3	117014961	Unigene0051392	9003	1938	0.826657	0.0811551	3.10129	0.23098	1.2585	0.123293	1.08774	0.193524	1.4309	0.0452596	1.55586	0.0686697	1.21955	0.120172	1.07957	0.0952012	3.99232	0.426064	4.42881	0.260633	1.48144	0.117051
PAQR6	117014999	Unigene0018436	1908	1716	17.1194	1.12805	27.7475	1.77668	32.5746	2.82013	52.1949	4.62501	98.7864	6.49864	129.782	9.60607	75.4911	5.7231	99.2606	7.51565	26.034	2.01992	29.7599	1.95294	46.7895	4.35534
CIART	117015004	Unigene0013621	1473	1220	14.4559	1.0115	8.16528	0.580126	9.58709	0.823085	8.90013	0.865231	11.3981	0.840439	16.3484	1.30404	12.0652	1.05613	6.15847	0.495834	3.62158	0.307417	3.68478	0.255355	7.44812	0.44873
LCE6A	117015093	Unigene0005271	346	1084	14.6386	0.513399	0.93111	0.0362727	4.27128	0.234378	2.73903	0.111608	0.610367	0.0167413	0.554573	0.0223217	1.07569	0.0613847	0	0.00558042	1.26376	0.039063	0.603343	0.0111608	0.310866	0.0111608
PRRT1	117015099	Unigene0014576	2597	1896	0.716442	0.0526432	4.46589	0.405193	1.96011	0.213763	2.25035	0.272787	18.053	1.65587	15.2205	1.53303	11.1786	1.11508	22.6335	2.33385	7.341	0.77529	9.28433	0.837505	2.60926	0.80879
CR2	117015118	Unigene0032245	5263	1387	0.353524	0.0239874	1.28547	0.159189	0.405603	0.0392521	0.450173	0.0523361	0.18057	0.026168	0.0364587	0.00436134	0.229833	0.026168	0.193468	0.0218067	3.07404	0.3271	0.713969	0.0915881	0.388302	0.0305294
PEA15	117015132	Unigene0031729	2490	667	56.5818	4.77042	78.4494	6.33032	53.8124	5.25109	71.8707	7.23725	160.596	10.0215	170.845	14.012	131.275	11.5043	215.54	19.3175	75.2299	7.81314	110.499	10.2256	76.1556	7.01959
CELF3	117015135	Unigene0005677	3660	1015	0.903752	0.0685375	4.51851	0.292029	0.515951	0.0595978	0.755228	0.0715174	8.39555	0.82245	6.60578	0.625777	6.33026	0.652596	15.4276	1.63	4.56376	0.357587	10.9797	0.792651	0.999187	0.509561
IGSF8	117015155	Unigene0049940	6923	4362	7.74913	0.591466	10.7652	0.727371	7.51893	0.793244	8.90939	0.969366	27.3326	2.03234	23.2127	1.9318	18.5745	1.65583	33.7344	2.85609	12.1016	1.10527	17.6854	1.36738	8.17223	1.07199
KCNJ9	117015156	Unigene0035405	3203	1529	0.871339	0.0296722	4.39208	0.229465	0.205066	0.013847	0.36985	0.0217596	3.72528	0.180012	7.33861	0.336285	5.49045	0.318482	15.3457	0.905992	6.74389	0.332329	8.86385	0.456952	0.537294	0.348154
CADM3	117015166	Unigene0036062	3922	3269	22.165	1.58493	73.9833	5.13042	37.3673	3.39376	48.8914	4.63635	114.532	8.27344	138.065	10.8845	141.635	11.6135	257.399	21.7606	65.4665	5.53382	117.339	8.43258	44.9765	6.5229
NPL	117015180	Unigene0040727	1804	3134	21.4297	0.634064	32.0259	0.875336	20.4803	0.798129	19.7438	0.786548	8.19462	0.213285	8.7751	0.245133	12.1209	0.411128	6.25998	0.207494	13.3796	0.525008	6.30668	0.210389	8.82418	0.249958
PRG4	117015191	Unigene0035346	3527	1415	5.36322	0.239402	12.7879	0.718206	10.3124	0.587818	17.0624	1.31885	8.02355	0.218027	3.86267	0.185964	2.95472	0.136801	4.19918	0.280015	17.5301	1.03028	9.76605	0.493767	13.9977	0.498042
CD1C	117015267	Unigene0038957	2675	2565	4.75293	0.294794	5.90133	0.37262	2.5782	0.189848	3.04092	0.255881	1.97371	0.127351	0.968378	0.0672131	1.80877	0.126172	0.865099	0.0648547	14.3847	1.1438	8.54537	0.560109	4.18175	0.169802
GPR63	117015304	Unigene0005031	3120	2137	0.331303	0.0212302	0.44745	0.0367989	0.210522	0.0155688	0.278438	0.0297222	0.507661	0.0212302	1.93727	0.125966	1.0438	0.0665211	1.78011	0.144365	0.560591	0.0339682	0.769456	0.0594444	0.103423	0.0551984
FRRS1	117015379	Unigene0038376	6159	4840	13.5942	1.04548	7.60208	0.571172	9.22481	0.886755	5.25733	0.531178	3.37749	0.256215	2.99086	0.253091	4.59268	0.411819	1.27749	0.118109	8.09348	0.744274	6.11797	0.487434	4.61044	0.304334
IER5	117015388	Unigene0028534	2178	2054	17.7973	1.16772	24.5543	1.58739	14.9656	1.22368	18.2028	1.66986	37.428	2.4076	27.267	1.95111	36.6549	2.88912	48.8753	3.61213	34.3304	2.75659	23.7224	1.64924	21.2354	1.66102
KCNH1	117015389	Unigene0043535	5140	5500	0.965291	0.044544	0.752134	0.0423442	0.447256	0.0285961	0.460945	0.0335454	0.842283	0.044544	1.62391	0.0868882	1.70164	0.0978867	3.13354	0.174326	0.765632	0.0522429	1.07628	0.0555425	0.690557	0.0742399
BTG2	117015396	Unigene0031299	2960	1859	9.2541	0.725641	7.14711	0.519012	5.35337	0.527147	5.28281	0.566195	18.3719	1.27069	8.29761	0.668696	17.855	1.61236	10.5074	1.04128	23.8425	2.15089	19.853	1.53751	14.5351	1.06894
TBX15	117015429	Unigene0002930	4244	2350	7.52598	0.684716	8.72971	0.828866	5.37812	0.633233	16.9339	2.08246	2.86128	0.17504	1.13032	0.0939553	4.31911	0.401562	2.61731	0.252264	8.42788	0.813421	2.70538	0.230384	4.20709	0.212365
RGS4	117015434	Unigene0030715	1501	2432	6.54219	0.40046	13.1642	0.693964	8.15017	0.589496	10.4178	0.832011	21.8081	1.41529	31.256	2.0023	26.1598	1.766	51.3705	3.44743	8.85592	0.631781	14.186	0.846935	12.0386	0.927773
CENPQ	117015505	Unigene0048334	1907	1844	3.90267	0.342809	7.88376	0.695459	5.64004	0.593764	0.704027	0.227992	4.70658	0.467466	4.42728	0.472387	3.02513	0.323126	2.23284	0.224712	10.1347	1.03827	8.9217	0.713501	8.68598	0.833238
DOK5	117015625	Unigene0017682	1736	1367	3.33441	0.267722	2.22694	0.163731	2.74309	0.305335	3.7304	0.367287	9.18469	0.659347	7.35033	0.628371	6.37823	0.588545	7.41165	0.665985	4.23156	0.398263	7.39547	0.561994	3.77945	0.433665
MATN4	117015636	Unigene0030451	2337	2330	1.85768	0.109041	1.33259	0.0830788	2.98622	0.245342	4.73108	0.372557	6.37086	0.406307	10.7559	0.719151	5.77314	0.416692	11.843	0.826894	2.1704	0.160965	14.6049	0.889203	11.9664	0.436164
NRSN2	117015644	Unigene0048568	2428	2033	0.212864	0.0252917	3.14026	0.242503	1.14972	0.120507	1.17097	0.136873	8.13262	0.666511	10.2342	0.999766	8.1627	0.792969	11.3991	1.07118	3.45775	0.380863	6.5344	0.535589	1.32899	0.52815
CBLN4	117015701	Unigene0021458	2689	1752	0	0	0.359425	0.0207164	0.305331	0.0293482	0.381807	0.0345273	1.80636	0.158825	7.24286	0.688819	0.692058	0.07596	0.447509	0.0517909	0.195133	0.01899	1.3974	0.11394	0	0.148467
GGT7	117015731	Unigene0007865	3022	2471	2.73638	0.210534	8.74172	0.657307	6.84648	0.671995	8.23204	0.812759	19.3926	1.51658	21.2074	1.84707	18.2892	1.62185	30.3549	2.73449	8.16066	0.76747	9.98192	0.788278	8.36416	0.981676
MYH7B	117015741	Unigene0024820	6283	541	0.9213	0.0279537	5.11046	0.206857	0.744851	0.0335444	1.87288	0.111815	0.487381	0.022363	0.732958	0.0111815	0.69604	0.0279537	0.397783	0.0111815	1.05783	0.0559074	0.514998	0.0111815	0.59917	0.0167722
MYT1	117015768	Unigene0047030	6612	5461	0.875458	0.0648008	5.0998	0.291326	1.47766	0.129048	1.43331	0.126832	8.86334	0.6253	8.50295	0.579884	6.09338	0.432559	12.8097	0.882841	5.1318	0.377728	7.75103	0.495144	1.25258	0.406528
MMP9	117015819	Unigene0038843	2406	2337	41.9739	3.022	360.638	25.1221	72.3438	6.50733	183.816	17.494	62.7154	4.55565	22.7691	1.89215	33.5295	2.68033	26.0461	2.1264	160.293	13.2593	72.8827	5.26488	57.8479	2.91587
NNAT	117015822	Unigene0032660	3103	1469	3.19794	0.29237	9.93244	1.17772	10.716	1.75422	11.4531	1.99512	30.8648	4.53791	33.1759	5.08147	19.2511	3.14195	44.4482	7.05394	17.8399	2.94841	32.326	4.77263	17.1582	2.9587
HELZ2	117015859	Unigene0006619	9741	6368	7.03542	0.3586	12.3473	0.708176	12.0445	0.815043	6.94003	0.49919	2.2981	0.0479717	1.95999	0.0930935	2.63638	0.137265	2.77478	0.156739	8.3493	0.548112	3.5575	0.191412	4.05239	0.154364
BTBD3	117015861	Unigene0034995	5315	2373	15.0723	1.0783	19.2349	1.40969	14.5515	1.17899	11.3374	1.10124	40.6282	1.46705	50.236	3.43883	35.8884	2.90605	53.4494	4.67008	19.9421	1.61107	42.4976	2.83977	14.7932	2.16934
FLRT3	117015897	Unigene0029825	4526	3906	2.64925	0.174227	1.99306	0.131639	2.46709	0.198232	1.25635	0.108408	6.32255	0.41892	6.44412	0.452217	5.20127	0.370137	4.33582	0.296574	1.66171	0.118475	4.68158	0.291928	2.02001	0.216816
NDRG3	117015920	Unigene0051800	2785	2614	27.4654	1.36072	53.3277	2.41597	40.0052	2.53515	46.9315	3.0674	124.134	6.66706	124.982	6.76078	114.897	6.61499	155.783	8.90021	72.7878	4.081	88.3	4.0405	56.5798	4.14116
PLCB4	117015942	Unigene0041180	5578	5270	18.5126	1.23853	8.8367	0.565891	11.9814	1.02044	7.22076	0.630745	31.6705	2.04777	35.7758	2.53331	27.9575	2.11721	26.5848	1.98062	16.1484	1.27239	23.2409	1.54845	12.206	1.22935
BCAS1	117015972	Unigene0042944	6259	3333	1.84967	0.189661	4.64965	0.41562	5.15524	0.500922	5.33736	0.627968	9.29574	0.816721	12.8146	1.35303	6.39244	0.723252	13.9166	1.40204	3.75853	0.373877	6.05358	0.550833	5.48195	0.706917
CPXM1	117015974	Unigene0036596	2517	2287	2.75151	0.195732	2.94389	0.185152	2.12027	0.179862	2.03949	0.173249	4.74059	0.321371	4.53595	0.341209	5.10151	0.387497	5.07511	0.388819	2.81431	0.222182	7.79624	0.52107	4.70066	0.207635
FOXS1	117015995	Unigene0045277	3874	5255	3.442	0.211232	3.18782	0.25037	4.93807	0.438004	3.54716	0.282026	1.60816	0.0932414	1.33733	0.080579	1.12886	0.0817301	1.43364	0.122595	2.68632	0.216988	1.50883	0.098997	1.86022	0.0932414
SMOX	117016042	Unigene0030102	2751	2217	13.0007	0.93589	16.4732	1.10915	11.4903	1.04367	17.5118	1.68078	25.909	1.90316	34.1426	2.73809	30.1701	2.49934	34.2873	2.79948	32.6793	2.82131	28.0012	2.05732	32.8817	2.1842
OTOR	117016048	Unigene0005872	483	1229	17.9768	0.494664	4.66905	0.142739	10.1992	0.351925	10.4646	0.347003	31.2627	0.922881	44.6931	1.46677	36.9877	1.1739	33.7299	1.04347	3.44015	0.108285	4.10598	0.110746	13.1387	0.253485
FABP7	117016082	Unigene0070676	1002	818	0.825282	0.0739508	3.32239	0.229248	0.327758	0.0295803	0.945812	0.0924385	42.3639	3.07266	41.4596	3.35367	28.9728	2.48475	25.22	2.17785	4.01477	0.354964	14.3755	1.04271	0.966104	0.4511
STK4	117016094	Unigene0037900	3887	3286	12.5253	0.992242	34.7554	2.60855	16.1588	1.60066	20.8664	2.09218	6.68279	0.507166	8.46612	0.721631	10.4609	0.92597	11.1212	0.94622	23.7361	2.10782	16.649	1.24813	16.1325	1.0263
TCEA2	117016115	Unigene0036449	1433	1191	18.5382	1.17327	21.8823	1.46023	18.5062	1.52626	21.5487	1.8437	54.0863	3.85502	48.2719	3.85756	35.2579	3.01697	64.8541	5.34065	21.8478	1.82085	32.6319	2.27543	33.101	2.80619
BIRC7	117016131	Unigene0055906	1091	420	0	0	0	0	0	0	0.144776	0.0288056	1.355	0.129625	1.05526	0.072014	0.511717	0.036007	0.509068	0.0504098	0.480947	0.10082	0	0	0	0.072014
RIMS4	117016152	Unigene0049261	5156	4994	1.14273	0.0744943	3.35327	0.218638	3.64656	0.311301	4.48793	0.408204	5.87769	0.38519	8.727	0.635927	6.60498	0.49784	13.0518	0.979933	4.0707	0.31978	6.70078	0.43667	5.69507	0.473008
WFDC5	117016153	Unigene0055745	880	665	7.28265	0.500308	0.122032	0.018193	1.77269	0.159189	1.25642	0.118255	0.239985	0.018193	0.218048	0.0227413	0.422942	0.036386	0.315565	0.0272895	0.0993775	0.0318378	0.474447	0.0227413	0.855587	0.0318378
RGS19	117016199	Unigene0041741	3106	778	13.0789	0.0855282	72.3296	0.544271	22.178	0.283798	36.055	0.361551	16.8623	0.0544271	5.52913	0.0233259	9.43653	0.0544271	7.15252	0.0155506	39.7561	0.217708	16.1642	0.06609	12.813	0.0427641
SCRT2	117016205	Unigene0008592	3038	480	0.306221	0.0252049	2.22694	0.0756147	2.43229	0.10082	2.4956	0.176434	4.44897	0.10082	9.72675	0.730942	5.54363	0.226844	14.351	1.05861	2.79225	0.144928	3.29833	0.151229	4.60261	0.333965
JPH2	117016248	Unigene0030234	3359	2124	4.339	0.347458	6.07435	0.478466	3.49532	0.383058	12.4376	1.24601	1.1317	0.102528	1.11393	0.0939844	2.24377	0.187969	2.94865	0.269137	4.26977	0.385906	2.20627	0.169457	2.65777	0.170881
SOGA3	117016305	Unigene0050992	4007	10649	0.670709	0.126959	3.35001	0.264144	1.82361	0.314416	2.16803	0.17212	2.71428	0.391103	5.43515	0.48682	5.1551	0.39792	10.0027	0.721993	4.0376	0.367813	8.28358	0.57998	3.16746	0.520903
STMN3	117016322	Unigene0042970	5033	6007	6.0381	0.497469	32.9013	2.30809	21.7126	2.03368	26.0008	2.55179	53.4157	4.40874	83.5887	6.7405	62.8202	5.28032	115.151	9.64525	31.3285	2.64242	51.4944	3.62729	33.424	3.86293
MMP24	117016325	Unigene0000007	4371	3415	0.472965	0.0850251	1.89176	0.317958	0.0939184	0.0327701	0.343292	0.049598	5.7737	1.28246	8.49445	1.54905	8.28079	1.46491	14.4005	2.37804	3.36124	0.689057	6.39977	1.07698	0.541366	0.540263
FAT2	117016405	Unigene0052791	14738	14620	11.7969	0.749113	13.2614	0.810971	4.52354	0.36204	3.19909	0.266876	16.966	1.0915	23.6891	1.68235	20.9669	1.54126	52.8462	3.83163	9.85602	0.738356	23.6193	1.48064	2.74409	0.72284
ITK	117016411	Unigene0034592	4762	2937	1.49775	0.102982	4.26215	0.256426	1.98276	0.163742	1.65845	0.165801	0.665226	0.0319245	0.342503	0.0257456	1.30915	0.11843	0.136069	0.0154473	3.14034	0.237889	0.723328	0.0514911	1.01642	0.0710578
PDE6A	117016452	Unigene0035168	3074	1581	1.78218	0.164525	0.524015	0.0612188	1.4957	0.193222	1.33595	0.168352	0.755712	0.0860889	0.312105	0.044001	0.544843	0.0516533	0.421574	0.0516533	2.21902	0.231483	2.00336	0.223831	1.60954	0.101394
CCNJL	117016459	Unigene0030864	4487	2557	0.944513	0.0875321	2.32152	0.220013	1.29916	0.164418	2.74574	0.356043	0.80013	0.0721548	0.277966	0.0425832	0.746534	0.0922636	0.350705	0.035486	1.65666	0.198722	0.790921	0.088715	2.22934	0.156138
OBSCN	117016478	Unigene0035647	24397	6497	3.80046	0.290495	5.74421	0.47345	3.43261	0.417121	11.0514	1.22203	0.675189	0.0223457	0.69212	0.0339841	1.16323	0.076348	1.30139	0.113591	3.90357	0.382671	1.57442	0.150834	1.79435	0.115453
FNDC9	117016532	Unigene0046380	2936	2760	0.246446	0.0263008	1.64593	0.143558	0.0279644	0.00438346	0.188293	0.0208214	5.3588	0.488756	10.1954	0.882172	4.627	0.458072	20.9345	1.97913	2.44247	0.286021	8.03457	0.671766	0.146539	0.449305
GRIA1	117016597	Unigene0039123	6107	5709	2.43733	0.168474	7.49096	0.484231	3.11904	0.25536	2.49586	0.214566	24.0166	1.56554	32.2056	2.294	24.7283	1.83361	35.4074	2.63943	11.2555	0.881046	26.2698	1.71865	3.82191	0.918132
TTYH3	117016599	Unigene0045034	4631	4450	10.2005	0.691917	14.9801	0.967869	9.25459	0.768042	10.9825	0.978743	28.5474	1.91399	28.4032	2.08799	23.97	1.82291	51.5697	3.90478	25.5879	2.054	28.8725	1.98739	10.6375	1.23498
NSG2	117016619	Unigene0016690	2401	713	0.731875	0.216345	6.35115	1.39564	0.649715	0.0890833	0.855209	0.24604	32.8083	7.11818	34.0849	8.66653	22.9421	6.85941	36.4325	9.54464	11.4005	2.82521	25.649	5.29833	0.492776	2.82945
CXXC5	117016640	Unigene0030814	2824	4072	25.2926	1.18399	31.1821	1.47441	27.9105	1.67868	36.1597	2.22685	65.1734	2.98894	53.7121	2.73639	47.9733	2.55515	89.4517	4.9521	36.5416	1.99287	40.4725	1.92602	34.0885	2.25879
STK10	117016647	Unigene0047785	5494	2986	10.6678	0.754628	46.9896	3.49965	17.0663	1.60954	22.971	2.13727	12.7619	0.791093	8.52189	0.59256	13.0747	0.947083	14.4223	1.16587	39.683	3.35379	18.7516	1.30363	23.9043	1.29148
TLX3	117016716	Unigene0000865	1988	1373	0.363967	0.0352465	3.72725	0.334842	0.412995	0.0440581	0.715068	0.0947249	12.4821	1.09705	7.6251	0.771017	6.59942	0.709336	23.4673	2.36151	3.25526	0.356871	5.82797	0.544118	0.108209	0.416349
ACSL6	117016731	Unigene0040672	3544	5914	3.4125	0.167237	12.0296	0.760494	10.9811	0.899092	10.273	0.64798	19.7243	1.26169	37.3856	2.36024	21.3977	1.27448	31.4733	1.7854	13.9173	0.90574	18.6432	1.03973	20.395	1.88359
CPLX2	117016738	Unigene0047372	5523	1247	2.93836	0.223145	17.2855	1.35828	0.862212	0.0921687	1.11535	0.128551	41.9851	1.85308	32.0151	2.55647	23.822	2.01558	54.0511	4.31253	15.9133	1.67844	37.174	2.78447	1.79169	1.9695
PITX1	117016747	Unigene0006679	1802	1920	9.00586	0.582864	1.19188	0.0645876	3.73612	0.33554	5.60979	0.478893	1.11336	0.0913678	0.319449	0.0267802	1.49743	0.108696	1.95199	0.152805	8.97816	0.719915	8.5727	0.587589	3.58134	0.218968
CLK4	117016769	Unigene0045195	9448	5797	12.9865	0.674102	8.53603	0.466967	10.7322	0.761234	4.63921	0.240527	6.19166	0.178961	4.09232	0.175308	3.52571	0.111133	1.68515	0.0756539	4.18378	0.204526	4.44116	0.173743	4.62206	0.164873
FBLL1	117016805	Unigene0066020	1079	790	0.766388	0.0612575	1.29383	0.0918863	0.532645	0.0536003	0.512351	0.0536003	6.06747	0.482403	2.75642	0.302459	3.79432	0.333088	8.92198	0.861434	0.729443	0.0842291	3.96618	0.344573	1.2959	0.202915
UNC5A	117016809	Unigene0033905	3835	3569	0.592977	0.0347459	2.52019	0.152543	1.4344	0.122882	1.48272	0.127967	3.63451	0.246611	5.37871	0.37712	3.61513	0.264408	7.89282	0.566952	2.18915	0.164407	4.32755	0.287289	1.85109	0.274577
MZB1	117016839	Unigene0013262	794	726	0.130185	0	6.49197	0.179142	2.37831	0.0333288	7.65881	0.195807	0.265979	0.0166644	0	0	0.468751	0	0.349744	0.0083322	9.80257	0.34162	0	0	0.135465	0.0041661
MAFK	117016841	Unigene0045800	3230	1542	10.8807	0.880701	12.7004	1.15138	8.66789	0.878739	10.9538	1.18669	8.76132	0.617864	5.85152	0.509983	8.72857	0.849317	8.79803	0.814011	21.9578	2.16743	15.3821	1.2318	12.6208	0.933661
FSTL4	117016917	Unigene0051880	4405	4380	0.234657	0.0138109	1.85278	0.114631	0.652354	0.0517909	1.004	0.083556	1.31842	0.0821749	3.02743	0.212688	2.89386	0.203711	4.24478	0.300387	2.68015	0.198187	4.28887	0.269313	0.952287	0.182304
ARAP3	117016949	Unigene0008118	5272	5230	5.72516	0.362025	15.9493	0.968678	7.92691	0.633834	11.325	0.949015	4.56664	0.286844	2.00181	0.15094	3.65341	0.258507	4.1788	0.296097	12.8889	0.942654	5.62281	0.350459	5.20252	0.270073
REEP2	117016970	Unigene0039605	2423	1942	2.38899	0.180665	21.8499	1.60263	10.3688	1.14629	12.842	1.39081	26.7579	2.31594	28.5883	3.09623	25.0763	2.69285	40.7625	4.50262	20.7171	1.98109	23.2191	1.93748	15.1374	2.0247
PSD2	117016977	Unigene0004816	3212	4421	4.6663	0.353701	2.87527	0.178561	0.86909	0.0649934	0.295051	0.0348912	6.31194	0.606833	14.4569	1.16236	10.6894	0.879806	14.8416	1.19177	5.00971	0.474794	5.81685	0.433746	0.83717	0.521316
FSCN1	117016994	Unigene0008046	2770	2696	23.7333	1.53698	13.2975	0.790926	14.7016	1.18919	14.9112	1.23968	31.6781	1.97563	54.6899	3.76952	27.2423	1.94085	54.4032	3.85029	13.0073	0.964817	35.157	2.20562	20.2305	1.6716
GPX3	117017015	Unigene0038399	1526	1462	180.925	12.6197	89.0209	6.05125	117.022	10.2509	196.869	18.1558	108.223	7.59251	101.474	7.41045	101.888	7.88628	99.7234	7.84697	237.313	19.2192	177.566	12.2845	312.247	15.8884
RGS14	117017034	Unigene0046998	2394	2754	9.49902	0.260286	51.8549	1.22895	16.7019	0.62271	24.1148	0.791841	9.3067	0.283349	2.60492	0.0724847	8.62843	0.24491	4.44655	0.148264	31.5982	0.975249	17.4836	0.526063	9.12055	0.224044
TCF7	117017071	Unigene0041237	3006	2936	4.43589	0.312143	12.8966	0.8911	4.26086	0.421341	5.9376	0.619134	2.49406	0.216336	2.74482	0.220457	2.56917	0.259604	2.24793	0.194703	11.1133	0.976604	5.83352	0.433703	5.36724	0.322444
TIMD4	117017100	Unigene0044081	2997	3757	1.27613	0.0877509	5.30311	0.438755	2.38338	0.264863	2.39798	0.256812	0.951293	0.0708448	0.0640248	0.014491	1.05559	0.106267	0.401519	0.0539386	5.33992	0.433924	1.77621	0.133639	1.04078	0.0716498
OAS1	117017196	Unigene0040334	1641	2133	8.56664	0.476447	4.58084	0.221208	35.373	2.46023	5.77516	0.418309	2.3165	0.117694	4.15102	0.232552	5.32994	0.316214	4.85109	0.381441	22.4359	1.43501	16.3469	0.859307	5.57134	0.469357
SDSL	117017209	Unigene0015803	1466	340	0.0705093	0	0	0	0	0	0	0	0.792312	0.142334	0.981662	0.115646	0.507761	0.115646	0.315708	0.0978544	0.119307	0.0355834	0.427197	0.0533751	0	0.0177917
KCNJ5	117017211	Unigene0030711	2557	2619	1.33402	0.0970086	2.09988	0.157062	0.931169	0.0808405	1.88404	0.17323	0.123888	0.00923891	0.300168	0.025407	0.400281	0.0265619	0.289607	0.025407	0.95763	0.0866148	1.06134	0.0866148	0.462712	0.0323362
LHX5	117017224	Unigene0025554	2903	2040	0.0356068	0.00296528	0.221953	0.0177917	0	0	0	0	1.05484	0.0874759	1.09062	0.0859932	1.76286	0.169021	2.96542	0.265393	0.783244	0.0726494	0.323598	0.0252049	0	0.0563404
CABP7	117017271	Unigene0042831	2105	3172	1.17853	0.0839104	1.07133	0.0638863	1.9112	0.140169	1.0505	0.121098	7.32383	0.426227	6.60877	0.418599	5.08334	0.404296	5.84856	0.388086	4.44531	0.280337	5.20652	0.272709	2.35047	0.277477
P2RX7	117017316	Unigene0042810	4408	2503	7.76187	0.572775	6.84575	0.491813	6.96613	0.721406	5.51824	0.561899	2.1799	0.22476	2.98184	0.253761	3.31407	0.292429	1.72196	0.159507	5.31696	0.488188	2.43897	0.216301	2.75731	0.153465
WSCD2	117017369	Unigene0050042	4562	4370	7.93036	0.582078	10.8518	0.768952	9.50255	0.870002	15.113	1.42163	33.4465	2.50134	34.5741	2.73251	27.4124	2.30962	62.9616	5.11204	16.0259	1.32404	23.6808	1.64726	19.1919	1.88881
SVOP	117017371	Unigene0040414	3403	3680	2.43001	0.142189	8.33102	0.466017	3.93267	0.287665	6.05717	0.442182	15.0804	0.853953	16.2674	1.0471	13.3706	0.903267	23.0666	1.53366	6.14195	0.420812	15.4282	0.903267	3.98252	0.570398
RNFT2	117017375	Unigene0044756	5426	3276	1.18111	0.122793	2.15726	0.222505	3.5559	0.404386	3.18754	0.359147	5.68251	0.445933	7.44401	0.80785	6.13912	0.639817	12.3171	1.39596	3.25568	0.335142	5.79025	0.56688	4.38088	0.503175
CABP1	117017385	Unigene0006660	5511	1977	1.01285	0.104032	2.6696	0.302918	2.02614	0.299858	2.19256	0.295268	3.23813	0.472736	4.78748	0.663972	3.54562	0.462026	4.46787	0.644083	2.6342	0.377882	2.29174	0.253961	1.8151	0.494154
AIFM3	117017391	Unigene0038658	2710	2586	0.877281	0.0549713	6.37988	0.390647	3.63558	0.2924	3.32221	0.298248	18.8198	1.29826	20.2503	1.53803	12.7725	1.04913	20.221	1.58715	10.0683	0.783633	8.70462	0.570765	7.42201	0.892406
MLXIP	117017414	Unigene0042747	5023	3592	17.5742	1.24537	23.1965	1.65544	11.4582	1.03486	16.1472	1.51229	3.65783	0.23998	4.77509	0.355339	5.77956	0.498485	8.18219	0.6871	16.2961	1.37925	10.8472	0.778882	10.4283	0.642473
DTX1	117017454	Unigene0000710	3760	4070	3.46388	0.193217	4.5697	0.254155	5.52451	0.405013	2.33145	0.185786	10.5313	0.593771	9.61963	0.606404	8.24061	0.538035	15.8051	1.01662	7.7451	0.536549	10.4101	0.590798	3.94766	0.385691
SH2B3	117017461	Unigene0031402	5136	4956	11.2705	0.729295	18.6089	1.13392	13.8598	1.11683	14.4388	1.22058	6.29121	0.396077	5.52932	0.378989	6.01473	0.427812	7.083	0.52973	16.4143	1.25658	14.226	0.906889	11.4135	0.608458
MN1	117017488	Unigene0031076	9312	1977	13.1206	0.67927	2.91765	0.146869	6.05724	0.362584	7.19191	0.526282	2.57407	0.041307	2.54483	0.0719048	3.08758	0.117801	3.01196	0.192766	3.12732	0.247842	3.54205	0.224894	5.05918	0.178997
ETS1	117017515	Unigene0042953	2989	5117	29.9137	1.99255	43.0415	2.77988	25.9852	2.22544	26.924	2.37499	10.9515	1.06336	12.1331	1.01844	16.53	1.27793	13.0688	0.991252	43.7407	3.40643	27.6573	1.83887	29.9036	1.52559
CRTAM	117017521	Unigene0029270	1823	1336	0.737118	0.0565979	2.4152	0.233183	0.225188	0.00905566	0	0	24.5014	2.17562	13.8412	1.40363	11.9435	1.18855	13.862	1.38552	7.67545	0.704077	10.3061	0.878399	0.236006	0.783314
DDX25	117017550	Unigene0021232	1934	1629	0.160341	0.0204239	1.44369	0.0965492	0.721695	0.0668418	0.93921	0.0891223	4.69547	0.349062	3.86939	0.306358	2.69423	0.220949	3.78112	0.317498	0.994802	0.0854089	2.59057	0.193098	0.667381	0.131827
PANX3	117017562	Unigene0046345	2620	2990	0.355076	0.0414743	0.245927	0.0212429	0.595407	0.0728329	0.602865	0.0617057	2.01514	0.197256	5.23648	0.429917	3.16076	0.276158	2.72044	0.224568	0.26703	0.0273123	3.90423	0.251881	4.68007	0.161851
SRRM4	117017603	Unigene0052051	8271	6726	0.849828	0.0499152	1.41522	0.101629	0.86362	0.0777957	0.725683	0.0723995	2.68101	0.120066	2.47074	0.177176	2.24996	0.182573	5.33839	0.406966	1.69174	0.140302	2.88993	0.209104	1.11838	0.203708
SGSM1	117017616	Unigene0005147	5577	5351	0.926722	0.0751767	4.0244	0.304663	0.853864	0.0921338	1.47273	0.167876	3.97609	0.410363	6.39952	0.624588	5.50575	0.541498	11.5188	1.03043	4.48473	0.386058	7.6735	0.554499	1.02217	0.478757
RTN4R	117017634	Unigene0020272	1807	1646	0.743645	0.0753391	3.50631	0.380371	0.636109	0.0790142	0.480757	0.0679889	22.5562	2.37226	11.6276	1.29547	11.8948	1.35794	33.6556	3.74858	5.85596	0.663352	11.1483	1.19073	0.535714	0.784629
OSBP2	117017740	Unigene0002240	5085	4259	1.80917	0.141323	4.64609	0.314603	2.14744	0.205948	2.29859	0.213049	9.65605	0.713005	9.9809	0.795384	8.69172	0.727918	14.3445	1.15828	7.60155	0.641988	7.55383	0.538304	2.81326	0.47723
SCN3B	117017746	Unigene0050884	6375	4772	0.324287	0.0228175	1.2297	0.103946	0.682585	0.0690864	0.966286	0.102679	1.80544	0.122961	1.61031	0.133736	2.13096	0.20409	2.68622	0.250359	1.38552	0.128032	4.58446	0.327685	1.13043	0.122327
FEZ1	117017754	Unigene0023823	1725	1661	6.17203	0.427922	31.4382	1.9994	26.8443	2.37997	30.4913	2.84432	93.6569	6.06193	124.251	9.74388	71.5249	5.634	129.699	9.57089	34.9302	2.62944	64.2003	4.05706	39.4073	5.01306
TBX1	117017759	Unigene0039601	2852	2173	22.9422	0.370244	6.77765	0.0417569	15.0849	0.286731	16.5316	0.243582	7.55298	0.00417569	7.66991	0.0236622	8.51518	0.026446	6.16671	0.0292298	7.26724	0.0556758	5.85573	0.0320136	19.9128	0.0612434
GRIK4	117017867	Unigene0041601	6246	5943	0.248239	0.0132323	0.687724	0.0396968	0.525798	0.0396968	0.556342	0.0488576	2.24847	0.141992	2.90312	0.206627	2.35374	0.165912	2.65278	0.188814	0.770072	0.0590362	1.72126	0.12418	0.757704	0.101278
MMP17	117017891	Unigene0005092	2728	2687	0.795711	0.0596588	0.393651	0.0303922	0.812607	0.0697896	0.636897	0.0484024	2.51598	0.172223	1.79362	0.132825	1.80773	0.147459	4.27539	0.302797	1.122	0.127197	4.36185	0.338817	2.08968	0.137328
UBN2	117017944	Unigene0039228	7432	5023	5.45206	0.493761	2.62979	0.231225	2.51878	0.311913	2.28467	0.264343	0.83827	0.0541933	1.66529	0.1403	1.4523	0.141505	1.86825	0.184859	3.30652	0.368515	3.24427	0.293848	2.76425	0.223999
PTN	117017952	Unigene0036530	1581	1145	35.044	3.15931	21.532	1.79098	31.8858	3.52649	26.9245	3.21478	134.914	11.4961	130.288	12.4787	110.762	11.3455	114.58	11.0998	28.0997	2.94534	74.9993	6.34768	72.4547	5.94616
LRRC4	117018066	Unigene0006026	4239	2512	0.780309	0.0120406	2.93867	0.00481623	1.43328	0.00240811	1.50908	0.00240811	5.28092	0.00722434	4.34553	0.0288973	3.57789	0.0120406	9.52078	0.0228771	3.98166	0.0180608	6.40207	0.0252852	1.6493	0.00722434
KDM7A	117018068	Unigene0050292	6115	8586	13.9287	0.845095	17.7722	1.06033	10.8487	0.898993	8.93719	0.651699	3.85075	0.35227	6.24441	0.447383	5.55392	0.388906	4.42014	0.322679	17.4904	1.30868	12.9043	0.827482	10.9582	0.667199
TTBK1	117018114	Unigene0047912	6545	6838	0.473796	0.0269816	2.3627	0.145524	2.20782	0.17914	2.58223	0.217179	2.75882	0.190198	5.13054	0.349876	3.53991	0.233988	11.1164	0.804139	3.35378	0.263181	5.75716	0.365799	3.0567	0.3773
TRPV5	117018117	Unigene0017725	3695	418	0.447596	0.0434152	0.0581262	0.00723586	0	0	0.0427471	0	0.0285774	0.0144717	0.0519303	0.0217076	0.176273	0.00723586	0.0751547	0	2.50878	0.144717	1.49717	0.115774	0.203766	0.0651227
KMT2C	117018143	Unigene0052229	17101	5500	13.1105	0.549925	11.4917	0.502082	10.9225	0.504282	11.1067	0.606568	5.44609	0.0538927	5.63271	0.195223	5.77294	0.179826	8.23298	0.397596	15.9655	0.820489	14.545	0.691806	11.6988	0.410244
DPP6	117018147	Unigene0048155	4648	4562	1.64568	0.131936	11.2286	0.867862	2.70263	0.255254	3.55117	0.363985	30.1696	2.349	37.7531	3.1373	26.3447	2.24888	52.0781	4.53224	17.0088	1.46456	26.4314	1.87562	5.2993	1.74501
WEE2	117018154	Unigene0036284	2515	472	1.1097	0.0448562	6.74645	0.685659	1.7955	0.224281	3.26578	0.506234	0.335884	0.0192241	0.457771	0	0.480959	0.0128161	0.110416	0	2.57315	0.224281	1.12056	0.185833	1.15471	0.0640803
FLNC	117018159	Unigene0051089	9108	6607	9.70339	0.605193	61.6291	3.71081	5.19231	0.393696	116.607	9.50409	1.90133	0.0910993	1.34832	0.0910993	9.96058	0.69263	2.51029	0.176247	28.9683	2.1081	4.60695	0.271009	3.50738	0.206461
KRBA1	117018172	Unigene0004774	5826	942	0.354846	0.0160541	0.497679	0.00642163	0.338222	0.0256865	0.162668	0.0192649	0.706857	0.0385298	0.691646	0.0610055	0.62287	0.0321082	1.30285	0.147698	0.330235	0.0481622	0.734554	0.0449514	0.18462	0.0770596
PIP	117018176	Unigene0014076	638	537	8.91091	1.75167	1.51488	0.123912	0.128689	0.0337943	0.247571	0.0563238	1.98609	0.366105	0.150378	0.0675886	5.68784	1.29545	0.580349	0.0675886	146.667	32.6847	2264.91	462.205	1.5173	0.101383
BRPF3	117018186	Unigene0045630	6025	5537	10.3795	0.745632	6.27396	0.421159	6.59553	0.578479	7.85165	0.742901	7.76398	0.533687	6.27399	0.486709	9.59042	0.766936	9.58688	0.776222	25.9671	2.16261	20.7544	1.43172	14.014	0.948837
DGKI	117018191	Unigene0039881	13337	5945	0.356517	0.0274731	0.877656	0.0503674	0.369364	0.0335783	0.384899	0.0473149	0.775899	0.0167891	1.40995	0.114471	1.18603	0.0966648	1.54079	0.118033	1.07537	0.0869983	2.0583	0.134822	0.483885	0.0814019
KCND2	117018222	Unigene0036799	5652	5436	0.822982	0.0539708	6.27	0.40339	1.13306	0.0951444	0.65673	0.0523016	20.9991	1.40435	22.0671	1.59631	11.1123	0.82681	20.1607	1.44664	5.98797	0.458473	17.2671	1.10167	0.723153	0.553061
MEST	117018264	Unigene0033958	2628	2478	3.18596	0.288056	1.83884	0.167219	2.40562	0.294159	1.92329	0.217263	8.1164	0.834875	7.92208	0.853183	11.6486	1.15589	13.4551	1.34019	4.0598	0.44429	9.61171	0.895903	4.82954	0.505319
GPR37	117018269	Unigene0029098	2992	2965	4.04208	0.247884	4.7736	0.283587	4.22591	0.349893	5.54305	0.458024	12.7404	0.766093	22.9271	1.55055	10.1382	0.697747	13.2723	0.93951	3.24438	0.232582	7.39579	0.466185	6.68652	0.568194
RBM33	117018276	Unigene0006267	9996	4037	15.6353	1.13581	16.0395	1.18826	11.918	1.12308	14.5136	1.47671	5.31348	0.4308	5.40365	0.452527	4.92416	0.441289	6.71369	0.599374	9.92104	1.07288	7.62267	0.682537	7.61826	0.646574
CDK5	117018286	Unigene0039317	1171	1091	12.005	0.798425	17.4242	1.14774	15.2147	1.23368	16.1862	1.47764	32.4626	2.25666	29.5771	2.21785	25.9833	2.07369	40.2356	3.20479	18.5957	1.40833	24.869	1.71051	16.2579	1.20595
TCAF1	117018322	Unigene0050369	5394	5352	20.0064	1.26477	17.0618	1.04606	22.1317	1.79486	12.8258	1.03815	49.7038	3.34445	55.0141	3.89263	38.0193	2.71942	38.6805	2.74428	21.9684	1.59198	46.1904	2.89743	29.871	2.26053
IRF5	117018334	Unigene0026972	2583	2603	10.2446	0.335807	19.9975	0.547284	10.5212	0.345103	9.69228	0.352075	5.80499	0.190562	3.97433	0.111548	6.15992	0.202182	3.18945	0.11852	14.9986	0.572848	8.44564	0.231231	6.2462	0.119682
CFTR	117018340	Unigene0013869	6020	464	3.53713	0.149926	0.535156	0.0456296	2.60494	0.176	2.47946	0.149926	1.05243	0	0.446238	0.013037	0.881011	0	0.845699	0.0195555	0.639185	0.0195555	0.762898	0.0325926	2.39418	0.0586666
GRM8	117018342	Unigene0023022	4211	3516	0.0490936	0.00344094	0.306022	0.0240866	0.214471	0.0206457	0.168791	0.018065	1.65499	0.11097	1.50371	0.113551	1.41416	0.118713	1.73657	0.141939	1.07991	0.0929055	2.1069	0.141939	0.255425	0.0860236
GPR85	117018356	Unigene0029804	3648	2925	0.736714	0.04343	1.82513	0.128222	1.3954	0.11995	1.0608	0.0940983	4.57341	0.333997	4.83914	0.3857	3.46886	0.281261	4.00915	0.331929	1.53425	0.131324	3.6624	0.258512	1.38577	0.165448
RYR2	117018496	Unigene0052657	15213	14026	0.570748	0.0396781	1.36944	0.0955292	0.604456	0.0530478	0.628148	0.0558512	1.97125	0.128307	2.7055	0.19149	2.45263	0.18653	4.50263	0.337263	1.45437	0.115368	4.04121	0.262651	0.869639	0.186746
KCNK1	117018522	Unigene0006737	2022	5363	20.9085	0.5166	26.0769	0.660977	26.9618	0.89559	26.9891	0.929428	80.1091	1.97447	89.4881	2.53506	62.4916	1.8002	94.8546	2.62191	30.6212	0.88995	40.8325	1.01402	46.8645	1.52442
NR5A2	117018539	Unigene0010850	5553	1601	5.02593	0.453405	1.06363	0.0944594	1.83339	0.219146	1.39377	0.156803	0.798655	0.0415621	0.84659	0.0623432	0.670248	0.060454	0.583432	0.0491189	1.00791	0.124686	0.902244	0.0717891	2.1694	0.109573
LMOD1	117018570	Unigene0025408	2760	679	19.3625	1.46107	5.48613	0.409812	10.8579	0.984439	14.8794	1.23834	6.81002	0.311813	6.74369	0.489992	5.0232	0.374176	6.1375	0.356358	4.43598	0.285086	4.31128	0.240542	9.93757	0.516719
PGBD5	117018582	Unigene0040962	2580	2016	1.16187	0.0855167	8.03329	0.499597	1.94121	0.181535	2.05091	0.181535	15.3479	1.14472	20.4526	1.5258	16.698	1.20323	41.1163	3.01409	11.9654	0.958687	17.801	1.08471	3.50194	1.18523
FMN2	117018600	Unigene0007548	5279	3182	0.156646	0.00855478	1.66809	0.12547	1.3531	0.141629	0.822815	0.046576	3.8605	0.513287	6.7426	0.595983	3.45468	0.220523	4.71683	0.307972	1.77257	0.127371	4.864	0.359301	1.44662	0.311774
ASPM	117018608	Unigene0049854	10273	10203	4.09522	0.232706	10.1085	0.575985	4.25982	0.322528	4.34353	0.3332	3.60784	0.202766	1.53162	0.0972327	4.59213	0.299998	1.02721	0.0699601	14.5569	0.999896	10.8615	0.628752	4.66967	0.276876
TLR5	117018627	Unigene0006995	9575	3785	0.442614	0.0495441	3.16276	0.348407	1.58633	0.223748	1.75684	0.31964	0.595515	0.0759144	0.170339	0.0231739	0.476168	0.064727	0.270688	0.0423522	1.50701	0.191784	0.686772	0.056736	0.404401	0.048745
NTPCR	117018633	Unigene0035900	1365	1784	14.9938	0.734107	10.8568	0.540832	14.4959	0.881607	18.5722	1.29867	21.8149	1.10879	20.2425	1.06132	21.8814	1.28681	26.8542	1.53942	9.73826	0.545918	13.7642	0.723935	9.14059	0.562872
PLD5	117018638	Unigene0048984	7081	6529	1.02184	0.0694882	2.16869	0.162602	2.52769	0.231164	2.28639	0.200589	4.57806	0.31594	7.79073	0.6064	4.19179	0.326131	6.64077	0.506801	2.24775	0.187155	4.12738	0.324741	3.23544	0.327521
RGS7	117018640	Unigene0029649	2564	629	1.16912	0	7.41329	0.00480857	3.77855	0	3.72699	0	28.8282	0.245237	25.5943	0.0961714	25.8747	0.240428	28.1957	0.20196	9.07265	0.0240428	16.0394	0.0577028	3.98524	0.00480857
ARL8A	117018650	Unigene0040499	1855	2771	17.7757	0.422416	24.1406	0.462803	19.5632	0.487907	23.1178	0.641811	40.8143	0.903775	45.9276	1.03148	38.6735	0.92888	52.5453	1.312	18.7633	0.45407	28.1906	0.497731	18.9026	0.488999
LYST	117018661	Unigene0051320	14129	13078	6.22585	0.409353	15.2467	0.970653	7.54266	0.632301	7.10437	0.643633	3.02678	0.19265	2.35626	0.171373	3.20716	0.235667	2.50266	0.189181	13.9203	1.10433	7.60915	0.503713	5.55726	0.341128
GRIK2	117018662	Unigene0037267	5233	3658	0.987642	0.0553984	3.30393	0.198442	0.831546	0.0644937	0.754589	0.073589	10.3919	0.510989	6.39852	0.43988	6.15217	0.477915	7.99535	0.61021	3.34233	0.240611	9.47444	0.650725	0.575514	0.271204
TMEM9	117018672	Unigene0033376	1492	1377	18.7057	1.72865	16.1946	1.42114	18.6549	2.11743	28.1601	3.3936	25.0537	2.35465	25.8501	2.69511	24.6962	2.60945	33.5643	3.50782	10.4919	1.24322	13.572	1.29594	14.9228	1.42993
DISC1	117018712	Unigene0001768	5730	1639	0.829819	0.0682793	0.393569	0.0350624	0.759421	0.0479801	0.661573	0.0535162	0.976694	0.0738155	1.23903	0.114414	1.23413	0.127332	1.08236	0.0719701	1.44991	0.112569	1.34799	0.112569	1.93344	0.112569
MEX3B	117018755	Unigene0006642	2747	3031	1.12887	0.077835	0.664578	0.0339281	0.806987	0.0588752	0.574993	0.0399154	1.61446	0.0987906	1.78122	0.115755	1.72749	0.106774	3.336	0.209556	1.08241	0.0748414	2.35583	0.147687	1.05719	0.0678562
NGRN	117018795	Unigene0009024	1387	1680	43.5228	2.34586	41.0351	2.0434	40.2526	2.72033	44.0143	3.12361	79.8613	4.1138	83.006	4.75473	75.0012	4.45407	95.7023	5.72872	55.9265	3.51609	58.6987	3.17402	53.8961	3.28384
CEMIP	117018841	Unigene0052778	8304	9105	3.79658	0.27007	3.38821	0.214595	4.00432	0.364745	5.37344	0.474699	7.45157	0.503932	11.8078	0.868344	8.31418	0.628171	17.5455	1.30484	4.25466	0.32455	8.39653	0.561733	15.9578	0.836454
SV2B	117018843	Unigene0049479	4827	4092	1.60607	0.184048	8.74322	0.930586	5.08575	0.668928	6.05363	0.884759	12.141	1.39699	28.4425	3.24412	19.5463	2.46579	39.1011	4.62115	8.33395	1.09024	20.694	1.94248	8.15554	1.77543
TRAM2	117018852	Unigene0040872	6261	4642	12.0355	0.959111	19.4331	1.47972	11.3563	1.10376	17.0287	1.72015	6.24016	0.325134	5.14873	0.386381	5.57302	0.466524	8.81155	0.754518	14.5544	1.30705	10.2861	0.790355	13.3655	0.717379
SAXO2	117018874	Unigene0039569	2764	2699	16.9784	1.10046	3.06934	0.189387	13.1591	1.0646	14.2293	1.26519	3.24727	0.200593	2.2215	0.134476	3.46739	0.248781	5.2244	0.349638	3.48037	0.259987	2.83226	0.178181	6.22631	0.221885
BACH2	117018911	Unigene0039723	7376	4993	2.95693	0.160528	2.16931	0.136903	1.09085	0.0914707	0.867272	0.0860188	0.916213	0.0545189	1.84702	0.105403	1.32456	0.0726919	1.93263	0.129028	3.59246	0.261085	7.28781	0.443421	4.97259	0.196268
IL16	117018923	Unigene0052455	4965	4588	5.85015	0.391588	23.8568	1.52218	7.19335	0.624299	12.4865	1.1128	28.6262	2.01463	20.2703	1.54328	18.5907	1.47142	58.0935	4.59951	17.2262	1.37979	15.9143	1.095	7.17064	0.870855
MKRN3	117018932	Unigene0013673	2251	995	0.321442	0.0182387	0.333948	0.0121592	0.182371	0.0151989	0.491183	0.0334377	1.4542	0.0942334	0.767188	0.0455968	0.537367	0.0395172	1.19254	0.127671	0.194252	0.0212785	0.370958	0.0364775	0.286698	0.0455968
TICRR	117018939	Unigene0001047	5761	1950	0.610044	0.0124086	3.15025	0.021715	1.39666	0	2.22079	0	1.15473	0.119432	0.4663	0.131841	1.389	0.065145	0.867652	0.0837579	4.91833	0.0418789	3.06196	0.0635939	1.28825	0.0372257
PLIN1	117018945	Unigene0005674	3389	3832	26.7185	1.67884	28.677	1.58175	71.2742	5.25593	70.8424	5.24409	8.78648	0.503572	6.45458	0.430957	13.3434	0.925846	10.9254	0.734047	60.7185	3.93307	45.6752	2.4484	35.8003	1.80039
AP3B2	117018947	Unigene0042967	4994	3606	2.31819	0.180335	7.84875	0.61817	3.9457	0.400091	4.76002	0.487323	16.9787	1.38732	17.3862	1.58275	16.75	1.58778	31.1579	2.92981	11.2423	1.09627	18.4972	1.55675	7.3013	1.519
LRP11	117018966	Unigene0003556	3430	3945	9.01067	0.479947	13.2748	0.68772	16.3489	1.09943	15.4727	1.08563	26.9679	1.43371	35.887	2.10533	27.0732	1.63151	39.644	2.39437	14.8133	0.929994	27.5401	1.46974	26.0275	1.62001
ARNT2	117018970	Unigene0050472	3485	5946	3.52959	0.23043	5.76229	0.397785	4.35843	0.42271	6.54917	0.577856	7.87786	0.877975	18.5826	1.5713	9.66516	0.848472	21.727	1.81852	7.17685	0.634828	17.1019	1.22947	8.17885	1.01684
ISG20	117018985	Unigene0026653	957	815	5.18453	0.475028	3.02976	0.237514	4.28963	0.471316	3.54852	0.415649	21.0746	1.50673	4.41109	0.345137	24.307	1.98547	8.02815	0.712541	44.3201	3.78909	29.6666	2.00402	8.65422	0.90181
MCTP2	117018988	Unigene0043843	4953	3244	6.88693	0.507206	8.32566	0.607901	7.54231	0.617225	8.6581	0.939823	2.7928	0.160367	4.68761	0.310477	3.51299	0.313274	3.45743	0.279709	6.886	0.598578	5.26844	0.387863	7.40517	0.392525
PRR18	117019050	Unigene0002501	4074	2706	1.54771	0.169896	0.474469	0.0480626	1.41071	0.200074	1.55082	0.217958	3.18802	0.399031	5.08672	0.613636	1.50739	0.205663	3.38544	0.473919	0.794239	0.106185	1.99841	0.217958	2.08572	0.28614
MCM10	117019127	Unigene0047691	6355	6540	6.13205	0.403741	9.26021	0.592431	6.07217	0.51196	4.98333	0.442127	3.65548	0.242337	1.72105	0.119781	4.30462	0.32327	1.38375	0.105907	12.1511	0.940213	7.76884	0.515198	3.58814	0.264998
MYO3A	117019181	Unigene0026167	5539	2055	0.35457	0.0309082	0.0775505	0.00883092	0.148228	0.0117746	0.128322	0.0176618	1.02944	0.14571	1.05658	0.0971401	0.554352	0.0618164	0.701888	0.0603446	0.315769	0.0264928	1.01759	0.0927246	1.55349	0.0677037
ITIH5	117019198	Unigene0044667	7796	4166	7.8758	0.922042	5.17931	0.58154	7.30885	1.08612	8.82343	1.35547	11.7973	1.36782	13.3279	1.68291	12.0307	1.57909	23.925	3.12841	6.74176	0.904618	11.4206	1.30901	15.2454	1.48761
PTF1A	117019224	Unigene0058895	1555	439	0	0	0.13812	0.0275589	0	0	0	0	0.271623	0.0482281	0.493588	0.0482281	0.23935	0.0275589	0.654805	0.0895664	0.112479	0.0206692	0.201373	0.0137795	0	0.0137795
IL1B	117019267	Unigene0031008	1525	2618	9.48939	0.139792	88.1638	1.40947	22.1814	0.432084	31.6419	0.591516	17.7259	0.212576	6.10249	0.105133	11.5317	0.190625	9.5904	0.124773	50.4642	0.770589	13.689	0.197557	13.0482	0.124773
PSD4	117019292	Unigene0050305	5831	7704	12.2849	0.601856	42.0639	1.95122	15.1647	0.915935	19.8285	1.26417	9.39857	0.466409	4.91964	0.267361	8.87227	0.482113	5.66728	0.305835	42.1138	2.30535	29.3391	1.38548	15.5501	0.645434
IL21R	117019357	Unigene0042523	3005	2118	2.16709	0.137092	2.75171	0.154228	0.928957	0.0771142	0.998689	0.0913946	1.26501	0.0842544	0.893961	0.0756861	1.30049	0.117099	0.95492	0.0842544	4.13251	0.34273	7.08592	0.524091	4.68895	0.205638
HBM	117019390	Unigene0021994	556	441	116.566	5.46621	13.1338	0.610405	10.3368	0.726999	33.948	2.24272	520.941	25.3764	81.7916	4.26597	571.838	31.3364	178.971	10.2191	1041.88	60.6564	387.664	18.0447	171.399	8.20274
LAT	117019393	Unigene0028679	1558	1424	2.85286	0.189037	22.1945	1.10448	5.48059	0.329221	8.00905	0.550118	3.11765	0.206029	1.35475	0.0785883	3.58333	0.203905	1.78239	0.133813	19.5336	1.19157	5.29261	0.273997	2.96859	0.184789
CDIP1	117019398	Unigene0045859	1566	2735	12.2113	0.529718	21.3267	0.892447	15.5189	0.850424	23.4505	1.32153	45.0425	2.14984	43.3144	2.03151	35.9473	1.88553	63.5428	3.1396	35.4611	1.76278	36.0592	1.63671	31.4574	1.70969
GRM4	117019399	Unigene0031464	5940	4703	1.06151	0.086178	6.25526	0.482982	0.207332	0.0237954	0.505229	0.059167	28.1938	2.28693	22.6931	2.05669	18.7191	1.73449	47.8256	4.49412	8.33298	0.788464	20.2607	1.65667	0.977814	0.757594
GSG1L	117019415	Unigene0000681	3602	1083	0.028697	0	0.387575	0.0558558	0.0455877	0.0223423	0.0657762	0	3.10742	0.444053	2.98318	0.525044	2.14406	0.326756	2.82682	0.485945	0.655527	0.0949548	1.41992	0.223423	0.209027	0.122883
PTX4	117019419	Unigene0043079	4522	2603	0.777192	0.0906331	4.89207	0.63327	1.32542	0.263766	1.30985	0.262604	0.350266	0.0859852	0.169732	0.0244012	0.720179	0.117358	0.388931	0.0546123	1.91459	0.234716	0.946376	0.11271	0.475717	0.0476405
PRRT2	117019439	Unigene0034060	2382	2540	5.16399	0.313176	20.5579	1.18126	7.8243	0.558477	9.01817	0.671602	62.6823	3.66285	51.8372	3.36039	42.8517	2.86383	94.0811	6.21946	27.9025	1.86596	36.5894	2.1577	9.6632	2.14341
SRRM2	117019480	Unigene0048052	10515	1141	79.3509	0.485101	73.7776	0.334004	74.5763	0.416179	79.5085	0.61234	22.7455	0.00530165	29.2796	0.0477148	33.1837	0.0185558	47.6957	0.0238574	66.7348	0.243876	52.4522	0.164351	51.1867	0.0503656
NLRC3	117019537	Unigene0006993	6656	4204	1.14921	0.0669093	3.29134	0.215837	1.44322	0.107199	1.76793	0.179864	0.412475	0.0230226	0.187385	0.0100724	0.615095	0.0539591	0.250328	0.0201447	5.04532	0.394261	1.36432	0.0942486	0.74335	0.0503619
SBK1	117019589	Unigene0001943	2991	2831	3.24857	0.33013	5.88821	0.54808	2.30581	0.354703	3.16852	0.430558	6.91954	1.87074	15.1402	1.98185	10.6082	1.6218	27.4819	3.56092	9.00544	1.18911	13.6449	1.39103	2.01382	1.17095
APOBR	117019595	Unigene0038645	3992	414	5.54119	0.3799	38.5758	2.22095	9.72819	0.452958	18.636	1.56344	6.32186	0.13881	2.33124	0.168033	3.58949	0.13881	2.4579	0.160727	13.5165	0.657519	5.12479	0.102281	4.25712	0.182644
PRR35	117019687	Unigene0006663	2854	1344	0.144873	0.00450088	0.0752544	0.00450088	0	0	0.0276718	0	0.813966	0.0787653	0.907642	0.0697636	0.521638	0.0765149	1.91358	0.238546	0.398346	0.0450088	0.512017	0.036007	0.0376873	0.0810158
MSRB1	117019703	Unigene0036753	3731	3423	31.6943	1.97045	100.423	5.83976	22.2698	1.8379	46.8433	3.68023	19.7546	1.20171	13.8345	0.868586	17.9311	1.32099	13.5214	0.928672	53.9808	3.79598	21.2897	1.28211	26.0899	1.36252
METRN	117019766	Unigene0030282	4399	1353	1.73883	0.033532	3.29561	0.0804769	2.89294	0.138599	2.17231	0.134128	8.06534	0.230253	9.94525	0.462742	7.97426	0.400149	14.1826	0.608048	5.40736	0.252608	6.85732	0.196721	3.64319	0.190015
VWA3A	117019784	Unigene0044832	4274	5351	2.22502	0.149788	0.502518	0.0395667	2.32441	0.189355	2.67932	0.184833	0.321178	0.0327838	0.4714	0.0339143	0.544263	0.0350448	0.693051	0.0553933	0.900303	0.0627414	0.830338	0.0548281	0.830478	0.0350448
AHSP	117019823	Unigene0018266	544	439	110.207	8.88086	30.5977	2.40451	20.6768	2.1427	26.7122	2.84546	356.184	26.5668	65.4304	5.49111	434.619	36.7567	135.445	11.3405	805.235	77.9297	465.865	37.797	130.495	19.1672
CLVS2	117019867	Unigene0047496	14720	5636	0.154488	0.0203929	1.39342	0.15241	0.16733	0.0279061	0.16632	0.0246861	2.65419	0.271548	1.98791	0.210906	1.30215	0.143824	2.0123	0.287111	1.4615	0.192123	4.68001	0.493723	0.19729	0.347216
STX1B	117019888	Unigene0060262	4349	1349	2.99476	0.226452	12.0994	1.03809	7.72139	0.804913	8.15358	1.01119	35.4002	1.60983	42.29	3.69049	29.6964	2.62101	66.322	6.15456	16.5091	1.95287	24.3846	2.34748	11.7477	2.47528
CNR1	117019892	Unigene0037587	3038	2376	2.2116	0.169306	7.35244	0.404806	0.648612	0.0394622	0.727883	0.0814704	8.06376	0.403533	22.1378	1.30862	13.8131	1.11003	23.9488	1.85982	8.98126	0.734507	15.6671	0.866896	1.06214	0.668312
LYZL6	117019965	Unigene0047007	2447	2758	11.4476	0.160112	12.4635	0.196302	10.0323	0.248942	8.61725	0.199592	2.93435	0.0285132	5.88115	0.0504464	3.61237	0.0504464	4.08545	0.0712829	5.96833	0.0888295	5.88648	0.0844428	5.75819	0.0844428
BIN1	117020074	Unigene0004393	2609	3543	13.5894	0.330374	34.9042	0.900633	20.046	0.657334	41.5914	1.33601	54.8407	1.3215	51.225	1.57077	46.898	1.48028	79.2963	2.4936	26.2122	0.932219	29.9653	0.892096	22.0973	0.980879
GPR17	117020105	Unigene0005229	2671	3114	0.735292	0.0485644	0.763899	0.0524495	0.922165	0.064105	1.41925	0.0835307	2.965	0.181631	5.1365	0.359376	1.56762	0.129181	3.43092	0.296243	0.72031	0.057306	2.73549	0.183573	0.322155	0.0553634
CLIC5	117020153	Unigene0033249	6767	1171	2.35237	0.201467	3.90387	0.26604	2.66924	0.180804	4.28313	0.508834	2.35623	0.0413266	1.29018	0.059407	1.77377	0.111065	1.32686	0.118814	4.79455	0.410683	2.40624	0.105899	3.16305	0.167889
ZFP57	117020232	Unigene0044702	2269	4508	2.77892	0.087222	4.78017	0.171089	3.43756	0.181153	4.87287	0.222081	21.5003	1.14462	28.0762	1.84911	13.3686	0.813177	19.9899	1.25398	4.27818	0.206649	8.51036	0.489114	5.40405	0.550169
SCML4	117020347	Unigene0043797	7187	3470	2.41625	0.217038	5.09522	0.391366	1.83924	0.211808	1.4505	0.161253	0.573	0.0557849	0.333732	0.0348656	0.737956	0.0801908	0.167435	0.0191761	3.56525	0.429718	1.39423	0.160382	1.16734	0.1168
POF1B	117020374	Unigene0023956	3954	1222	20.9138	0.0891041	1.41229	0	7.70369	0.0346516	1.41812	0.00990046	0.77446	0	1.6985	0	1.34135	0	0.117053	0	1.03952	0	0.659954	0.00495023	1.0065	0
FUT9	117020375	Unigene0025121	5799	1544	0.0712996	0.00979465	0.444441	0.0333018	0.0141582	0	0.136188	0.0235072	0.34597	0.0391786	1.35664	0.135166	0.930632	0.141043	0.702343	0.105782	0.361933	0.0509322	1.45795	0.0920698	0.0741918	0.0705215
TSPO2	117020393	Unigene0033093	1250	586	2.89426	0.381945	1.6323	0.201295	0.459779	0.0516142	2.40085	0.407752	12.4178	1.64649	2.53285	0.350976	11.5378	1.6723	3.70262	0.588401	24.0668	4.72786	26.0528	3.59234	4.73262	1.4452
AIG1	117020437	Unigene0015413	2770	1467	11.2696	0.74223	26.8276	1.39993	17.547	1.32364	22.4381	1.78548	47.1168	3.31323	38.5496	2.81223	37.4876	2.67615	39.2318	2.92769	20.2371	1.34839	17.3336	0.9649	17.5124	1.01438
MSH5	117020446	Unigene0003555	2917	1342	1.91354	0.105928	1.17807	0.06536	1.68879	0.110436	1.11004	0.0721214	0.506791	0.0360607	0.723588	0.0315531	0.637965	0.0225379	0.539464	0.0180303	0.389742	0.00676138	0.357828	0.00450758	1.14307	0.0135228
KCNQ5	117020459	Unigene0042290	9023	4215	0.939384	0.0803687	3.41576	0.309276	2.97549	0.329368	3.89494	0.485082	0.807487	0.0452074	1.32912	0.137057	1.0106	0.0997433	1.08744	0.130599	1.63797	0.153562	1.34189	0.119118	2.16955	0.16576
TAP1	117020460	Unigene0049852	2442	3951	28.0216	1.36952	15.5233	0.855857	21.1815	1.38177	11.1574	0.871167	5.44832	0.399604	5.02886	0.348314	9.22089	0.59022	4.13172	0.283244	18.1565	1.19498	6.71065	0.404963	6.82708	0.316162
PRAF2	117020482	Unigene0005558	1288	1195	13.4826	0.90358	17.4255	1.09594	18.996	1.62493	22.0125	1.90587	45.5823	3.01193	48.492	3.49283	49.7744	3.69531	59.5783	4.47994	24.2395	1.88056	29.4172	1.90081	32.986	2.25009
LST1	117020515	Unigene0028195	2124	1731	2.91996	0.340725	22.3472	2.13696	7.2285	0.873654	12.0471	1.55161	5.22002	0.48051	1.71646	0.211424	2.36561	0.338978	1.65607	0.225403	7.32885	0.833466	2.75197	0.311021	2.32944	0.225403
CD109	117020554	Unigene0045039	4823	5462	15.7097	0.969618	4.63129	0.288504	5.66876	0.46792	5.04341	0.41033	3.08702	0.207657	3.00376	0.219285	2.54659	0.179415	2.47584	0.168894	5.14958	0.375443	5.51866	0.347756	8.00619	0.316746
POLH	117020567	Unigene0050782	3077	2889	5.13978	0.323502	6.03774	0.364333	5.22986	0.40621	5.1846	0.415632	2.40219	0.136101	1.77727	0.124585	3.59851	0.265921	3.94088	0.273249	8.95269	0.678413	8.14131	0.496246	4.47437	0.35491
RIMS1	117020613	Unigene0002540	7947	5812	1.05357	0.101479	7.21596	0.559955	1.92164	0.2066	1.84842	0.205039	24.7674	2.1373	26.7529	2.46047	22.2344	2.18153	32.1481	2.87003	9.71691	0.947656	22.1444	1.77562	3.65434	1.16206
FLNA	117020697	Unigene0051091	8507	9698	93.1964	5.11542	196.068	10.3478	106.203	7.26363	158.378	11.3683	51.4748	2.68059	33.4164	1.96639	43.018	2.59482	50.151	3.01336	123.792	7.81597	60.2565	3.20142	64.647	2.63194
WASF1	117020763	Unigene0009510	3415	2554	1.57396	0.139742	4.37099	0.375409	1.17806	0.139742	1.41069	0.165796	12.5537	1.03504	12.2209	1.14044	9.94501	0.988854	11.4657	1.09899	5.60821	0.550679	14.5488	1.20202	2.11025	0.724765
PRDM1	117020843	Unigene0035674	5520	2979	8.33299	0.815289	1.82871	0.162449	2.82602	0.337081	1.65963	0.213214	0.726912	0.0548264	1.49474	0.15128	1.55079	0.190877	0.435997	0.046704	2.15462	0.236566	1.05891	0.0984844	1.75369	0.100515
TXLNB	117020857	Unigene0027669	4744	2425	2.04816	0.139692	5.56861	0.422819	2.11143	0.189583	6.79214	0.828176	1.20195	0.0810715	0.748276	0.0623627	2.27518	0.203302	0.858534	0.0810715	3.66842	0.37667	0.836083	0.0523846	0.974928	0.0823187
ENPP3	117020880	Unigene0002749	2518	772	0.492613	0.0430965	0.0852963	0.00783572	0.652132	0.0548501	0.470464	0.0587679	0.377419	0.0117536	0.114306	0.00783572	0.332575	0.00783572	0.330854	0.027425	4.23716	0.321265	0.538888	0.027425	0.897041	0.0313429
RAB44	117020884	Unigene0037262	3969	3276	3.43774	0.221582	29.6541	1.87883	8.99849	0.76261	16.3562	1.40243	3.91087	0.278824	1.20863	0.0923257	4.57148	0.328679	1.2594	0.102482	15.644	1.1236	4.76001	0.311138	3.82109	0.252972
BEND6	117020895	Unigene0044595	3041	2779	0.611838	0.0413582	4.66137	0.302568	2.86188	0.238354	1.84388	0.14693	11.2504	0.761861	9.55941	0.71615	7.67999	0.581191	8.73605	0.646494	4.31366	0.364605	6.69312	0.525684	3.78457	0.592075
STX11	117020903	Unigene0028214	1930	1322	4.76665	0.322592	31.9939	2.17121	10.2098	0.771019	12.8897	1.29723	5.52588	0.361486	2.53523	0.157864	6.171	0.489608	2.15827	0.180743	20.0732	1.55805	7.51741	0.535366	4.96	0.302001
KLHL1	117021017	Unigene0006089	4106	3701	0.352443	0.027786	1.49077	0.102972	2.61947	0.259881	2.07728	0.188781	2.36595	0.17734	5.91162	0.4789	4.28298	0.339153	6.53775	0.518945	0.958438	0.0858097	2.61836	0.178157	5.26534	0.242719
DCLK1	117021048	Unigene0050354	10892	7854	5.34295	0.477911	11.5256	0.940804	10.6662	0.940033	10.9341	1.25235	15.7634	1.87699	29.7548	3.10084	21.1176	2.5617	33.5775	3.97387	12.7581	1.35671	22.2901	2.06106	17.0148	2.24476
BEX3	117021076	Unigene0018796	953	832	27.9838	2.01397	26.7062	1.82857	33.5995	3.20636	35.8828	3.44265	69.2508	4.8059	63.4238	4.96585	53.6022	4.41328	63.0378	5.00948	25.8778	2.14484	46.8772	3.35177	41.4211	3.46083
SERP2	117021079	Unigene0027137	1990	812	0.675259	0.00744973	0.971349	0.0297989	0.660128	0.0148995	0.476233	0.0148995	3.76741	0.141545	2.45879	0.122921	1.68327	0.0633227	3.34911	0.126645	1.18654	0.0670475	3.19954	0.126645	0.70265	0.0297989
AP3M2	117021081	Unigene0006606	2947	1747	1.92914	0.10561	5.93969	0.379156	5.9899	0.481303	3.75179	0.323754	8.2411	0.458796	10.3201	0.746192	9.78779	0.824101	10.7737	0.863921	5.43052	0.387812	8.64212	0.619807	7.77407	0.614613
GPR12	117021082	Unigene0026574	1495	1379	0.207425	0.0131599	0.574652	0.0372865	0.0549187	0.00438664	0.211305	0.0153532	0.776943	0.0636063	0.577572	0.0526397	1.61821	0.109666	2.10517	0.157919	1.16993	0.0921195	1.25673	0.0833462	0.359731	0.0701863
NBEA	117021088	Unigene0049151	10725	9107	3.7106	0.252077	4.37563	0.267022	3.83532	0.27134	2.98228	0.286285	8.77239	0.339756	12.9263	0.804055	7.98167	0.604453	9.41623	0.70276	5.13705	0.376953	12.4767	0.767522	4.31241	0.435405
ASB5	117021098	Unigene0006030	1330	2590	1.39895	0.0782423	14.2915	0.72053	2.40754	0.141303	16.6264	0.96927	0.396968	0.0478796	0.504953	0.0256915	3.56797	0.202029	2.01835	0.0759067	7.56165	0.363184	1.1772	0.0607253	0.485231	0.0373694
ANK1	117021130	Unigene0049789	9747	7273	5.83273	0.414202	11.5023	0.788481	6.51976	0.544368	10.5738	0.880387	20.1935	1.08707	20.8773	1.54452	24.8488	1.90591	39.9532	3.11275	49.0331	4.01809	37.4914	2.67069	14.8202	2.08515
RNF17	117021236	Unigene0070205	4953	262	0.0626085	0	0.0216814	0.0230885	0.0497295	0	0.0637798	0	0.255829	0.0346327	0.271184	0.0577212	0.450864	0.126987	0.261643	0.0577212	0.0706256	0	0.0632213	0	0.021716	0
PCDH9	117021252	Unigene0036981	7717	6103	0.495602	0.0366737	2.19869	0.15512	1.71293	0.152642	0.869885	0.0877195	7.73103	0.57092	10.7292	0.88116	6.54718	0.550601	8.9243	0.777582	2.3798	0.207157	8.19662	0.620479	1.95132	0.413818
ZC4H2	117021306	Unigene0012646	1649	2095	3.51033	0.202121	3.12591	0.171802	4.77982	0.316174	3.59196	0.290187	9.02892	0.544282	10.8217	0.66411	10.5517	0.694428	12.2934	0.814257	6.31098	0.424453	8.67182	0.479314	8.08816	0.470652
FGF14	117021315	Unigene0000990	5256	7145	0.943987	0.115988	2.79912	0.159167	0.656078	0.104136	0.360618	0.0355585	11.6322	0.674342	8.21414	0.516868	5.2401	0.316217	9.93284	0.552003	3.46082	0.216314	6.33499	0.363205	0.818566	0.297591
MTUS2	117021345	Unigene0007544	5647	7161	0.402703	0.0312554	1.38823	0.092499	0.523415	0.0435041	0.629341	0.0570199	1.73901	0.171904	3.00719	0.221744	2.57045	0.208651	5.5241	0.439264	1.44024	0.119108	2.16261	0.14614	0.571416	0.13009
GPR18	117021350	Unigene0056259	1695	1279	1.8295	0.146618	10.0736	0.813494	2.761	0.283777	3.07514	0.323979	2.1181	0.172631	1.07545	0.104052	1.48217	0.156077	1.4745	0.1277	7.58435	0.752009	3.38691	0.269588	2.79211	0.189185
MTMR7	117021371	Unigene0039034	2533	3014	2.61171	0.154541	8.09756	0.524837	11.5068	0.987457	8.63646	0.703463	10.6719	0.783744	22.3093	1.64576	19.1017	1.44004	25.6172	1.88962	6.83598	0.523834	11.8677	0.775716	14.2677	1.12795
GAB3	117021380	Unigene0007075	5746	468	0.449733	0.0258512	1.49513	0.103405	0.843039	0.096942	0.824664	0.129256	0.29403	0	0.233758	0.0064628	0.388641	0.0258512	0.257753	0.0258512	1.18713	0.174496	0.508631	0.0387768	0.243347	0
MCPH1	117021386	Unigene0047836	6412	3743	2.3214	0.235955	4.25399	0.471102	1.639	0.243228	2.41409	0.330499	1.59741	0.257773	1.66087	0.243228	2.61205	0.365246	1.51581	0.21737	6.56028	0.852509	4.55801	0.569686	3.17042	0.401609
WASF3	117021411	Unigene0002428	5176	4772	3.37499	0.269374	7.38604	0.548888	4.77456	0.48614	5.1572	0.545085	15.5045	1.2613	23.9297	2.05041	16.3588	1.46159	24.1071	2.15752	10.1374	0.842347	19.1374	1.3399	12.8631	1.42673
CSMD1	117021413	Unigene0015411	14238	389	0.101639	0	0.316779	0.0155506	0.23066	0.00777529	0.305074	0.00777529	0.593306	0.00777529	0.849037	0.0777529	0.712329	0.0388765	1.0012	0.116629	0.239544	0.0155506	1.29758	0.0311012	0.460818	0.0544271
RXFP2	117021462	Unigene0067126	2884	296	0.0358414	0	0	0	0	0	0	0	0	0	0	0	0.0322632	0	0	0	2.6078	0.265673	0.760037	0.0919639	0.261067	0.0306546
ZIC2	117021494	Unigene0006868	2143	3837	19.9209	1.19817	48.3071	2.55242	53.4841	3.9784	75.032	5.87812	83.9131	5.376	100.105	5.9601	80.7595	4.8518	144.874	8.34304	35.7889	2.37427	47.6838	2.6612	61.2833	4.41667
PLP2	117021552	Unigene0018598	1007	1361	74.0092	0.115561	210.617	0.180009	78.9237	0.115561	113.64	0.106672	62.4963	0.0400019	30.2972	0.0266679	58.9514	0.0577805	25.4624	0.0266679	114.548	0.180009	44.1561	0.0822262	60.0283	0.0288903
ZIC5	117021583	Unigene0017837	4358	542	2.03982	0.0502238	5.44579	0.117189	5.48235	0.0669651	4.05931	0.145091	15.6767	0.167413	11.3817	0.362727	8.17739	0.279021	11.4273	0.52456	3.8328	0.12835	6.75418	0.167413	2.64086	0.200895
GPM6A	117021588	Unigene0005586	3838	3008	11.6348	0.883848	33.4364	2.53289	9.41259	0.899936	8.16915	0.807429	159.436	12.3377	167.01	14.214	112.685	9.9918	116.732	10.5277	35.0902	3.31921	116.018	9.03656	8.54759	4.96825
AMER2	117021591	Unigene0007359	9664	2400	0.492018	0.0289856	1.40013	0.0693135	0.475765	0.0176434	0.343229	0.0655328	3.38721	0.0264652	4.20934	0.167613	2.13747	0.138627	3.27581	0.253309	1.71936	0.126025	3.90987	0.144928	0.968303	0.143668
NALCN	117021595	Unigene0048706	7351	6784	0.576524	0.0374507	2.11825	0.14044	1.09456	0.104327	0.977656	0.0896142	4.49609	0.321898	6.93032	0.525201	4.93652	0.379411	6.6613	0.50603	2.79571	0.24343	8.81771	0.580486	2.5167	0.355336
OLFM4	117021625	Unigene0043260	1832	2778	77.5249	4.34526	798.2	42.5729	218.345	15.688	341.723	25.4423	116.314	7.24247	39.4867	2.43339	64.554	4.03823	50.3755	3.06378	228.607	14.424	85.2347	4.47374	169.148	6.59247
EDNRB	117021669	Unigene0042337	2691	1872	3.2266	0.287594	4.42961	0.302136	2.50185	0.216504	1.96631	0.226198	8.67194	0.445933	11.3019	0.833701	8.12563	0.723833	11.7298	1.03082	3.41229	0.342528	6.36122	0.45078	4.79641	0.400693
PORCN	117021673	Unigene0013425	1919	1657	3.66281	0.240945	4.86856	0.341339	5.64755	0.467287	6.62586	0.637044	10.1247	0.710057	11.8989	0.916321	10.0369	0.788547	15.0015	1.23576	3.96474	0.337688	7.07097	0.518397	7.28647	0.50927
ATP7B	117021676	Unigene0046756	7584	4923	1.14488	0.0780262	1.50094	0.108745	0.822766	0.0681961	0.853899	0.0737255	1.65686	0.0780262	1.16384	0.0835556	2.23294	0.172641	1.24495	0.104444	5.97313	0.507477	4.63812	0.315177	0.950223	0.130863
PSD3	117021693	Unigene0046032	9696	3325	5.7035	0.33748	10.4663	0.435723	4.6488	0.373867	3.62459	0.293817	8.44008	0.200123	23.1937	0.896916	17.0433	0.809589	25.509	1.23622	12.3746	0.683148	25.664	0.946947	5.89048	0.596731
GPC5	117021694	Unigene0025069	2580	1257	0.0400646	0	0.499479	0.0409053	0.031823	0.00962479	0.153053	0.012031	1.14598	0.0986541	0.409051	0.0264682	1.26227	0.113091	1.18398	0.113091	0.542339	0.0625611	0.768678	0.0673735	0.0416897	0.0745921
KCTD4	117021708	Unigene0031053	1981	1675	2.08716	0.144458	0.758926	0.0505603	1.90649	0.158904	0.996659	0.072229	3.83783	0.27447	5.03679	0.395454	2.30152	0.176961	2.71015	0.214881	1.41265	0.120984	5.47973	0.377397	2.28041	0.207658
ENOX1	117021728	Unigene0007000	3354	3437	3.32844	0.208562	2.52941	0.149601	2.61928	0.209442	2.00146	0.177762	7.24106	0.458484	4.97727	0.373124	6.65811	0.497205	10.1011	0.718967	3.49391	0.250802	6.93989	0.440884	1.7638	0.256962
MYO16	117021746	Unigene0035111	7441	3014	0.125023	0.00501757	0.389662	0.0140492	0.474459	0.0190668	0.212271	0.0100351	1.54679	0.0341195	2.93974	0.194682	2.25084	0.0973408	2.69947	0.195685	0.587637	0.041144	2.42675	0.139488	0.563744	0.0501757
UNC5D	117021752	Unigene0029151	9604	2466	0.118392	0.00490607	0.324266	0.0269834	0.290662	0.0318894	0.106901	0.00490607	0.901569	0.0208508	1.85809	0.103027	0.610368	0.0515137	0.732506	0.0515137	0.610089	0.0515137	2.70619	0.202375	0.716765	0.0772705
FGF9	117021758	Unigene0036376	2081	1971	1.09278	0.0199491	1.2385	0.0352945	1.89378	0.0644509	1.82163	0.0813309	4.82047	0.133505	6.73109	0.205629	4.33713	0.153455	7.33942	0.237855	2.31133	0.0890036	4.46404	0.130436	3.56637	0.15192
WDR17	117021770	Unigene0040403	6333	3985	0.26115	0.0227698	0.813931	0.0592015	0.233359	0.0273238	0.28682	0.0394677	0.817004	0.0607195	1.07561	0.115367	0.984393	0.123716	0.920833	0.100946	0.593785	0.0705864	1.63168	0.12068	0.373648	0.0986692
SIAH3	117021787	Unigene0026239	3547	1068	0.524556	0.0339841	0.575239	0.0141601	0.300915	0.0141601	0.244919	0.0396482	0.714476	0.0538082	1.59586	0.121777	1.44279	0.101952	2.13994	0.147265	0.715002	0.0708003	1.00053	0.0934564	0.272917	0.0906244
DEFB1	117021793	Unigene0002398	1020	347	36.8877	2.08322	25.2678	1.26388	8.7738	0.671162	10.9172	1.00239	9.93822	0.400954	10.4407	0.549133	14.0483	0.583999	4.80978	0.409671	5.22998	0.409671	5.01426	0.12203	6.85428	0.139462
EREG	117021895	Unigene0042700	4019	1522	2.26331	0.258342	2.19105	0.162954	2.61489	0.359692	3.06548	0.484888	0.420377	0.0437194	1.21747	0.111286	0.879769	0.0953878	0.437608	0.0596174	0.304636	0.0476939	0.519425	0.0357704	2.3016	0.147056
SPON2	117021918	Unigene0014161	1844	1730	2.46645	0.159097	3.43595	0.213295	3.38387	0.284976	3.6404	0.311201	4.81012	0.326935	5.61911	0.410855	7.2157	0.524495	21.5351	1.56649	2.75066	0.225533	5.54722	0.400365	3.38311	0.194063
PRDM8	117021925	Unigene0028507	3347	1236	0.710317	0.0391533	0.705867	0.0464945	0.318896	0.0244708	0.212363	0.00978832	2.99713	0.244708	2.92381	0.193319	2.75222	0.281414	4.50797	0.310779	1.17578	0.0978831	3.24331	0.286308	0.353497	0.119907
ZAR1	117021933	Unigene0038926	2362	365	0	0	0.136395	0	0.173801	0.00828655	0	0	0.447052	0.0165731	0.0406186	0	0.590901	0.124298	0.117568	0.0497193	2.36958	0.223737	1.14896	0.0828655	0.091075	0.0414327
BANK1	117021937	Unigene0033320	6690	2737	0.525331	0.0552537	2.68069	0.263008	1.12908	0.142555	0.708299	0.121558	0.678703	0.0663045	0.315502	0.0287319	0.77887	0.0784603	0.304401	0.0552537	3.20266	0.453081	1.37299	0.1525	0.996815	0.0983516
PITX2	117021939	Unigene0028918	2259	1427	0.457577	0.0614668	0.808144	0.0911404	0.50883	0.0593472	1.99274	0.267063	0.140231	0.0127173	0	0	0.123569	0.0211954	0.0409764	0.00211954	1.04525	0.150488	1.01652	0.0996186	0	0.0720645
CLNK	117021977	Unigene0026921	2786	961	1.11306	0.173103	0.462547	0.056652	0.85463	0.138483	0.765374	0.116451	0.26531	0.0346207	0.172184	0.037768	0.434176	0.0535047	0.199352	0.0125893	0.816137	0.135335	0.224792	0.037768	0.733536	0.0723887
CDK16	117022027	Unigene0033555	4020	2988	19.9534	1.70563	25.4045	2.07004	19.5864	2.07915	27.6217	3.05597	45.8623	3.85362	50.214	4.63811	40.8991	3.93156	73.5689	7.09382	30.6083	3.02358	39.5184	3.34648	26.3815	2.97195
NAT8L	117022031	Unigene0043164	4500	2558	2.54971	0.264858	7.4933	0.769745	6.23986	0.873797	8.21343	1.12447	10.1604	1.07599	21.171	2.46768	11.848	1.44372	26.1446	3.06006	7.79296	0.987307	9.1621	1.00977	13.4808	1.77006
DMP1	117022036	Unigene0005145	2716	2655	186.067	13.2296	29.1798	1.99817	92.5024	8.46543	37.4522	3.35724	258.385	18.3697	282.666	21.6722	180.373	13.6739	183.734	14.1318	17.3552	1.50831	167.751	11.8922	443.109	17.1769
TET2	117022137	Unigene0044707	9867	5491	11.5969	0.824588	13.7568	0.949074	8.62889	0.75959	8.50023	0.811919	2.47209	0.129995	3.38376	0.215373	3.28169	0.282574	2.16709	0.170205	9.14671	0.754082	6.41059	0.440111	4.99263	0.270456
UNC5C	117022242	Unigene0052624	9777	9729	0.856366	0.0550264	3.05348	0.194613	1.82228	0.156685	1.95479	0.170986	4.03928	0.2742	4.36676	0.323319	3.72112	0.289744	4.9516	0.370574	2.03939	0.163214	4.3451	0.282904	2.5633	0.201453
SYN1	117022253	Unigene0031606	2940	3171	2.67206	0.15452	16.51	0.947151	8.01486	0.603773	10.5838	0.787862	43.8896	2.47042	46.7631	3.00456	40.447	2.62207	72.1634	4.69379	17.1335	1.17416	35.6449	2.05645	15.4754	1.8428
FGF5	117022308	Unigene0004554	2030	1325	0.101839	0.0136963	0.211602	0.0182617	0.0808901	0.00913084	0.116712	0.0136963	1.14436	0.0890256	2.26856	0.216857	1.1459	0.105005	2.27994	0.216857	0.344639	0.0388061	0.925523	0.0867429	0.052985	0.0433715
GRID2	117022340	Unigene0041753	12020	5736	0.19779	0.0174009	1.25078	0.161881	0.198086	0.0258377	0.0591329	0.0116006	5.80677	0.701835	9.00346	1.21173	6.27797	0.869517	6.58432	0.918028	2.47369	0.357509	5.00183	0.613249	0.22371	0.48617
MBNL3	117022385	Unigene0031024	9483	1719	1.95114	0.195305	0.679456	0.0615827	1.0909	0.123165	0.582966	0.0950133	0.779453	0.0316711	0.738554	0.0580637	0.775148	0.100292	0.292836	0.0351901	2.10261	0.274483	2.45454	0.161874	0.986785	0.100292
EPHA5	117022416	Unigene0041412	6572	3934	0.173012	0.018452	0.718971	0.0668885	0.199887	0.0253715	0.408576	0.0530495	0.899763	0.064582	2.14598	0.188364	3.02984	0.33598	1.29581	0.136852	0.958088	0.0945665	4.09763	0.329061	0.98198	0.103792
KLF3	117022421	Unigene0037077	5574	1496	24.0707	2.46456	18.5145	1.77513	18.8098	2.11276	14.0552	2.31899	17.6747	1.14433	15.5771	1.26159	16.3425	2.15927	12.2391	1.50421	38.0622	4.85633	31.291	2.93159	24.5453	2.0602
BST1	117022444	Unigene0046383	2680	2575	13.1908	0.106888	89.637	0.382919	28.1541	0.413458	44.0258	0.207904	20.8035	0.017619	10.7039	0.0105714	11.2837	0.00939678	7.04604	0.00352379	24.082	0.147999	9.38626	0.0516823	9.39139	0.0281903
SCD5	117022466	Unigene0023049	2290	1610	63.5998	4.04844	81.7369	3.94324	105.802	6.89456	99.2192	9.65238	157.422	6.60149	240.356	13.0828	124.821	9.31799	174.824	12.6	53.5788	3.74035	113.039	5.1155	204.645	8.98359
ADH6	117022476	Unigene0040839	1632	1459	5.7637	0.37315	3.15847	0.207306	6.5401	0.54936	7.35554	0.648867	2.13516	0.14926	0.4703	0.0310958	2.22355	0.167918	0.567191	0.0538995	1.71475	0.140968	0.767488	0.0580456	1.77948	0.132676
PDE6B	117022483	Unigene0065958	3010	467	0.618139	0.0323832	0.0713542	0	0.654645	0.0323832	0.787129	0.155439	0.0350809	0	0.0637483	0	0	0	0.0307527	0	0.174323	0.0129533	0.312095	0.0777196	0.321607	0.0194299
PLAC8	117022485	Unigene0031638	891	3158	47.4489	0.564118	521.152	4.98128	134.443	1.90019	262.187	4.0082	72.8845	0.61871	23.6892	0.254763	46.7847	0.476004	22.9596	0.23465	124.848	1.4328	49.3191	0.402257	62.894	0.456849
HERC5	117022499	Unigene0005888	3322	2733	0.715663	0.0442677	1.35771	0.086322	4.94301	0.407263	1.1649	0.0907487	0.731081	0.0520145	0.462089	0.0309874	0.560188	0.0398409	0.780204	0.0464811	2.36926	0.177071	0.565566	0.0309874	0.518047	0.0542279
NWD2	117022529	Unigene0012466	7797	2238	0.0530289	0	0.371871	0.0108118	0.242193	0.0216235	0.131676	0.0513559	0.514628	0.0797367	0.750598	0.0959544	0.525083	0.0729794	1.18719	0.228398	0.54959	0.04595	1.45918	0.0770338	0.179335	0.0716279
DAPP1	117022532	Unigene0039303	2487	2390	13.591	0.887128	16.2356	1.05544	9.30968	0.78209	8.70094	0.74539	6.7084	0.436604	3.81913	0.292335	7.37044	0.530252	2.23319	0.169579	15.4369	1.22123	7.00892	0.474569	6.44406	0.335362
KCTD8	117022551	Unigene0002482	5221	3062	1.1483	0.0987782	3.35266	0.285469	1.72982	0.199532	1.63366	0.231141	8.63598	0.80603	9.46364	0.959137	7.12868	0.780348	11.5773	1.24658	3.83577	0.432649	5.31788	0.518586	2.24555	0.557109
STBD1	117022554	Unigene0034351	1438	1589	11.8606	0.67763	7.99063	0.432084	4.39636	0.296939	9.83072	0.715699	1.76234	0.100883	1.0675	0.0647175	4.4	0.276001	1.67365	0.102787	10.7643	0.692857	2.39533	0.127531	3.36591	0.167504
CCNG2	117022560	Unigene0036685	2607	2544	18.5164	1.13184	33.9012	1.96051	19.7464	1.49327	11.4207	0.825104	64.3606	3.84732	44.7505	2.93542	31.9794	2.17571	38.4891	2.6263	31.7672	2.28865	44.4819	2.73093	34.7392	2.54189
S100G	117022590	Unigene0057269	551	355	0	0	0.389793	0.0255599	0.149008	0.0170399	0.286662	0.0340799	1.9164	0.170399	2.96007	0.281159	1.51983	0.170399	1.00797	0.0851997	2.69816	0.298199	3.03095	0.272639	4.48978	0.536758
RHOH	117022603	Unigene0000940	4759	3899	3.9748	0.295555	14.3064	1.06508	5.00315	0.480955	6.28948	0.608176	3.03978	0.220309	1.57248	0.12179	2.60039	0.214878	1.05033	0.0861065	14.5172	1.53285	7.93969	0.61283	5.71813	0.392522
BEND4	117022646	Unigene0056924	8666	383	0.298196	0.0236913	2.06944	0.078971	0.672668	0.0394855	0.911323	0.126354	0.426468	0	0.243562	0.0078971	0.408007	0.0157942	0.320444	0	1.4128	0.0552797	1.05992	0.0710739	0.657819	0.0236913
ACOT4	117022756	Unigene0005005	1938	1479	3.73357	0.280168	3.60177	0.257673	3.09265	0.300618	3.26007	0.321069	0.65383	0.0449905	1.63367	0.134972	0.672167	0.0756659	2.19712	0.184052	1.85012	0.173827	2.7468	0.212682	1.60951	0.177917
RIPK3	117022802	Unigene0024738	1797	1075	11.6194	0.104102	29.8798	0.123797	12.4731	0.0900343	14.5469	0.0731529	9.93061	0	5.97964	0.00562714	8.07755	0.00562714	5.82076	0	19.7096	0.0534579	10.7457	0.0225086	6.28478	0.00562714
SYNE2	117022804	Unigene0029340	22173	1960	13.137	0.333322	2.61532	0.0910463	6.63922	0.209869	4.30619	0.128082	1.85728	0.00617263	2.53991	0.0447516	2.66053	0.0401221	2.3754	0.0555537	3.90464	0.120366	4.26025	0.123453	5.5058	0.0864168
SKOR1	117022816	Unigene0008702	3619	3511	0.114249	0.00947607	0.919876	0.0680554	0.113434	0.00861461	0.240046	0.0258438	5.68962	0.362675	5.24906	0.353199	3.65092	0.261884	6.65019	0.472942	2.48897	0.198136	2.10545	0.140418	0.445812	0.206751
ISLR	117022859	Unigene0030917	2230	2138	1.99317	0.141468	2.98568	0.171176	5.11766	0.411672	9.10164	0.766757	4.54573	0.291424	6.92669	0.485236	2.79559	0.215032	6.35091	0.466845	1.52943	0.117419	0.936129	0.062246	1.92932	0.0947837
CHAC1	117022860	Unigene0026863	2012	1202	1.79813	0.161043	2.40182	0.228983	2.57083	0.329635	2.23737	0.29189	4.46096	0.410156	8.10636	0.858057	4.76335	0.503259	5.4748	0.644172	2.1298	0.25163	3.42394	0.344733	4.81131	0.576232
DLK1	117022883	Unigene0053651	1548	1471	2.87129	0.195334	0.693721	0.0452352	0.371269	0.0328983	1.37748	0.108976	3.88814	0.267299	2.66503	0.182997	4.20756	0.289916	3.58781	0.281692	21.7501	1.66959	19.8912	1.28509	2.08449	0.713482
SHF	117022928	Unigene0045131	2345	2060	6.30338	0.362657	7.69347	0.364125	5.07676	0.293649	5.65793	0.337697	45.1193	1.79567	22.0112	1.25829	27.6166	1.56075	48.9078	2.64872	13.5001	0.759084	17.7154	0.757616	7.56816	0.995472
PNMA1	117022946	Unigene0023763	1896	2392	13.3025	0.914205	28.9993	1.87267	24.2933	2.01176	28.1162	2.43788	88.4402	5.35499	96.6496	6.70543	74.5948	5.41948	97.936	7.40468	39.0675	2.90952	80.4859	5.02244	34.5484	4.22709
MYH6	117022948	Unigene0052773	6007	758	10.3762	0.0877849	7.56204	0.0399022	2.35089	0.071824	10.807	0.235423	2.1973	0.0119707	0.175687	0.0279316	1.71937	0.0119707	1.37146	0.0478827	3.69783	0.0319218	0.660293	0.0239413	2.8291	0.0199511
BMX	117022980	Unigene0005949	4932	2327	1.90721	0.256057	6.53212	0.820162	2.43047	0.397733	3.18655	0.599199	1.49869	0.204066	0.544678	0.106582	1.24516	0.189768	0.900882	0.163772	2.44696	0.380836	0.84654	0.101383	0.937766	0.123479
FNTB	117022983	Unigene0038017	2918	3627	6.27001	0.286031	9.67891	0.451145	7.23118	0.40528	11.2319	0.667127	18.6001	0.99402	21.5687	1.12578	19.5469	1.04155	32.9912	1.74787	10.5794	0.504515	12.8774	0.513688	12.3852	0.589574
CPNE6	117023025	Unigene0025900	2046	2025	0.707298	0.0448087	12.4394	0.779672	5.297	0.437632	6.44617	0.572058	18.7343	1.20685	12.6609	0.864808	10.7782	0.806557	52.4357	3.79381	9.78815	0.740838	20.9165	1.34874	5.15192	1.05151
TMOD2	117023030	Unigene0051601	9116	8096	3.84393	0.25591	16.3744	1.08715	6.68284	0.537597	4.98144	0.457648	26.0741	1.38565	28.6371	1.99722	22.8841	1.76858	30.8789	2.34129	13.2579	1.11143	28.6479	1.921	6.84341	1.49025
CLCN4	117023044	Unigene0005239	6006	6594	8.8118	0.542169	14.7869	0.832978	12.2349	0.899946	11.3611	0.876094	23.9634	1.39625	34.2327	2.17143	23.2076	1.5467	35.71	2.36087	15.0413	1.01141	20.8896	1.2036	14.4344	1.33799
TGM7	117023143	Unigene0060606	2190	269	0.141598	0.0112438	0.0980713	0	0.149961	0	0.108185	0	0.482162	0.0449753	0.394279	0.0449753	0.509847	0.0224877	0.295872	0.0562191	0.199662	0.0224877	0.142984	0.0224877	0.24557	0.0112438
SRPK3	117023205	Unigene0029487	2006	1809	1.85503	0.117038	4.60388	0.257483	1.8418	0.128742	4.80308	0.362817	0.736944	0.0401272	0.143481	0.0050159	1.206	0.0953022	0.461444	0.0351113	2.17976	0.165525	0.312199	0.0167197	0.321713	0.0401272
JPH4	117023251	Unigene0035193	3021	4151	3.28474	0.229522	6.00748	0.390552	2.60905	0.258668	2.87563	0.234622	11.22	0.949419	16.1013	1.15927	13.3673	1.0099	22.1226	1.61904	9.0318	0.671078	18.3811	1.28168	2.77711	0.62226
TRIM9	117023282	Unigene0051480	5196	4453	0.45755	0.0326028	3.01745	0.220748	0.805865	0.0774317	0.729564	0.0713186	12.7623	0.889785	16.5257	1.31362	11.998	1.00525	19.7922	1.68176	5.30166	0.45576	11.4101	0.832051	2.54616	0.510098
RCOR1	117023285	Unigene0034381	3297	3325	15.1429	0.934211	16.2206	0.979694	9.71196	0.777752	11.6654	0.926025	6.34138	0.378415	5.64531	0.373867	8.63586	0.59946	7.38391	0.516682	21.4055	1.61736	14.2147	0.891458	10.4721	0.601279
REC8	117023330	Unigene0036216	3695	1567	3.30102	0.364804	13.6306	1.58854	8.84362	1.25269	9.98145	1.631	3.65791	0.43622	1.60984	0.175646	2.99665	0.403407	1.67846	0.22004	2.65078	0.241272	0.790959	0.0772071	0.989722	0.0791373
NIN	117023414	Unigene0043532	8524	7351	10.635	0.755427	23.1809	1.57874	17.434	1.56599	16.4362	1.51456	5.63645	0.391292	7.96883	0.630346	8.0341	0.649684	6.14642	0.495389	17.3386	1.45778	13.482	0.957451	15.7478	0.874337
TGM5	117023434	Unigene0004588	3812	3591	8.02637	0.5938	0.225368	0.0143186	0.969217	0.0926496	0.207175	0.0286372	0.193902	0.0143186	0.528532	0.0379021	0.634634	0.0513784	0.26711	0.0168454	0.642356	0.0471671	0.985735	0.0673815	0.451457	0.0353753
EPB42	117023435	Unigene0050530	3459	5343	8.27769	0.769309	2.57682	0.88196	1.1156	0.673641	2.0092	0.743835	16.1184	1.46333	2.8014	0.773837	23.0264	2.02715	5.67329	0.950456	82.3198	5.20571	55.7952	3.21762	11.2255	1.99941
RTN1	117023438	Unigene0004764	3589	3170	8.58268	0.536221	42.4885	2.52272	22.4418	1.90826	25.2175	2.19068	165.584	10.297	138.899	9.54702	141.424	9.72353	190.651	13.3435	50.1467	3.70393	107.403	6.68558	24.4249	4.97578
DISP2	117023442	Unigene0051015	8220	8162	0.716776	0.0478035	4.24588	0.272369	0.079906	0.00667025	0.259408	0.0203813	9.89137	0.668508	8.54366	0.606993	7.34642	0.563266	24.9657	1.87397	4.35133	0.341665	8.11409	0.527691	0.300957	0.438384
NDRG2	117023480	Unigene0041976	2477	2463	92.9339	5.6206	106.131	6.52073	75.7393	6.03567	141.435	11.7152	220.566	14.2032	269.851	18.613	220.015	15.624	286.105	19.8103	138.328	10.1495	164.511	10.0549	133.31	11.4144
ELF4	117023481	Unigene0045741	6433	6135	5.14182	0.329821	14.1058	0.932274	5.20724	0.460467	7.5501	0.664572	2.971	0.186849	1.68527	0.11487	2.9362	0.213964	2.41738	0.183891	11.2153	0.84304	5.06234	0.329821	5.40055	0.245517
CBLN3	117023497	Unigene0002459	1962	1591	8.27143	0.292764	47.6186	1.76989	2.30157	0.146382	1.44909	0.100756	182.663	5.81915	155.745	6.58528	157.545	6.69934	211.693	8.954	66.592	2.88391	81.6088	3.01318	2.63143	2.62537
GLCE	117023538	Unigene0044498	4921	4654	9.64139	0.613496	8.20522	0.510814	8.9261	0.714229	6.21082	0.53031	18.3035	1.162	23.376	1.64877	17.2632	1.23544	27.4819	1.98217	8.81452	0.659639	16.0566	1.01838	8.96147	0.996932
PAX9	117023562	Unigene0040462	5794	4612	7.92108	0.604656	2.07585	0.153459	11.4072	1.10963	6.36546	0.642692	4.92065	0.378402	1.07632	0.092469	2.24829	0.195431	2.44435	0.214449	5.29784	0.468247	11.1152	0.857142	9.80177	0.442671
BAZ1A	117023586	Unigene0039545	5923	5658	16.2301	1.03813	29.6255	1.85656	17.3134	1.42195	12.2803	1.03386	8.53948	0.538311	5.49114	0.384355	9.55135	0.691197	3.70387	0.275837	26.0304	1.99394	14.6972	0.94191	13.6016	0.716322
NOVA1	117023624	Unigene0027440	4159	5334	4.07601	0.0442291	5.18995	0.0453632	3.21781	0.0238157	3.36105	0.0436621	17.5947	0.10717	16.9091	0.137791	13.1326	0.152534	17.1822	0.178617	6.93898	0.0918604	11.2184	0.0839219	3.49135	0.0731481
LIPC	117023634	Unigene0006458	2008	1929	1.28693	0.0846697	0.909162	0.0595824	0.44977	0.0454708	0.511294	0.0439028	5.52158	0.35279	4.30015	0.285368	2.78029	0.183451	1.93613	0.134844	1.48076	0.0972133	7.06945	0.42178	9.53466	0.286936
SRSF5	117023704	Unigene0041525	2038	503	165.447	1.70171	158.079	1.01621	126.942	1.82197	141.365	1.00419	74.4025	0.132288	88.0324	0.228498	78.4372	0.0962096	83.2545	0.0901965	65.2673	0.577258	60.8447	0.240524	64.3352	0.258563
SIX6	117023706	Unigene0056999	2406	501	0.042962	0.0120742	0.178534	0.0241484	0	0	0	0	0	0	0	0	0.038673	0.0120742	0	0	0.908688	0.0482968	0.694121	0.060371	0.0447047	0.0905566
FRMD5	117023718	Unigene0000554	5955	4582	0.520738	0.0415865	1.53283	0.121459	0.730727	0.0739315	0.570267	0.0561087	4.57483	0.32213	4.62386	0.404643	3.56251	0.316849	4.61662	0.428406	1.58603	0.149183	2.41884	0.190109	0.903103	0.219814
UNC79	117023739	Unigene0045710	13437	9176	0.192317	0.0141736	0.735261	0.0566946	0.281072	0.0286769	0.240975	0.0253807	1.78386	0.159206	1.61366	0.154921	1.62038	0.157558	2.90021	0.287428	0.96323	0.0985563	1.95753	0.166458	0.472279	0.110093
DPF3	117023742	Unigene0032961	3995	1527	0.853842	0.091114	1.50531	0.0950755	0.452134	0.0633837	0.513982	0.0732874	4.86338	0.530838	4.13063	0.507069	3.65667	0.516973	5.44503	0.677413	2.2766	0.324841	3.84071	0.431801	0.673089	0.312957
SRPX	117023814	Unigene0055777	1861	1775	5.99871	0.379991	2.88522	0.175511	2.29413	0.204479	2.54622	0.219815	7.71667	0.502678	7.42371	0.521422	7.24978	0.528238	7.70965	0.560614	6.06197	0.458374	11.8905	0.754869	6.35763	0.313535
SALL2	117023849	Unigene0000221	5031	4825	1.89023	0.13164	4.14098	0.257639	4.55314	0.362951	4.05001	0.355428	11.1449	0.714618	16.9723	1.16909	10.0242	0.725901	20.1654	1.44115	6.06655	0.447577	10.7885	0.663216	7.09795	0.683902
LARP6	117023896	Unigene0047637	2081	4490	7.30172	0.230381	9.08232	0.295723	6.78606	0.293702	7.51423	0.345571	18.673	0.55709	15.7674	0.563153	16.3649	0.561132	32.7382	1.12765	11.9769	0.460761	13.6931	0.451331	12.0429	0.569216
FOXA1	117023899	Unigene0035728	3472	2876	12.2659	0.907587	2.53624	0.173525	11.6581	1.09373	11.1457	1.08953	4.59235	0.342843	1.24348	0.0988565	2.84073	0.248193	2.53276	0.225056	7.38004	0.649929	3.39711	0.2524	11.927	0.467991
AJUBA	117023909	Unigene0030662	3467	6046	14.6091	0.675855	5.57538	0.245129	14.1615	0.797419	12.8247	0.762901	4.47714	0.199105	5.20246	0.277146	4.64296	0.236624	5.41991	0.253633	5.52409	0.277646	5.75029	0.243128	16.0393	0.447235
PIF1	117023916	Unigene0044494	3317	3516	3.55254	0.203016	7.02539	0.389687	3.76235	0.260651	5.23804	0.375923	2.67406	0.163445	1.18589	0.0705393	3.78697	0.258071	1.84182	0.111831	9.88681	0.73034	7.96133	0.486893	3.1454	0.224522
EXD2	117023960	Unigene0032186	4531	3146	3.51323	0.300921	3.74472	0.315342	3.914	0.404753	3.36399	0.377833	6.82828	0.603764	7.13577	0.679715	6.14017	0.608571	9.47924	0.957562	5.65515	0.592227	7.14131	0.641259	5.19875	0.637413
GPM6B	117023986	Unigene0035551	4767	3862	17.1736	1.24758	40.3916	2.77554	38.0463	3.40912	22.6803	2.10202	125.507	8.29922	210.519	16.0032	92.7934	7.31164	73.7107	5.69754	41.0385	3.41069	119.465	8.42687	58.8678	7.09157
SCG3	117024012	Unigene0036175	1934	3623	4.4361	0.147765	29.3179	1.07192	16.132	0.722963	5.83943	0.284677	104.938	3.64069	105.168	3.98715	57.6373	2.26656	74.8087	2.881	33.2807	1.39584	77.2314	2.69066	14.5711	2.69316
CELF6	117024014	Unigene0030674	3464	2972	0.268562	0.0162831	1.61206	0.108893	0.213317	0.0193362	0.387581	0.0386724	2.37768	0.177079	1.71719	0.136371	3.70684	0.285972	3.15322	0.240176	1.5905	0.138407	3.67614	0.275795	0.46576	0.138407
SCML1	117024095	Unigene0043154	7288	2455	3.54578	0.308003	4.6415	0.321555	2.96284	0.252562	1.45207	0.18973	1.59376	0.0776168	1.69819	0.104721	1.39162	0.141681	0.990686	0.103489	4.72779	0.514981	4.06743	0.295683	1.90384	0.129361
PLCB2	117024110	Unigene0043579	4456	4379	5.35855	0.370908	28.775	1.79376	11.8291	0.965603	17.493	1.45048	4.50242	0.33361	2.60522	0.184418	4.92799	0.390247	3.55223	0.260395	13.1296	1.00705	4.98936	0.345352	4.20004	0.252107
NPAS3	117024142	Unigene0006649	6756	3119	0.0917998	0.00387892	0.445066	0.0310314	0.376733	0.0446076	0.35069	0.0465471	1.89118	0.0669114	2.25794	0.154187	1.28084	0.103761	1.72636	0.153217	0.582497	0.0552746	1.42138	0.125095	0.652744	0.10958
MDGA2	117024210	Unigene0022225	5085	3135	0.121966	0.00675347	0.570202	0.0318378	0.742725	0.0385913	0.15531	0.0135069	1.03828	0.039556	1.5094	0.0665699	0.89662	0.0733234	1.05581	0.0849008	0.395556	0.030873	1.17002	0.0858655	0.592265	0.061746
REPS2	117024213	Unigene0048354	7587	7392	2.69759	0.172261	6.7091	0.431266	2.72704	0.227499	3.38302	0.288056	13.7785	0.856803	14.6814	1.02865	11.7489	0.83389	14.7139	1.07694	12.4257	0.912041	16.4678	1.0442	3.84192	0.756966
OTX2	117024249	Unigene0006005	3449	2130	0.47952	0.00283999	2.05498	0.00851997	0.785565	0.00142	0.709839	0.01278	7.50085	0.0454398	5.31306	0.0354999	3.88483	0.0184599	5.98496	0.0468598	2.83985	0.01136	4.26714	0.0340799	0.997943	0.00851997
VGF	117024438	Unigene0028238	2882	2475	0.215198	0.0183308	0.968803	0.0757675	0.769186	0.0684352	1.17833	0.116095	5.78896	0.428942	6.39164	0.534039	3.38999	0.287183	7.8048	0.667243	1.45652	0.125872	6.01208	0.443606	0.522496	0.603696
ESM1	117024440	Unigene0019631	1093	2375	14.1857	0.85962	38.9073	2.21973	40.7137	2.98002	44.6539	2.81828	16.0371	1.10541	13.5178	1.04046	11.0669	0.711893	9.90867	0.561618	18.8826	1.13215	16.712	1.18946	14.6627	0.677508
GPC2	117024457	Unigene0027885	2125	1706	0.77829	0.0265937	1.31392	0.0744623	1.27502	0.0780082	1.96974	0.101056	2.28579	0.0709165	1.17387	0.0638249	1.48875	0.0709165	2.13445	0.122331	0.617309	0.0336853	0.63855	0.0230479	0.40493	0.0230479
TPPP	117024530	Unigene0047247	1262	3476	7.37163	0.572549	11.3174	0.683056	4.87936	0.509029	5.13152	0.424626	11.7977	1.06766	30.0291	2.34936	17.1791	1.27475	39.9015	3.06288	18.8486	1.15554	27.542	1.7394	6.81835	1.44703
SGTB	117024544	Unigene0005650	1942	2913	4.1517	0.192087	9.17941	0.436089	7.77911	0.465162	5.57138	0.308377	12.2341	0.616755	17.0441	0.920979	16.2425	0.774577	16.9211	0.820263	9.50175	0.47866	11.9858	0.557571	8.19712	0.664517
CMYA5	117024750	Unigene0051976	12650	12599	4.55957	0.294801	9.08342	0.580479	4.67308	0.385066	14.022	1.21449	1.47748	0.0917051	0.682585	0.047533	3.08931	0.226142	0.987854	0.0698592	7.94328	0.613368	1.66675	0.103948	2.83141	0.125554
SRRM3	117024766	Unigene0026979	3617	1353	1.88615	0.0469448	5.8192	0.319672	5.67483	0.241431	3.9302	0.194486	11.7359	0.545454	13.9257	0.795827	8.90083	0.672876	20.499	1.52459	8.09966	0.612518	7.24329	0.554396	4.46058	0.760059
RAB9B	117024773	Unigene0001303	4091	2506	0.202135	0.0120694	1.31249	0.0724163	0.602078	0.0470706	0.501921	0.0531053	3.97492	0.195524	3.89299	0.229318	3.27519	0.240181	4.66109	0.317425	2.69347	0.183455	5.9448	0.376565	1.36717	0.284838
CHD1	117024785	Unigene0042914	8340	963	8.44037	0.486824	8.71723	0.427149	8.05283	0.408304	3.21015	0.452275	6.20394	0.0848016	5.80939	0.238701	4.83087	0.248123	3.18541	0.166462	15.0053	0.647005	11.2263	0.414585	8.21528	0.292094
BDP1	117024852	Unigene0048461	10392	7770	5.78901	0.420406	4.58817	0.312191	5.13542	0.454272	1.62632	0.147921	3.29218	0.152592	4.19142	0.266647	3.10694	0.217988	1.91509	0.159599	6.69861	0.579616	7.35229	0.49242	5.15441	0.35501
PRLR	117024874	Unigene0046644	4227	3798	6.21129	0.438796	2.51512	0.180775	2.33083	0.217407	1.71888	0.164847	0.599538	0.0414109	1.04407	0.0883964	1.67296	0.129807	0.854047	0.0772473	2.4413	0.221389	1.92607	0.136975	1.57764	0.0955636
RAB3C	117024891	Unigene0051477	9524	9248	0.672903	0.055272	4.40873	0.315279	1.0431	0.101059	0.77947	0.0765305	10.4884	0.696624	11.1918	0.892202	10.6783	0.848376	12.3142	1.08843	4.7197	0.415031	12.713	0.919674	1.24229	0.555664
NREP	117024994	Unigene0007269	1882	3094	19.3332	1.06359	41.4831	2.14771	9.11776	0.652037	7.21772	0.455546	316.556	20.8006	246.072	15.0223	207.453	11.9986	242.972	13.5628	65.3336	4.51929	144.477	7.95348	23.4894	4.44793
ARX	117025000	Unigene0070036	2874	569	0.179831	0.0106312	0.186827	0.0212625	0.085703	0.0265781	0.219834	0.0212625	0.073482	0	0	0	0.0323755	0	0.0322079	0.0106312	0.882433	0.127575	1.30745	0.196678	0.187125	0.0637875
ERAP2	117025093	Unigene0045628	8030	5113	3.95187	0.327718	5.56332	0.410535	4.22275	0.428281	2.45876	0.28276	1.38074	0.0804506	1.46958	0.127775	1.06604	0.112394	1.01442	0.0916901	3.27809	0.296958	2.93767	0.206451	1.95563	0.120676
CCL26	117025149	Unigene0024366	553	505	3.92531	0.239571	0.776767	0.0479143	1.18775	0.08385	2.57062	0.203636	4.20083	0.269518	8.15413	0.610907	5.7208	0.425239	5.18903	0.371336	1.26513	0.107807	2.83124	0.173689	2.52852	0.113796
OSMR	117025195	Unigene0047490	4674	4639	18.0681	1.12077	7.09947	0.436182	11.4003	0.878885	9.05664	0.74653	3.23061	0.218417	3.59215	0.245801	5.49444	0.398367	5.9215	0.424447	6.58604	0.48443	4.31002	0.275792	11.6903	0.5894
PCSK1	117025199	Unigene0009967	3302	935	0.719997	2.02502	2.30907	7.60838	0.298377	6.78349	0.597935	11.1602	7.22718	18.8851	11.1573	27.1501	9.8063	20.2696	19.2027	31.3328	2.46307	8.97996	5.72153	11.1538	0.390889	14.0587
PPIC	117025205	Unigene0030372	1918	1125	11.2097	1.22328	4.03125	0.387147	7.02031	0.981311	5.18816	0.666754	14.9747	1.94111	16.257	2.09974	19.3565	2.51108	16.0228	2.09436	4.33157	0.553836	11.0473	1.29587	13.515	0.857639
CARD6	117025215	Unigene0022878	5425	3814	8.95526	0.752579	7.85863	0.602697	6.91636	0.674069	5.59014	0.610628	2.84178	0.182395	3.36015	0.258525	3.56752	0.331484	3.12249	0.275179	4.7071	0.431404	4.36754	0.311658	6.40401	0.335449
EMB	117025233	Unigene0051741	1840	6936	5.16833	0.325745	26.7887	1.5825	8.65656	0.64713	9.95775	0.966334	1.09037	0.240711	3.02423	0.262079	2.42732	0.269928	1.86137	0.139979	15.6844	1.02389	5.78619	0.39508	11.8082	0.542036
KCNN2	117025279	Unigene0018592	3769	2662	0.164553	0.0113621	0.854774	0.0590829	0.239623	0.021588	0.209539	0.0249966	1.76503	0.143162	1.29822	0.119302	1.43187	0.135209	2.67701	0.242013	0.649684	0.0636277	1.32931	0.129528	0.428069	0.0954416
EDIL3	117025293	Unigene0008408	4802	3707	2.30325	0.172158	4.22664	0.283122	3.72731	0.307599	2.36827	0.214585	12.468	0.608671	23.8954	1.67344	8.40951	0.574403	11.3731	0.850997	3.02313	0.257013	10.6291	0.706581	6.0701	0.660889
LIX1	117025302	Unigene0044757	2327	3688	2.08777	0.115636	11.6295	0.598685	0.670376	0.0410058	0.814528	0.0639691	44.8784	2.82284	31.9117	1.96008	27.3503	1.55084	57.2419	3.32393	13.1911	0.911149	21.7997	1.20885	1.06312	1.26872
NYAP2	117025466	Unigene0004760	7655	1760	0.0270063	0	0.252513	0.0257777	0.139431	0.0257777	0.0928514	0.0240592	0.496586	0.0274963	0.664256	0.0773332	0.595599	0.0893629	0.66507	0.122015	0.365574	0.0257777	0.981743	0.0670221	0.407476	0.0893629
CDCA7	117025470	Unigene0040284	2388	2606	15.15	0.782261	45.1947	2.40946	21.4198	1.49605	23.1502	1.69683	12.2043	0.710303	6.66928	0.40854	12.8972	0.832168	5.58184	0.369079	27.7957	1.76067	20.6309	1.08402	15.4943	0.629059
KYNU	117025472	Unigene0032550	1666	1510	0.682492	0.050076	1.35363	0.0821246	0.936354	0.0881337	1.1851	0.110167	1.14087	0.0661003	0.172763	0.0260395	0.837759	0.0640973	0.222246	0.0360547	3.30701	0.234356	2.94465	0.196298	1.03298	0.0620942
SP5	117025509	Unigene0001885	3223	1433	0.0641431	0.00844268	0.233235	0.025328	0.0254742	0.00422134	0.245037	0.03166	0.753538	0.0802054	0.803727	0.0780948	0.635134	0.0759841	0.804169	0.0759841	0.624077	0.0823161	0.388626	0.0464347	0.26698	0.0590987
ERFE	117025517	Unigene0032759	2890	2693	1.71682	0.135899	0.520219	0.0393096	0.170457	0.0101082	0.491888	0.0527871	1.97303	0.141514	0.796743	0.0595259	1.48103	0.105574	1.31321	0.0977123	8.89652	0.689602	24.9208	1.66785	2.82856	0.157238
DAPL1	117025602	Unigene0027379	544	2190	31.352	0.566247	28.4263	0.546912	18.7148	0.415708	26.4219	0.604918	11.6463	0.197496	10.4054	0.198877	12.4861	0.247215	9.86913	0.197496	13.3429	0.269313	6.33178	0.13949	9.88599	0.158825
DLX1	117025607	Unigene0026869	2414	2520	6.16603	0.362471	1.06765	0.0552108	2.85695	0.218443	2.42095	0.174034	0.918585	0.0576112	1.19231	0.0672131	1.04071	0.0684133	0.805252	0.0516101	0.579633	0.0348068	1.64307	0.0936182	1.73771	0.0576112
ACADL	117025612	Unigene0033532	3144	1388	2.07128	0.224447	1.26379	0.115492	1.93246	0.302895	1.63276	0.278925	0.906815	0.0762685	0.48825	0.0740894	0.562308	0.0893431	0.471072	0.0631939	2.47559	0.355193	2.15795	0.287641	1.47108	0.19394
RPRM	117025615	Unigene0026514	604	1181	6.84547	0.22025	5.15605	0.181834	8.42784	0.350863	11.7678	0.486598	13.9859	0.481476	20.9673	0.76319	12.1701	0.466109	26.9728	1.01417	4.63323	0.181834	22.4655	0.711969	7.47931	0.430255
ALS2	117025616	Unigene0036738	6948	6826	11.8869	0.724023	11.6538	0.70364	6.36928	0.502474	5.52418	0.453733	31.8392	1.97533	33.6512	2.30721	34.3503	2.45166	41.7931	2.96211	14.5754	1.0949	26.1847	1.63237	6.6412	1.07629
RTP5	117025626	Unigene0008701	1887	1460	0	0	0.170728	0.0124298	0.04351	0.00828655	0.0418523	0.00414327	0.223834	0.0207164	0.457589	0.0372895	0.295857	0.0124298	0.78487	0.068364	1.43668	0.1388	6.52711	0.486835	0.684003	0.140871
FZD5	117025650	Unigene0015829	7608	291	2.20102	0.093544	0.917485	0.103938	1.8238	0.114332	1.59861	0.0831502	0.846636	0	0.832297	0.0103938	0.782731	0.0207876	1.10719	0.0207876	1.39087	0.0207876	1.79726	0.0103938	2.36099	0.0207876
KIF5C	117025673	Unigene0040053	5720	4312	2.16853	0.155017	14.1932	1.11458	4.90898	0.491706	5.20519	0.638306	16.7251	1.14895	33.311	2.9811	26.6779	2.60653	47.6583	4.54741	14.3256	1.40989	39.5433	3.1782	8.19859	2.00891
ABI2	117025703	Unigene0041540	6672	4848	6.28999	0.444205	8.09595	0.484134	8.0233	0.624508	7.2323	0.69064	17.14	0.797948	18.823	1.3401	13.7367	1.02504	21.1852	1.58716	8.36248	0.683153	18.163	1.14732	10.4142	0.950175
XIRP2	117025715	Unigene0008383	12309	12306	1.17567	0.0712767	18.3648	1.08734	2.20783	0.17131	19.3893	1.5762	0.943642	0.0582503	0.155888	0.00884814	1.76131	0.121416	0.240645	0.0167132	7.33919	0.544898	1.99276	0.127561	0.786446	0.0420287
SPEG	117025727	Unigene0048206	12952	357	2.76134	0.0169445	3.20042	0.0169445	2.55464	0.0593057	4.78047	0.381251	1.33704	0	1.04445	0	1.26438	0.00847224	2.0297	0	2.66705	0.033889	1.92607	0	1.58615	0.00847224
TRAK2	117025737	Unigene0001004	4091	4449	42.4988	2.47392	32.4185	1.86275	25.1067	1.90626	27.9338	2.12653	18.5324	1.10337	22.842	1.497	41.8951	2.68535	29.573	1.90762	129.329	8.72569	94.5554	5.53046	53.5563	3.97636
PLCD4	117025747	Unigene0042962	2696	4633	2.0704	0.0802988	2.8281	0.114246	1.9795	0.0959669	1.99196	0.0992311	3.21167	0.103148	3.34513	0.13122	4.00351	0.161903	9.99132	0.42826	2.9194	0.127303	4.29748	0.150805	2.55334	0.14493
CLK1	117025754	Unigene0048520	1824	1595	124.901	4.62506	104.503	4.1453	116.133	5.23756	52.3904	2.75721	77.0532	1.80906	37.8189	1.10554	41.8304	1.38809	18.6755	0.585955	67.9864	2.53155	55.2793	1.87543	63.5686	1.21363
SP110	117025763	Unigene0042651	2732	215	16.7233	0.0844071	19.6144	0.337629	22.299	0.0703393	14.3381	0.0140679	10.6676	0.0140679	6.42651	0.0140679	11.137	0	5.65829	0.0140679	16.4853	0.154746	11.1943	0.0281357	10.5906	0.0140679
RUFY4	117025764	Unigene0036019	3112	1088	1.62756	0.0833986	4.93461	0.194597	1.66212	0.147338	2.48701	0.194597	0.61076	0.0305795	0.554929	0.0333594	0.508291	0.0472592	0.327192	0.0138998	2.72585	0.152897	0.704353	0.0694988	0.864071	0.0277995
VEGFD	117025800	Unigene0006539	2260	963	0.320162	0.0376896	0.142551	0.0188448	0.69025	0.0816608	0.663951	0.0753792	0.607397	0.0596752	0.169807	0.0031408	0.288199	0.0251264	0.0819165	0.0062816	2.16696	0.345488	1.15463	0.144477	1.57056	0.160181
ABCB6	117025813	Unigene0003316	3032	2920	9.00026	0.591452	7.15448	0.437115	6.20108	0.497193	8.1007	0.67121	13.3385	0.869052	11.2649	0.766505	17.0014	1.27716	14.1657	1.01096	23.5936	1.78679	24.1323	1.54026	10.6779	0.739574
SATB2	117025834	Unigene0037337	6532	3747	4.6208	0.276871	1.69335	0.0976716	2.81555	0.184849	2.938	0.242161	7.71098	0.296243	8.15177	0.455262	5.45577	0.384229	6.54705	0.490779	5.15448	0.368085	11.1857	0.656256	17.4381	0.585222
KCNE5	117025842	Unigene0012234	1453	1106	0.21342	0.0164083	1.10862	0.0902454	0.678074	0.0601636	1.35883	0.153144	2.25286	0.19143	1.7828	0.158613	1.47287	0.142205	3.56757	0.300818	0.601873	0.0574289	0.215509	0.019143	0.592207	0.0902454
ITM2C	117025887	Unigene0032441	2086	1686	94.8436	5.4805	111.97	6.399	108.474	7.83056	167.794	12.9415	298.709	15.1158	367.529	22.7042	253.003	17.2882	414.726	27.381	117.595	8.22882	181.586	10.3026	192.999	12.2329
DPP10	117025894	Unigene0035150	4032	4813	0.256366	0.01194	4.04836	0.219319	1.0996	0.0898642	0.626788	0.0496452	8.45901	0.514048	13.2062	0.825745	8.10009	0.509021	8.42549	0.519076	3.64384	0.237543	8.05101	0.448064	1.33382	0.39779
ICOS	117026023	Unigene0027580	1488	1324	0.486268	0.0365509	3.82498	0.239865	1.37943	0.109653	1.32687	0.107368	0.496744	0.0365509	0.257906	0.0228443	1.06304	0.084524	0.124416	0.0114222	4.17278	0.333527	1.54323	0.0936618	1.80712	0.102799
DLG3	117026057	Unigene0039135	4432	4637	3.685	0.256996	2.35033	0.147414	2.77877	0.217859	3.36785	0.298089	5.95632	0.410932	6.38597	0.468332	4.57678	0.358098	8.91821	0.628139	3.67015	0.285696	8.00737	0.515948	3.49471	0.310482
CD28	117026063	Unigene0053883	1200	1073	1.1198	0.0845645	4.56399	0.281882	1.09471	0.0789268	1.11882	0.0958397	0.351979	0.0197317	0	0	0.387696	0.0281882	0.38569	0.0338258	5.24713	0.383359	0.43491	0.0281882	0.448165	0.0451011
CCL20	117026136	Unigene0008857	807	500	2.30557	0.241967	0.931495	0.0846885	2.34	0.254065	0.880765	0.120984	0.785082	0.0725901	0.475545	0.0120984	0.1153	0.0241967	0.458813	0.0362951	1.40877	0.120984	0	0	0.39985	0.0241967
ZDBF2	117026160	Unigene0003211	12635	4153	0.597211	0.0393277	0.662942	0.0531652	0.597825	0.0378711	0.268772	0.0262184	1.82188	0.0691876	1.4731	0.104874	0.780609	0.0640895	0.864483	0.0436974	0.595242	0.0393277	2.72615	0.196638	0.851283	0.121624
ANO7	117026180	Unigene0007151	4670	1100	1.66006	0.109985	1.24175	0.104486	0.421945	0.0824888	0.574981	0.0989866	0.22611	0.0329955	0.184897	0.0357451	0.318791	0.0467437	0.158571	0.0274963	0.318348	0.0329955	0.223508	0.0247466	0.299416	0.0192474
CYTIP	117026215	Unigene0043910	2214	3813	10.2246	0.512427	27.9869	1.57615	13.4985	1.07007	15.0531	0.951877	8.63254	0.77102	7.23675	0.579059	9.83425	0.566367	5.22615	0.279217	28.4002	1.83712	20.3194	1.27393	15.2546	0.936012
RBM44	117026217	Unigene0015101	3195	402	0.0647052	0.00752385	0.100834	0.00752385	0.0256975	0	0.0247184	0	0.495744	0.0978101	0.720685	0.127906	0.262105	0.0601908	0.14486	0.00752385	0.0273716	0	0.0326693	0	0.100995	0.0376193
DNER	117026221	Unigene0045995	3214	2925	7.97602	0.548045	22.6871	1.5914	23.553	2.09912	29.6096	2.72989	75.4005	5.04202	103.076	7.75329	70.1183	5.5456	77.3012	6.10191	32.815	2.69059	44.7846	3.10421	31.0899	3.89526
LRP1B	117026234	Unigene0039537	15867	7284	0.169379	0.0207619	0.710641	0.056057	0.382911	0.0344647	0.263798	0.024499	0.991583	0.114606	1.36653	0.144503	0.65679	0.0705904	1.51097	0.136613	0.41888	0.048998	1.7301	0.153638	0.311826	0.0946741
KCNJ3	117026238	Unigene0032781	4104	2097	0.327428	0.0216351	1.93633	0.139907	0.900257	0.0649053	0.692766	0.0995215	9.13395	0.40674	8.64966	0.647611	4.46644	0.452895	8.50322	0.786076	2.23745	0.204812	8.59646	0.54232	0.34071	0.311546
NR4A2	117026267	Unigene0014604	3706	2523	2.39868	0.176225	1.65168	0.11029	2.32619	0.22058	1.49171	0.165435	10.2004	0.592211	3.21012	0.222978	2.25964	0.2014	3.3969	0.288912	2.40694	0.213388	4.75983	0.332069	4.29542	0.352449
IFIH1	117026306	Unigene0029631	3727	3667	3.99377	0.244145	2.73729	0.150116	13.3278	1.01122	1.44092	0.114649	2.01158	0.122897	1.13266	0.0775324	1.87243	0.135269	0.968623	0.0692843	3.33196	0.249094	1.17625	0.0800069	1.81815	0.103926
GLOD5	117026318	Unigene0064962	899	598	0.574898	0.0505784	0.477811	0.0303471	0.821948	0.0809255	1.31772	0.146677	1.17457	0.096099	2.02768	0.202314	1.34551	0.131504	1.33855	0.131504	0.486386	0.0101157	0.116105	0.0101157	0.239287	0
MREG	117026319	Unigene0068183	2511	265	23.629	0	14.6691	0.19403	12.7193	0.0342406	11.9831	0.0913084	20.101	0	24.1859	0	22.9375	0	29.6018	0.0114135	9.09001	0	11.847	0	7.36768	0
PTPRN	117026320	Unigene0037348	3782	3505	2.62379	0.175176	13.6862	0.910397	4.92794	0.421113	7.24601	0.684308	19.5999	1.38242	24.4546	1.85876	24.1844	1.89932	47.7268	3.73306	11.7697	0.941463	25.6668	1.76902	7.87784	2.02531
MARCO	117026332	Unigene0017433	2137	1597	4.88537	0.437495	39.8497	3.44883	17.8653	2.02649	13.0086	1.50567	3.2612	0.285982	0.987695	0.094696	2.69954	0.27083	2.68557	0.274618	14.2002	1.83331	6.83808	0.615524	6.64383	0.742416
ICA1L	117026342	Unigene0000179	3013	4082	0.789058	0.0503851	1.56823	0.0992883	1.14449	0.0941016	1.23194	0.087433	2.27799	0.17042	2.96134	0.206727	2.77937	0.163011	2.27343	0.166715	1.77052	0.114107	3.04856	0.176348	1.53504	0.160788
NRK	117026446	Unigene0035634	8072	3665	0.435389	0.0330105	0.332594	0.0420884	0.193256	0.0173305	0.0880547	0.00495158	3.93752	0.519916	3.28045	0.512488	1.78671	0.281415	1.28436	0.20384	0.975061	0.157625	2.66377	0.413457	0.0666251	0.145246
IFI44	117026529	Unigene0033641	1707	1824	14.957	0.799261	13.7145	0.653338	46.7513	3.01961	6.7085	0.449377	4.63944	0.230492	3.82191	0.21391	9.64812	0.558819	6.39879	0.394656	10.0926	0.68816	5.31981	0.278581	2.39441	0.159189
MYCL	117026672	Unigene0031815	11064	3427	1.63496	0.22947	1.23267	0.117383	1.47673	0.187106	1.54895	0.199462	0.992564	0.144743	0.702389	0.111205	1.16898	0.188871	1.0207	0.158864	3.48576	0.641633	2.43399	0.362739	1.3513	0.186224
RREB1	117026685	Unigene0047633	7611	8930	14.5047	0.929731	10.7233	0.664868	9.1262	0.761058	9.40108	0.782058	1.29026	0.119222	3.164	0.243525	4.04659	0.325152	3.3689	0.243525	10.4102	0.776977	6.28108	0.397972	6.35945	0.326845
L1CAM	117026748	Unigene0034174	5376	4977	3.96085	0.258278	11.6257	0.804612	5.48273	0.48374	8.60854	0.763288	14.9866	1.08538	15.7939	1.25007	19.8175	1.60862	41.6683	3.38192	10.3947	0.895769	21.5513	1.56182	4.3416	0.972949
MYLK4	117026833	Unigene0051964	6175	5226	5.33991	0.397607	3.56511	0.240185	4.4409	0.409182	11.0118	1.03135	0.889209	0.0590333	0.57487	0.0439856	1.37122	0.11633	1.00436	0.0792898	2.8183	0.251181	0.726845	0.0555608	1.8812	0.100704
MYOM3	117026847	Unigene0042556	5821	4472	0.763574	0.0493728	6.42004	0.426094	1.31174	0.100775	11.6543	0.957696	0.634904	0.0284063	0.214265	0.0182612	1.77431	0.106862	0.23853	0.0162321	3.80096	0.299618	0.753117	0.0459911	0.480424	0.0290826
BPHL	117026903	Unigene0038728	1493	1370	20.0779	1.07958	17.4784	0.781536	19.1923	1.1723	17.7205	1.32905	53.0443	2.58304	55.9068	2.57421	40.0109	2.40643	47.6778	2.24526	16.5767	1.10607	29.363	1.371	19.7397	1.37542
AGO4	117026921	Unigene0035308	4692	8325	18.3954	1.07686	24.5125	1.26651	13.5089	1.02019	12.4724	0.935897	4.11842	0.340425	5.97076	0.36731	6.38559	0.413815	5.87906	0.386203	17.0357	1.07069	9.74376	0.536252	7.86294	0.431617
NCDN	117026958	Unigene0041722	3640	5215	33.8497	1.47779	66.97	2.78506	41.3901	2.2596	47.7757	2.69342	165.15	6.9899	221.376	10.2413	172.163	8.24208	296.49	14.1149	85.2659	4.23385	145.011	6.09036	69.4409	5.40772
PER3	117026999	Unigene0049652	5798	5859	2.40678	0.158999	4.2044	0.263793	4.30484	0.35052	4.03185	0.340712	7.33946	0.466155	8.32328	0.585921	6.70813	0.473899	2.18722	0.155901	1.77981	0.144028	1.94427	0.122863	0.612188	0.116668
PADI2	117027033	Unigene0001014	4112	5713	10.2562	0.60513	20.2658	1.09802	20.6457	1.48026	36.7412	2.70799	29.3258	1.92498	66.6595	4.26132	43.6724	2.77682	37.8862	2.34852	27.0098	1.8731	29.6483	1.70897	38.5038	2.46287
EXTL1	117027039	Unigene0042388	2900	3823	2.70892	0.171681	1.222	0.0767421	1.78363	0.139243	1.988	0.152693	3.53192	0.268202	4.33389	0.322	4.01065	0.303013	4.56444	0.371843	4.79479	0.33545	12.5254	0.757927	4.9329	0.329121
NLGN3	117027149	Unigene0035516	7675	2838	0.511782	0.0575503	1.27327	0.128955	1.14463	0.180111	0.812905	0.122561	4.71904	0.451877	6.07523	0.758812	4.02497	0.557386	7.13991	0.966632	2.31307	0.302672	5.49431	0.639448	1.14917	0.321856
LRP8	117027151	Unigene0049184	7686	7566	1.45246	0.0927445	5.61671	0.322607	2.77737	0.208275	3.16477	0.236658	7.33632	0.45173	12.545	0.858286	8.08685	0.564462	11.7905	0.825906	7.07719	0.498901	9.84573	0.605238	3.35861	0.412553
E2F2	117027190	Unigene0044154	4827	3186	16.7888	1.04712	36.5302	2.31164	11.3281	0.900921	20.795	1.84836	24.8507	0.98921	7.65224	0.47277	31.7868	2.0838	13.0401	0.881935	96.3659	7.45705	57.1302	3.67678	23.8204	2.37619
CASZ1	117027196	Unigene0034650	5879	5256	17.5648	1.18831	2.4477	0.163429	6.2426	0.524239	4.74201	0.422959	0.700485	0.0420082	2.709	0.199683	3.43447	0.266435	1.55877	0.118544	2.55856	0.201409	2.30808	0.157099	3.95184	0.149618
TRNP1	117027218	Unigene0026723	1775	1788	5.93994	0.385686	16.5771	1.04372	16.1432	1.43279	19.666	1.73897	41.2261	2.87911	67.8885	4.88874	34.7027	2.59154	65.3435	4.9767	22.7622	1.57827	33.7539	1.97579	31.0256	2.67104
SGIP1	117027242	Unigene0039797	7091	4639	0.481046	0.0495514	1.96876	0.172778	1.33153	0.123878	0.824167	0.110839	4.27378	0.388587	6.67028	0.652644	3.93656	0.462914	4.54278	0.547021	1.20862	0.156478	5.06362	0.460958	1.42584	0.28492
MYSM1	117027283	Unigene0045926	5058	4852	11.0151	0.660772	7.74944	0.452566	7.74285	0.612149	4.10646	0.335373	1.81626	0.114077	3.37634	0.259945	2.7778	0.200102	1.92159	0.142752	4.56453	0.345347	5.96389	0.355944	3.72142	0.249348
RPE65	117027287	Unigene0020303	2705	797	0	0	0.754297	0.0607195	0.212467	0.00758993	0.0875881	0.00758993	1.36628	0.121439	1.24138	0.0872843	0.894353	0.102464	0.923945	0.125234	0.193979	0.0493346	0.385872	0.0379497	0.238579	0.0493346
RSPO1	117027301	Unigene0053004	3312	1774	2.2471	0.216529	1.39423	0.134691	2.42939	0.334171	2.50375	0.349516	0.701407	0.073313	0.434516	0.0716081	0.533785	0.0528536	0.419228	0.0511486	0.950567	0.105707	0.346667	0.035804	0.90932	0.0664932
EPHB2	117027326	Unigene0043375	10555	3267	0.675727	0.101838	0.895324	0.126835	0.855649	0.146276	0.658439	0.112948	2.38098	0.267556	3.35408	0.534187	2.3978	0.363839	3.65702	0.501784	1.66536	0.268482	2.67003	0.323104	0.743898	0.203676
PRL	117027368	Unigene0063052	932	831	13.309	0.928123	0.115223	0.0072794	0	0	0	0.0072794	1.35957	0.0946322	0.308823	0.0218382	2.89524	0.211102	0.297958	0.036397	1310.19	107.065	1367.89	93.5912	1.38489	12.3531
E2F3	117027379	Unigene0039756	5365	4327	4.0075	0.292883	10.4286	0.780787	4.7594	0.468333	5.29937	0.537534	2.47992	0.195721	2.34264	0.192226	2.53213	0.213196	2.26022	0.206206	6.5691	0.602541	3.63817	0.274708	3.26789	0.24535
CSMD2	117027400	Unigene0019179	12792	410	0.226256	0.0147541	0.209873	0	0.218224	0	0.117302	0	0.206366	0.00737705	0.510006	0.0590164	0.305502	0.0295082	1.0999	0.110656	0.129893	0	0.897563	0.0737705	0.109308	0.00737705
TAL1	117027420	Unigene0037527	4878	3740	7.62853	0.604109	10.9634	0.85481	3.88805	0.415679	6.78365	0.714903	10.7152	0.905759	2.6552	0.246658	11.0443	1.002	5.61694	0.481185	64.1639	5.96507	33.0596	2.55392	9.87837	1.47833
FHL3	117027426	Unigene0033034	1944	4024	7.76313	0.320949	48.4462	2.05498	8.61579	0.497584	35.9939	2.16472	4.39973	0.212713	3.35597	0.126275	8.7112	0.419414	5.47585	0.263073	16.8246	0.829808	4.13433	0.205949	6.14152	0.235263
STMN1	117027474	Unigene0013113	1706	906	38.1111	3.01124	160.264	11.7578	55.6821	5.58848	70.1334	7.23431	250.676	17.6701	165.451	12.6258	173.659	15.4167	187.627	16.4683	150.606	14.1682	180.49	13.7943	61.7238	6.85039
DAB1	117027483	Unigene0036341	2722	5250	0.417719	0.0305339	1.89369	0.116375	0.422281	0.0397517	0.435205	0.0322623	2.67669	0.30822	4.15909	0.304187	2.6663	0.22526	6.52924	0.424595	2.28108	0.16592	3.4895	0.20452	0.908843	0.162464
NEGR1	117027500	Unigene0004728	4134	2667	1.75028	0.150833	6.10455	0.406	2.32368	0.239291	1.77666	0.2529	9.50189	0.559101	11.6735	0.952627	7.63014	0.834682	5.08282	0.550028	4.20972	0.48085	17.2702	1.2146	2.18554	0.560235
AJAP1	117027516	Unigene0042972	11656	2379	0.274911	0.0597544	0.460656	0.0546689	0.239492	0.0635685	0.46751	0.0953528	0.924034	0.143665	1.70383	0.209776	0.949949	0.15765	1.57241	0.232661	0.757779	0.110609	1.62979	0.179263	0.249151	0.123323
RBM24	117027520	Unigene0030392	3038	2440	5.27381	0.396667	10.2863	0.731356	4.70244	0.433855	14.1417	1.47387	2.08546	0.151229	1.83166	0.141313	3.36905	0.313615	1.76722	0.146271	5.90115	0.535501	3.1609	0.231803	2.79697	0.188417
PLCH2	117027525	Unigene0045796	4476	2537	6.55856	0.34812	6.66977	0.399384	2.20116	0.140679	1.49975	0.104913	13.3997	1.01813	7.80218	0.478069	7.6292	0.547216	27.6497	1.85743	6.38893	0.383886	8.44168	0.425612	0.937181	0.331429
HPCA	117027549	Unigene0002087	1765	1184	2.57684	0.178819	14.2981	1.14699	0.279105	0.022991	0.134236	0.0102182	45.8868	3.70155	32.9407	2.89942	29.6275	2.76913	48.7215	4.56498	23.9317	2.41405	34.8322	2.94284	0.365642	1.66812
BTBD8	117027555	Unigene0050668	5981	4915	0.985102	0.0812301	3.93212	0.265228	1.79829	0.14646	0.779057	0.0732301	7.94468	0.547688	8.90275	0.687379	5.95838	0.483073	4.44179	0.378458	3.74315	0.303997	5.98592	0.424612	0.953128	0.361228
RAB3B	117027570	Unigene0044139	6058	1120	2.11579	0.178235	3.10216	0.248448	1.57214	0.175534	1.3558	0.167433	2.87602	0.118823	5.54298	0.504998	10.7055	0.888473	4.49229	0.329464	3.75331	0.372673	7.23653	0.542806	1.24285	0.318662
ABCA4	117027585	Unigene0042647	7720	1832	0.789978	0.130427	0.36167	0.06769	0.361595	0.0643881	0.388738	0.0544822	0.765964	0.198117	1.36704	0.341752	1.25348	0.331846	0.707431	0.181607	2.10701	0.561332	0.703067	0.138682	0.404045	0.201419
AZIN2	117027610	Unigene0031712	3364	2105	0.553091	0.0445426	2.01113	0.165239	0.90304	0.0847747	1.5025	0.149433	3.42143	0.29743	2.19604	0.198287	3.07022	0.308925	7.29188	0.71843	1.4818	0.152307	2.01682	0.169549	0.831316	0.176734
LEPR	117027620	Unigene0039200	6194	3097	2.67011	0.245131	0.936221	0.074223	2.02806	0.208996	1.45353	0.181651	0.886481	0.0468777	0.635064	0.0517608	0.525775	0.0546907	0.537998	0.0664101	1.80721	0.209973	1.23016	0.102545	2.36166	0.145516
CSF3R	117027656	Unigene0038743	3884	5090	6.334	0.30543	72.1911	3.43757	21.921	1.38335	22.7532	1.45406	12.3972	0.627498	3.63114	0.197876	5.82144	0.319691	3.74171	0.19847	27.1093	1.5224	6.26163	0.302459	7.86481	0.297705
PERM1	117027684	Unigene0032205	4234	1250	3.32023	0.394406	5.57992	0.786393	1.53193	0.321816	11.5646	1.90186	2.44406	0.166957	0.498513	0.0508131	2.50528	0.287941	1.35547	0.246806	7.45636	1.14692	0.788878	0.0822688	2.64199	0.22019
NRN1	117027688	Unigene0021846	1613	694	27.8122	0.283283	20.7719	0.152537	28.7591	0.291999	25.5091	0.296357	54.5316	0.675521	48.2977	0.422745	39.4571	0.448894	85.6791	0.714744	25.1025	0.353014	30.9964	0.213552	33.2081	0.222268
FNDC5	117027692	Unigene0030643	2885	2685	5.66098	0.372864	15.4847	0.994679	9.04988	0.754739	9.11569	0.796419	52.9981	3.5484	41.8682	3.0122	37.7671	2.81619	69.4964	5.12659	19.3698	1.61086	26.0494	1.8294	13.6453	2.02878
ERMAP	117027697	Unigene0048045	3310	3233	5.21517	0.345213	1.2653	0.0870049	0.322461	0.0280661	1.16912	0.101038	12.7925	0.923374	2.95649	0.221722	20.7177	1.62128	4.89395	0.373279	52.8148	4.23424	37.0843	2.43333	8.18882	0.962667
HSPB7	117027783	Unigene0006013	749	1915	48.4402	2.68659	307.397	16.7592	39.3526	2.69765	369.043	26.847	12.1242	0.799187	4.09895	0.289034	24.9699	1.61417	8.65099	0.60018	70.9892	4.5124	10.1731	0.593862	13.6424	0.683889
EPHA8	117027788	Unigene0033196	4977	2791	0.124613	0.0173391	0.366807	0.0325108	0.214455	0.0173391	0.222153	0.0325108	1.50636	0.0877792	1.7542	0.156052	1.15912	0.115955	4.1475	0.361954	0.825849	0.0769423	1.46805	0.146299	0.0432226	0.0736912
NRSN1	117027791	Unigene0034206	2161	1975	4.25712	0.294036	20.2253	1.36145	12.6518	1.11642	12.2428	1.10723	42.5111	2.87451	59.6247	4.40595	51.9703	3.95877	60.8251	4.59125	31.363	2.46255	76.3638	5.11806	21.2531	3.31097
RUNX3	117027818	Unigene0006682	4140	3501	3.87001	0.260904	6.71824	0.46047	3.19291	0.299781	3.52909	0.32829	2.01495	0.139091	1.39045	0.10799	2.31494	0.181424	2.10173	0.167601	7.54117	0.666083	3.27758	0.245354	3.84512	0.19611
PTAFR	117027819	Unigene0038684	4147	3421	2.8166	0.224568	18.9813	1.47207	4.43481	0.45444	8.81735	0.915953	2.13886	0.172404	0.902268	0.0822236	2.01935	0.194507	2.07586	0.175057	11.3032	1.04857	3.17137	0.247555	3.6052	0.239598
LCK	117027840	Unigene0053278	2134	1915	1.88908	0.124774	12.178	0.758122	4.19366	0.341155	5.21814	0.450135	1.03911	0.0726533	0.5395	0.0410649	1.48248	0.132671	0.607272	0.0505414	13.8924	1.11665	1.36954	0.0995035	3.37699	0.206904
AMER3	117027965	Unigene0008196	6531	1301	0	0	0.75637	0.0464964	0.263998	0.0209234	0.193478	0.0116241	0.905411	0.0604453	1.32211	0.127865	1.32497	0.0999672	2.0693	0.216208	0.749858	0.0813687	1.00687	0.104617	0.312912	0.0860183
RND1	117027975	Unigene0029680	1873	1388	3.97352	0.320328	8.25621	0.682058	2.89313	0.320328	2.74073	0.311611	27.7373	2.30549	26.0214	2.38176	23.15	2.17692	29.9986	2.77181	14.0073	1.35976	15.3809	1.27041	4.88124	1.33143
PIANP	117027983	Unigene0013003	2334	2178	0.841459	0.0249966	4.0029	0.116651	1.44226	0.0402723	1.52266	0.0722124	9.86264	0.244411	8.50892	0.326345	7.6144	0.304125	16.4191	0.634636	5.47044	0.195807	10.4199	0.35273	2.44244	0.229136
RERG	117027986	Unigene0001605	3811	2070	3.41753	0.362366	2.56424	0.280542	3.61936	0.495331	2.27953	0.343371	9.58682	1.06956	8.81118	1.09733	6.22593	0.825552	6.14513	0.810941	2.93725	0.400356	5.75163	0.634141	4.68509	0.505559
GLRA2	117027999	Unigene0019228	3184	1094	0.0324644	0.00552941	0.303547	0.00829412	0.0773588	0.00552941	0.0248038	0	0.994914	0.0580588	1.32582	0.118882	0.730584	0.0497647	0.755875	0.066353	0.466924	0.066353	2.55701	0.165882	0	0.0580588
ANO4	117028028	Unigene0034535	4407	3733	0.211096	0.0129637	1.38895	0.091556	0.81973	0.0729207	0.555533	0.0518547	4.31288	0.309508	6.00857	0.478846	3.96934	0.31518	7.4775	0.59714	2.04392	0.188784	3.97903	0.285201	1.26914	0.256843
OTOGL	117028033	Unigene0036784	8758	4196	0.295063	0.0338789	0.527254	0.0439704	0.515607	0.0547828	0.550068	0.0720827	0.470216	0.041808	2.77154	0.250127	0.669328	0.0735243	1.25774	0.121099	0.409402	0.033158	0.822346	0.0576661	2.72645	0.179486
GLI1	117028042	Unigene0005902	3968	2786	1.90165	0.134619	0.649525	0.051025	2.25536	0.199758	1.63205	0.145476	0.452392	0.0293122	0.918791	0.0716522	0.539336	0.0466825	0.536545	0.0401686	0.991771	0.0868511	1.18373	0.0770803	1.49087	0.0716522
GPR84	117028048	Unigene0014654	1587	1433	3.84287	0.268055	26.3903	1.71597	7.50157	0.645865	15.2775	1.32339	4.59102	0.308158	1.39045	0.0949801	3.63511	0.278608	1.2832	0.107644	10.0292	0.776726	3.94625	0.261723	9.14968	0.411581
KMT2D	117028056	Unigene0039631	20143	5971	12.9625	1.16455	15.9619	1.35603	11.6452	1.44315	13.0129	1.60423	1.93437	0.255299	3.19597	0.373831	3.09957	0.408783	8.91052	0.901146	13.3503	1.51204	11.0477	1.02981	9.28057	0.923434
SGSM3	117028061	Unigene0043817	2832	2780	8.10289	0.505912	7.12887	0.433017	8.08858	0.613622	8.03138	0.647349	18.1582	1.11409	17.3114	1.16958	16.0335	1.12171	24.6122	1.67332	11.1786	0.823602	14.411	0.878001	9.83684	0.786611
MMP19	117028078	Unigene0000130	2277	2040	2.72376	0.183848	5.04634	0.332112	3.46154	0.287633	4.89043	0.435897	1.34485	0.0874759	1.05337	0.0770974	1.59369	0.120094	1.05696	0.0874759	3.53342	0.299494	1.46689	0.0978544	1.65331	0.112681
ASCL4	117028096	Unigene0032726	3923	1217	0.526977	0.0795291	2.46366	0.231131	1.13015	0.181426	1.08709	0.201308	0.457581	0.0472204	0.317929	0.0521909	0.711551	0.106867	0.353934	0.0472204	1.1369	0.141661	0.691776	0.0770438	0.575771	0.0422498
NINJ2	117028098	Unigene0020204	951	822	0.86954	0.0699114	0.90337	0.0588728	1.46767	0.128784	0.996534	0.0919887	6.99516	0.470982	8.4743	0.65128	2.8374	0.220773	3.79607	0.305403	1.47133	0.125105	2.5244	0.183977	2.94064	0.371634
ASCL1	117028100	Unigene0022483	2395	1176	0.215797	0.036007	0.179354	0.0154316	0.0342812	0.00514386	0.0659501	0.0102877	1.32268	0.118309	1.64242	0.151744	0.854713	0.102877	2.16437	0.244333	1.16846	0.128596	2.17909	0.241761	0.26946	0.151744
MTCP1	117028137	Unigene0005990	1404	5642	3.01854	0.209073	2.60057	0.182269	3.97652	0.30396	3.37501	0.220331	0.8273	0.0718353	1.16168	0.0847014	0.927821	0.0820209	0.527439	0.0471754	1.86864	0.103464	1.04081	0.0600415	1.37897	0.0852375
KIF5A	117028143	Unigene0040298	3916	3758	5.62234	0.32918	32.8526	1.93564	21.1129	1.62417	26.4595	2.14892	25.6703	1.49459	63.9444	4.26243	49.7313	3.38435	86.3961	5.99364	31.3318	2.23343	70.5807	4.35016	29.252	3.39643
MBD6	117028144	Unigene0031953	4378	4197	11.0497	0.745878	14.1532	0.944058	11.2147	0.994504	13.367	1.20854	4.17261	0.286821	4.07607	0.30772	3.97438	0.313485	5.39155	0.403567	11.0264	0.856859	6.84253	0.451851	8.99196	0.526078
EP300	117028155	Unigene0042455	9561	10447	18.5521	1.13751	25.4627	1.26316	17.0974	1.18615	20.4356	1.414	8.83536	0.548925	9.35228	0.623042	10.7149	0.699474	12.7797	0.961198	31.6844	1.93774	23.8539	1.29559	21.2172	1.19223
EID3	117028172	Unigene0021952	2049	1211	0.706263	0.0699327	1.15302	0.0999039	0.56098	0.0349664	0.539607	0.0724303	1.64909	0.149856	1.87294	0.199808	1.31692	0.144861	1.40046	0.147358	0.384124	0.0499519	1.01882	0.0924111	0.314962	0.0974063
CD27	117028188	Unigene0007361	1356	1069	1.29589	0.0820515	8.15706	0.571531	2.05864	0.183909	2.97031	0.277278	0.778714	0.0537579	0.212259	0.0169762	1.30376	0.0990277	0.273055	0.031123	3.80507	0.316889	1.2316	0.0877103	1.26914	0.0679047
ASIC1	117028207	Unigene0006716	4968	3617	0.645001	0.0485005	3.95572	0.2032	4.04898	0.3094	3.73575	0.296856	6.4827	0.498384	8.14959	0.580333	6.72382	0.533505	15.8375	1.15565	3.52062	0.260899	5.31557	0.324451	5.41262	0.439013
HDAC7	117028269	Unigene0046832	4270	3970	18.1799	1.13441	18.8369	1.1885	16.8822	1.41706	20.5114	1.75304	7.59186	0.502828	6.71813	0.5074	7.86652	0.595014	8.5195	0.65901	16.4459	1.29364	12.0267	0.813668	13.0482	0.697865
VWF	117028289	Unigene0052083	8808	8724	27.2382	1.78861	37.7711	2.39187	27.6568	2.31767	39.4697	3.37649	10.322	0.689235	8.25652	0.608454	10.2048	0.753374	12.8528	0.945791	28.8231	2.26602	15.2278	1.00716	25.0948	1.25886
NPTXR	117028312	Unigene0040957	5808	2214	1.67294	0.112022	4.08622	0.251366	1.27226	0.0956284	1.61812	0.150273	19.9079	0.651639	19.1288	1.05191	18.1993	1.09699	48.4344	3.48361	6.27885	0.336065	37.5963	2.22541	1.51857	0.510929
IFT27	117028330	Unigene0003754	1086	994	14.2772	0.973711	12.756	0.839826	16.5568	1.38754	22.2527	1.95046	36.4619	2.47079	26.0614	1.93525	31.0157	2.31561	37.0774	2.8694	21.2591	1.67661	22.202	1.52751	35.5561	1.93221
GDF11	117028357	Unigene0041178	1435	3990	5.11431	0.448003	7.40865	0.504098	6.80858	0.703463	8.80561	0.825508	9.4188	1.17269	19.3219	1.57066	11.5417	1.1598	28.447	2.11115	11.0915	0.92178	22.2577	1.51002	14.0165	1.11963
DYRK2	117028371	Unigene0044512	2878	7359	11.0262	0.58856	11.9403	0.651855	6.78965	0.555268	9.87877	0.575819	2.5316	0.215367	3.63363	0.224409	4.65559	0.275785	4.2777	0.254823	8.66013	0.526909	6.96339	0.385112	7.99783	0.315241
SP7	117028391	Unigene0033005	1848	3100	5.59343	0.400026	1.56898	0.0975674	2.13256	0.190256	2.86328	0.201965	6.34247	0.535645	6.02228	0.588331	4.83362	0.401978	8.31487	0.523937	8.51807	0.632237	14.0075	0.918109	25.4348	0.876155
PDZD4	117028392	Unigene0031840	3759	2417	0.87995	0.078837	1.51412	0.12639	1.7255	0.175193	1.51269	0.170188	4.83163	0.446743	3.72637	0.360398	4.45557	0.419213	7.68302	0.738315	1.93097	0.201472	5.16477	0.460508	1.37347	0.240265
BEST3	117028435	Unigene0018688	2491	1428	0.82992	0.0571876	1.72442	0.0889585	0.988801	0.0614237	1.4584	0.0931946	0.12717	0.0190625	0.15406	0.0127084	0.44824	0.0275348	0.11148	0.0148264	1.86068	0.163091	0.502826	0.0317709	0.690868	0.033889
RDH16	117028451	Unigene0050750	3387	6416	9.55233	0.857973	4.7876	0.475185	8.21762	0.802817	5.94588	0.702878	2.27586	0.121625	1.10473	0.0933399	1.78567	0.35356	1.28449	0.103711	1.75576	0.172537	2.55784	0.235707	3.84255	0.180551
P2RY8	117028454	Unigene0045114	2541	2529	3.33572	0.214077	6.59289	0.380316	2.39105	0.185374	3.85397	0.324106	1.4129	0.0908932	1.13272	0.0765416	1.13517	0.0920891	1.27501	0.0908932	5.71313	0.438918	5.3401	0.321714	4.74092	0.194942
REP15	117028457	Unigene0057691	2696	351	0.996859	0.0603194	0.67715	0.0861706	0.548168	0.0861706	0.644457	0.0344683	0.195834	0	0.106759	0	0.138052	0	0	0	0.162189	0.0258512	0.116148	0.00861706	0.438856	0.00861706
KCNH3	117028464	Unigene0036404	4125	3765	3.0822	0.181556	2.52525	0.148619	1.59231	0.128535	1.81882	0.151029	5.37567	0.347848	4.2563	0.302057	4.93996	0.369538	7.96625	0.580014	4.0917	0.303664	5.61745	0.363915	1.5645	0.193606
CELA1	117028478	Unigene0013196	1319	1234	6.9747	0.475503	49.1754	3.24273	12.8228	1.08581	28.3808	2.52458	6.96485	0.514719	2.83677	0.2353	6.1373	0.500013	6.03536	0.424031	16.0451	1.21817	5.61855	0.37501	8.64391	0.419129
PPARA	117028533	Unigene0050001	8135	9519	21.6263	1.7282	4.83147	0.388281	11.0312	1.11432	7.2034	0.719051	1.28504	0.123284	4.67028	0.430859	4.78103	0.486146	2.73088	0.221149	6.33182	0.612607	4.55493	0.379384	5.40773	0.364768
IRAK3	117028553	Unigene0046999	4754	3764	3.00054	0.394547	9.93916	1.21498	4.52484	0.674988	3.95375	0.677399	1.42154	0.0875877	1.31177	0.129373	1.97681	0.188836	1.16827	0.134998	6.18089	0.601061	3.09578	0.26437	2.82813	0.190443
HMGA2	117028557	Unigene0058857	4256	660	0.437171	0.0458271	1.76625	0.21997	0.771649	0.0504098	0.742249	0.151229	0.223295	0.00916542	0.270511	0.0183308	0.284214	0.0137481	0.195745	0.0229136	0.760275	0.114568	0.564075	0.0183308	0.581266	0.032079
STAC3	117028585	Unigene0056770	1638	406	10.0969	0.454433	16.5212	0.916316	8.67149	0.707724	29.6519	2.6372	5.60845	0.230942	0.585721	0.0372486	6.93025	0.409735	4.91649	0.379936	10.9983	0.730073	2.29403	0.0893967	4.59656	0.119196
CNTN1	117028592	Unigene0045597	8192	6940	2.246	0.148179	9.80545	0.654601	5.50229	0.490297	4.98416	0.472864	22.467	1.42077	41.8806	2.98972	23.0573	1.77553	27.1414	2.08148	11.2731	0.910863	26.5278	1.80342	7.79912	1.40726
SMAGP	117028604	Unigene0022607	1309	1001	60.0142	4.07609	26.0061	1.71021	27.2215	2.3115	24.7967	2.14531	15.8108	1.04848	15.245	1.09079	14.1454	1.09079	9.6172	0.767478	20.7774	1.64373	14.1935	1.01223	22.8431	1.02733
MCHR1	117028668	Unigene0031641	2199	496	0.329043	0.0121959	0.29301	0.00609796	0	0	0.179571	0.0182939	2.06481	0.170743	1.00348	0.103665	1.22709	0.115861	1.68378	0.158547	0.795381	0.0487837	0.759461	0.0670776	0.0489129	0.0487837
NTF3	117028672	Unigene0005415	1474	1254	1.96354	0.130245	1.09282	0.0578869	1.28113	0.120598	1.23231	0.106126	2.57895	0.168837	2.73374	0.195368	1.89377	0.147129	2.00957	0.178485	0.415309	0.0410032	1.34545	0.11095	0.802683	0.0723586
OLR1	117028674	Unigene0005839	2763	1407	0.411521	0.0386941	13.7976	1.11138	4.75445	0.561065	2.97265	0.447132	1.03186	0.0773882	0.208341	0.0214967	0.269409	0.0322451	0.268015	0.0300954	1.39265	0.236464	0.868875	0.105334	0.389285	0.0343948
GSG1	117028677	Unigene0010316	1794	990	0.460944	0.0244411	0.478877	0.042772	0.915311	0.122206	0.748372	0.0885991	2.06008	0.204694	1.97872	0.238301	1.8153	0.21386	2.11549	0.256632	0.243735	0.0397168	0.814547	0.10082	2.03848	0.149702
CPT1B	117028688	Unigene0034890	2851	2760	8.73776	0.55122	16.2344	0.974225	11.6632	0.931486	26.122	2.20817	5.25931	0.343006	0.807642	0.0580809	7.76753	0.567658	2.43508	0.17753	25.9504	1.92763	9.11617	0.585192	6.79085	0.597247
SYT1	117028712	Unigene0039928	4759	4673	3.17115	0.2	22.2493	1.3631	4.39932	0.352103	4.77934	0.399352	61.1063	3.80323	49.916	3.45889	59.6135	4.25048	55.162	3.91714	25.3224	1.85113	78.6073	4.89514	5.13049	2.21488
UPK3A	117028721	Unigene0016417	1055	1010	3.42922	0.272512	2.74832	0.182673	3.81333	0.329411	5.83893	0.527057	4.30381	0.347379	3.54664	0.257539	4.7626	0.413261	4.21152	0.3354	1.98943	0.164705	0.989368	0.0868446	1.01952	0.0778607
BCAT1	117028777	Unigene0000565	4065	5778	8.97624	0.770019	12.1786	1.00924	17.2892	1.97556	12.3174	1.42854	16.8067	1.18565	34.2225	2.94921	25.6366	2.30587	23.8416	2.17814	12.5639	1.0506	21.1324	1.39661	36.647	2.24829
AICDA	117028892	Unigene0028401	1559	1482	0.994547	0.06939	0.826592	0.0571447	0.368649	0.0306133	0.303946	0.0285724	3.99616	0.263274	1.60004	0.11633	2.98419	0.191843	1.1875	0.0959215	0.897521	0.0653083	5.15531	0.306133	4.62251	0.18572
DBX2	117028895	Unigene0016023	3413	407	0.0605723	0	0.0943933	0	0.0962244	0.0148628	0.0231395	0	0.278448	0	1.29308	0.178354	0.327151	0.0445885	0.18985	0.0148628	0.256233	0.0222943	0.489321	0.0445885	0.126059	0.0371571
CD69	117028902	Unigene0025717	1631	1301	0.887267	0.0581205	6.05745	0.388245	3.67477	0.306876	1.64633	0.146464	1.03587	0.0743942	1.05882	0.0883431	0.741639	0.0557957	0.454031	0.0348723	2.25199	0.190635	1.53592	0.118566	0.857311	0.0464964
BICD1	117028991	Unigene0037805	6337	4275	0.750333	0.0495254	2.2369	0.152821	2.06004	0.188904	1.44566	0.152114	2.23284	0.100466	4.45111	0.31767	3.21561	0.279465	4.60126	0.388421	1.89063	0.178292	4.94138	0.338188	2.4102	0.267437
TRHDE	117029045	Unigene0007224	5890	3277	0.175495	0.0175365	0.747523	0.0664542	0.236971	0.0276893	0.201126	0.0313812	1.95411	0.0941435	2.52477	0.186441	1.45337	0.157829	1.88589	0.188287	0.816616	0.0664542	2.05567	0.131062	0.566103	0.0710691
PHEX	117029071	Unigene0051614	4210	3908	10.6067	0.700423	0.994806	0.0681074	2.24273	0.188843	1.7821	0.164851	10.2333	0.631542	20.4416	1.38459	14.587	1.01929	21.6573	1.56105	3.3236	0.262368	15.4956	1.02316	29.8152	1.04406
TLR7	117029119	Unigene0032305	3927	3925	2.47427	0.147184	10.2821	0.597982	5.3523	0.411498	3.98195	0.325962	2.36624	0.138707	1.24599	0.0847656	1.27949	0.0816832	1.32001	0.0893891	11.402	0.796026	4.09327	0.24505	4.16324	0.250444
LRRK2	117029126	Unigene0042959	9677	7838	3.23655	0.24118	9.88765	0.686495	5.04821	0.459592	4.26011	0.417145	1.93139	0.126185	2.6967	0.211852	2.0096	0.175579	2.4966	0.210309	4.92523	0.458049	3.41924	0.239636	4.24592	0.284399
NELL2	117029144	Unigene0032522	3400	3487	5.25954	0.340017	13.8341	0.856981	4.17762	0.338282	7.38651	0.61498	48.3556	3.05235	58.8627	4.02989	39.4082	2.78259	58.5613	4.25715	17.0789	1.22909	42.2118	2.67677	5.31471	1.74085
ABCC9	117029145	Unigene0047013	7641	5288	3.43608	0.29857	4.48329	0.292278	3.63185	0.344327	3.4728	0.402096	1.20228	0.0606291	1.40628	0.114394	1.6683	0.157864	1.04183	0.100667	2.83839	0.280838	3.37409	0.220209	3.20947	0.179599
C1RL	117029151	Unigene0035058	3142	2936	9.54052	0.581018	15.4486	0.882859	12.3599	1.03738	13.8747	1.14555	6.28453	0.374983	4.30544	0.289479	3.34638	0.246211	4.53695	0.344078	6.62432	0.520238	2.82373	0.175129	4.86106	0.261664
PTPRR	117029198	Unigene0042173	3954	3347	0.418277	0.0271102	2.49866	0.173505	1.14206	0.100308	1.01865	0.0966929	6.70308	0.520515	7.91017	0.631667	7.34211	0.602749	8.49806	0.679561	2.69832	0.236762	7.1539	0.527744	1.25133	0.281042
STAB2	117029201	Unigene0044260	8387	1332	1.15851	0.0976406	3.08579	0.193011	0.822307	0.0930992	1.79853	0.129431	0.629507	0.00908285	0.274542	0.00454142	0.621276	0.0408728	0.264883	0.0181657	2.64849	0.245237	1.12007	0.0772042	0.538631	0.0567678
LDHB	117029227	Unigene0013670	1203	1234	75.9568	4.63002	173.178	10.4145	203.586	16.4318	228.654	18.498	327.402	19.753	447.087	30.5866	356.101	24.5325	371.109	25.8291	158.184	11.4341	165.548	10.0591	254.996	17.7627
LIN7A	117029229	Unigene0003668	1756	1751	1.1773	0.0777307	2.26273	0.155461	0.935119	0.0760034	0.674618	0.0483658	2.40532	0.198645	4.26162	0.357561	5.29881	0.374835	5.00782	0.352379	1.94227	0.138188	4.04199	0.267739	1.34756	0.158916
PARVG	117029237	Unigene0047397	3540	3366	5.86912	0.39627	37.7072	2.50522	12.5938	1.07199	20.6808	1.83039	9.21707	0.627202	3.00832	0.248006	7.41223	0.575984	3.5039	0.29563	12.6732	1.35864	7.66621	0.589462	5.07414	0.36482
FOXM1	117029248	Unigene0045023	3493	3469	2.90006	0.183097	9.86876	0.593758	3.97237	0.303418	6.33068	0.496978	3.35554	0.210126	1.51067	0.105499	3.16994	0.229307	1.40452	0.102011	11.5167	0.833528	6.54419	0.414148	4.00308	0.238026
VSIG4	117029267	Unigene0022847	1202	1752	2.32188	0.167457	10.4529	0.590416	8.4016	0.676735	13.4692	1.02201	2.7233	0.143288	1.27709	0.0932236	3.09641	0.200258	2.07926	0.148467	19.8623	1.33103	3.734	0.272765	5.99542	0.45576
GPR19	117029293	Unigene0035672	4164	1868	0.496477	0.0582897	0.954217	0.0890538	0.84785	0.103626	0.777614	0.127914	1.87654	0.216967	0.944665	0.129533	1.65358	0.233159	1.64502	0.239636	3.02428	0.451745	1.90508	0.246112	1.26571	0.25097
HEBP1	117029311	Unigene0028654	1083	1015	42.9501	3.07525	51.5621	3.36728	39.8008	3.32854	55.2754	5.03602	107.544	7.06234	59.177	4.36852	105.161	7.95631	71.4541	5.28037	132.349	10.3611	87.4157	6.01938	70.018	4.72313
MLC1	117029325	Unigene0047554	3032	3698	0.340919	0.031898	2.97513	0.205293	0.731132	0.0760646	1.09398	0.119413	17.9704	1.66688	21.5804	2.10936	14.2394	1.41578	20.9127	2.04393	3.80728	0.414675	9.22606	0.838346	1.31257	0.830985
PICK1	117029345	Unigene0035637	2156	1455	8.15043	0.773297	7.82	0.717171	6.96889	0.800321	7.65577	0.983251	14.595	1.28051	18.6453	1.8688	11.0483	1.13916	19.6637	2.04965	6.36827	0.704698	8.85957	0.821108	8.28149	1.03522
MFNG	117029352	Unigene0005821	2075	2013	13.7988	0.895507	50.6147	3.11474	18.0825	1.48149	28.2408	2.39052	13.4854	0.844421	7.07421	0.485317	13.1835	0.949598	9.63574	0.694168	40.2069	3.04562	17.0024	1.04726	20.0605	1.01871
SOAT2	117029355	Unigene0068115	2302	426	0.987865	0.0993996	0.419849	0.0425998	1.74764	0.0780997	1.16645	0.0638998	0.0458704	0	0.166709	0	0.363781	0	0.281477	0.0212999	0.341907	0.0567998	0.18137	0	0.42052	0
LPAR5	117029393	Unigene0024669	4641	1620	0.757264	0.0933515	2.56843	0.304326	1.23836	0.181102	1.24223	0.231512	0.728075	0.0933515	0.33076	0.0578779	0.501224	0.061612	0.299178	0.0448087	1.63937	0.246448	0.787167	0.0821493	0.62575	0.0541439
KCNC2	117029401	Unigene0051459	6138	4897	0.0842022	0.00617641	0.804798	0.06547	0.414664	0.0401467	0.643331	0.0728817	1.47948	0.113646	2.32897	0.190234	1.04598	0.0957344	2.1113	0.19641	0.484421	0.0512642	2.48277	0.176028	0.280377	0.123528
RFX4	117029424	Unigene0032628	3950	3721	0.235519	0.0146312	0.734045	0.0447064	0.291	0.0251981	0.139956	0.0113798	3.76929	0.24304	5.53787	0.395042	2.96809	0.22597	3.84323	0.293436	1.9483	0.161756	2.58964	0.183703	0.408454	0.172323
MYH9	117029442	Unigene0051421	7614	8455	95.7505	5.72937	296.692	16.7824	124.805	9.21793	210.985	16.1732	82.3918	4.64331	59.3489	3.76115	81.1444	5.31333	84.6634	5.4972	182.841	12.377	94.2887	5.40455	129.752	5.80127
PTPRO	117029455	Unigene0021519	5757	446	0.754107	0	0.820753	0.00678159	0.898474	0	0.535007	0	0.678645	0.00678159	0.816591	0.0745975	0.905097	0.0135632	0.916491	0.0271264	1.94439	0.0406895	3.64427	0.230574	1.121	0.0271264
CSDC2	117029470	Unigene0042696	2654	2527	1.24632	0.0837836	3.68211	0.32915	1.82521	0.250154	2.52935	0.368648	7.55945	0.831852	12.6162	1.31301	6.31066	0.7744	10.9516	1.24598	5.89824	0.606833	6.56789	0.529034	1.70215	0.754053
IL2RB	117029472	Unigene0040036	4146	3864	2.09426	0.139331	4.63639	0.309973	2.29715	0.204301	3.37159	0.30058	0.534844	0.0344415	0.277688	0.0234828	1.03236	0.0798416	0.468856	0.0344415	6.39122	0.523667	1.08255	0.0696657	0.95989	0.0814072
ASB9	117029503	Unigene0064983	1645	1193	2.70198	0.23071	1.56676	0.111552	2.64528	0.250993	2.54449	0.258599	2.82439	0.218034	2.33292	0.22564	1.69691	0.167328	2.47592	0.205358	0.797436	0.0735231	0.444163	0.0557762	0.980786	0.0988759
CASP1	117029604	Unigene0068244	1378	1213	6.97612	1.31406	44.5762	0.501189	18.4107	0.678226	21.6064	0.787939	9.272	0.17953	3.96854	0.259322	8.23785	0.416411	3.09	0.0997391	20.3717	0.374022	5.37799	0.169557	5.30773	0.134648
BDNF	117029758	Unigene0028185	3841	1401	0.941898	0.0841963	0.978543	0.0669252	0.577139	0.0841963	0.822445	0.112262	2.33675	0.164075	1.32384	0.114421	1.09011	0.0949907	2.69913	0.231	1.09287	0.101467	1.33156	0.123056	0.868093	0.168393
NELL1	117029795	Unigene0006110	3276	2774	0.0631054	0.00654201	0.426143	0.03271	0.0751863	0.0109033	0.168751	0.013084	2.19181	0.16246	2.22574	0.180996	2.32902	0.203893	1.04546	0.0806848	0.160169	0.0152647	1.33818	0.105762	0.426824	0.0490651
CXCR5	117029798	Unigene0003224	2621	2751	1.41976	0.0846577	4.05625	0.247376	1.66024	0.130835	2.41054	0.194603	1.04748	0.0604698	0.109814	0.00879561	1.02952	0.0659671	0.56507	0.0373813	4.83806	0.346327	1.19472	0.0714643	1.84669	0.0912544
RAG1	117029802	Unigene0039913	6611	3652	0.734871	0.0579741	0	0	0.0124192	0.0016564	0.0716763	0.00993841	1.80488	0.0621151	1.13196	0.0712253	1.05559	0.0869611	0.994124	0.0960713	2.06361	0.173922	7.24696	0.459651	5.95474	0.213676
CD3D	117029810	Unigene0039177	3542	2469	1.37161	0.132303	9.15618	0.746041	3.31473	0.341782	3.18844	0.363833	0.655861	0.046551	0.379214	0.0367508	1.1296	0.122503	0.339738	0.0269506	7.25888	0.776667	1.29663	0.106577	1.82201	0.158028
CD6	117029834	Unigene0006355	3050	658	0.271125	0.0183866	3.02799	0.202252	1.21136	0.0873362	1.70897	0.142496	0.242346	0.00919328	0.0629122	0	0.274565	0.00919328	0.0910481	0	3.81349	0.340151	0.171112	0.00919328	0.352654	0.0183866
RCOR2	117029843	Unigene0026132	2974	2469	0.834162	0.0588012	0.324981	0.0245005	0.607356	0.0600263	0.50455	0.0539011	2.37887	0.177629	1.90334	0.175179	1.68949	0.144553	3.33037	0.294006	1.82315	0.166604	2.66737	0.204579	1.736	0.138428
CD3G	117029892	Unigene0004740	1157	840	4.19899	0.568911	17.4494	1.5195	9.01222	1.019	6.89413	0.918179	3.3768	0.352869	0.912146	0.158431	5.06653	0.493296	0.800048	0.10082	17.9137	1.40787	9.11168	0.576112	4.18339	0.291657
CD5	117029905	Unigene0000509	2391	2227	0.864631	0.0733398	4.44643	0.320522	1.09883	0.124949	1.81666	0.184708	0.706607	0.0488932	0.0802519	0.019014	0.544818	0.0488932	0.309713	0.0325955	6.94936	0.641045	0.480202	0.0312373	1.03466	0.0923539
CLCF1	117029942	Unigene0062879	2884	1560	2.18633	0.236538	1.63838	0.160924	2.13514	0.253988	1.72519	0.232661	0.622431	0.0775536	0.3992	0.0504098	0.742054	0.0659205	0.353059	0.0368379	0.788404	0.0950031	0.65146	0.0504098	0.596724	0.0523487
TUB	117029946	Unigene0052593	6065	11124	3.76653	0.205283	6.3034	0.403224	4.00703	0.333075	4.08875	0.305885	11.9261	0.669956	17.638	0.92853	15.9553	0.83826	21.0009	1.11777	9.15616	0.547602	16.1429	0.753428	8.40614	0.66343
NCAM1	117029956	Unigene0004236	8670	4664	4.76893	0.368346	9.17815	0.749662	5.52091	0.64266	5.00997	0.630987	25.3327	1.97856	37.9892	3.56868	29.7279	2.93315	36.375	3.70032	9.96571	1.04473	26.0043	2.03498	11.4507	2.08946
KCNC1	117029973	Unigene0051457	4396	7846	3.05679	0.180026	15.8297	0.59289	7.71354	0.476471	9.59345	0.672302	35.7663	0.607925	33.2608	0.920946	28.6804	0.790649	74.2041	2.0809	17.566	0.637222	25.311	0.662665	12.7721	0.831126
FLRT1	117030001	Unigene0007876	5779	3029	0.465051	0.0419388	0.650386	0.0519243	0.383595	0.0429374	0.396311	0.0319534	0.602974	0.0509257	1.32813	0.0828791	0.917752	0.0738922	1.93813	0.159767	0.817169	0.0698981	1.58943	0.0948617	0.409467	0.0738922
CADM1	117030029	Unigene0046869	4157	1490	9.72248	0.791671	8.91241	0.694235	10.6456	1.0109	8.11221	1.0921	27.1795	1.21593	35.1038	2.5638	23.4129	2.19029	27.5893	2.73634	12.2227	1.33772	26.3143	2.35674	20.2078	1.59958
KMT2A	117030043	Unigene0049240	16695	14186	10.767	0.663934	10.3882	0.619373	9.19145	0.696982	8.51959	0.672676	3.50397	0.124941	4.65483	0.271629	4.43082	0.268217	6.93618	0.463731	11.1469	0.808277	10.8286	0.6763	8.65888	0.536222
SYT7	117030069	Unigene0038919	7286	3328	1.745	0.0936096	5.42394	0.359897	6.18649	0.491678	6.341	0.558022	8.53618	0.364441	12.7465	0.918828	10.0505	0.757056	17.0496	1.266	5.90536	0.518942	7.70732	0.593467	7.33696	0.633455
SOX6	117030094	Unigene0032002	9176	2914	4.15674	0.285437	1.17031	0.0695427	1.67321	0.132858	1.86766	0.188907	2.89991	0.0954915	1.32787	0.0747325	3.74176	0.296854	1.86624	0.143237	10.8267	0.837626	8.17873	0.534545	3.68066	0.289588
AMPD3	117030104	Unigene0049899	6352	2856	5.19111	0.272171	25.1226	1.42334	10.8058	0.756147	12.7315	1.09292	5.35282	0.142969	4.48591	0.190625	6.3135	0.366424	4.80898	0.254167	21.0507	1.60125	15.0192	0.875818	6.97647	0.402431
PAX6	117030122	Unigene0029621	5974	1771	0.519082	0.064898	1.99533	0.329614	0.0687173	0.00683137	0.0132198	0.00512353	12.4966	1.96231	7.53204	1.21086	6.01209	1.18866	9.4208	1.79665	3.76217	0.758282	5.11933	0.722417	0.162042	0.657519
KCND1	117030131	Unigene0041743	4067	3381	1.24538	0.0840909	2.218	0.16192	1.09014	0.101983	1.47581	0.151185	2.36268	0.169076	1.9108	0.142239	2.19634	0.173549	8.96751	0.715667	2.79537	0.221857	3.15676	0.22633	1.21656	0.152079
ATL3	117030137	Unigene0047002	2626	3493	46.9991	0.10564	20.0381	0.0303065	25.6378	0.238988	20.9318	0.254575	8.32364	0.135946	14.3218	0.172314	21.933	0.122958	9.55266	0.121226	19.2488	0.0251111	14.8658	0.0614789	14.5816	0.0614789
ARL2	117030160	Unigene0024264	1171	894	20.0378	1.49876	37.0493	2.80468	29.4479	2.88249	45.7935	4.83799	47.8823	3.95836	47.1103	4.15796	44.5768	4.09707	59.5234	5.47065	23.9728	2.22277	19.9665	1.59349	29.2092	2.55432
SYT12	117030174	Unigene0039400	4146	2673	2.59289	0.19915	8.80655	0.652895	1.9407	0.178782	1.88581	0.190098	35.5799	2.33549	35.9143	2.97141	25.2031	2.16123	62.8044	5.4472	11.2216	1.01385	15.1306	1.26392	4.17682	1.24469
ARAP1	117030178	Unigene0006520	5618	5534	13.1186	0.725814	35.3627	1.81508	17.9464	1.20022	23.2512	1.67899	11.8224	0.539442	8.21426	0.440517	11.0802	0.626889	10.7757	0.606667	25.1398	1.53361	13.6372	0.688649	14.3209	0.567862
FGF3	117030196	Unigene0066021	1290	533	0	0	0	0	0.127292	0.0113493	0.183663	0.0113493	0.982266	0.107818	0.520611	0.0510719	0.432777	0.0453972	1.79391	0.187264	0	0	0.24274	0.0226986	0.250138	0.0226986
PTPRJ	117030248	Unigene0003272	7795	5352	9.68026	0.72337	21.7394	1.64736	11.1227	1.00255	14.2449	1.32919	6.28549	0.237921	6.63403	0.475276	7.44855	0.566263	7.57625	0.622211	14.8091	1.33145	14.1671	1.05454	13.7295	0.761234
APBB1	117030270	Unigene0002345	3512	2880	14.157	1.03655	27.1528	1.98174	20.0583	1.86621	23.1619	2.27369	87.8844	6.59844	85.2871	7.02062	66.4206	5.59234	122.033	10.312	33.0934	3.00569	46.9287	3.52869	28.1456	3.8406
FNBP4	117030275	Unigene0005095	4245	4458	25.0564	1.56114	19.5297	1.15474	18.7416	1.34878	15.6834	1.26737	8.45744	0.570588	6.50908	0.474246	7.58406	0.554304	7.17411	0.493243	16.8312	1.24362	12.909	0.791088	12.2382	0.704923
CHST1	117030314	Unigene0043862	2918	2114	8.32459	0.575158	2.02411	0.143074	3.32015	0.311902	2.78768	0.27041	12.2674	0.846999	12.2968	1.01869	8.2907	0.706787	12.562	1.06018	5.24473	0.456407	10.9458	0.759724	7.88819	0.526513
RIN1	117030344	Unigene0044558	3099	3036	5.47019	0.345696	2.91081	0.18829	4.58338	0.358647	4.45972	0.390527	0.579248	0.0428384	0.433422	0.0388534	1.14095	0.0846805	0.448043	0.0398497	2.0318	0.145451	2.18928	0.133496	1.42302	0.0607707
ATM	117030407	Unigene0051343	12804	12630	3.43909	0.230855	5.22515	0.326167	3.92434	0.328562	2.01694	0.175297	2.4081	0.163802	2.36031	0.175776	2.34725	0.175776	1.8435	0.134825	7.21938	0.548641	6.48085	0.414055	4.51105	0.305093
MMP13	117030437	Unigene0033254	2690	1443	2.22872	0.199124	1.15772	0.11109	0.18313	0.0293446	0.117435	0.0188644	2.98331	0.262005	2.9246	0.324887	2.10999	0.255717	2.85611	0.326983	6.85963	0.830033	20.0608	1.91159	5.99774	0.333271
CD3E	117030447	Unigene0027491	1395	1183	3.5567	0.265898	21.3237	1.48034	7.94549	0.700539	8.60519	0.815591	2.6493	0.242888	1.71938	0.135506	5.33604	0.480662	1.99066	0.184083	12.2872	1.48545	3.29222	0.255671	6.63091	0.393734
ELF5	117030452	Unigene0038274	2515	1663	4.521	0.309188	0.170796	0.0200063	1.14259	0.105488	0.785043	0.0782065	0.671768	0.0527439	1.41146	0.123675	1.62786	0.134588	0.404859	0.0327376	6.57195	0.571089	23.4903	1.87332	0.898112	0.0563814
GRIA4	117030472	Unigene0041435	6729	3520	0.983127	0.0584296	3.87804	0.239733	1.63499	0.138341	0.798086	0.0756147	17.7166	0.815436	19.8469	1.40059	11.6153	0.983851	11.3076	1.07235	4.2368	0.372918	9.46215	0.65991	1.61443	0.456266
THRSP	117030498	Unigene0028257	685	960	1.9617	0.110271	0.627084	0.0315061	2.99648	0.198489	1.95997	0.122874	0.462454	0.0189037	0.7003	0.0441086	1.76586	0.135476	0.540529	0.0252049	8.04305	0.453688	3.80943	0.201639	0.942127	0.192187
LUZP2	117030522	Unigene0027552	1878	1728	0.495367	0.0315061	1.65828	0.112022	0.480904	0.0490095	0.462582	0.0437585	3.42982	0.213542	5.97716	0.46384	3.46821	0.280055	5.56971	0.500598	1.2573	0.0962688	5.39122	0.339566	0.744555	0.140027
MAML2	117030551	Unigene0026433	7087	3116	8.56162	0.503775	6.36419	0.370794	6.89312	0.397002	6.41876	0.5261	2.62233	0.0611518	3.41148	0.138805	3.01973	0.153365	3.1739	0.20481	4.70146	0.297994	4.43317	0.249461	6.26811	0.228106
GPR83	117030557	Unigene0045558	2132	2283	0.387867	0.0291463	4.93622	0.306036	1.9255	0.141757	1.48171	0.11526	25.3583	1.44937	30.2404	1.7978	15.9297	1.05589	40.1175	2.5609	5.6606	0.393475	14.8343	0.821395	2.77475	0.447793
PDE3B	117030559	Unigene0049276	6031	5840	6.41007	0.410184	10.185	0.623045	7.77335	0.627188	5.97127	0.50289	6.33807	0.38895	4.69286	0.324211	6.00155	0.428829	4.098	0.296244	16.1825	1.22848	12.011	0.756665	8.66754	0.609579
PPME1	117030576	Unigene0023330	2569	2460	17.9855	1.21598	25.3317	1.66844	22.8829	1.98074	27.2986	2.41721	39.9521	2.70369	46.4581	3.44508	45.926	3.52623	62.2989	4.78033	30.3989	2.43688	38.1922	2.57213	32.0711	2.80082
MYOD1	117030600	Unigene0062703	1798	1501	0.632387	0.0443311	2.20988	0.163219	0.273983	0.0241806	5.1391	0.505777	0.117457	0.0080602	0	0	0.207001	0.0241806	0.154448	0.0120903	0.583663	0.0523913	0.23221	0.0322408	0	0.0120903
BRSK2	117030616	Unigene0042117	3236	4062	1.05411	0.0618023	8.29636	0.460911	4.21173	0.323159	5.83285	0.419958	9.88716	0.664188	18.4411	1.25838	13.1692	0.878635	31.1222	2.05064	9.08032	0.616534	14.0633	0.816833	7.44541	0.937459
SCN2B	117030632	Unigene0022976	4679	1078	3.9544	0.2441	15.1248	0.937118	6.35209	0.530285	6.98777	0.549925	42.8106	1.65539	46.6685	3.43423	44.8034	3.4202	76.5214	6.37745	18.8586	1.55158	26.9702	1.77603	7.494	1.73395
ANO5	117030641	Unigene0043256	5541	5863	4.53313	0.250716	8.39181	0.501433	5.26019	0.397226	7.99587	0.629886	16.7318	1.00648	21.8512	1.45168	10.4449	0.687149	17.3905	1.15195	7.81246	0.528258	24.9973	1.47644	16.5969	0.76453
MMP27	117030675	Unigene0008509	1574	539	1.11641	0.0392804	1.5692	0.173956	0.417298	0.0617263	0.602099	0.0785608	0.134172	0.011223	0.0609537	0	0.11823	0	0	0	0.166681	0.0448919	0.0663141	0	0.0683352	0.00561148
KLC2	117030695	Unigene0003348	3186	3361	12.5234	0.726225	25.3471	1.49205	23.5023	1.79262	30.9109	2.43335	43.2847	2.75552	66.3096	4.26826	49.7361	3.29726	99.6547	6.52253	27.0646	1.9015	31.0907	1.82051	41.221	3.08398
FAT3	117030769	Unigene0027734	18908	1900	0.431879	0.0366134	0.198783	0.0159189	0.330012	0.0366134	0.254786	0.0525323	0.675736	0.0875539	0.837227	0.0923296	0.570841	0.0780026	0.871413	0.116208	0.268258	0.028654	1.12063	0.0923296	1.02394	0.085962
TIAM1	117030926	Unigene0049315	7567	10173	20.9137	1.30313	24.8212	1.39738	10.2751	0.784615	9.67492	0.773317	29.6114	1.38281	37.4154	2.15762	31.8355	1.86625	56.6012	3.11438	26.0149	1.55764	34.2364	1.68726	7.94579	1.04387
MS4A7	117030940	Unigene0037120	1347	2735	29.5443	0.957694	155.222	5.49071	60.0385	2.78019	82.8449	3.24577	42.2531	1.19767	16.097	0.538565	27.3546	1.00967	9.34589	0.348353	90.4387	3.0644	23.4793	0.713294	40.0054	0.956589
SYT9	117030963	Unigene0001804	9957	5231	0.404871	0.0468346	2.78258	0.296619	0.0659664	0.0127205	0.182428	0.0265974	6.96746	0.739524	5.07793	0.574736	5.24249	0.649902	12.5131	1.56578	3.03891	0.366582	4.92697	0.519806	0.172838	0.378146
PAAF1	117030988	Unigene0006029	3720	2617	1.94507	0.160649	3.17545	0.227682	2.60436	0.266978	2.37775	0.262355	3.09401	0.2716	3.55911	0.337478	3.62684	0.354814	2.53809	0.24733	1.78666	0.206879	1.43099	0.120198	1.15655	0.122509
BTLA	117030999	Unigene0039547	4278	2931	0.942332	0.074299	2.81147	0.199163	2.01516	0.188843	1.12611	0.0866822	0.567707	0.0433411	0.650372	0.0588201	0.652505	0.0546923	0.54094	0.029926	4.70173	0.44373	1.78112	0.136215	2.0114	0.121768
OLIG2	117031037	Unigene0032581	5522	1472	0.280786	0.032876	0.816787	0.106847	1.38276	0.110956	0.972532	0.104792	3.32729	0.602041	4.79532	0.811626	2.34219	0.404785	3.82198	0.569165	1.72624	0.289719	1.90913	0.279446	1.22714	0.297938
SYT13	117031039	Unigene0006744	4836	4764	0.705355	0.0539652	3.37531	0.236812	1.52798	0.133961	1.33912	0.125072	15.5028	1.14533	20.3151	1.70086	15.3924	1.39484	23.2562	2.02846	4.77406	0.403152	11.2019	0.838682	1.69035	0.648852
RAG2	117031086	Unigene0036113	2866	2685	0.540997	0.0360472	0.262288	0.0157707	0.0286474	0.00225295	0.13778	0.00901181	3.68435	0.244445	2.6111	0.183616	1.5259	0.121659	0.74285	0.0563238	1.22055	0.0889916	4.62528	0.295137	2.13918	0.0912446
ABCG4	117031091	Unigene0034208	3960	3699	0.809183	0.0556021	2.983	0.188884	2.28065	0.19706	2.83194	0.252662	3.8131	0.271469	7.1229	0.508595	5.66272	0.448087	9.09293	0.735092	3.22425	0.251027	3.92737	0.275557	3.72113	0.367137
CNIH2	117031097	Unigene0006625	1390	1093	1.18983	0.102388	3.39933	0.243517	1.41761	0.154965	1.0227	0.113457	17.1685	1.4362	17.5317	1.66864	15.6641	1.40299	23.0415	2.07819	7.10942	0.672438	18.4727	1.42513	0.309524	0.55068
LRFN4	117031200	Unigene0028584	5663	2604	3.66885	0.342647	1.83942	0.163774	1.94276	0.231142	1.70139	0.216042	3.20715	0.293864	2.5582	0.308963	2.31673	0.254372	5.19793	0.609796	1.21998	0.134736	1.71414	0.19165	1.25356	0.160289
MMP1	117031217	Unigene0036417	1865	1833	1.77358	0.108905	5.18227	0.336616	2.90554	0.237611	2.32903	0.202959	3.00078	0.178208	0.462987	0.0462021	1.64641	0.112205	1.68752	0.118805	34.6526	2.60712	9.85018	0.615478	8.24719	0.542875
YPEL4	117031222	Unigene0033586	1716	2017	6.56583	0.382385	5.56966	0.334399	4.25828	0.313406	5.4307	0.367389	25.4754	1.50405	15.2634	0.950714	20.9302	1.35859	16.021	0.994201	31.0363	1.9869	19.7078	1.05868	6.76948	0.922222
DLG2	117031230	Unigene0048878	11916	4272	1.96914	0.140185	3.67693	0.278245	3.56912	0.342674	3.20779	0.306565	8.43614	0.397898	15.8131	1.28503	12.2361	1.04218	14.3478	1.26733	5.13734	0.455246	11.4136	0.8758	6.8511	0.683223
THY1	117031261	Unigene0036858	2073	2291	35.4029	2.08856	132.357	7.44596	79.4894	5.88679	99.9668	7.53177	186.584	10.8468	247.142	15.7052	226.76	15.0173	416.925	27.389	124.787	8.04665	178.949	9.96491	109.998	10.2355
MMP8	117031318	Unigene0046378	2387	4436	73.9632	2.50163	278.255	9.22036	45.7812	1.97321	108.388	4.87234	18.1371	0.654555	14.0676	0.542735	23.8562	0.914331	8.22116	0.323868	55.0652	2.37344	22.9134	0.798421	73.674	1.73116
SYT8	117031332	Unigene0041930	2595	1785	8.92259	0.79639	1.24148	0.133861	3.89161	0.421917	3.3477	0.403279	1.58696	0.160973	1.07217	0.0915002	1.07569	0.111834	0.49939	0.0542223	1.41541	0.169445	1.00557	0.0915002	2.56982	0.140639
PTGDS	117031469	Unigene0038078	836	1241	34.9913	2.62976	109.829	7.76986	265.854	23.9067	385.241	36.5875	386.755	25.8102	591.599	44.6864	419.38	33.4508	593.04	50.0824	53.0362	6.81203	121.109	13.2439	308.011	22.9294
TMC1	117031609	Unigene0006551	4060	3269	1.19661	0.0952991	1.21671	0.0823458	1.69869	0.145262	1.53671	0.143411	1.79457	0.112879	4.96247	0.378421	2.88767	0.252589	3.62511	0.346037	1.077	0.106402	3.21362	0.251664	4.66268	0.307178
MTAP	117031620	Unigene0046166	1716	2791	2.59019	0.29043	3.1916	0.225408	2.8229	0.285011	1.51876	0.141964	0.861486	0.067189	2.23639	0.154968	1.68092	0.124625	1.1328	0.0769423	5.40206	0.292597	5.961	0.28176	4.07423	0.189646
CNTRL	117031636	Unigene0049986	7874	8681	7.62713	0.444926	11.6471	0.683242	9.60341	0.735852	7.33184	0.595441	4.03653	0.251556	3.52133	0.225424	4.34866	0.29232	2.33941	0.159574	11.6062	0.78254	7.50294	0.424021	5.05423	0.309392
RASEF	117031675	Unigene0060564	3493	800	0.59185	0.0415881	0.184463	0.0113422	0.470103	0.0378074	0.452192	0.0378074	0.0906902	0.00378074	0.412	0.0151229	0.29302	0.0226844	0.238503	0.00378074	1.1016	0.109641	1.73317	0.120984	0.615858	0.0491496
FOXE1	117031693	Unigene0004284	4247	3004	1.75239	0.167138	0.303428	0.0291988	1.37258	0.168145	1.63641	0.226542	0.696167	0.048329	0.112952	0.0120822	0.481996	0.0523564	0.348728	0.034233	0.555971	0.0644387	0.417808	0.0261782	1.54489	0.0735003
RXRA	117031706	Unigene0037604	2313	2417	77.8489	4.75525	23.5854	1.43659	43.3412	3.36246	37.5926	3.12095	6.84783	0.409202	16.2598	1.14001	20.7576	1.45035	13.4466	0.958558	18.1483	1.32897	13.8088	0.879721	23.0651	0.983586
TRPM3	117031714	Unigene0002956	7133	9002	1.65201	0.102813	3.02608	0.189835	2.1064	0.171691	2.55759	0.184459	2.99031	0.295672	8.4468	0.644766	6.74406	0.479123	11.1343	0.762699	4.54854	0.343719	8.10677	0.535905	3.64915	0.492899
GKAP1	117031718	Unigene0019337	1980	1774	2.71468	0.18584	4.39315	0.279613	3.98077	0.36486	2.43308	0.214824	13.0659	0.888281	7.70436	0.620603	6.62609	0.525126	4.48803	0.346106	5.2118	0.451813	7.38029	0.562635	4.99772	0.446698
PTPRD	117031727	Unigene0050975	7824	9586	4.0295	0.229384	3.08823	0.165333	3.77777	0.283969	3.40167	0.238219	6.41065	0.480539	12.7897	0.888509	8.46748	0.545852	9.79605	0.639247	4.62745	0.304478	9.11176	0.528814	8.55087	0.533547
GPR21	117031737	Unigene0046770	2634	1112	1.452	0.114238	1.01925	0.0951984	1.02863	0.108798	1.13935	0.165917	0.400887	0.0217596	0.655634	0.062559	0.211953	0.00543991	0.386569	0.0489592	0.365214	0.0326395	0.396273	0.0407993	0.980041	0.059839
DNAI1	117031770	Unigene0037575	4210	2447	6.85018	0.655101	1.9641	0.159449	5.01201	0.590827	6.22798	0.745332	2.13194	0.187878	0.911555	0.100119	1.76812	0.195294	2.0448	0.18417	1.41253	0.135964	1.43799	0.122368	2.65705	0.179226
ENHO	117031771	Unigene0017847	749	980	43.1959	2.06783	55.3428	2.68818	46.697	2.89496	78.8698	5.01218	180.454	8.4565	158.963	8.38861	130.813	7.22506	218.129	11.6107	62.8161	3.48136	92.2543	4.35788	73.5254	4.76527
OLIG1	117031801	Unigene0043036	1163	1490	0.711034	0.0852569	2.21609	0.188783	0.282385	0.0893167	1.35813	0.188783	6.53718	1.33366	15.014	1.69296	7.68059	1.06165	12.2572	1.5468	7.9707	1.06368	6.28245	0.842419	3.51441	0.673935
CCL21	117031821	Unigene0064199	857	743	109.277	7.73855	28.3194	1.9499	77.8881	7.05466	87.822	8.06421	37.4568	2.71521	30.0026	2.32034	27.9033	2.2715	33.4835	2.70707	31.1236	2.65415	14.1282	0.99327	44.806	1.77893
DOCK8	117031823	Unigene0044870	7919	7616	14.9457	0.982515	53.3075	3.3427	23.6596	1.97258	38.1962	3.32482	14.3209	0.918973	8.45649	0.605236	14.2291	1.05162	10.8591	0.812144	45.5648	3.52697	21.9196	1.44994	20.8083	1.05877
OMD	117031845	Unigene0032905	4804	4747	17.6653	1.12267	5.72259	0.34534	15.7747	1.25648	3.69888	0.302013	65.5234	4.0485	59.8134	4.06125	37.3816	2.5875	15.1257	1.05896	20.0062	1.4763	46.9963	2.87932	67.012	2.41674
ASTN2	117031901	Unigene0034414	4757	3942	1.39068	0.0966764	4.0183	0.275451	2.24373	0.209465	3.18757	0.293098	10.7658	0.748858	11.6573	0.934538	10.8363	0.826353	17.9021	1.4302	5.86446	0.507167	10.2908	0.738884	4.47694	0.563945
GRIN1	117031907	Unigene0003871	3876	2925	4.29361	0.0258512	14.9889	0.112711	7.98581	0.0372257	10.2285	0.042396	49.909	0.259546	62.8964	0.300908	46.4276	0.302976	87.2638	0.756923	17.0347	0.193367	34.5504	0.398108	11.7106	0.200605
PSIP1	117031923	Unigene0045707	3924	4895	10.5632	0.575877	20.7715	1.13569	16.5295	1.2327	5.57496	0.458477	47.6032	2.61493	34.132	2.10578	25.0402	1.55338	21.9147	1.40015	30.6439	1.96119	37.0804	2.03411	18.5296	1.58181
PCP4	117031951	Unigene0028049	592	445	17.4606	1.73999	95.4157	8.22416	20.9419	3.2081	53.3617	6.09676	473.566	40.4887	497.857	44.8999	347.198	32.618	361.35	38.7691	139.008	13.4169	158.683	12.6829	107.56	19.303
VLDLR	117031964	Unigene0047209	3714	5256	6.15079	0.286001	8.29843	0.384979	7.71516	0.432166	7.5488	0.437921	15.7225	0.728525	12.632	0.66465	16.2344	0.836711	17.8452	0.952377	13.7277	0.703781	15.1762	0.664075	6.74781	0.502947
PTGR1	117032008	Unigene0031038	1343	3412	24.6294	1.02208	60.1309	2.09736	28.672	1.45645	34.9302	1.62842	26.4967	0.944076	7.57242	0.297849	13.5795	0.530101	11.0968	0.433477	17.5816	0.831496	6.45079	0.281893	11.6129	0.326216
KCNT1	117032039	Unigene0048323	5091	4716	1.03549	0.0692654	7.0242	0.449584	1.96752	0.15713	2.18729	0.198176	12.2373	0.894678	10.5345	0.827337	7.80419	0.634933	16.764	1.31604	6.97419	0.548351	8.54955	0.565026	2.64092	0.57657
LPP	117032041	Unigene0008831	17725	5038	8.40346	0.327194	2.81723	0.126075	4.73861	0.180107	2.81148	0.130877	1.71571	0.0420249	2.15969	0.0588348	1.81107	0.0774458	1.63459	0.0990586	2.72841	0.143485	3.38015	0.158494	4.41768	0.144085
OSTN	117032098	Unigene0010193	3433	1443	2.58943	0.337463	0.782028	0.0733615	2.20027	0.31231	2.69155	0.515626	0.76896	0.0691694	0.139734	0.0125763	0.162622	0.0377288	0.431416	0.0524011	0.356636	0.050305	0.486471	0.0524011	1.09659	0.0565931
GCNT1	117032105	Unigene0049523	3190	3543	4.14762	0.329521	6.16051	0.500257	5.61083	0.593308	3.34221	0.361107	2.87982	0.322691	3.87975	0.387571	3.76272	0.365375	3.10486	0.264641	12.3365	1.09527	10.0452	0.757214	10.4525	0.589893
BARX1	117032120	Unigene0024527	2709	1894	18.3152	0.662727	1.94242	0.0862343	6.51615	0.226764	5.71397	0.193229	3.00137	0.022357	1.20413	0.00319386	2.16389	0.0287448	2.11852	0.0143724	2.22746	0.0622803	1.19444	0.0159693	3.21607	0.070265
NCS1	117032122	Unigene0005277	5067	5018	4.42679	0.602748	5.95541	0.792614	7.22679	1.18561	7.66841	1.34654	9.06517	1.25552	16.0186	2.3025	8.19006	1.46407	21.5566	3.30065	6.07522	1.07651	12.4422	1.95049	6.32578	1.79076
ZIC4	117032137	Unigene0048371	10058	4284	0.719394	0.0882525	5.6801	0.595175	0.465291	0.0621298	0.549639	0.071308	16.7661	1.86813	13.6023	1.44099	11.018	1.17411	18.0658	1.88296	6.59065	0.798509	7.97003	0.77168	0.59886	0.871229
SPAG8	117032146	Unigene0036353	1639	2099	20.749	0.927983	5.17612	0.203176	14.7776	0.90925	15.8529	0.955361	4.12324	0.219027	3.10243	0.175798	3.23593	0.243523	3.33214	0.22335	2.82792	0.154183	1.40105	0.0706074	5.57813	0.174357
CD72	117032155	Unigene0006453	2674	1520	3.98159	0.4318	2.04816	0.242763	2.0879	0.268631	2.18555	0.29052	5.21255	0.652675	3.94672	0.449709	5.11516	0.666604	3.94633	0.479557	4.74217	0.638745	8.78277	1.00289	5.71184	0.4318
NTRK2	117032168	Unigene0050645	15013	7311	15.0371	2.01226	11.6737	1.29696	12.9338	1.87284	10.7366	1.62131	17.9776	2.17484	34.1638	4.39685	19.6717	2.66053	30.5757	4.11718	11.1551	1.55056	25.6201	2.85745	11.7568	2.46361
ZIC1	117032177	Unigene0048373	1659	780	10.8413	0.096942	65.7663	0.593285	5.64183	0.0736759	7.28343	0.0814312	247.467	2.38865	187.429	2.07844	167.361	1.89231	284.95	3.1448	73.9574	0.794924	116.395	1.15167	9.72509	1.15555
AKNA	117032227	Unigene0050234	5565	5352	7.31832	0.490535	28.6561	1.78299	9.69307	0.826224	13.567	1.20769	6.33751	0.426675	3.20666	0.227748	4.44754	0.349252	5.9049	0.440238	21.592	1.66036	11.2162	0.735237	11.4034	0.575305
DCTN3	117032242	Unigene0035262	863	516	47.4313	1.11371	62.8401	1.52402	51.6595	1.59436	60.6728	1.96364	131.9	3.01873	87.0474	2.34464	91.6455	2.71979	139.546	3.90383	62.8277	1.82296	58.418	1.32472	61.5694	1.3892
LCN15	117032268	Unigene0010582	834	669	0	0	1.15886	0.076858	1.67357	0.158237	2.27267	0.226053	3.54511	0.253179	12.424	1.08958	5.35523	0.488275	6.6594	0.646512	1.36316	0.12659	0.876077	0.0859001	4.90079	0.271264
PAX5	117032275	Unigene0042819	9584	2485	2.44827	0.170399	2.9581	0.249513	0.651071	0.0803311	1.05476	0.105891	1.4323	0.043817	1.45153	0.0766797	1.62133	0.10224	1.53568	0.114411	4.77227	0.388267	7.22067	0.490507	4.19734	0.161879
SUSD1	117032294	Unigene0051538	7810	4937	2.34262	0.211972	8.42879	0.589357	3.15378	0.297129	3.31676	0.376772	1.81172	0.082706	0.945899	0.0655522	2.35894	0.208297	1.0667	0.0912829	7.59188	0.702082	4.03614	0.284264	1.91431	0.145808
TPRN	117032300	Unigene0030528	2606	1891	6.46537	0.140753	8.2416	0.20953	4.66282	0.163145	5.72768	0.185538	22.9745	0.794934	17.2665	0.468643	14.9961	0.38867	30.4408	0.900499	8.89287	0.271909	10.8143	0.278307	6.1498	0.230323
TRPM6	117032302	Unigene0000817	7838	6951	3.82448	0.256292	2.32916	0.156212	5.78223	0.50214	4.72562	0.440787	1.53581	0.0987745	3.99041	0.294583	4.11934	0.321126	4.15707	0.339837	1.40584	0.107912	1.43823	0.0926827	2.27799	0.110523
NSMF	117032355	Unigene0038062	2692	2950	8.40909	0.568008	9.25484	0.63055	10.4612	0.924807	13.8764	1.2652	21.4953	1.43335	22.7379	1.62097	17.9389	1.40259	38.8212	3.06355	15.7882	1.18933	39.5102	2.51502	15.9821	1.3544
FUT7	117032379	Unigene0026933	4781	1737	1.40532	0.221142	5.18859	0.776607	2.24964	0.459696	2.94031	0.604221	1.23682	0.200246	0.862888	0.125372	1.49856	0.266415	0.948696	0.153232	3.36566	0.675613	1.28808	0.198505	1.82228	0.215918
NPDC1	117032380	Unigene0042551	1285	1386	47.3797	2.67543	52.9001	2.91766	47.0258	3.45886	74.4887	5.55599	112.743	6.42889	94.8212	5.9968	102.171	6.64057	145.944	9.42511	50.5657	3.50468	72.8618	4.25756	72.8224	4.44087
IL33	117032381	Unigene0032574	2107	2659	7.45692	0.517559	5.81027	0.475471	11.6122	1.23873	10.3076	0.944118	2.30532	0.241148	4.14364	0.375372	2.73798	0.266173	1.66943	0.117162	4.5241	0.383335	3.3191	0.292335	3.42026	0.283235
HMCN2	117032395	Unigene0021550	15585	599	0.451006	0.0100988	0.413429	0.0050494	0.258137	0.0100988	0.603019	0.0353458	0.962097	0.0403952	0.960335	0.0807904	0.322396	0.0403952	3.07067	0.277717	0.656523	0.0100988	0.535789	0.0151482	0.572823	0.0100988
WHRN	117032434	Unigene0047370	4279	4122	1.81175	0.12474	1.70656	0.105663	1.09369	0.0961235	1.18121	0.103461	2.56642	0.185643	5.73988	0.435858	1.60914	0.129143	2.7906	0.215728	2.79994	0.218663	2.07342	0.135747	2.3377	0.307449
GLIS3	117032438	Unigene0037305	7810	1575	3.1632	0.220843	0.728754	0.0384075	2.36534	0.176674	2.04264	0.149789	0.743617	0.0192037	0.749348	0.0364871	0.905452	0.0403279	1.07855	0.061452	1.15334	0.0902576	1.33647	0.0729742	2.61669	0.0883372
GAS1	117032454	Unigene0064937	2518	1165	40.4764	2.6741	13.2209	0.872328	20.966	1.54734	20.575	1.84331	8.63871	0.405009	8.26816	0.45953	8.79477	0.63088	6.5068	0.490684	11.5654	0.950214	8.58075	0.540013	12.2596	0.521839
SUSD3	117032470	Unigene0035931	1713	1613	5.31013	0.217515	18.9324	0.806307	5.08054	0.283145	9.35901	0.468783	3.45198	0.123759	2.63236	0.0768804	4.07387	0.193139	2.918	0.129384	8.01517	0.410654	4.81371	0.202514	4.39531	0.153761
HEMGN	117032538	Unigene0004593	2612	1591	20.0639	2.1501	2.67237	0.271852	2.26319	0.302269	2.23743	0.300368	68.3609	7.28867	13.2966	1.58358	90.6604	11.3113	20.5544	2.53982	257.067	31.7078	154.729	15.9385	33.0667	7.93503
TTC16	117032541	Unigene0044578	2699	3266	13.749	0.805693	3.14326	0.17966	12.2592	0.851071	12.8163	0.921453	3.8732	0.229669	1.31524	0.0805693	2.65455	0.154656	2.43503	0.15836	1.9765	0.120391	2.20436	0.119465	6.05745	0.181512
CD8A	117032640	Unigene0044039	2210	2424	3.92887	0.305703	8.55217	0.681281	4.53241	0.486629	3.57354	0.400533	0.573359	0.0673795	0.694597	0.0598929	1.05257	0.114795	0.418849	0.0449196	5.85653	0.565239	0.4723	0.0436719	0.778712	0.114795
FNDC4	117032658	Unigene0064984	1667	2142	3.2864	0.142616	10.0495	0.461737	4.87597	0.289468	5.96934	0.40808	38.8295	1.87378	32.2298	1.7354	26.5131	1.51371	43.5341	2.39906	13.9021	0.773798	20.1619	0.988428	8.12988	0.936182
CLIP4	117032665	Unigene0027525	2377	2305	16.3508	1.04844	4.56298	0.299178	6.97724	0.56424	6.21303	0.520938	1.64365	0.106287	3.67297	0.253252	3.60132	0.253252	3.69951	0.261125	2.57537	0.204701	2.28341	0.153526	2.35301	0.143028
ACYP2	117032674	Unigene0029811	1253	702	2.30987	0.547184	3.94242	0.766919	3.866	1.24086	3.40356	0.973728	9.10144	1.80097	11.026	2.37831	7.27743	1.9173	5.02351	1.4132	5.09498	1.12453	5.41468	1.09868	5.40802	1.12884
QPCT	117032688	Unigene0002774	1655	1607	2.6232	0.176921	7.13758	0.431009	5.65546	0.453594	5.10595	0.415952	19.3322	1.23844	18.2607	1.22527	17.0352	1.26103	11.7455	0.8112	19.0757	1.40407	18.6052	1.1801	6.88901	0.720857
EGR4	117032707	Unigene0027349	2424	1222	0.042643	0	0.575926	0.0148507	0	0	0.0325806	0	2.65726	0.225235	0.672855	0.0396018	0.690944	0.0470272	2.48216	0.215335	0.360776	0.0470272	1.03345	0.0693032	0.0443728	0.0767285
TTC7A	117032780	Unigene0007221	3766	4740	27.0356	1.9596	16.2251	1.10902	14.7594	1.36936	15.2247	1.46316	2.77583	0.262897	7.4134	0.614489	8.82046	0.70829	5.21081	0.409021	16.9981	1.42934	13.5808	0.92971	12.5667	0.670004
MORN2	117032872	Unigene0031792	2055	688	4.5773	0.804506	1.88125	0.263772	4.71446	1.01992	3.84308	0.866052	7.70756	1.2705	4.2018	0.813298	4.6184	0.914411	3.87379	0.72977	2.25546	0.391262	2.28566	0.369281	2.82638	0.465998
AFF3	117032953	Unigene0045365	7638	4256	5.73808	0.355332	6.32687	0.362439	4.21374	0.283555	3.75334	0.359596	9.27642	0.230966	15.7138	0.904676	10.4035	0.74833	17.6212	1.34031	8.09488	0.569242	16.7541	0.935946	8.57604	0.660208
SFXN5	117032959	Unigene0045245	3910	4305	2.45859	0.176347	7.30568	0.439813	2.35181	0.208665	4.28204	0.375878	21.4428	1.46136	35.2602	2.55457	20.5846	1.53162	40.5063	2.92131	9.63987	0.746838	13.3743	0.869086	2.86092	0.67096
MYT1L	117033052	Unigene0045063	8194	7133	0.441522	0.0271378	2.37213	0.157738	0.881755	0.0780211	0.867437	0.0737808	2.55157	0.172155	4.98791	0.373144	3.41801	0.262897	5.98728	0.475759	3.21248	0.258233	5.79597	0.39901	0.918864	0.294275
MOB1A	117033078	Unigene0039148	3430	1227	29.4128	2.22839	59.7679	3.43871	36.2883	3.17249	27.2154	3.07389	21.1495	0.702533	19.2442	1.20786	18.311	1.61952	11.9553	0.89234	41.1	3.62113	37.7649	2.16676	29.8846	1.47409
CD8B	117033109	Unigene0020562	1230	1124	0.420189	0.0269092	6.72267	0.425165	1.06801	0.096873	1.34836	0.110328	0.515091	0.0430547	0	0	0.453889	0.0403637	0.0752566	0.00538183	4.05266	0.301383	0.424302	0.0269092	0.874468	0.0592001
REEP1	117033125	Unigene0034553	2048	3751	3.93681	0.261255	14.9441	0.899071	9.06024	0.692648	10.0647	0.716838	14.1788	1.16597	18.879	1.43771	20.8084	1.3732	33.9437	2.38435	13.0666	0.90391	23.0366	1.38933	7.8779	0.915198
REL	117033215	Unigene0007726	3576	5291	3.81555	0.207508	4.41444	0.281251	2.77811	0.202363	1.56802	0.115473	0.354341	0.0337272	0.724388	0.0737426	1.09284	0.0640246	0.621246	0.0468751	3.69275	0.236091	2.0432	0.140054	1.56406	0.0840322
RHOB	117033249	Unigene0031199	2399	2347	70.2324	4.56459	54.0298	3.35965	52.4312	4.2901	64.4575	5.50663	109.863	6.94998	155.01	10.8999	102.86	7.52603	122.276	8.96165	54.17	4.06071	77.1417	4.8713	76.4888	5.26307
IL1R1	117033297	Unigene0044993	4322	4552	29.5367	1.91296	9.04425	0.621928	13.1457	1.10964	6.72441	0.600665	5.52155	0.324917	6.06014	0.452492	7.23365	0.524253	5.44	0.400665	6.17143	0.485715	6.39988	0.427243	11.0496	0.513622
CDKL4	117033311	Unigene0001175	6014	4999	14.3689	1.02312	4.3748	0.275898	16.1367	1.4406	9.62569	0.906953	5.10937	0.338822	3.44584	0.245646	3.35737	0.280738	3.63244	0.283763	6.1074	0.529409	8.73002	0.591123	13.0381	0.647997
ALK	117033323	Unigene0029721	6173	1739	0.0502349	0	0.330532	0.0347854	0.119704	0.0104356	0.153524	0.0156534	0.632911	0.0782671	0.808187	0.0921813	0.633076	0.0626137	1.48453	0.144359	0.127502	0.0104356	0.473448	0.0626137	0.243939	0.0382639
PLEK	117033406	Unigene0033179	2805	2685	15.809	1.11634	102.679	6.965	26.9288	2.387	44.4852	4.12854	18.4836	1.25264	6.32767	0.506914	19.2729	1.58608	7.06205	0.545215	48.2935	4.09474	21.5827	1.5061	14.2262	0.952999
PHC3	117033408	Unigene0051352	9882	3233	4.21542	0.454671	6.03121	0.501448	4.53638	0.529514	3.30862	0.515481	1.39979	0.0813917	2.29125	0.198334	2.28804	0.299372	2.02329	0.237626	4.72571	0.595937	5.56642	0.424734	4.37552	0.307791
KCNF1	117033439	Unigene0027995	1990	2776	2.38938	0.102418	3.29179	0.151447	0.907676	0.0740894	1.07152	0.0729998	18.2534	0.84549	8.05134	0.404223	10.0996	0.540417	22.746	1.19088	6.67976	0.370447	15.9452	0.720192	3.243	0.368268
CREG2	117033472	Unigene0035182	2182	2389	0.284234	0.0151926	1.03352	0.0607703	0.188138	0.0151926	0.325746	0.0329173	0.774288	0.0607703	1.67084	0.158256	1.91894	0.137999	3.05441	0.21776	0.400789	0.0367154	2.00912	0.183577	0.24647	0.0468438
SMYD1	117033473	Unigene0033512	4199	1958	1.96936	0.273418	3.58045	0.454152	2.28771	0.330573	4.70203	0.869685	0.553241	0.0556104	0.205637	0.0216263	0.908534	0.14366	1.32268	0.208539	1.54119	0.222442	1.11861	0.11431	1.20393	0.100408
NTAQ1	117033575	Unigene0030495	1582	984	2.94026	0.239754	4.88745	0.341188	3.99618	0.393443	3.94377	0.384221	10.1455	0.703893	7.70198	0.58709	6.82267	0.617828	7.43099	0.691598	5.30683	0.550205	4.61851	0.375	3.67144	0.270492
PENK	117033581	Unigene0025785	1393	1224	13.9504	1.04032	5.78184	0.385487	4.95096	0.449735	3.85522	0.37066	33.8081	2.44389	27.825	2.14736	23.9131	1.83848	40.4684	3.23957	18.9595	1.59878	35.0675	2.45624	14.6707	1.63832
SYBU	117033635	Unigene0042274	3709	2938	8.61156	0.548709	12.421	0.735043	6.61875	0.514736	7.92095	0.608418	37.6083	2.33278	36.4726	2.33587	33.2652	2.26999	61.1946	3.90067	13.4868	0.875051	23.8362	1.3764	8.58388	1.33934
SNTB1	117033673	Unigene0035945	6711	3678	15.7722	1.72857	12.7534	1.24421	10.4847	1.35605	9.12023	1.30753	3.65038	0.296867	7.56264	0.810011	6.4749	0.76396	3.25518	0.388147	8.0272	0.939119	6.25244	0.604424	7.80532	0.597023
RIMS2	117033681	Unigene0043386	7297	7576	0.538294	0.0379271	2.6343	0.186043	0.74261	0.0654742	0.606087	0.0467103	4.73196	0.534174	6.94216	0.620408	5.8529	0.429974	11.011	0.836792	3.64334	0.305812	7.52405	0.565314	1.07604	0.405222
ARC	117033761	Unigene0028541	3240	1651	1.24423	0.0915987	1.39207	0.0934307	0.380108	0.0329755	0.511877	0.0366395	6.02926	0.28762	6.33685	0.450666	5.25544	0.404866	9.28513	0.679662	2.72613	0.227165	2.60946	0.181365	1.02912	0.309604
LY6H	117033763	Unigene0033632	2379	1100	1.17314	0.0714903	2.84382	0.181475	0.448653	0.0329955	0.73033	0.0522429	7.7675	0.456438	6.77516	0.558174	4.96721	0.3712	12.451	0.970618	3.45544	0.266714	11.8023	0.654411	0.994666	0.362951
AGO2	117033817	Unigene0047708	3206	4429	14.3798	0.767586	12.293	0.616664	6.6072	0.437743	7.61178	0.525837	8.43168	0.391988	5.50629	0.3196	12.3637	0.695198	8.1132	0.473937	26.9776	1.61029	19.8599	1.02982	12.212	0.646712
PLEC	117033827	Unigene0048212	16445	12435	31.8302	1.90475	35.6219	1.92932	25.5522	1.82813	43.8746	3.18123	6.52375	0.206747	8.73359	0.476005	10.2242	0.548002	21.9411	1.29205	21.9255	1.47715	15.4997	0.897283	18.4575	0.865419
KIFC2	117033841	Unigene0040729	3168	3350	4.92688	0.279887	8.47444	0.436985	7.80086	0.535397	7.10478	0.513729	18.3322	1.04642	23.7127	1.47979	12.6295	0.793616	22.6447	1.44277	8.86116	0.578735	21.1854	1.18094	7.74103	0.879388
TRPS1	117033908	Unigene0032866	10660	5606	8.37793	0.646354	3.83817	0.268145	5.07563	0.432701	3.5487	0.412199	2.43677	0.107366	2.82603	0.1829	2.52257	0.187755	1.72801	0.145133	3.15025	0.299977	4.09289	0.297279	4.71204	0.226062
ATAD2	117033918	Unigene0034233	5270	4893	10.1601	0.649672	25.8587	1.61831	13.5229	1.11204	11.8238	1.02056	14.0658	0.895076	6.09873	0.430848	13.5951	0.991506	4.74245	0.34678	39.6107	3.07219	25.5697	1.63376	13.797	0.898785
ADCY8	117033942	Unigene0033840	6274	5746	0.807294	0.0500063	2.77285	0.177917	2.39479	0.202657	2.22802	0.197393	5.33522	0.355834	7.58476	0.564281	5.29452	0.395313	11.7441	0.884321	2.78776	0.221607	4.62499	0.315303	4.6288	0.367414
XKR4	117033950	Unigene0037881	8676	3150	0.142969	0.0134426	0.408461	0.0374473	0.0757063	0.00960187	0.0819246	0.00672131	1.19274	0.0748946	1.40439	0.131546	0.911596	0.0988993	1.21628	0.165152	0.403191	0.046089	1.98507	0.189157	0.136371	0.0576112
IL7	117033967	Unigene0027873	1888	1809	6.56991	0.412976	3.24212	0.188932	3.56593	0.270859	2.17517	0.214012	1.73379	0.0936302	1.42286	0.0835984	2.31632	0.157165	0.882511	0.051831	3.79824	0.260827	2.87483	0.160509	1.7091	0.0953022
HEY1	117033983	Unigene0043408	2474	2202	4.8884	0.395587	5.16539	0.3585	5.60852	0.565909	5.58637	0.557667	12.1642	1.15517	13.03	1.18951	11.2078	1.09061	14.6668	1.45598	6.39808	0.571403	7.6786	0.568656	7.91263	0.726616
MMP16	117034013	Unigene0004082	10262	3255	2.67935	0.502704	0.523232	0.115222	0.704064	0.173763	0.607976	0.159825	4.43489	0.827929	4.83352	1.06116	3.97141	0.906912	6.06159	1.31019	1.91744	0.452527	4.76019	0.852089	6.30977	0.698768
GDAP1	117034072	Unigene0042644	2544	1460	1.09705	0.0994386	6.92282	0.586273	4.80873	0.592488	4.68761	0.528267	4.8148	0.401897	14.7457	1.10833	9.39981	0.944666	20.9582	1.8914	6.53141	0.793437	12.2267	1.0959	6.42651	1.33413
MROH6	117034078	Unigene0003346	3208	944	4.92989	0.166609	0.334751	0.0384482	2.55933	0.189037	2.19102	0.259525	0.164579	0.0160201	0.328975	0.0480602	0.696113	0.0288361	0.346255	0.0288361	0.572474	0.0801004	0.227758	0.0128161	0.637042	0.0224281
CALB1	117034093	Unigene0035807	2421	2356	1.45166	0.0770269	30.9168	1.92567	3.18782	0.277297	2.6423	0.225946	196.881	12.6607	190.495	13.6479	122.257	9.22654	110.23	8.33046	59.8186	4.63445	83.77	5.45992	9.01883	5.6679
STMN2	117034100	Unigene0034637	2173	1955	8.56235	0.906603	63.7014	5.21684	15.0756	1.68016	21.77	2.34386	136.645	10.2325	99.5616	8.22441	137.751	12.0782	242.852	21.1396	71.5554	6.61387	141.701	10.7895	10.9391	6.40192
RALYL	117034144	Unigene0033399	3815	1971	0.162569	0.0199491	1.77338	0.164196	0.774764	0.0936073	0.765946	0.0951418	3.40446	0.379033	3.97345	0.452691	2.92678	0.339135	3.95497	0.469571	1.23786	0.170335	3.80304	0.440415	0.789428	0.254735
CSMD3	117034151	Unigene0062423	12939	296	0.0159775	0	0.0995948	0.0102182	0.044418	0	0.0244146	0	0.122413	0.0204364	0.177957	0.0204364	0.172589	0.0613092	0.264698	0.0408728	0.033794	0.0102182	0.467884	0.0613092	0.00831282	0.0204364
BAALC	117034181	Unigene0029607	3246	1939	0.477664	0.0467961	3.63915	0.341612	0.88528	0.104511	2.11671	0.254259	12.0037	1.04823	17.5567	1.87496	11.7814	1.34149	12.8041	1.3914	3.20604	0.374369	8.5535	0.84701	2.41893	0.804893
TTPA	117034206	Unigene0060561	1781	869	3.25016	0.355015	0.482372	0.045247	2.44328	0.330651	0.798178	0.125299	0.0592889	0.0139222	0	0	0.261222	0.0243638	0.0519739	0.0104416	0.196411	0.0278443	0.17582	0.0139222	0.301964	0.0139222
PDE9A	117034217	Unigene0022960	2216	1717	1.30608	0.103932	3.44068	0.251902	2.18597	0.225479	1.78193	0.20434	12.5321	1.03579	9.13519	0.817361	8.94361	0.768038	13.6593	1.31412	4.77514	0.44215	5.74646	0.505566	1.74736	0.401634
LIN7B	117034259	Unigene0029924	1383	1430	4.40971	0.21574	9.70608	0.528774	6.70838	0.406099	8.85117	0.617608	14.9648	0.761435	15.4699	0.879881	12.3121	0.729709	27.9772	1.73438	7.65127	0.516084	10.0378	0.55204	7.93281	0.564731
CHST8	117034284	Unigene0021428	2161	2097	0.621826	0.0432702	1.49081	0.0908675	0.721872	0.0620207	1.57147	0.132695	3.66475	0.239429	4.04009	0.325969	2.84179	0.216351	8.05291	0.670689	2.83279	0.223563	3.04296	0.210582	0.846142	0.132695
ZFHX3	117034319	Unigene0042891	11668	6398	5.12935	0.303026	3.00039	0.174441	4.41197	0.286953	5.13732	0.39852	0.633489	0.0330918	1.37317	0.0699655	1.67466	0.100694	3.34785	0.201387	4.60945	0.307754	4.27604	0.222188	6.86766	0.276553
FUT1	117034335	Unigene0016997	2777	1380	3.64779	0.249857	0.657399	0.0482181	1.41914	0.12712	1.39351	0.142463	0.684438	0.032876	0.552776	0.0460264	0.536102	0.0438346	0.56666	0.0350677	0.503866	0.0284925	0.300694	0.0219173	0.426055	0.0263008
APOC1	117034359	Unigene0053946	487	462	19.7394	1.46647	1.98458	0.111294	10.284	0.811795	4.21634	0.366617	8.45616	0.602299	9.25921	0.72014	12.0369	0.896902	9.12351	0.66122	1.07744	0.0851075	0.642988	0.0589206	0.441723	0.072014
RYR1	117034373	Unigene0049707	15420	14684	3.91479	0.203919	13.0927	0.725045	2.67821	0.184351	22.0588	1.53289	3.69098	0.11782	1.39992	0.0807436	4.24807	0.228018	4.14204	0.259533	9.07415	0.605165	2.32854	0.135534	1.70896	0.185587
MEIS3	117034408	Unigene0032637	2186	1852	3.35729	0.23844	3.8809	0.269469	2.92958	0.271102	2.92635	0.284168	10.2405	0.759414	8.20723	0.635294	6.59758	0.574868	10.5438	0.950492	4.68065	0.396855	6.5893	0.488311	2.46019	0.377257
PLLP	117034632	Unigene0046438	1862	2199	11.3248	0.591439	16.0332	0.843144	18.8723	1.26815	24.3458	1.94349	28.8086	1.53224	53.4323	3.147	26.385	1.62164	53.6403	3.27492	9.81606	0.643705	25.6181	1.35343	28.5362	1.41258
BCAR1	117034639	Unigene0040210	3216	3238	17.8385	1.11344	11.4534	0.683755	15.8284	1.233	19.4491	1.58982	28.5326	1.82615	33.0245	2.24649	26.1261	1.8467	45.3617	3.1974	18.192	1.33388	21.7779	1.3591	20.2678	1.45345
LMTK3	117034641	Unigene0018342	5494	913	0.639691	0.0298152	2.56058	0.102697	0.343717	0.033128	0.83374	0.0563177	5.22779	0.397536	4.66259	0.298152	3.7937	0.208707	8.20521	0.397536	2.67418	0.102697	5.30061	0.208707	0.939727	0.228583
VASP	117034647	Unigene0034811	2087	2558	40.6136	2.04319	159.924	7.67144	58.4598	3.66663	76.6291	5.07842	37.7951	1.88593	19.2158	1.05234	37.5845	2.05975	29.8942	1.63172	90.7206	5.09261	34.4094	1.67783	46.5902	1.79016
NDRG4	117034661	Unigene0008647	3670	3700	14.5615	0.880401	75.9617	4.3783	60.6268	4.59329	75.1234	5.89877	114.829	6.85764	270.727	17.8361	139.52	9.3983	214.162	14.5507	68.3414	4.87695	126.705	7.72169	98.7086	9.4171
NAT14	117034666	Unigene0026037	2194	1232	0.56536	0.0687407	1.07682	0.0908359	0.935545	0.105566	1.22386	0.162032	4.47594	0.51801	3.89187	0.48855	2.71423	0.333883	5.10503	0.623576	0.677615	0.0711957	2.71174	0.267598	0.980488	0.164487
DPF1	117034686	Unigene0032962	2877	2109	0.503	0.031551	0.485243	0.0387216	0.256841	0.0243803	0.549011	0.0616678	2.20216	0.187872	1.80077	0.152018	1.29367	0.127638	3.6357	0.338456	0.729528	0.0688384	3.59175	0.296866	0.224316	0.0788774
KCNK6	117034693	Unigene0034892	4386	2738	11.4066	0.731292	5.06825	0.310413	4.54882	0.317041	3.09707	0.254074	2.09454	0.107153	2.7343	0.190003	2.69425	0.178957	1.51954	0.11599	3.6887	0.275063	2.92716	0.180061	2.52591	0.110467
RUNX1	117034711	Unigene0008989	2069	3483	14.5882	0.82844	25.6922	1.24527	14.3254	0.960435	20.1542	1.29476	4.74635	0.18844	4.26611	0.230122	5.75642	0.289173	7.33724	0.404668	17.6257	1.11588	7.92045	0.491507	13.5164	0.488033
CCER2	117034729	Unigene0028068	1046	675	1.67995	0.371912	1.95064	0.268852	0.784928	0.112022	1.43454	0.197158	7.87409	0.949945	5.13643	0.699016	7.02746	0.887213	11.1503	1.05301	0.836063	0.143388	2.89386	0.488415	3.29054	0.479453
APOE	117034751	Unigene0022598	1199	1083	438.467	30.5894	493.322	32.9772	434.279	38.0825	533.33	48.709	1355.63	92.3743	1370.78	102.738	1178.49	91.6844	1745	135.232	568.038	46.5139	672.322	46.095	561.929	52.3117
BRSK1	117034755	Unigene0042116	3434	3103	4.87635	0.351878	15.9175	1.05271	13.1021	1.11119	15.5007	1.42116	29.1197	2.01379	38.7229	2.93881	26.2288	2.05961	56.3372	4.40091	18.9726	1.53033	28.4199	1.96798	18.0414	2.0674
KASH5	117034771	Unigene0044130	5451	2591	1.49807	0.16693	2.22617	0.247477	0.798291	0.133077	1.26048	0.183273	3.97114	0.492619	2.85131	0.398064	2.78237	0.405068	4.02459	0.600015	1.70059	0.231134	1.35954	0.186775	0.809015	0.187942
DKKL1	117034774	Unigene0028446	979	873	5.06802	0.353388	1.3163	0.0692919	4.19323	0.38457	5.88886	0.540476	11.2173	0.814179	7.05594	0.582052	8.36379	0.665202	8.1314	0.620162	6.34229	0.51276	5.75734	0.426145	9.77814	0.526618
PLCG2	117034806	Unigene0051016	7827	1123	6.45794	0.140052	20.1824	0.102346	7.78341	0.161599	11.2202	0.420157	6.08441	0.237011	4.80502	0.336664	5.32581	0.457863	4.43492	0.576369	15.9552	0.0673328	9.25496	0.0834927	10.5814	0.175065
CPT1C	117034814	Unigene0036335	5320	2883	0.99092	0.0807816	2.2608	0.223461	1.5433	0.20038	1.51419	0.210871	4.56514	0.463707	5.26594	0.603239	4.19762	0.510917	5.63745	0.684021	2.44932	0.288506	4.5126	0.48469	1.3546	0.333618
DPEP3	117034872	Unigene0023054	1918	1651	0.107786	0.0073279	0.447917	0.0329755	0.470875	0.0403034	0.576462	0.0476313	1.15613	0.0842708	1.50064	0.104423	1.79497	0.142894	3.28178	0.272964	0.775123	0.0604551	0.979568	0.069615	1.23374	0.0879348
NRN1L	117034902	Unigene0032297	689	576	1.05017	0.7719	0.467582	0.861168	0.119163	0.35707	0.573115	0.897925	2.60536	2.33671	1.11398	0.630123	2.70093	3.56019	1.47783	1.24449	3.30008	9.25755	1.21194	4.08004	0.468329	0.992443
CDYL2	117034913	Unigene0051564	8322	5385	1.67682	0.103909	1.44526	0.0859354	1.82518	0.125814	1.59431	0.142102	1.47186	0.0376318	1.98292	0.107279	1.47587	0.0848121	1.80193	0.141541	4.80241	0.399347	5.45597	0.330262	2.58494	0.170747
CD22	117034923	Unigene0041215	3955	2808	2.9272	0.224044	15.667	1.21931	3.50834	0.369457	4.89227	0.542875	2.48298	0.18419	0.921811	0.0753993	1.83506	0.185267	0.936188	0.0840164	9.04373	0.772304	3.56285	0.252049	2.25725	0.155107
APLP1	117034932	Unigene0031200	2502	2351	9.21293	0.604661	25.0658	1.62744	21.1329	1.77153	26.8301	2.38005	124.163	8.34174	150.622	11.1167	91.8199	7.05137	140.809	10.8299	35.617	2.83033	72.7561	4.97365	41.6997	5.88836
MAG	117034935	Unigene0040560	2770	3396	3.91823	0.202174	5.03987	0.245815	7.11366	0.426613	7.92604	0.513005	40.827	1.99947	59.2272	3.18134	26.6041	1.47578	46.216	2.5294	10.3238	0.606521	19.7075	0.960102	16.6193	1.43392
CLIP3	117034941	Unigene0044633	3360	3272	10.9212	0.837493	22.9798	1.63524	13.4151	1.22389	17.0173	1.62322	62.5705	4.64596	60.62	5.03883	51.8959	4.46571	92.0697	7.89333	30.7905	2.64559	54.0842	3.75948	33.1002	3.85654
SCN1B	117034982	Unigene0038613	1626	3450	54.8618	1.46408	134.929	3.50502	121.438	4.05032	166.645	5.69587	345.874	9.3508	324.583	9.49896	309.356	9.08078	723.275	21.8744	162.588	4.92526	181.539	4.85425	153.666	6.66023
DGKG	117034990	Unigene0042482	6344	2959	1.59677	0.101194	9.44555	0.575479	1.95423	0.18399	3.1869	0.269852	14.7305	0.52846	18.8283	1.33188	14.4029	1.01501	36.0107	2.74963	9.51166	0.77378	17.0289	1.13869	0.71209	0.794223
FXYD7	117034996	Unigene0019530	521	476	4.56321	0.355834	31.9485	2.10959	10.8736	0.921356	14.8552	1.33438	88.9742	5.57897	73.1068	5.28032	85.7248	6.34782	220.132	16.1714	37.7673	2.9674	70.1198	4.59407	11.1482	2.80219
HCST	117034997	Unigene0023376	481	573	20.2005	0.633422	111.853	3.74247	29.3592	1.21934	50.4063	2.09029	88.9093	3.53133	34.5069	1.52549	55.1319	2.67621	47.3412	2.09557	16.9086	0.786499	9.98213	0.395889	9.39189	0.432838
CEBPA	117035008	Unigene0008656	3473	1061	49.8529	4.37297	38.4037	3.29255	39.0305	4.3017	36.9976	4.17912	10.9759	0.969237	14.2821	1.30847	20.8171	1.99834	12.2337	1.20014	37.3428	4.21903	20.527	1.85295	25.5814	1.61349
IGFL4	117035009	Unigene0029269	1148	1212	23.3205	0.274509	1.87087	0.0174688	6.29364	0.0948304	2.75175	0.0449196	2.02357	0.0149732	5.59935	0.0573973	7.45674	0.129768	1.93517	0.0299464	0.990312	0.00499107	0.272766	0.00499107	2.15494	0.0124777
IRF8	117035011	Unigene0059133	3679	262	12.5029	0.0346327	37.6252	0.103898	19.7504	0.0692654	18.3753	0.0923539	9.06974	0.0230885	5.31992	0	12.3422	0	7.62364	0	38.3658	0.0461769	17.7889	0.0808096	15.7875	0.0115442
JPH3	117035027	Unigene0048008	6027	3495	0.548819	0.0501935	2.93994	0.274333	1.18517	0.154907	1.8214	0.243179	6.67515	0.639534	8.37316	0.886174	6.09816	0.701843	16.4643	1.90389	5.13656	0.575494	8.38214	0.83425	1.98094	0.663765
NTF4	117035029	Unigene0021604	1482	412	1.04622	0.0734124	0.652154	0.0293649	0.554004	0.0734124	1.59869	0.132142	0	0.00734124	0.194213	0.00734124	0.188355	0.0146825	0.24984	0.0293649	0.354057	0.0146825	0.0704308	0	0.435464	0.0220237
HYDIN	117035044	Unigene0045789	15644	7722	3.41604	0.142573	0.885519	0.0391685	4.21434	0.266737	3.89222	0.269479	0.857222	0.0144923	0.637809	0.0301597	0.874324	0.0403435	1.8461	0.0959628	1.36958	0.0755951	0.974127	0.0403435	2.85331	0.0689365
GRIK5	117035061	Unigene0047918	5415	922	2.02343	0.14434	4.40261	0.200108	3.89669	0.308364	3.6753	0.262437	7.11757	0.649532	7.90208	0.639691	6.01413	0.610167	13.3165	1.07599	3.47225	0.318205	8.63555	0.462546	4.54869	0.367412
TTC9B	117035099	Unigene0058585	824	709	1.37989	0.0853199	6.51627	0.443663	3.78632	0.375407	3.45038	0.290088	45.8768	3.11418	30.0398	2.39749	27.6657	2.18419	58.8645	4.71392	12.099	0.976912	16.9742	1.18595	8.22361	1.15608
CD79A	117035101	Unigene0029670	918	1028	15.9892	1.29457	16.1433	1.29163	5.18736	0.464869	7.74267	0.756147	34.5077	2.86277	16.7218	1.57997	27.7722	2.44792	16.5368	1.4152	35.4381	3.78662	52.0755	4.16911	33.9785	1.77121
BLVRB	117035103	Unigene0030208	881	1409	74.7384	2.75197	55.8272	1.98777	45.4784	2.09725	57.5507	2.80349	162.406	6.15866	68.0627	2.70904	193.171	8.21727	92.9859	3.93905	362.713	16.2306	215.865	8.13569	74.3516	4.73115
TTYH1	117035165	Unigene0037368	1837	1895	3.71377	0.185146	10.7563	0.60013	4.29065	0.316026	6.5347	0.485211	44.7781	2.93361	51.757	3.59759	36.5199	2.54257	49.3314	3.35658	13.0916	0.897002	22.728	1.37104	5.91373	1.25772
NOVA2	117035185	Unigene0063542	7410	1914	1.03227	0.121679	1.27532	0.132741	0.853167	0.137481	1.09777	0.151704	2.60778	0.297086	3.1333	0.380839	2.26025	0.281284	5.15919	0.64158	1.41623	0.213333	3.36659	0.406123	1.24833	0.254419
VAT1L	117035190	Unigene0002772	4111	3848	1.30748	0.127335	19.9312	1.48636	6.51076	0.670472	9.58615	0.957367	17.5433	1.42269	22.5675	1.93517	34.9238	3.16686	47.9603	4.12265	17.0395	1.53823	33.9465	2.60879	7.22122	1.8267
FANCA	117035205	Unigene0051084	4417	1973	4.6804	0.134903	6.32124	0.233014	5.11171	0.151766	4.64876	0.167096	1.84078	0.0521217	1.99832	0.0628526	1.87485	0.0950454	2.28428	0.0827815	6.21688	0.329593	3.54466	0.191624	2.48383	0.111908
DPEP1	117035208	Unigene0006349	1855	2238	7.9127	0.416253	12.5624	0.579781	12.6143	0.806827	16.5188	1.02712	4.72467	0.212181	6.93052	0.371654	6.1697	0.348679	4.34135	0.227047	10.7017	0.577078	5.06418	0.251373	15.2497	0.563563
DBP	117035223	Unigene0000638	1749	1013	5.25994	0	8.53456	0.00597155	6.80675	0.00597155	9.70823	0.00597155	32.7829	0.0358293	24.6298	0.0477724	24.9509	0.0358293	11.0084	0.0418008	6.30016	0.0298577	7.04211	0.0418008	4.24334	0.0179146
MMP2	117035241	Unigene0036779	3116	3448	66.213	3.77986	14.0266	0.785972	19.3929	1.40001	22.9373	1.74826	87.0571	4.95619	72.9411	4.54478	65.2465	4.24478	95.8927	6.16146	28.1497	1.91142	94.8986	5.42724	153.504	4.82987
LRFN1	117035301	Unigene0035964	3658	3532	2.34539	0.15671	3.08249	0.202952	2.26693	0.184969	2.76349	0.250907	5.05163	0.345105	4.17021	0.300575	3.84093	0.292868	10.8558	0.80239	3.32309	0.266321	6.50581	0.423888	3.20503	0.289443
SYT5	117035308	Unigene0039895	2059	1803	3.36356	0.202981	6.51943	0.434481	3.42928	0.283503	3.56712	0.317053	21.5905	1.68424	18.5452	1.40074	18.8896	1.51817	20.9498	1.8218	7.60269	0.627397	22.2038	1.5903	4.1791	0.897479
ATP4A	117035341	Unigene0027949	3365	796	0.430054	0.072195	0.255306	0.0303979	0.0487985	0.0227984	0.187757	0.0417971	0.690359	0.14059	1.34004	0.212785	0.525378	0.0949934	0.962792	0.208985	0.545764	0.0911936	0.465282	0.113992	0.191785	0.0873939
PAQR9	117035344	Unigene0044072	3085	5651	7.30435	0.27939	2.99364	0.124174	2.74122	0.129526	4.45436	0.216233	6.57179	0.225332	4.57159	0.19643	11.2501	0.46458	5.97101	0.275644	31.891	1.50507	16.2742	0.668503	7.0428	0.467792
KCNJ6	117035383	Unigene0038596	4763	3249	0.086808	0.00744743	1.64588	0.123814	0.0172378	0.00279279	0.033162	0.00186186	2.8377	0.238318	4.06889	0.349098	3.84848	0.368648	6.45219	0.60138	1.76263	0.182462	4.4048	0.374234	0.0903292	0.163844
CD177	117035502	Unigene0004118	1744	4524	61.937	0.760827	796.79	8.04083	191.324	2.35201	386.318	5.30707	122.183	1.33579	27.231	0.332277	66.7976	0.791581	38.2152	0.463316	209.855	2.42489	56.1393	0.608394	71.1719	0.602377
CADM4	117035506	Unigene0069920	2161	1498	15.7848	1.36894	31.0089	2.55212	26.5953	2.8671	31.7582	3.67272	67.6757	5.76045	90.1696	8.35295	68.8489	6.64885	98.6909	9.56642	27.559	2.84287	47.1417	4.05634	23.1445	3.78578
CBLN1	117035543	Unigene0037311	1791	1943	9.92689	0.600871	42.5715	2.57471	0.504265	0.0342465	0.440956	0.0342465	179.586	12.8347	133.225	11.0772	142.038	9.65752	223.429	15.5977	47.1197	3.42776	76.6374	4.87857	1.081	4.16562
NLRC5	117035562	Unigene0048492	7682	6784	6.95659	0.510934	1.95709	0.127511	3.59109	0.33126	1.8505	0.181012	1.11339	0.0735639	0.761834	0.0624178	1.12645	0.0994227	1.10857	0.0958559	2.41342	0.214896	1.19569	0.0896142	0.882095	0.0717805
FOXF1	117035572	Unigene0042136	3003	1562	1.41127	0.14329	0.643685	0.0561543	1.285	0.133609	1.23604	0.152972	0.703254	0.0425998	0.351433	0.0193636	0.402802	0.0464726	0.585663	0.0425998	0.90277	0.0871361	0.417096	0.0212999	0.859617	0.0406635
VSTM1	117035594	Unigene0038023	2488	2917	2.82513	0.165901	41.0043	2.12665	8.71194	0.658421	10.9194	0.817064	6.57838	0.377426	1.54246	0.0964302	4.33821	0.315213	3.34843	0.193897	22.0388	1.63724	12.0404	0.69886	8.77596	0.364983
NETO2	117035596	Unigene0051653	2180	5919	3.98293	0.149211	13.3989	0.570783	3.65323	0.171184	3.91254	0.1487	17.8734	1.63774	22.4449	1.38531	20.8716	1.08178	30.9118	1.49722	14.7626	0.752187	25.7594	1.25347	5.18062	0.726126
NOD2	117035598	Unigene0040085	4708	2323	1.80035	0.127598	1.32296	0.0989534	1.22074	0.0989534	1.47617	0.131504	0.426142	0.0104161	0.407566	0.0325505	0.909127	0.0559868	0.747131	0.0651009	1.22596	0.108068	0.598602	0.0598929	0.616845	0.0442686
SYT3	117035609	Unigene0040211	2969	2509	0.59186	0.0470143	2.60422	0.191674	1.43799	0.147071	2.0482	0.18203	5.19254	0.399019	5.71963	0.494253	3.91744	0.362854	7.70081	0.682311	2.38586	0.255565	3.97264	0.31584	2.86198	0.366471
KLK6	117035614	Unigene0033081	1317	1449	23.075	1.83479	4.32162	0.321454	6.73286	0.686742	5.69677	0.480094	58.77	4.00565	89.2391	6.66078	41.1894	3.19367	42.874	3.24585	11.4876	0.818246	18.0701	1.18353	25.4811	2.62173
GPR32	117035615	Unigene0032809	3067	2020	0.808868	0.0763634	5.32213	0.462672	1.17788	0.152727	3.01275	0.398287	2.3756	0.275507	0.53179	0.0479143	2.73043	0.305454	0.754529	0.103315	17.0513	1.96449	4.08393	0.390801	4.13825	0.366844
KLK15	117035619	Unigene0022418	1286	993	0.241135	0.0121836	0.0835055	0.00609182	0.063844	0.00609182	0.122823	0.0121836	1.06743	0.0913773	0.596834	0.0456887	1.8812	0.13402	0.359897	0.0304591	1.63208	0.140112	1.29864	0.100515	1.00367	0.06701
KLK1	117035625	Unigene0063673	908	799	1.1384	0.105993	0.118269	0.00378547	0.0904223	0.00757094	0.521863	0.0454256	1.16292	0.0946367	1.37361	0.0984222	3.58662	0.257412	0.611667	0.0492111	1194.18	98.6077	480.968	33.456	1.77686	0.132491
SPIB	117035626	Unigene0046168	2670	2694	9.36881	0.595038	7.48097	0.436735	2.36778	0.194229	3.22408	0.259347	15.5029	0.973392	11.6064	0.807231	13.0336	0.94757	8.56318	0.625351	16.4751	1.40451	25.0977	1.7795	15.4692	0.7365
ADAM8	117035720	Unigene0040550	3477	3389	4.31066	0.287376	34.9621	2.12765	9.2328	0.730042	15.1273	1.29855	4.55537	0.301656	1.51762	0.113344	3.45214	0.271312	2.34276	0.189204	14.1352	1.12273	4.26279	0.280236	3.77402	0.233828
ADIRF	117035721	Unigene0031705	420	1222	172.524	3.7201	94.3481	2.00237	121.005	3.27953	156.258	4.40323	74.4183	1.5915	79.0372	1.87366	121.847	2.98994	126.947	3.20775	31.8576	1.08905	39.5147	0.928168	37.9019	0.970245
ASAH2	117035751	Unigene0015124	4422	432	0.537637	0.0840164	0.509984	0.0280055	0.575578	0.0350068	0.892981	0.112022	0.0716374	0	0.325445	0.00700136	0.126251	0.0140027	0.125598	0.0140027	0.0791064	0.00700136	0.306856	0.0700136	0.218914	0.0490095
DNA2	117035773	Unigene0008040	3894	3452	1.45998	0.0972565	4.71581	0.283884	2.34039	0.192761	1.58194	0.142818	1.24738	0.0911232	0.665231	0.0499425	1.38591	0.102514	0.784454	0.0613329	4.58147	0.356607	4.3692	0.286512	1.18774	0.120037
LGI1	117035816	Unigene0030288	2353	4319	2.76757	0.0980418	8.16934	0.283621	2.65187	0.136558	2.28233	0.126754	11.7127	0.524524	11.8652	0.56304	10.9932	0.489509	12.3132	0.581248	3.3078	0.176475	10.5132	0.490909	1.14279	0.315134
OGDHL	117035887	Unigene0007973	5502	5369	3.25017	0.222521	12.511	0.780794	8.93856	0.74812	11.9425	1.04049	15.7949	1.02247	24.4299	1.76214	18.1122	1.34132	19.5495	1.44667	9.05993	0.695165	12.3311	0.830368	12.3746	1.14753
ANK3	117035952	Unigene0052173	17550	14115	6.80276	0.324851	6.48612	0.392779	5.59988	0.382922	4.08601	0.330208	9.17551	0.460706	13.9128	0.960626	11.5527	0.823914	16.0394	1.23298	7.51939	0.584561	15.0293	0.98784	6.2452	0.778486
P4HA1	117035973	Unigene0042927	3484	3304	15.6059	1.01613	8.72297	0.535528	15.577	1.2578	9.88324	0.841283	33.3086	2.11007	27.6753	1.93889	33.0098	2.39294	36.2398	2.6813	16.2404	1.29351	23.0387	1.5544	29.9463	1.38871
ACSL5	117035978	Unigene0051801	2874	4703	53.3377	1.8882	51.4147	1.74157	35.0525	1.63867	30.447	1.42322	15.6517	0.566588	15.1222	0.629614	25.091	1.04314	9.27588	0.387801	33.1673	1.52548	18.5223	0.713862	21.1826	0.571733
LSAMP	117036029	Unigene0050364	1552	9197	1.93146	0.147332	5.32789	0.404835	2.16897	0.434104	2.64608	0.308477	4.35437	0.620901	14.3417	1.4434	7.25432	0.645566	14.9703	0.998111	5.46576	0.46436	12.9128	0.921485	3.74241	1.03626
NRAP	117036052	Unigene0043001	5530	5578	6.33658	0.419148	39.2462	2.42867	2.76153	0.23045	79.5751	6.6657	2.04313	0.131763	0.0867461	0.00976024	6.42749	0.454936	0.602597	0.0488012	20.6691	1.56598	2.47262	0.169177	2.06172	0.162128
HPS1	117036080	Unigene0044908	3653	3576	12.1391	0.764605	18.0793	1.08347	11.2828	0.88048	15.5875	1.23656	5.34761	0.362003	4.17592	0.303643	4.58486	0.327326	3.01541	0.212296	7.32559	0.552309	6.65759	0.41106	6.00661	0.280806
LDB3	117036100	Unigene0002241	5973	4926	5.65894	0.354281	19.7948	1.09539	5.56703	0.445154	26.1929	2.02376	2.84624	0.137537	0.562187	0.0478924	6.09098	0.381911	2.46408	0.170693	12.9282	0.828907	2.3766	0.136309	3.0793	0.155957
SFTPD	117036117	Unigene0028403	1596	1230	1.36009	0.132787	0.403715	0.0467213	2.10917	0.22377	2.32571	0.265574	1.78636	0.167213	0.240454	0.0245902	3.20651	0.334426	0.579985	0.0639344	38.4658	3.72541	80.8344	6.77459	1.75222	0.0811475
SYCE1	117036133	Unigene0006855	1045	953	2.07722	0.107908	0.513818	0.0317376	0.0785679	0.0190425	1.43591	0.130124	6.66907	0.415762	4.7741	0.333244	1.69177	0.107908	0.708636	0.0476063	0.418431	0	0.0998836	0	0	0
PPRC1	117036134	Unigene0042857	5528	5202	9.01279	0.497703	8.21728	0.465143	7.18851	0.519215	6.8289	0.521541	3.49559	0.193616	2.77688	0.186057	4.20799	0.279667	4.90624	0.301761	12.4819	0.873887	9.40312	0.543054	8.42498	0.4477
HTRA1	117036158	Unigene0001843	2064	1794	67.9094	5.4827	47.8147	3.65008	69.2947	6.9579	70.0982	7.27318	155.116	12.6682	166.317	14.5329	148.767	13.2667	196.971	17.5069	55.8016	5.29556	106.249	8.3505	127.831	8.58147
CALY	117036167	Unigene0036842	1286	1548	22.9078	1.10198	60.792	2.68266	58.0342	3.42513	91.2576	5.46497	139.177	6.35007	155.475	7.5732	124.593	6.33249	188.442	9.5173	62.019	3.27468	97.1547	4.45873	101.956	4.98627
OAT	117036185	Unigene0005142	2132	2024	22.0115	3.17701	21.3567	2.79446	29.9993	4.45469	30.8567	5.75329	76.7188	8.39533	81.856	10.8132	93.6582	10.4785	88.5278	10.2214	40.1985	5.57995	40.782	5.40361	69.722	9.16791
WDFY4	117036191	Unigene0051867	10311	10099	1.75435	0.120097	5.46782	0.346514	2.44455	0.20096	3.01011	0.253372	1.24939	0.0805639	0.874645	0.0649902	1.498	0.111711	1.31967	0.0946401	5.95397	0.44385	3.96822	0.259661	2.40968	0.120397
TRPM2	117036195	Unigene0051796	7694	6580	2.47198	0.180648	10.9426	0.757067	5.06877	0.474833	6.28189	0.597563	2.20959	0.158124	2.33182	0.188003	2.20101	0.188462	2.30993	0.195357	5.14893	0.425649	2.29269	0.160882	2.58624	0.173293
ATOH7	117036226	Unigene0063694	1684	528	0	0	0	0	0.048755	0	0	0	0.564336	0.0458271	4.72869	0.469728	0	0	0.604645	0.0229136	0.0519312	0	0.0619824	0	0.0638715	0.14321
DYDC1	117036248	Unigene0019367	1381	693	0.598793	0.0654673	1.86627	0.183308	0.475617	0.0741963	0.57187	0.0872897	0.45877	0.0392804	0.486306	0.00872897	0.269507	0.00872897	0.536224	0.00872897	0.633252	0.0567383	1.51163	0.12657	3.1933	0.235682
MYPN	117036261	Unigene0035873	7676	5827	0.565581	0.0529446	2.63014	0.195687	0.566894	0.0581352	5.79248	0.589657	0.178832	0.0124575	0.0874919	0.0088241	0.460629	0.0368536	0.168827	0.0166101	2.16466	0.196206	0.326352	0.0290676	0.560498	0.0347773
CNNM1	117036319	Unigene0047420	3806	5511	1.22215	0.0614687	6.46134	0.383082	3.79669	0.277707	3.83879	0.276609	8.18447	0.681644	14.5954	0.986243	12.1749	0.831474	20.7944	1.43957	7.44469	0.502726	10.7779	0.656398	6.35862	0.675058
PITX3	117036337	Unigene0031822	1540	1442	15.5721	0.520179	2.85903	0.161507	6.23773	0.22653	5.53853	0.459352	0.411404	0.02517	0.934492	0.0398524	1.87303	0.10068	0.601075	0.0419499	2.32827	0.163605	1.22001	0.0587299	0.977814	0.0461449
PPIF	117036342	Unigene0035529	1608	2038	98.674	0.793992	35.9964	0.322049	44.3706	0.428904	35.4112	0.360636	14.2499	0.0267137	33.293	0.0786571	33.6196	0.0430388	13.8733	0.0356183	28.3349	0.0474911	16.1631	0.0267137	31.7729	0.0519434
ROBO2	117036356	Unigene0051030	7511	8874	2.09183	0.147583	1.60131	0.100888	0.79797	0.0756659	0.841169	0.0650999	1.94008	0.127814	5.03273	0.343223	3.03509	0.196663	4.63383	0.314252	1.0246	0.0760067	3.69653	0.2362	1.17426	0.133608
LCOR	117036388	Unigene0049092	15916	8283	2.42895	0.15154	3.55576	0.200836	2.65149	0.161399	1.66227	0.195724	1.39323	0.0175275	1.29601	0.0449142	0.783383	0.051487	1.00615	0.077048	2.1429	0.201201	2.48551	0.143141	1.77734	0.0774131
LHPP	117036390	Unigene0035609	2307	1568	2.32989	0.264266	7.7271	0.702137	5.4095	0.655842	6.77811	0.848737	11.5343	1.07442	8.35898	0.854524	11.8981	1.2596	14.0433	1.49686	12.4336	1.38306	10.1347	0.918179	13.614	1.19981
ADPRH	117036413	Unigene0041344	5037	5059	12.7643	0.877663	19.6569	1.32068	13.6758	1.22084	14.2209	1.26807	6.14233	0.381437	6.55226	0.462148	7.03811	0.522532	6.89142	0.525522	11.3721	0.888425	7.68798	0.511173	8.7978	0.468725
IFIT1	117036415	Unigene0008141	3545	3445	4.4904	0.323091	14.692	0.894646	43.4257	3.54961	4.38875	0.388938	4.46799	0.282705	1.97566	0.153644	3.56965	0.238806	2.21949	0.143986	9.2016	0.661108	4.21047	0.267779	3.76231	0.206322
GRID1	117036427	Unigene0041402	5913	3212	0.367106	0.0320162	1.126	0.106407	0.430443	0.0536742	0.360618	0.0499076	2.85726	0.279671	4.16994	0.434102	2.47056	0.282496	4.39894	0.48966	2.14452	0.25613	4.66022	0.45011	0.454759	0.26178
IFIT2	117036429	Unigene0042638	2824	2573	10.3586	0.604213	7.30117	0.410253	15.2926	1.18374	5.70501	0.425535	3.10349	0.192784	3.26146	0.236278	5.0741	0.358531	3.27782	0.2304	5.91479	0.427886	3.32651	0.212767	4.79904	0.171625
TTC3	117036522	Unigene0050231	9384	7514	15.8949	1.23495	19.2369	1.43783	20.7708	2.0541	18.0775	1.87497	33.2737	2.6285	38.5748	3.41665	34.3473	3.11113	40.7095	3.6155	21.2107	1.98848	39.4978	3.0894	22.7406	2.67399
KCNH8	117036542	Unigene0060449	5167	910	0	0	0.561153	0.0265898	0.01589	0	0.0458537	0.00332372	0.347414	0.0232661	0.928403	0.0498559	0.936414	0.0697982	2.09603	0.172834	0.558529	0.0465321	0.585828	0.0232661	0.0416333	0.0132949
GRM2	117036546	Unigene0030654	3901	3151	0.264975	0.0172779	0.633152	0.0441546	0.0631403	0.00575929	0.0809795	0.00575929	2.11133	0.157421	1.77077	0.150702	1.43113	0.134384	4.69828	0.393552	0.963969	0.0892691	1.81946	0.134384	0.0827169	0.0767906
LRRC2	117036550	Unigene0029838	3346	3030	3.52175	0.232584	6.80403	0.4472	1.8158	0.172691	8.68586	0.805559	1.10454	0.0658821	0.831528	0.0588946	1.05672	0.0808554	0.885266	0.0658821	4.33863	0.349375	0.904654	0.0648839	1.54299	0.0728696
CPNE9	117036559	Unigene0057933	2014	1916	1.2831	0.074194	3.14593	0.222582	3.05748	0.249418	3.2939	0.265204	5.08569	0.350448	5.62118	0.421485	5.40542	0.400963	8.87049	0.647224	2.04084	0.175224	1.65844	0.119973	2.51008	0.304669
RTP3	117036564	Unigene0019414	2494	1729	2.90123	0.204671	2.2821	0.178432	3.48956	0.327124	1.61497	0.132949	0.338712	0.0297386	0.230813	0.0209919	0.596934	0.0489812	0.185577	0.0139946	1.26234	0.10321	0.753332	0.0699731	0.517528	0.0314879
GPR62	117036572	Unigene0008888	1815	1133	0	0.00533908	0	0	0.407124	0.0320345	0.217563	0.0186868	0.989031	0.152164	1.26864	0.165512	0.615188	0.0613994	1.32601	0.165512	0.048183	0.00533908	0.46007	0.0480517	0.592615	0.0880948
CNTN6	117036579	Unigene0007532	4097	3729	0.0504596	0.0032444	0.733919	0.0446105	0.340678	0.0251441	0.501186	0.0478549	3.04126	0.19953	4.58981	0.334984	3.99714	0.308218	3.27606	0.249007	1.43014	0.111932	3.6177	0.234408	0.472558	0.115987
SYNPR	117036584	Unigene0041462	2846	2453	0.10896	0.0073981	1.62252	0.115904	0.461579	0.0382235	0.610491	0.0493207	6.1219	0.463614	5.09034	0.403196	6.04839	0.437721	9.33462	0.732412	1.56713	0.14303	14.1567	1.04806	1.36056	0.236739
EOMES	117036594	Unigene0029371	3608	2757	0.114597	0.0131647	0.952444	0.0625323	0.0227559	0.00219412	0.175111	0.019747	4.09731	0.289623	1.83479	0.147006	1.80524	0.144812	4.72064	0.397135	1.04225	0.0976382	1.15719	0.0789882	0.0596228	0.108609
HRH1	117036598	Unigene0051888	5120	2517	0.444153	0.0396549	0.272665	0.02163	0.256573	0.0276383	0.246798	0.0384533	1.13431	0.11536	1.25548	0.141796	0.872317	0.111755	1.17515	0.147805	1.05899	0.135788	0.652365	0.0733015	0.105039	0.0528732
PROK2	117036609	Unigene0032203	3138	1176	0.625865	0.0771579	3.04574	0.270053	0.3663	0.0540105	1.56038	0.203182	0.2019	0.0385789	0.214018	0.0411509	0.207562	0.0334351	0.117993	0.0282912	1.86721	0.288056	0.86483	0.113165	0.788359	0.0977333
CCRL2	117036613	Unigene0034100	1565	1381	3.1043	0.225585	5.9012	0.396416	1.9411	0.194923	3.43151	0.332902	8.02916	0.597909	1.65521	0.14893	7.0157	0.626381	3.84458	0.326331	25.9283	2.47486	16.1403	1.22429	5.22334	0.543156
PTH1R	117036643	Unigene0032344	3697	2670	19.8513	1.57347	6.6228	0.530153	7.79505	0.812221	8.56616	0.891518	28.7048	2.38569	28.7278	2.56467	18.3225	1.69807	24.8878	2.31659	13.2231	1.18038	21.1467	1.72866	41.5459	1.75811
BSN	117036647	Unigene0050464	15928	4607	0.66843	0.0558042	4.02503	0.296091	0.654642	0.0800955	0.947029	0.107669	4.03732	0.699851	6.60168	0.666368	4.65002	0.555416	21.6537	1.95971	5.19947	0.530468	9.56758	0.812772	1.32356	0.674903
TCTA	117036665	Unigene0039103	1864	1778	27.1171	1.66029	26.1557	1.56503	24.0937	1.85932	35.0813	2.83236	38.8612	2.47853	36.0809	2.46832	44.3771	3.18279	46.1835	3.28486	19.5641	1.40853	14.9512	0.944121	15.8108	1.03598
DAZL	117036691	Unigene0030114	2880	677	0.861388	0.0580793	0.223725	0	0.0285081	0	0	0	4.87637	0.160835	2.49847	0.120626	1.74463	0.129561	0.578535	0.0536116	9.07924	0.875657	10.6553	0.455699	1.53123	0.366346
NKTR	117036727	Unigene0048181	7768	7650	13.7991	0.92675	8.3776	0.529007	10.2629	0.882864	7.63523	0.657898	4.09161	0.301273	4.21163	0.310762	3.88096	0.306413	3.34847	0.252642	7.26141	0.52782	7.92781	0.474445	8.50175	0.411977
CSPG5	117036738	Unigene0000100	2223	1806	2.55743	0.189246	4.83077	0.339973	4.7275	0.42706	4.8316	0.440458	10.9726	0.795504	11.437	0.907712	9.50144	0.802203	14.0327	1.1606	4.7601	0.42371	19.298	1.43023	4.35464	0.616306
CADM2	117036755	Unigene0042171	9816	4701	0.305382	0.0205886	2.81161	0.238055	1.08735	0.112594	0.611463	0.0952221	7.29344	0.401477	10.9077	0.896889	4.17082	0.458739	4.07379	0.485762	1.69274	0.162778	8.7939	0.65047	1.72034	0.449088
CIDEC	117036762	Unigene0026789	1408	1084	13.4347	1.04912	6.86429	0.52735	28.5729	2.87671	25.5772	2.65349	6.44961	0.477126	3.81584	0.332035	6.8728	0.622217	4.07604	0.399	36.4591	3.49055	28.6892	2.29913	17.0354	1.30303
DOCK3	117036770	Unigene0045124	9808	8748	1.22252	0.0833249	4.83947	0.342635	2.56155	0.224044	2.95513	0.281783	4.58634	0.333991	9.71345	0.763062	7.33335	0.58846	14.2982	1.14304	5.13585	0.424922	10.0036	0.720881	3.69571	0.621998
ITIH3	117036796	Unigene0041608	2891	2742	3.75423	0.204066	12.5552	0.843841	1.44838	0.102585	3.49666	0.298929	50.8792	3.78901	55.454	4.41886	44.5442	3.2805	44.6018	3.65664	12.5839	1.08541	11.2285	0.786481	3.79491	1.86086
P4HTM	117036818	Unigene0035445	2072	3063	9.82781	0.322899	26.5879	0.867977	18.7823	0.877852	22.5644	0.920313	59.5238	2.01146	67.557	2.47161	56.2684	2.07663	85.9091	3.11247	28.3629	1.10793	37.1269	1.21951	27.4609	1.31925
MAP4	117036867	Unigene0042977	11119	3146	22.9342	0.094218	29.1287	0.906608	24.0204	0.404753	39.4202	0.417251	39.5442	2.08049	57.3973	2.35257	45.2725	2.43044	86.0471	2.98421	30.8784	1.18253	35.0713	1.78822	32.3578	1.6094
LRRN1	117036882	Unigene0029819	3617	4003	4.00092	0.248586	13.0338	0.81376	6.6736	0.527395	9.47616	0.784293	14.5968	0.822827	22.9972	1.51116	21.5832	1.49378	36.0589	2.46244	11.5813	0.873451	11.3988	0.757092	19.0318	1.2996
PRRT3	117036898	Unigene0042357	4390	3891	1.22439	0.0847289	3.00882	0.193555	2.91757	0.254187	3.09425	0.280616	6.22978	0.424422	8.87292	0.678609	6.18901	0.492827	10.6271	0.842625	3.88455	0.324924	5.25458	0.348244	8.25685	0.603208
RASA2	117036947	Unigene0040173	5714	5511	9.8229	0.606455	14.039	0.881966	8.87993	0.722806	4.72691	0.400644	3.5666	0.247521	3.69392	0.275511	2.78458	0.206359	1.71718	0.130072	7.95855	0.624017	5.13306	0.356189	5.94834	0.312832
RAB6B	117036959	Unigene0013281	1484	1105	5.1544	0.353097	15.9924	1.00455	9.95864	0.744514	11.4951	1.0155	16.579	0.941592	30.2564	1.71348	22.5094	1.60125	48.2164	3.09576	13.2593	0.990861	28.1343	1.61768	17.3226	1.37407
ACOX2	117036966	Unigene0031990	2684	2533	33.6981	2.24844	9.24242	0.613754	23.7684	1.97977	14.006	1.17616	6.33404	0.401209	9.36534	0.649576	9.11751	0.691369	7.4149	0.540915	10.231	0.778536	5.44448	0.357028	7.93472	0.433449
BFSP2	117036975	Unigene0006881	1569	637	0.197642	0.0142445	0.136887	0.0189927	0.0523285	0.00949636	0.151004	0.0237409	1.7498	0.137697	0.244592	0.0427336	1.06746	0.0949636	0.353979	0.0427336	0.334425	0.0379854	0.532203	0.05223	0.0685529	0.0474818
CAMP	117036976	Unigene0034505	611	907	680.426	0.65027	10054.2	8.40682	2509.46	2.33764	5550.76	5.65902	2317.01	1.96081	555.234	0.53689	834.074	0.860357	648.262	0.546894	4471.8	2.17757	671.37	0.726969	895.156	0.660274
TNNC1	117036991	Unigene0007874	762	638	16.8208	1.28	76.8064	5.58933	9.37401	0.872295	34.0983	3.33748	9.28447	0.70637	1.38498	0.0948147	15.63	1.28948	4.2517	0.346074	40.8569	3.73096	6.712	0.530962	10.7277	0.862814
CAV3	117036996	Unigene0006347	1001	893	1.34242	0.0982229	8.90431	0.599499	1.80447	0.186285	9.46757	0.84675	0.843905	0.047418	0.191691	0.010161	1.58022	0.121932	0.462366	0.040644	3.14513	0.264186	0.208548	0.020322	0.859617	0.044031
WDR49	117037031	Unigene0008789	2998	3280	2.96515	0.191803	0.465659	0.0313524	4.19007	0.341188	4.71534	0.401127	1.05664	0.0737705	0.448024	0.035041	1.11731	0.0820696	0.524888	0.0414959	1.371	0.0931352	1.60154	0.0940573	2.9778	0.110656
AIRE	117037044	Unigene0028558	2106	1827	0.147246	0.00496648	0.101983	0.00993297	0.116956	0	0.150001	0.00331099	0.250697	0.0728418	1.73113	0.269846	0.309274	0.0943632	1.93394	0.420496	0	0.00662198	0.0991248	0.0165549	0.102146	0.0231769
RTP1	117037094	Unigene0010487	2431	582	0.170081	0.0415751	0.132523	0.0103938	0.202641	0.0155907	0.129947	0.0207876	0.608108	0.103938	0.473589	0.0519689	0.421028	0.0727564	0.875775	0.114332	0.107921	0.0103938	1.11635	0.171497	0.486695	0.0363782
TIMP4	117037152	Unigene0000572	3010	1760	20.2956	1.88693	22.4409	2.19111	23.4036	2.91632	26.8149	3.38548	47.7451	5.06275	48.7674	5.47176	44.9779	5.3549	54.4938	6.27259	23.3593	2.67573	32.7006	3.03146	28.6587	3.26862
MOBP	117037166	Unigene0051883	1851	4676	0.502593	0.0763262	0.580162	0.0659769	1.24198	0.0931439	0.597328	0.0459251	31.9462	5.01489	57.8446	9.32797	19.7053	2.57892	20.6035	2.02523	1.55911	0.176585	15.1126	1.76327	4.06762	0.842823
ITPR1	117037173	Unigene0005460	9541	9796	13.3041	0.916084	24.5143	1.60307	14.1816	1.21774	15.4623	1.33939	44.7785	3.40899	95.4987	7.02331	75.8635	5.90036	88.7528	6.77136	44.0606	3.47291	43.9021	2.92918	20.5965	3.43277
CNTN4	117037200	Unigene0046480	7595	5877	0.694101	0.0699922	0.579712	0.0514649	0.778334	0.0802852	0.56151	0.0648457	2.50255	0.201742	3.2212	0.276366	2.51148	0.227475	3.77819	0.349446	0.978727	0.0977832	3.50447	0.292835	1.20376	0.164173
EPHB1	117037239	Unigene0031714	4763	4566	0.43404	0.0264966	4.10343	0.265629	0.344755	0.0298087	0.729564	0.0596174	12.5258	0.802848	15.6108	1.11418	10.4514	0.76509	17.7435	1.31622	3.48854	0.266953	7.62622	0.49085	0.609722	0.311335
EIF1B	117037245	Unigene0044395	1019	763	8.21658	0.356767	18.4425	0.733354	22.5603	1.20111	11.7029	0.51533	33.9889	1.51031	35.872	1.70455	22.8281	1.10994	28.342	1.30814	18.3658	1.24076	19.5645	0.824528	26.283	0.808671
ERC2	117037276	Unigene0032959	6541	3001	0.521495	0.0201572	1.3955	0.079621	0.82844	0.0816367	0.833098	0.0554323	1.85648	0.140093	2.30282	0.165289	1.72125	0.133038	3.79263	0.251965	1.13644	0.0735738	4.27662	0.24491	0.887971	0.11288
CAMKV	117037314	Unigene0027224	3064	2839	0.236151	0.0138498	0.63087	0.0447456	0.482331	0.0362226	0.283527	0.0266343	2.65362	0.182179	3.72617	0.279127	3.43157	0.242905	4.50139	0.337723	1.48418	0.117191	19.4176	1.30721	0.73719	0.122518
GRM7	117037320	Unigene0006096	4701	3816	0.153917	0.0110965	1.05081	0.0745051	0.401697	0.0388378	0.386393	0.0388378	1.34772	0.0840164	2.69394	0.201322	1.78137	0.133951	2.65823	0.229856	1.19058	0.102246	3.10848	0.219552	1.12113	0.10938
KY	117037326	Unigene0038719	5565	5442	0.445786	0.0272335	0.771882	0.0500208	0.575388	0.0489092	1.05017	0.0894816	2.56157	0.164513	1.55161	0.117271	1.80577	0.140614	3.72591	0.272891	0.990025	0.072808	1.2004	0.0761427	0.231934	0.0628039
CCR1	117037327	Unigene0043068	2393	2485	8.55269	0.520935	53.2677	3.09397	13.2779	0.990751	23.7619	1.88535	7.23667	0.519718	5.13183	0.329845	9.56523	0.682815	3.44268	0.230039	33.2925	2.72761	10.9046	0.754626	11.2818	0.595181
PLIN5	117037394	Unigene0031157	2648	1821	13.8186	1.25402	5.39374	0.458422	8.99169	1.07962	16.7912	2.00809	3.23001	0.302293	3.76808	0.365409	5.69246	0.591298	3.49568	0.370392	14.3992	1.56295	8.12007	0.745766	7.31145	0.920166
DOK2	117037411	Unigene0035608	1897	2140	7.62853	0.438141	32.1541	1.66918	11.5992	0.816922	23.1056	1.68472	8.85049	0.462169	4.19774	0.250165	8.53464	0.51729	3.5133	0.223311	22.8657	1.43739	8.47352	0.473475	4.42259	0.264298
CDCA2	117037415	Unigene0041896	6951	3796	1.05582	0.0995979	3.59969	0.340226	1.84263	0.223099	1.14753	0.165731	1.65583	0.140234	0.841952	0.0892397	1.86068	0.200789	0.572626	0.0525877	5.57349	0.58962	3.82916	0.345804	2.11993	0.186447
FBN3	117037416	Unigene0021981	9203	393	0.595287	0.0538731	0.816817	0.0769616	0.892138	0.0769616	0.780914	0.0461769	0.206529	0	0.521249	0.00769616	0.323537	0.0230885	0.231339	0.00769616	0.304082	0.0230885	0.362937	0.0153923	0.724622	0.0153923
TNIP3	117037422	Unigene0001856	3637	1425	1.30736	0.178292	5.99389	0.694064	2.09943	0.32899	3.36573	0.517895	0.580663	0.0700431	0.422067	0.057308	0.690754	0.0912683	0.509022	0.061553	1.2263	0.195272	0.573981	0.0827782	1.59698	0.176169
ESCO2	117037425	Unigene0051914	3376	2071	3.33737	0.305234	6.80718	0.531603	3.52636	0.362191	1.66091	0.251197	12.9803	0.867507	3.60916	0.26142	7.71718	0.743368	2.30317	0.207384	30.0746	3.17502	25.3526	1.88398	5.32063	0.755052
KLF1	117037452	Unigene0029638	1667	1940	3.59644	0.171497	3.8652	0.179293	1.57607	0.101339	2.46354	0.162143	18.1162	0.910495	3.33808	0.185529	19.3685	1.08667	7.55184	0.428743	59.2807	3.5157	36.6921	1.79604	13.4207	0.977535
LXN	117037458	Unigene0032021	1059	923	18.4479	1.30421	28.3934	1.91044	17.3665	1.54343	11.3355	1.08138	70.8943	4.91864	51.7303	3.85365	46.2161	3.68325	51.7458	4.22394	29.1507	2.46096	39.4253	2.74605	18.993	2.45768
EPOR	117037466	Unigene0047933	1806	2206	5.89522	0.296152	5.52995	0.268731	1.63661	0.106944	3.14852	0.205661	9.29644	0.478505	2.7093	0.164529	9.84053	0.551172	3.58781	0.219372	39.0775	2.38156	24.7364	1.24494	5.53878	0.4977
FSD1	117037491	Unigene0037507	2183	2186	0.757611	0.0498103	4.08301	0.219995	2.78317	0.202008	3.18361	0.250435	9.14209	0.556214	12.7892	0.816335	8.73782	0.599107	15.6467	1.02664	4.72714	0.308547	6.78961	0.369426	6.35602	0.50087
SHD	117037497	Unigene0007018	1781	2197	2.66977	0.161073	3.07512	0.185853	3.04258	0.235414	2.79362	0.249181	13.1621	0.74892	7.7033	0.575457	6.79176	0.446048	10.4468	0.821884	6.13786	0.397864	4.74714	0.246428	2.83846	0.514882
MYOZ2	117037512	Unigene0024749	1156	1063	6.79573	0.446717	39.388	2.46121	5.75292	0.483707	44.7481	3.98062	4.5672	0.318677	0.497964	0.0398347	9.49789	0.717024	2.40222	0.182101	25.6456	2.03441	2.79907	0.182101	2.69829	0.182101
GNA15	117037513	Unigene0044936	2256	2786	10.8132	0.587331	17.9456	0.905423	10.081	0.66224	9.2768	0.644869	6.36557	0.349576	3.74239	0.231241	5.93918	0.350661	3.28247	0.218213	15.2731	0.929307	7.40272	0.38323	7.86672	0.277923
FHDC1	117037517	Unigene0055011	7060	440	7.1156	0.343703	1.11039	0.0343703	2.34914	0.130607	1.59964	0.123733	1.89949	0.0206222	1.7938	0.0412444	3.00492	0.158104	1.3898	0.0687407	9.56276	0.694281	6.51995	0.364326	3.54977	0.288711
GDF1	117037536	Unigene0035505	1404	447	0.736229	0.0473649	1.14731	0.0473649	0.99413	0.081197	2.13751	0.0676642	5.03901	0.351854	6.69675	0.399219	3.51246	0.148861	8.76868	0.351854	1.74406	0.0135328	2.60202	0.0338321	2.75794	0.115029
CERS1	117037537	Unigene0035504	1149	2897	2.51894	0.0574223	9.1593	0.186883	5.00195	0.129461	9.00414	0.24013	22.6075	0.462511	32.1474	0.764239	22.1888	0.516801	42.1339	1.05761	13.2434	0.31008	18.5319	0.389428	17.6926	0.525153
PNMA2	117037541	Unigene0004033	4286	4109	1.63997	0.104525	9.62133	0.601385	10.4401	0.823683	8.91835	0.754491	14.1169	0.896556	21.8923	1.50309	16.7815	1.19026	22.8498	1.61498	7.56994	0.585191	13.443	0.854599	11.1675	1.04157
LGI3	117037582	Unigene0046113	5157	3118	1.22268	0.132896	4.6437	0.504422	3.56625	0.528673	4.47174	0.668359	12.0193	1.47737	18.325	2.30579	12.2692	1.66847	29.3295	3.78025	4.30732	0.548073	9.18902	0.991382	6.59081	1.10391
MYO9B	117037597	Unigene0001963	7038	1328	21.4282	0.127543	41.0144	0.0888245	22.8765	0.134376	31.7337	0.134376	11.7626	0.0045551	12.1324	0.0341633	15.0055	0.00911021	17.9265	0.00683266	34.3944	0.045551	19.7545	0.0341633	27.1268	0.0478286
FAT4	117037601	Unigene0052466	16712	15469	5.82643	0.346472	3.15507	0.18399	5.88559	0.426442	6.2426	0.49644	1.76284	0.0649146	2.3882	0.130025	2.27718	0.133935	3.15162	0.215861	2.75774	0.193571	4.72176	0.276278	6.6034	0.260831
HCN2	117037652	Unigene0027466	3359	881	4.24668	0.209421	8.79182	0.274651	9.77713	0.46004	10.7213	0.545868	15.8438	0.885748	32.961	1.49341	15.5125	0.765588	34.1713	1.67537	12.1064	0.391377	16.3761	0.401676	14.3135	0.861716
CRTC1	117037653	Unigene0002641	6881	6714	4.55168	0.283358	6.91366	0.444183	4.31935	0.34012	4.91228	0.413099	10.5885	0.703665	12.8414	0.932064	10.899	0.816738	21.9139	1.65555	7.79075	0.592845	11.0886	0.74466	3.986	0.591493
TRIM2	117037672	Unigene0046828	7316	6675	5.65154	0.422763	11.2731	0.785714	11.2561	1.01681	7.16779	0.666089	15.7034	1.09338	27.985	2.18949	15.4146	1.27418	17.0429	1.40332	9.37158	0.807463	19.6601	1.40468	12.2026	1.45271
PLIN4	117037682	Unigene0049560	6930	430	29.8316	4.62832	4.15296	0.689325	14.9753	2.57442	10.1198	1.64594	0.59425	0.0562714	5.86999	0.773732	8.16344	1.07619	1.34908	0.19695	3.09174	0.3939	2.19902	0.239154	4.51657	0.203984
OTOL1	117037697	Unigene0012382	1829	831	0.452123	0.0145588	0.528427	0.0291176	0.583567	0.0655146	1.55446	0.0909925	3.11758	0.167426	7.55359	0.465881	4.12073	0.262058	4.50429	0.203823	0.717213	0.0145588	2.79636	0.127389	5.64555	0.23658
S1PR2	117037706	Unigene0007963	4419	2914	7.15777	0.686086	11.1058	0.98294	8.41658	0.968408	10.9733	1.33792	3.48872	0.307234	4.7113	0.42037	3.95856	0.349789	5.50911	0.544924	6.86714	0.715148	5.40906	0.480571	7.39943	0.521051
ABCA7	117037712	Unigene0051489	7992	7092	7.29464	0.436288	6.96034	0.400464	6.34884	0.490451	5.88955	0.45548	2.40466	0.147135	2.0648	0.156091	2.68943	0.19746	2.4207	0.174856	5.19767	0.375728	4.88457	0.31133	2.81281	0.220063
DCLK2	117037728	Unigene0001911	5668	3437	2.04253	0.146081	4.35767	0.359923	2.89709	0.277203	3.41372	0.341443	6.33412	0.608086	8.71731	0.872968	7.23955	0.711047	12.1178	1.23377	3.03953	0.308883	6.59271	0.614246	3.52965	0.509525
XPO7	117037732	Unigene0038008	4937	3434	33.1016	1.75803	25.1885	1.32821	19.4241	1.43214	22.4113	1.61094	35.8039	1.40748	20.6962	1.182	57.4265	3.50197	35.9425	2.24774	138.733	9.72026	100.827	5.98752	38.867	3.47819
HSH2D	117037734	Unigene0007402	1842	2688	7.85631	0.349943	12.4761	0.524352	19.9687	1.18823	13.0768	0.827036	4.18476	0.219418	2.08341	0.10352	5.55656	0.302684	2.51264	0.140652	13.6258	0.734768	5.04325	0.223919	10.1603	0.319562
GRIA2	117037765	Unigene0041430	6312	1277	0.393029	0.0450017	3.09642	0.1279	1.0406	0.0947405	0.638108	0.0260536	10.7568	0.660815	11.795	0.774503	7.51807	0.580285	7.58181	0.570811	3.89323	0.28659	16.9664	0.677394	1.12467	0.300801
PCP2	117037802	Unigene0004397	603	550	1.54278	0.0769895	7.83594	0.489434	0.408475	0.00549925	0.654853	0.0329955	16.8109	4.96033	18.4563	4.70736	16.5109	4.51489	16.7324	4.86134	23.9297	1.90274	26.311	1.80925	0.178374	1.54529
ATCAY	117037874	Unigene0049205	4192	3915	0.961664	0.0764839	3.81699	0.302845	1.72355	0.157603	2.84477	0.265762	6.72554	0.514528	7.80437	0.665178	6.104	0.51221	15.8103	1.27396	4.25578	0.397871	6.62325	0.538477	2.61715	0.516846
EAF2	117037910	Unigene0018651	988	900	0.627732	0.0470492	1.413	0.0940983	1.41271	0.114262	1.59869	0.117623	2.13752	0.134426	0.582639	0.0470492	1.60101	0.127705	0.655829	0.0369672	10.0906	0.786393	8.97992	0.56459	1.95959	0.188197
RAB3A	117037913	Unigene0030804	1502	3011	10.5982	1.04369	42.898	1.76493	33.8362	2.18582	40.1186	2.87693	120.216	4.56149	152.854	6.05219	104.817	4.53136	175.64	7.20236	41.1642	2.52836	77.0677	2.99747	56.2862	3.61725
STMN4	117037952	Unigene0014861	1319	953	0.783674	0.0190425	8.95579	0.0761701	2.98784	0.0190425	3.41288	0.012695	30.9816	0.342766	34.6959	0.326897	36.9649	0.479237	30.1768	0.466542	8.42034	0.0698226	23.3447	0.209468	5.95288	0.0634751
SHC2	117037962	Unigene0033896	2477	2056	3.71402	0.267741	5.67938	0.382487	4.30902	0.34718	5.03758	0.408967	10.7	0.676708	10.2255	0.75909	8.5647	0.714956	16.8165	1.38578	5.5783	0.467811	7.58502	0.507531	6.25296	0.534011
UCP1	117037978	Unigene0012759	1665	1587	14.5893	1.03869	2.19291	0.154374	7.10084	0.627026	4.26893	0.365924	0.951293	0.0571756	0.172867	0.0114351	0.335305	0.0266819	1.38987	0.116257	126.793	10.4345	60.5583	4.25005	43.2822	8.12846
PRTN3	117037990	Unigene0007008	971	1031	92.2954	3.01285	1110.6	37.6387	384.136	16.1497	806.589	35.6819	246.421	7.77123	48.6128	1.83646	178.716	6.94394	112.585	4.41514	392.949	14.545	125.018	3.92815	161.505	3.91642
ALPK1	117038032	Unigene0044824	7230	3882	1.22953	0.101287	6.81758	0.506436	2.50966	0.257893	3.42991	0.359959	1.00774	0.0872628	0.610414	0.0545392	0.875132	0.0786923	0.537725	0.0553184	3.45938	0.352947	1.25601	0.118428	1.29429	0.0872628
CIRBP	117038069	Unigene0037302	2035	633	71.9249	1.23277	67.2297	0.807513	59.3081	1.8826	83.3218	1.56247	61.9551	0.506487	73.0284	0.482596	52.9477	0.530378	52.1278	0.664167	24.5811	0.329695	30.6211	0.372698	33.4571	0.348807
RETN	117038081	Unigene0058022	597	431	18.0069	1.33335	120.519	9.07377	29.8433	2.9474	68.1278	6.84217	41.5653	2.96143	8.03527	0.624567	18.7029	1.62107	14.2647	1.08071	517.389	51.3619	4001.87	340.677	68.6435	3.71933
LIPI	117038110	Unigene0007239	1355	595	0.533997	0	0.0792532	0.0101667	0	0	0.0582843	0	2.41579	0.1525	3.61107	0.305001	1.64807	0.0254167	1.16134	0.0406667	0.387242	0.0406667	0.539224	0.0457501	2.54015	0.0864168
CELF5	117038114	Unigene0036235	4193	2817	0.419087	0.0236212	1.22934	0.0891164	0.0195811	0.00644215	0.0376701	0.00107369	3.82786	0.27916	3.59236	0.316739	3.484	0.266276	5.80605	0.514298	1.91882	0.187896	5.45167	0.39834	0.205217	0.177159
SCRG1	117038131	Unigene0014997	856	412	17.5095	0.220237	22.8325	0.278967	15.4424	0.381744	45.1156	0.748806	80.7988	0.976384	81.4827	1.1746	133.375	1.76924	88.2401	0.895631	22.9868	0.330356	34.5083	0.447815	88.4602	0.521228
MYO1F	117038182	Unigene0041084	5084	3695	13.2563	1.10915	97.0168	7.94579	26.8564	2.8355	49.4295	5.49174	21.6213	1.82458	7.60509	0.711331	15.4469	1.47259	11.3613	1.09933	47.3384	4.7403	15.7882	1.32034	14.1325	1.02075
NCAN	117038194	Unigene0043135	6396	6319	0.242417	0.0143595	1.04097	0.0598312	0.359427	0.028719	0.271647	0.0248898	7.099	0.440358	14.7452	1.02623	3.98607	0.293891	8.01772	0.568158	1.57239	0.113919	10.8034	0.681598	0.706301	0.193375
NDNF	117038196	Unigene0001813	2587	4656	24.0137	0.906207	7.0153	0.261144	11.3936	0.556067	11.6005	0.543724	27.3882	0.966621	30.4475	1.21607	28.3422	1.18944	27.5872	1.11213	10.716	0.485909	19.4474	0.75095	41.2027	1.23101
JAK3	117038244	Unigene0004003	4606	5390	3.61312	0.18574	15.6909	0.810859	6.09626	0.450602	8.16158	0.565076	2.20082	0.122891	1.31226	0.0751939	2.34335	0.14646	1.48716	0.0953952	10.3857	0.655982	3.69381	0.204819	4.55365	0.193035
NLGN1	117038263	Unigene0031885	5931	4524	0.348564	0.0240683	0.688037	0.0528167	0.636783	0.0601709	0.266314	0.0267426	2.52812	0.187867	2.81466	0.231992	1.81984	0.146416	2.38788	0.206587	0.840461	0.0695308	2.99179	0.219958	0.63473	0.104965
PRDX2	117038280	Unigene0000137	977	2588	105.059	1.62449	70.5662	1.0343	87.3977	1.62683	114.3	2.23689	314.835	4.63856	236.072	3.83099	314.856	5.72194	267.938	4.79517	426.161	7.87352	300.635	4.86529	175.816	3.41026
MAP9	117038303	Unigene0048035	2623	2421	1.18223	0.0862027	1.84234	0.114937	3.41185	0.322323	0.752719	0.0624657	4.58927	0.314827	5.77915	0.443506	3.65378	0.288592	3.42313	0.283594	2.8006	0.232372	5.69047	0.38229	3.93661	0.383539
GMIP	117038316	Unigene0034366	3641	3355	7.83553	0.55263	46.1878	3.10122	12.4925	1.09264	22.4497	2.05906	10.4695	0.788827	5.21734	0.389455	7.20662	0.599509	6.40663	0.51116	25.1236	2.07259	7.96957	0.561645	9.80768	0.585084
ABHD8	117038329	Unigene0035219	1990	1873	5.60984	0.403709	12.3038	0.800959	10.6446	0.94468	12.0249	1.05287	30.3515	1.99109	27.5771	2.00401	24.2671	1.83445	38.3287	2.94062	14.4582	1.14169	17.5188	1.21759	12.2694	1.29671
TRPC3	117038351	Unigene0044480	3604	4509	2.09372	0.122084	2.35396	0.142207	0.95681	0.0784824	1.00801	0.0697621	8.43811	0.567488	12.6715	0.837816	9.73329	0.586941	9.7086	0.575537	9.4392	0.597673	10.8896	0.609077	1.91005	0.392412
FSTL5	117038358	Unigene0036519	5028	3391	0.760653	0.0874107	8.15876	0.569954	0.669499	0.0704637	0.659698	0.0954382	23.9413	1.3183	21.9627	1.75446	17.3955	1.87309	17.9498	1.85971	5.72231	0.556574	18.6835	1.37895	1.73276	0.789372
S1PR4	117038368	Unigene0043932	1484	4430	4.52751	0.208922	38.57	1.43924	9.51603	0.485436	17.2426	0.880067	6.61739	0.234184	1.93951	0.10924	6.27002	0.251935	2.68216	0.159764	16.7361	0.860267	7.31493	0.316114	5.94332	0.174102
GFRA2	117038379	Unigene0037007	3340	3063	1.91878	0.133307	2.3471	0.146144	1.81906	0.153056	2.19901	0.195517	3.22471	0.236003	3.64806	0.286363	3.56588	0.310062	7.31656	0.580626	2.95871	0.237978	4.50015	0.2992	4.83052	0.304138
GLRB	117038380	Unigene0032163	2847	2594	0.326765	0.0209879	2.79126	0.177231	2.7685	0.251855	1.77535	0.160907	4.45073	0.304325	10.7163	0.798706	4.54287	0.345134	4.64941	0.361458	3.16388	0.251855	7.47917	0.48039	4.87361	0.555013
MGST2	117038400	Unigene0065102	677	554	39.2396	2.83351	44.2559	3.10102	24.4976	2.24387	29.6303	2.81167	19.3406	1.42494	12.8961	0.988178	18.9668	1.58327	6.28954	0.535036	31.0022	2.60966	11.1008	0.835311	15.8877	0.797094
MUC16	117038509	Unigene0048288	5064	967	5.06219	0.365953	0.805835	0.081323	3.85873	0.322164	3.69612	0.347187	2.16859	0.096962	0.322077	0.0281503	1.01058	0.0469171	0.804282	0.0594283	2.50406	0.218946	0.845086	0.0563005	6.92425	0.193924
ARSJ	117038558	Unigene0000284	3588	3078	3.39946	0.271211	1.91551	0.135605	2.05945	0.194564	4.84241	0.477567	1.32433	0.0992474	0.534789	0.0442191	0.803919	0.0707506	0.95455	0.0746812	1.5599	0.137571	0.90182	0.069768	1.25906	0.0795945
ZGRF1	117038563	Unigene0034438	8766	2124	0.790048	0.0441442	1.76407	0.11392	1.1052	0.109648	1.0721	0.0882884	0.566153	0.0370242	0.328341	0.0370242	0.573186	0.0526882	0.5491	0.0284801	1.68599	0.132433	1.30979	0.0925604	0.601234	0.0612323
NCAM2	117038566	Unigene0039726	7170	3533	0.591078	0.0693438	2.06688	0.202039	0.503843	0.0676316	0.462617	0.0659194	2.19434	0.213168	6.52989	0.738811	5.28176	0.654914	4.28616	0.565024	1.41485	0.184061	6.87121	0.720833	0.705063	0.207175
NWD1	117038567	Unigene0040160	6608	4711	0.0782132	0.0109145	0.357527	0.0269651	0.136673	0.0147666	0.286835	0.0269651	0.974759	0.0918099	1.88746	0.179126	0.85894	0.0834635	3.78219	0.302395	0.529371	0.04751	1.39003	0.114923	0.341821	0.0744751
CD226	117038674	Unigene0046470	4571	3970	3.03022	0.279603	9.32686	0.762623	4.52638	0.491401	3.90471	0.395406	1.87116	0.159991	0.986487	0.0868522	2.09667	0.185894	0.64802	0.0624726	8.99202	0.911186	3.28823	0.255985	2.32955	0.182847
CBLN2	117038725	Unigene0037310	3527	1171	0.644759	0.105899	0.852528	0.131728	0.0698356	0.0103316	0.313483	0.0774873	2.36515	0.320281	0.897663	0.165306	1.08164	0.154975	2.23081	0.402934	0.818237	0.118814	0.976605	0.139477	0.518433	0.100734
NETO1	117038734	Unigene0019098	2697	1052	0.076653	0	0.119453	0.00575017	0	0	0.117131	0	0.508979	0.0575017	1.28064	0.069002	0.241502	0.0287508	0.514825	0.0316259	0.194554	0.0201256	2.47691	0.178255	0.0398812	0.0316259
SKOR2	117038751	Unigene0011918	4216	1294	0.0490354	0.00934958	0.407545	0.0350609	0.194742	0.023374	0.206055	0.0210366	1.50275	0.219715	1.9343	0.184654	0.99315	0.102845	2.63469	0.217378	0.829717	0.0958332	0.74273	0.0747966	0.331659	0.100508
RIT2	117038752	Unigene0014142	1160	968	0.445546	0.0312458	1.11091	0.0906127	0.212336	0.0187475	0.0680821	0.00937373	6.46305	0.51243	3.96998	0.306208	5.85555	0.493683	7.501	0.653036	7.61437	0.631164	7.01855	0.51868	0.185447	0.603043
DTNA	117038768	Unigene0051835	9617	5903	1.77347	0.168061	4.27676	0.34637	2.91123	0.333048	3.58045	0.439111	10.2223	0.734243	12.5999	1.12417	9.90749	0.968914	12.0604	1.18309	4.57403	0.492911	8.71538	0.794704	4.29478	0.587189

## Sheet: Sheet2
S10 Table.Annotated DEGs obtained by both reference-based and reference-free method.
gene_name	gene_id		gene_length		gene expression(FPKM) of JL1		gene expression(FPKM) of JL3			gene expression of JL4				gene expression of JL5				gene expression of HN1				gene expression of HN2				gene expression of HN3				gene expression of HN5				gene expression of YN1				gene expression of YN2				gene expression of YN4
