# Supplementary material for: Divergence of cochlear transcriptomics between reference‑based and reference‑free transcriptome analyses among Rhinolophus ferrumequinum populations
Source: PLoS One. 2023 Jul 11;18(7):e0288404. doi: 10.1371/journal.pone.0288404 (PMC10335675; doi:10.1371/journal.pone.0288404)
Supplement: S9 Table — (XLSX) [file pone.0288404.s009.xlsx]

## Sheet: Sheet1
S8Table:DEGs obtained by pairwise comparisons of the three populations in reference-based method.
comparation
HNvsJL	HNvsYN	YNvsJL

## Sheet: Sheet2
S9 Table:DEGs obtained by pairwise comparisons of the three populations in the reference-based method.
comparation
HNvsJL	HNvsYN	YNvsJL
117022163	117017028	117017581
117038147	117017581	117017028
117034388	117037978	novel.342
117017484	117015313	117015313
117037712	117028454	117021982
117014855	117019991	117018645
117030533	novel.342	117033364
117028269	117031331	117030712
117033440	117032105	117016034
117031644	117019990	117022078
117028144	117014372	117013644
117018276	117013958	117037452
117022137	117032275	117031335
117030336	117034506	117020511
117028289	117018945	novel.735
117013751	117022078	117034183
117031116	117019357	117037955
117030344	novel.263	117035625
117015859	117030248	117020166
117030230	novel.685	novel.377
117013115	117030712	117027308
117030275	117017387	117033659
117038315	117036762	117022606
117035413	novel.889	117012820
117026299	117019964	117031331
117013626	117011848	novel.780
117035205	117029147	117018198
117029145	117016948	117014575
117032640	117013499	117016120
117016583	117036727	117035078
117014058	117031500	117013698
117023327	117035485	117037174
117023674	117030407	117032289
117023268	117032289	novel.685
117030551	117027368	117028955
117036080	117016064	117014497
117038059	117032745	117030177
117036210	117036124	117027042
117013940	117035625	117013288
117023070	117017311	117013559
117036863	117016855	117012962
117014657	117025220	117016825
117033089	117017461	117035928
117014736	117021982	117014338
novel.909	117023268	117016042
117026840	117024190	117024190
117028200	117028622	novel.706
117013824	117028155	117037978
novel.205	117014075	117021168
novel.971	117012820	117032490
117028451	117019123	117038266
117013366	117019471	117017747
117023431	117017484	117020504
117014606	117029617	117014354
117036564	117017015	117030649
117016712	117015267	117015353
117019283	117028722	117018985
117016214	117038187	117013091
117023944	novel.488	117015396
117027041	novel.167	117013537
117026833	117030116	117020875
117030247	117018068	117014792
117016572	117023414	117028005
117029952	117016120	117019991
117024056	117026548	117015275
117016478	117033408	117018240
117023535	117033131	117014838
117024899	117025233	117026628
117015531	117016399	117014456
117016855	117012044	117019380
117014878	117037509	117031239
117015410	117020875	117025626
117027301	117017515	117021462
117035268	117030999	117019521
117013449	117013115	117022282
117015206	117036863	117017387
117037265	117022754	117030460
117011848	117034513	novel.1032
117036413	117028549	117030535
117034711	novel.780	117033930
117029358	117031217	novel.225
117035008	117029145	117033055
117015231	117038081	117023435
117017715	117023315	novel.793
117028080	117016368	117036117
117027528	117021462	117032538
117015995	117037818	novel.263
117023312	117018143	117022590
novel.451	117021031	117025517
novel.358	117036134	117027550
117031511	117026982	117038280
117017477	117018911	117016512
novel.578	117014390	117016368
117021579	117032988	117015977
117028510	117030253	117031624
117036727	117019292	117019233
117017461	117020166	117016650
117025093	117027148	117014927
117016183	117024916	117020393
117015174	117027042	117012130
117016902	117032431	117027697
117014484	117021312	novel.203
117026921	117031688	117034630
117037887	117025517	117033503
117019321	117018661	117029843
117019771	novel.264	117012341
117025750	117016452	117022747
117025215	novel.735	117018186
117032273	117012748	117035929
novel.167	117015442	novel.134
117017082	117013902	117026362
117014426	117011943	117035619
117036638	117029952	117036127
117018945	117012427	117036716
117014255	117026482	117022754
117037888	novel.874	117029597
117038750	117031877	117019823
117026978	117028141	117037291
117025303	117036191	117038081
117029151	117020554	117029629
117014038	117016685	117034913
117028376	117018959	117032105
117037161	novel.633	117023749
117020697	117017071	117028083
117029931	117020756	117032254
117016064	117018149	117036909
117029942	117036609	117013047
117025986	117025450	117021130
117023516	117018176	novel.229
117018806	117038315	117025737
117014281	117020344	117023634
117015919	117022603	117037073
117025601	117018013	117020071
117031318	117025738	117028391
117022237	117023516	117013964
117013958	117012130	117014850
117013873	117016071	117037732
117029472	117014850	117016786
117027258	117022779	117016281
117033845	117017747	117034489
novel.71	117031620	117023830
117023248	117015275	117031086
117017316	117020055	117032670
117014896	117025275	117017053
117015867	117034806	117020236
novel.221	117031256	117017194
117022768	117016183	novel.945
117015783	117037572	117031217
117025342	117018117	117013657
117034836	117037602	117037166
117038464	117015294	117018465
117038067	novel.890	novel.595
117017579	117035263	117018176
117012732	117029802	117035914
117034561	117025287	117026262
117035462	novel.159	117037314
117034584	117026215	117034262
novel.411	117031667	117037399
117028137	novel.229	117015299
117035524	117029119	117033000
117034506	117033055	117023819
117019123	novel.706	117016568
117034500	117025612	novel.631
117035263	117017758	117035864
117014372	117026860	117030082
117027783	117012129	117036601
117013231	117018186	117035101
117026685	117013626	117012046
117037501	117016747	117016037
117014278	117028787	novel.159
novel.383	117019310	117023525
novel.673	117030437	117036169
117018000	novel.225	117021411
117028078	novel.624	117032416
117018988	117030366	117014590
117025764	117023674	117027039
117018661	117029041	117019390
117018820	117032227	117016009
117024215	117012893	117025450
117017211	117025737	117016166
117022411	117021459	117012256
117020897	117028955	117038000
117034423	117033403	117022883
117014479	117014492	117019376
117037255	117028157	117028460
117037422	117011663	117036285
117034934	117034913	117017738
117022527	117015505	117014580
117034378	117033812	117024482
117037106	117024617	117033863
117013338	117015405	117025813
117017515	117022137	117017189
novel.155	117033503	117017614
117025275	117012188	117022867
117024034	117013435	117011737
117025274	117032254	117029946
117036550	117030336	117017636
117032431	117029268	117021752
117032646	117025000	117013958
117034893	117022421	117029886
117025602	117014428	117031175
117028549	117016538	117012413
117019965	117026584	117011787
117036872	117027620	117033466
117032146	novel.454	117037910
117024865	117015206	117032464
117034513	novel.545	117014802
117026332	117024966	117035107
117014675	novel.595	117033365
117018154	117025050	117030437
117019537	117020372	117037744
117020372	117031899	117036691
117015180	117028144	117012892
117035772	117014441	117017271
117031667	117026332	117016483
117038529	117018294	117012174
117031636	117025197	novel.77
117015442	117014872	117020265
117024916	117025820	117027420
117021738	117037517	117024126
117031813	117029959	117015112
117017414	117030753	117017647
novel.374	117013559	117030669
117016554	117026132	117035103
117029959	117015112	novel.149
117033215	117021425	117012044
117028371	117021398	117013589
117016610	117030559	117025834
117017269	117022646	117021932
117013499	novel.859	117014649
117036337	117032826	117037466
117011750	117023481	117030459
117015406	117038223	117029311
117017417	117024781	117037425
117038244	117034485	117020888
117025233	117025996	117031359
117018890	117028551	117021388
117020347	117012987	117034941
117037900	117038244	117031801
117024170	117034534	117035079
novel.322	117033458	117021306
117019964	117018520	novel.949
117020765	117015977	novel.818
117036875	117027272	117026821
117035080	117035298	novel.768
117035503	117028289	117019207
117032891	117018240	117026261
117013237	117033888	117017863
117019480	117025093	117013954
117037892	117014320	117036613
117013665	117026299	117034935
117037270	117033891	117015951
117018068	117013873	117031222
117013743	117012413	117019631
117037566	117020834	117028100
117017834	117019537	117013334
117032381	117021715	117013287
117038021	117033311	117012514
117024823	117036169	novel.466
117021290	117021386	117025751
novel.50	117035896	117016071
117014441	117025800	117035504
117038301	117022163	novel.745
117036393	117033078	117015292
117022432	117025212	117015291
117013909	117015041	117035344
117037978	117028371	117023529
117014922	117015118	117019442
novel.560	117030452	117022135
117037734	novel.925	117020658
117026720	117021537	117014240
117015218	117030043	novel.649
117033896	117027954	117023972
117013834	117034508	novel.381
117026184	117015191	novel.734
117034981	117035369	117029190
117024844	117026844	117018707
117012513	novel.948	117011767
117021895	117028553	117012296
117028454	117012440	117024031
117018459	117016094	117015633
117017524	117019983	novel.618
117019936	117030104	117018712
117012398	117018699	117032282
117023116	117035885	117016196
117027840	117029276	117015003
117033131	117020071	117036412
novel.632	117032458	117026827
117027283	117037179	117029802
117032362	117028492	117019463
117035837	novel.946	117014901
novel.216	117016962	117033343
117032988	117023237	117013039
117035734	117019456	117024617
117027690	117017859	117033888
117028435	117029597	117031230
117032252	117025750	117038351
117031927	novel.980	117018353
117034121	117036117	117012919
117023414	117023462	novel.624
117030027	117025714	117022160
117032283	117014580	117023600
117029810	117020803	novel.602
117015361	novel.578	117017453
117036745	117032882	117038194
117026860	117022237	117030808
117019842	117019220	117019357
117018021	117024056	117013304
117035310	117027041	117029293
117011984	117036949	117026584
117014357	117027617	117019983
117012360	117027840	117019989
117027520	117033215	117028892
117016518	117018154	117019468
novel.488	117034851	117026879
117028553	117025154	117036242
117029428	117021594	117012380
117026952	117027963	117012091
117020460	117013049	117018164
117038053	117037838	novel.889
117034206	117035079	117026305
117028404	117020347	117019183
117028492	117021428	117030679
117028276	117025650	117032174
117037443	117014038	117022908
117019649	117016841	novel.665
117011736	117036638	117013067
117017469	117017196	117028927
117016808	117015531	117035626
117025914	117024785	117032155
novel.664	117020765	117017891
117024608	117024653	117031663
117032454	117038345	117031727
117016402	117037394	117024773
117030222	117037910	117025197
117025976	117021097	novel.926
117033899	117031675	117029455
117026616	117036010	117016173
117024750	117013297	117022416
117030644	117015194	117030091
117019471	117014342	117031235
117019453	117032328	117019181
117031580	117023342	117015318
novel.1076	117035078	novel.925
117024165	117038716	117014429
117031936	117026362	117019998
117038032	117035594	novel.974
117031246	117037443	117030029
117025612	117019376	117028357
117036209	117023285	117032539
117032699	117035812	novel.438
117015404	novel.760	117034534
117036261	117021777	117016661
117035302	novel.726	117035369
117016948	117028288	novel.859
117023943	117017524	117018264
117037694	117029810	117013724
117033675	117014575	117022793
117015994	117035929	117031805
117013054	117014426	117014549
117036955	117034133	117021595
117028002	novel.458	117026068
117032666	117014484	117016485
117037706	117012142	117036168
117036947	117012482	117018879
117014421	117016338	117031917
117026195	117031823	117032679
117033408	117017944	117033439
117034449	117038146	117035099
117016858	117023706	117027034
117024728	117032877	117021922
117024166	117034274	117030838
117036134	novel.945	117027290
117026315	117030517	117031714
117027653	117016647	117013637
117014550	117020236	117027530
117033613	117017647	117024318
117020605	117036210	117018489
117015422	117019578	117028636
117012142	117013188	117014064
117018793	117026672	117018342
117017574	117034711	117014486
117023481	117035011	117019406
117037223	117019985	117037252
117012557	117016281	novel.260
117018852	117024095	novel.633
117035166	117031335	117032163
117020906	novel.830	117032061
novel.635	117021449	117030094
117033175	117021467	117024987
117036172	novel.601	117034338
117022866	117027818	117017473
117033840	117027420	117032433
117015427	117032433	117023282
117029834	117014901	117023237
117033375	117030191	117028400
117022492	117022923	117028787
117022813	117020417	117019382
117017861	117037647	117025963
117026074	117024228	117019550
117028457	117028380	117032688
117036124	117017523	117033223
117037228	117017414	117026373
117033415	117023048	117017468
117019437	117027226	117016253
117024228	117031318	117032953
117034473	117019463	117014898
117034107	117018163	117030018
117032130	117034481	117036170
117024110	117032890	117035116
117025672	117036601	novel.979
117012101	117029267	117034617
117033520	117011911	117012710
117028674	117020147	117013029
117027857	117023586	117018319
117024494	117029392	117029956
novel.57	117015678	117025043
117037204	117030481	117018756
novel.827	117022345	117017562
117023822	117024034	117018911
117035885	117035151	117011663
117020595	117020880	117018575
117031243	117030094	117031845
117019785	117028200	117035296
117021939	117030087	117015982
117034477	117015184	117019574
117032270	117028509	novel.562
117018959	117016961	117031316
117018830	117026663	novel.67
117036742	117023562	117016435
117015914	117012634	117019990
117025969	novel.1005	117021676
117038558	117013227	117019340
117037453	117038264	117019766
117021542	117036749	117011833
117014422	117035615	117028312
117037318	117020175	117022353
117016015	117030536	117035790
117036609	117015718	117030855
117025497	117035075	117034851
117031085	117021937	117029649
117031197	117032546	117022928
117037240	117029248	117026844
novel.421	117038019	117025466
117035019	117015890	117027417
117030350	117029824	117030321
117030138	117012760	117019423
117019456	117021350	117033581
117026663	117030290	117025800
117019109	117017217	117032070
117016338	117014675	117012636
117032541	117014884	117025329
117025715	novel.144	117034792
117017570	117031032	117021894
117032780	117025833	117030900
117020040	novel.134	117029195
117036049	117030344	novel.533
117027197	117021922	117013944
117034998	117015038	117019859
117032098	117025626	117015287
117018159	117018033	117038223
117034442	117026685	117031620
117024966	117014422	117037838
117030600	117029455	117016589
117024072	117016568	117017058
117032191	117034756	117015933
117028120	117024852	117022504
117038117	117035578	novel.874
117024718	117037892	117015715
117013006	117020567	117037616
117014862	117022527	117029385
117018484	117027819	117015037
117035720	novel.649	117037173
117012748	117015398	117033350
117021562	117013881	117018413
117019234	117036947	117025260
117027522	117034449	novel.376
117029704	117026565	117023241
117024858	117036412	117023466
117023275	117036209	117038752
117015134	117023822	117033656
117026368	117034503	117028006
117018334	117022385	117021811
117024645	117035773	117023998
117020739	117026484	117031052
117037875	117034708	117038644
117032842	117014961	117030647
117011866	117018608	117035182
117014075	117028391	117024209
novel.704	117034886	117021758
novel.687	117023525	117021898
117033679	117014373	117037200
117027379	117018484	117018734
117016693	117033254	117031716
117037602	117035503	117028522
117025833	117038117	117027791
117035562	117013237	117026958
117027819	117021958	117015956
117029074	117013834	117036939
117013945	117024855	117026283
117012351	117013114	117020356
117035978	117037415	117013801
117028567	117029866	117030641
117024179	117013139	117032275
117037614	117024129	117022326
novel.90	novel.631	117031901
117023330	117015968	117029424
117012188	117014883	117019311
117014427	117018719	117013014
117032651	117031636	117012276
117028509	117015950	117017723
117015678	117018287	117011941
117031323	117024899	117021769
117023311	novel.831	117014012
117030675	117038021	117017824
117015038	117017335	117030986
117014698	117014792	117016047
117025075	117018211	117037668
117026982	117015859	117029132
117015417	117031968	novel.650
117029119	117026023	117033580
117021312	117017878	117030598
117033937	117019649	novel.443
117018517	117033896	117034040
novel.256	117027628	117034722
117019595	117031124	117013957
117016865	117016478	117016992
117012120	117014518	117021508
117023959	117013658	117032401
117030890	117014737	novel.309
117037954	117020776	117037537
117023372	117025792	novel.591
117031168	117025797	117022923
117037980	117028557	117021933
117022403	117030942	117024183
117024527	novel.793	117035903
117038674	117016853	117027442
117022554	117037388	117030526
117034434	117037034	117012122
117023508	novel.496	117025000
117025727	117015351	117035376
117022357	117018939	117013360
117017254	117034107	117029266
117021525	novel.533	117034277
117037513	117037687	117027673
117026180	117018017	117023083
117022483	117029352	117025991
novel.425	117028514	novel.185
117036762	117034889	117018145
117036388	117021897	novel.512
117018738	117022358	117023704
117022485	117033817	117038147
117035208	117023710	117035722
117038049	117013763	117035547
117023205	novel.77	117035721
117014309	117029278	117038269
117021625	117028058	117034388
117012920	117022837	novel.1008
117037024	117032780	novel.223
117025785	117026921	117014255
117013325	novel.1032	117032788
117030536	117034319	novel.693
117029392	117021264	117019283
117033473	117018793	117014855
novel.1004	novel.414	novel.205
117035890	novel.256	117021346
117037205	novel.376	117030230
novel.331	117020543	117038069
117028022	117037274	novel.867
117029201	117022883	117031277
117023909	117021074	117029885
117026058	117032964	novel.50
117037156	117034499	117015231
117027833	117024724	117018605
117034535	117038674	117014758
novel.924	novel.747	117016583
117034554	117029983	117034265
117013858	novel.381	117015174
117013032	117018055	novel.411
117016713	117026683	117030222
117026623	117017769	novel.358
117033829	117029342	117037318
117036429	117034327	117020383
117018415	117035087	novel.480
117013278	117030530	117025999
117037601	117013524	117014812
117024570	117036909	117029065
117015429	117020427	novel.108
117016949	117012101	novel.560
117014466	novel.550	117013603
117023619	117029472	117013338
117014584	117011881	117022227
117020756	117026827	117038750
117033935	117015933	117016572
117012425	117012707	novel.909
117024440	117036285	117037954
novel.464	117022765	novel.102
117018950	117019311	117031511
117029214	117026765	117014606
117023059	117022255	117027857
117014603	117034712	novel.451
117033827	117034877	117027489
117034876	117016483	117014896
novel.379	117023916	117034568
117014713	117035314	novel.690
117022476	117022793	117020404
117034078	117012424	117016214
117031932	117027034	117014511
117033366	117013833	117028153
117027620	117026026	117031116
117022948	117014490	117036080
117020871	117037098	117013858
117024855	117035413	117032044
117018766	117012809	117035447
117035896	117037161	117028593
117028380	novel.568	117026353
117018163	novel.745	novel.125
117031706	novel.331	117028376
117033311	117026756	117017553
117037275	117025470	117029767
117019292	117012629	novel.247
117023315	novel.949	117028316
117037394	117020447	117017389
117021106	117021349	117029942
117013620	novel.199	novel.971
117023586	117013872	117034893
117038402	117029090	117038571
117023342	117038325	novel.521
117031381	117016479	117024155
117022603	117034928	117013824
117025304	117037327	novel.383
117018627	117038032	117022785
novel.108	117012920	117017082
117025938	117026919	117031644
117034991	117016006	117034629
117013528	117037980	117023330
117025738	117038175	117035077
117028478	117021117	117034934
117028079	117015134	117024170
117021399	117022744	117022476
117028232	117037734	117034423
117015267	117019234	117037270
117035751	117035524	117028452
novel.933	117029834	117023257
117024944	117012480	117022895
117027256	117017034	117014377
117018490	117038636	117036859
117038264	117028435	117014686
117028557	117027583	117013940
117016839	117014330	117035229
117028604	117018076	novel.204
117019659	117034322	novel.216
117020834	117032294	117029151
117013949	117013328	novel.707
117030152	117026007	117025602
117034881	117033935	117014512
117012559	117034923	117017561
117033646	117029905	117026952
117038527	117016957	117013852
117019784	117028020	117036615
117037556	117015702	117017715
117013531	117017574	117034450
117018897	117011737	117029428
117029180	117029042	117033612
117026029	117029211	117037428
117020446	117015819	117013578
117032358	117027320	117033251
117019275	117012351	117024844
117029041	117014878	novel.662
117032117	117013945	117013849
117025763	117024869	117033175
117033835	117019720	117037875
117022980	117015694	117014058
117015223	117036248	117034359
117027209	117038563	novel.699
117023748	117024645	novel.714
117015988	117025530	117034655
117035062	117020316	117023431
117020462	117027789	117038034
117015448	117016449	117015138
117033254	117014354	117018000
117025942	117032529	117035049
117020884	117029910	117018450
117027341	117019721	117015180
117031798	117019393	117034309
117013388	117020833	117037566
117018883	novel.1055	117024215
117018056	117014375	117032266
117034263	117036256	117027258
117026460	117021731	117013743
117021380	117014666	117029366
117032192	117020153	117021481
117025195	117035205	117033646
117036284	117025362	117038748
117013575	117016253	117014989
117015438	117021760	117023248
117024018	117011825	117023501
117011970	117031435	117034991
117037597	117025708	novel.635
117024162	117031197	117029503
117034447	117033918	novel.965
117033612	117032670	117023559
117012676	novel.979	117023804
117016248	117021369	117036164
117011751	117036261	117013340
novel.890	117022483	117036874
117030999	117013909	117032117
117030220	117022787	117037255
117020442	novel.213	novel.57
117037511	117014815	117036324
117031840	117019244	novel.425
117017071	novel.673	117027852
117021467	117037113	117029217
117015643	117026840	117033002
novel.760	117019703	novel.155
117031622	117012105	novel.632
117015165	117024919	117033565
117026673	117023241	117024434
117019419	117032653	117016712
117027168	117016459	novel.71
117028056	117023498	117032665
117021645	117019521	117019690
117024002	117016713	117017609
117034421	117019453	117030350
117034127	117028744	117031862
117028048	117019127	117023712
117023553	117028056	117035617
117029267	117032651	novel.924
117033631	117036873	117013620
novel.773	117019275	117014088
117012973	117029201	117018789
117034923	117034792	117022163
117030503	117036548	117023061
117028113	117015857	117021108
117017859	117015318	117030344
117027426	117032859	117013006
117025748	117020280	117020897
117032702	117025634	117020040
117035764	117018607	117032008
117012527	117038049	117032358
117026451	117013537	117037511
117013435	117016166	117036337
117019703	117024010	117031110
117028058	117012513	117034554
117015379	117023967	117017176
117035502	117037466	117032842
117017034	117027190	117016610
117023326	117029892	novel.761
novel.714	novel.1057	117029475
117014391	117030498	117032381
117019499	novel.616	117028717
117018013	117036872	117030962
117038563	117037291	117033840
117016557	117016518	117024179
117030215	117033829	117033613
117014013	117014379	novel.713
novel.512	novel.309	117015567
117035789	117028073	117026089
novel.125	117032533	117012506
novel.65	117034959	117033520
117036415	117013896	novel.561
117037317	117014549	117031932
117017176	117034617	117036731
117019310	117035437	117013470
117016459	117021040	117032083
117029355	117013939	117024845
117032409	117038464	117011634
117031737	117012919	117021860
117019500	117025472	117029808
117032041	117023083	117036432
117036153	117025991	novel.90
117029478	117018145	novel.370
117032546	117027673	117034206
117031823	117012723	novel.448
117017769	117032788	117037789
117031827	117023534	117035759
117021587	117013603	117036564
117035725	117034350	117037317
117031842	117022796	117025075
117032398	117023559	117034997
117017727	117022123	117032146
117018791	117031951	117027301
117031770	117034359	117017834
117027489	117034737	117025601
117035601	117023343	117019771
117036996	117020437	117017579
117033006	117036665	117012985
novel.639	novel.185	117012559
117037416	117016489	117029427
117037832	novel.204	117037927
novel.954	117035722	117037857
117021697	117028927	117027491
117036191	117034751	117020374
novel.1057	117027992	117018883
117027818	117031010	117026790
117013852	117024155	117012895
117017848	117038748	117022659
117021031	117017627	117030169
117014518	117034043	117024700
117025943	117028329	117037501
117035229	117036796	117034447
117015819	117035633	117037682
117036668	117011904	117028451
117014615	117033244	117024570
117029434	117032054	117026966
117033673	117017561	117035787
117036195	117031277	117019817
117025470	117017272	117016902
117037113	117013158	117013648
117036992	117018605	117023589
117025996	117036553	117020710
117030248	117027313	117037888
117031332	117037002	117019842
117038513	117014416	novel.439
117035598	117036953	117030675
117012981	117022638	117014676
117011666	117026319	117035462
117020554	117034997	117034486
117030162	117033660	117036419
117029126	117015971	117016323
117024700	117015731	117031429
117027479	117029820	117031361
117020553	117011739	117031195
117020244	117014999	novel.639
117018874	117034754	novel.585
117032227	117017975	117028079
117037327	117031095	117030503
117026919	117035721	117023510
novel.571	117023660	117025462
117013329	117015952	117024718
117033112	117016048	117025986
117024580	117028153	117016303
117027821	117026510	117021793
novel.848	117030420	novel.718
117027817	novel.693	117016636
117026063	117013192	117037463
117036779	117020232	117035104
117013895	117037463	117033375
117035029	117026528	117032646
117017774	117027290	117031900
117018708	117019630	117035166
117018401	117013813	novel.359
117013939	117025628	117028721
117031500	117026221	117036430
117020844	117027996	117029358
117016199	117035223	117036153
117012452	117016819	117018006
117014492	117036559	117023829
117027159	117024434	novel.1007
117017193	117035747	117034584
117028368	117023139	117021503
117017463	117037438	117028232
117029393	117031971	117033291
117035943	117036818	117034561
117038210	117038269	117021579
117014820	117013723	117031971
117030063	117018672	117033473
117031242	117030571	117015268
novel.980	117030160	novel.600
117033078	117038069	117014736
117021958	novel.6	117013009
117028650	117023658	117018401
117038304	117031905	novel.335
117036731	117016791	117031176
117031891	117016226	117022123
117027656	117035447	117037740
117033908	novel.1008	117013555
117035303	117013801	117024728
117015184	novel.904	117036276
117035729	117023955	117019659
117015837	novel.223	117020738
117015150	117031771	117035890
117036873	117029767	117037249
117027532	117018408	117034335
117029885	117015851	117035878
117019510	117018736	117013086
117013713	117030270	117037438
117030481	novel.1026	117012668
117020776	novel.172	117031198
117037857	117020074	117032302
117025238	117037041	117028137
117024082	117037329	117032602
117012608	117023332	novel.345
117014377	117037498	117031370
117015430	117021024	117034120
117028188	117026871	117018895
117022227	117027605	117036932
117033143	novel.1067	novel.773
117018863	117017372	117017559
117028227	117018633	117011719
117023238	117035099	117021554
117018017	117026017	117027561
117029211	117029091	117021959
novel.908	117013255	117014109
117033812	117019690	117033440
117035011	117018871	117033867
117032470	novel.304	novel.172
117012115	117031012	117020425
117025367	117026903	117035630
117027272	117018522	117034121
117024753	117027160	117012675
117026644	117013437	117020044
117017227	117020867	117035413
117012629	117018650	117030247
117033550	117031403	117015092
117013522	117035614	117036377
117026098	117022859	117024804
117016487	117014454	117012300
117020374	117035516	117034419
117029604	117032083	117024450
117021369	117034550	117033244
117037222	117034935	117038731
117018539	117024004	117035031
117027224	117023058	117036307
117015182	117031224	117026833
117012895	117035717	novel.505
117038510	117025925	117026924
117013384	117029303	117013157
117037234	117016089	117035567
117035736	117034265	117036992
117026482	117016984	117014878
117025462	117035506	117034500
117036763	117011937	117037329
117032531	117031518	117022864
117015294	117023964	117034452
117012813	117038329	117023028
117012975	117036110	117025488
117033588	117027692	117012915
117020868	117034771	117014603
117013663	117034932	117028257
117015882	117037913	117016891
117027302	117033761	117036566
117029442	117013638	117019105
117036859	117015434	117013231
117033676	117015121	117023147
117015728	117032282	117011801
117019447	117017391	117036173
117016094	117033002	117033143
117017488	117019696	117017121
117025085	117018396	117026592
117029905	117030174	117014291
117020833	117027287	117035080
117022645	117015689	117033770
117020383	117015935	117029898
novel.717	117036567	117037234
117014571	117013629	117021053
117036378	117021087	117021561
117032777	117019546	117026974
117020515	117020430	117012245
117023276	117015208	117030586
117029651	117035591	117035000
117035638	117023588	117015223
117036450	novel.965	117032609
117017553	117034147	117026999
novel.718	117011941	117024072
117018109	117026558	117036211
117013527	117036133	117016059
117028976	117027445	117038282
117015093	117018207	117032229
117030178	117030264	117016592
117019134	117035165	117027264
117034452	117023031	117027302
117024010	117028721	117038140
117031042	117031195	117026180
117022852	117022869	117024801
117021482	117023718	117038480
117025792	117028318	117012110
117025444	117022609	novel.908
117013988	117011681	117035009
117027608	117036784	117017999
novel.280	117025842	117020430
117035567	117034664	117035751
117024874	117030988	novel.105
117032116	117014879	117014258
117018918	117031648	117018791
117036405	117031268	novel.787
117018352	novel.102	117029378
117027229	117036168	novel.476
117012074	novel.577	117035917
novel.688	117034123	117015142
117020459	117020042	117034078
117034693	117037581	117014779
117015969	117032300	117017706
117031700	117015341	novel.382
117013821	117025300	117037530
117023899	117034982	117033669
117036966	117021493	novel.751
117037179	117027453	117014619
117022804	117030010	117032666
novel.63	117032407	novel.442
117025530	117026999	117020293
117013308	117011947	117021651
117022756	117030056	117014391
117019058	117033239	novel.362
117016884	117033886	117022392
117014331	117014812	117023694
117036563	117014511	117037189
117034756	117018789	117037360
117024458	117029503	117034421
117012089	117014623	117025235
117031486	novel.521	novel.100
117036100	117038376	117037412
117012707	novel.31	117014922
117019454	117033368	novel.880
117027421	117036794	117024245
117014918	117015672	117022768
117026847	117025887	117014293
novel.568	117037901	117031706
117038400	novel.364	117036344
117027286	novel.867	117017959
117015168	117032658	117032270
117022444	117022551	117019510
117034886	117014982
117020857	117022020
117035463	novel.880
117024573	117021545
117025607	117021346
117019721	117031311
117017653	117031907
117037748	117025617
117034516	novel.142
117032724	117033251
117032120	117031950
117012821	117029345
117028316	117033635
117033356	117024457
117038035	117021583
117020175	117017754
117015236	117020056
117030253	117022001
117028185	117024477
117016247	117031578
117013881	117030413
117034647	117035222
117021552	117022928
117021860	117017170
117032336	117027003
117020738	117021494
117013612	117032772
117032421	117020304
117028533	117023024
117016704	117036971
117019780	117015157
117012752	117021946
117029606	117020407
117019615	117035049
117023501	117026508
117014924	117017781
117034969	novel.600
117021503	117015703
117036432	117029325
117019393	117021669
117026583	117020159
117027628	117030632
117013943	117033964
117020903	117026172
117011786	117027521
117032379	117021675
117031900	novel.512
117024086	117016574
117022268	117013780
117030026	117019888
117036858	117020879
117018006	117016082
117028688	117037044
117014923	117014746
117022802	117028718
117036615	117011956
117021526	117037596
117024510	117013828
novel.1052	117022891
117031821	117023829
117020283	117032959
117013139	117031179
117016376	117021236
117038345	117031037
novel.212	117014337
117030859	117034729
117017100	117029285
117022735	117025947
117030447	117011849
117027702	117020873
117023930	117030929
117027541	117026450
117029866	117037582
117024541	117018640
117022272	117023474
117024174	117012681
117036569	117029261
117018464	117031200
117018538	117034002
117015741	117027740
117035382	novel.1053
117033406	117019415
117038683	117016915
117036617	117023712
117024207	117035221
117021977	117017867
117021398	novel.964
117028985	117021983
117021311	117034217
117030940	117020809
117022730	117018269
117016890	117015646
117026974	117018489
117028746	novel.439
117028362	novel.775
117034874	novel.761
117027498	117012677
117018282	117017495
117031877	117034181
117018719	117034450
117022121	117024642
117031329	117020265
117030301	117018614
novel.185	novel.841
117025981	117030557
117016153	117015274
117018895	117037616
117017955	117025898
117024722	117033138
117023696	117020587
117028042	117023432
117020898	117037536
novel.707	117026006
117038398	117026739
117018752	117019065
117018210	117025768
117037031	117028508
117036225	117013784
117011793	117034891
117034924	117019404
117032665	novel.429
117029350	117023827
117028105	117037677
117030104	novel.480
117023376	117016618
117012300	117025851
117034265	117017448
117021908	117024994
117022922	117027960
117038368	117037166
117013641	117022617
117019849	117033596
117019297	117028536
117029352	117018933
117038352	novel.471
117017994	117013592
117013515	117035754
117014373	117022384
117032602	117030050
117037411	117013127
117035780	117017118
117035533	117026958
novel.729	novel.681
117032294	117015838
117018351	novel.175
117022725	117019395
117023710	117026693
117012427	117015972
117014108	117022220
novel.585	117022046
novel.561	117022816
117020498	117034736
117020773	117021762
117014065	117026318
117016411	117031469
117033109	117024954
117026089	117017553
117022803	117013948
117038316	117027406
117028902	117021282
117036230	117013700
novel.489	117038751
117022864	117027975
117025983	117031359
117030586	117024827
117028521	117036998
117020845	117011903
117025707	117027467
117019734	117022253
117037747	117030252
117038646	117012334
117029474	117029467
117030681	117015249
117033614	117014900
117013991	117017447
117034629	117015099
117034299	117028934
117015118	117038042
117026007	117018697
117024828	117036226
117033891	117022227
117023505	117037952
117016747	117031039
117030510	117021139
117034360	117034259
117030231	novel.241
117019358	117025347
117015886	117012743
117031699	117032872
117023671	117022610
117038138	novel.448
117020710	117033323
117020512	117036183
117034503	117025928
117035574	117023438
117037740	117016322
117035735	117015155
117035917	117012253
117019127	117037660
117023786	117038754
117025220	117018932
117037927	117017952
novel.526	117026217
117014448	117029427
117014291	117028672
117014299	117018579
117018014	117025031
117025765	117023624
117034977	117017950
117034806	117017369
117013009	117037516
117035044	117023804
117026529	117022861
117031472	novel.275
117024095	117011754
117014676	117028041
117037360	117016103
117038182	117027129
117036416	117025149
117026506	117013779
117024856	117018251
117033209	117029298
117016422	117020888
117022845	117029973
117011812	117028511
117016449	117025199
novel.353	novel.614
117023197	117027610
117022779	novel.662
117022592	novel.835
117016794	117024766
117020300	117023304
117015629	117030472
117025944	novel.713
117027298	117020769
117023061	novel.296
117034335	117023295
117029237	117034655
117034966	117037890
117022532	117036089
117014812	117034666
117013842	117035294
117011988	117013860
117030019	117033995
117030684	novel.247
117027210	117027407
117025624	117030930
117037249	117014392
117029407	117025175
117036808	117033351
117029169	117012692
117021108	117015004
novel.1055	117028584
117016394	117037239
117026215	117028172
117029220	117014415
117012126	117019439
117031968	117026607
117023838	117017550
117020777	117018765
117037512	117018651
117032008	117025613
117031760	117020403
117027878	117013788
novel.505	117037173
novel.504	117037326
117034485	117037925
117017993	117030409
117018865	117027025
117037990	117037954
117038724	117026564
117015119	117016205
117020864	117015003
117035253	117021029
117024801	117014904
117034648	117013790
117028257	117027266
117019817	117015667
117023657	117026546
117022612	117032451
117018797	novel.625
117020843	117021464
novel.943	117016139
117023417	117011745
117014872	117037497
117034517	117026540
117034508	117026265
117029398	117023915
117017944	117035296
117019244	117031832
117014947	novel.235
117038099	117033938
117018856	novel.519
117027196	117013131
117029898	117015644
117018287	117037486
117017358
117015980
117016239
117029824
117036976
117036540
117023280
117029798
117029901
117013579
117014689
117037150
117034928
117013811
117020127
117032809
117025761
117028193
117015718
117032438
117016285
117038265
117019774
117020404
novel.545
117032979
117037665
117018694
117028994
117018681
117029366
117027222
117026306
117023927
117020508
117022320
117018329
117032437
novel.929
117011850
novel.638
117016891
117015825
117026422
117023690
117017255
117033416
117029280
117013648
117012739
117036578
117033967
117014906
117015191
117034511
117025362
117015232
117034721
117015254
117027226
117017489
117029892
117021554
117012567
117028565
117012506
117016811
117027288
117016505
117033589
117038366
117018453
117029983
117027872
117016912
117028717
117036052
117032485
117013562
117014619
117022305
117036991
117014782
novel.465
117018031
117023512
117028585
117018757
117012505
117025287
117014325
117031822
117017759
117021980
117036379
117016883
117015857
117013483
117017743
117025868
117016850
117035572
117011801
117014032
117013113
117023009
117012422
117028221
117030920
117019267
117016303
117033850
117027822
novel.645
117036566
117031256
117018509
117025144
117034319
117029703
117017022
117036603
117015276
117028096
117027756
117022325
117020184
117013416
117021459
novel.830
117020425
117035117
117019106
117026914
117022134
117037715
117031068
117032292
117018340
117028665
117014826
117011719
117034541
117016769
117029620
117038736
117033297
117037606
117023663
117029854
117029016
117028730
117016452
117025105
117027617
117012100
novel.669
117029996
117017483
117014737
117016853
117035594
novel.382
117035987
117015123
117035773
117028065
117014126
117035509
117014979
117014666
117029292
117035399
117013400
117012129
117020586
117013729
117035908
117035878
117019819
117025667
novel.259
117032216
117023918
novel.903
117021098
novel.114
117025708
117029847
117020338
117032359
117021797
117029910
117022499
117020819
117037203
117012338
117034274
117016379
117028683
117032649
117026169
novel.962
117037080
117026473
117020543
117033767
117034716
117032729
novel.690
117023060
117023679
117031763
117022358
117013143
117014545
117018891
117021291
117026756
117028324
117016592
117014638
117017042
117032826
117035267
117012772
117028328
117014364
novel.622
117034509
117024167
novel.619
117013822
117015456
117012734
117029248
117018803
117019685
117034339
117025488
117031588
117018570
117020420
117018817
117033876
117020313
117037148
117014430
117021350
117015778
117035104
117035077
117027013
117027627
117029378
117020212
117031152
117018967
117029915
117023877
117022646
novel.274
117036304
117014618
117019133
117027640
117032677
117015092
117015210
117034309
117030087
117013072
117032637
117030624
117017528
117029803
117025281
117035367
novel.100
117022392
117012092
117014749
117012703
117018699
117017999
117038145
117020755
117018968
novel.502
novel.144
novel.867
117030454
117014355
117018578
117025187
117012314
117027693
novel.661
117018668
117030530
117021481
117031328
117024752
117017196
117012558
117027076
117036174
117028957
117023887
117022471
117033875
117032603
117013570
117019053
117011630
117018652
117018447
117029042
117020907
117035274
117013153
117035428
novel.283
117038180
117037528
117032034
117025754
novel.629
117012110
117037055
117014070
117035046
117013902
117034785
novel.343
117031419
117012040
117029829
117016732
117034878
novel.991
117031852
117019820
117034964
117025992
117013524
117026873
117016455
novel.854
117030109
117032075
117030086
117015463
117013099
117023584
novel.725
117023349
novel.401
novel.554
117032258
117038335
117018474
117036751
117018024
117012601
117032107
117035770
117026136
117029475
117027684
novel.306
117031078
117027876
117012830
117017264
117035048
117013328
117033770
117020447
117030137
117013465
117018541
117027241
117032552
117031795
117027642
117012653
117014109
117020367
117014408
117017707
117024380
117038509
117034336
117016090
117016962
117014815
117015615
117034446
117034133
novel.947
117034949
117012761
novel.105
117036064
117014045
117029415
117023428
117014612
117020887
117013846
novel.726
117032089
117013406
117018596
117015950
117035613
117015183
117035590
117018358
117031693
117038013
117020017
117019713
117014866
117021801
117016181
117018211
117027309
117034373
117013466
117024845
117021768
117027680
117030169
117018860
117018705
117023615
117011881
117037246
117029256
117024919
117013340
novel.627
117024069
117030587
117013136
117038514
117023916
117012260
117038388
117024842
117025484
117020140
117013407
117016168
117029881
117019496
117016815
117016504
117033953
117034337
117019786
117014266
117022264
117024450
117020514
117035402
117036342
117022382
117012755
117015111
117026571
117026045
novel.308
117030236
117036827
117021971
117031705
117035534
117018720
117026690
117014678
117016180
117029460
117023434
117027164
117034012
117026079
117032265
117031223
117033374
117027991
117036418
117020485
117032755
117020176
117014873
117016156
117012921
117016044
117027854
117012984
117030865
117016298
117027847
117016730
117029780
117014514
117033417
117027355
117033887
117030548
117037687
117033024
117020461
117021952
117014574
117022805
117038399
117033291
117012544
novel.95
117033202
117017294
117023641
117024209
117037166
117035150
117017372
117018164
117033964
117013644
117028927
117017952
117038266
117018489
117025898
117031359
117020265
117020888
117032490
117013359
117027003
117012514
117035747
117023624
117015672
117013158
117027308
117037200
117036185
117032870
117034751
117022135
117031097
117029956
117034935
117018522
117037314
117011991
117013784
117035308
117016118
117030029
117037677
117034183
117027290
117026903
117016082
117024827
117027632
117019468
117019630
117016454
117031010
117011941
117036971
117029236
117038075
117037638
117022928
117035165
117011739
117016984
117027580
117027326
117034411
117037539
117031039
novel.31
117027637
117030535
117036168
117018342
117017271
117034350
117020232
117029995
117013629
117018736
117015121
117028005
117034043
117038351
117012046
117024987
117035099
117017867
117028312
117033635
117030252
117038194
117027149
117035971
117032282
117029424
117021282
117034040
117025628
117031052
117028445
117038280
117034932
117017185
117022609
117033983
117030270
117020329
117023020
117019395
117030649
117035931
117030145
117012386
117012898
117018264
117016597
117024994
117026958
117019415
117031222
117035516
117030264
117023474
117036158
117018614
117020482
117018795
117029144
117032658
117029325
117021746
117036939
117033570
117030177
117017194
117029946
117016819
117037616
117012858
117037152
117034217
117031230
117027975
117012076
117012334
117034131
117018336
117012479
novel.6
117031235
117027755
117027530
117031095
117018943
117037173
117022946
117031907
117021588
novel.296
117037054
117011787
117037459
117037089
117015861
117028887
novel.904
117023819
[truncated: 1,582 more rows]
