# Supplementary material for: Divergence of cochlear transcriptomics between reference‑based and reference‑free transcriptome analyses among Rhinolophus ferrumequinum populations
Source: PLoS One. 2023 Jul 11;18(7):e0288404. doi: 10.1371/journal.pone.0288404 (PMC10335675; doi:10.1371/journal.pone.0288404)
Supplement: S10 Table — (XLSX) [file pone.0288404.s010.xlsx]

## Sheet: Sheet1
S10Table:DEGs obtained by pairwise comparisons of the three populations in reference-free method.
comparation
HNvsJL	HNvsYN	YNvsJL
Unigene0037345	Unigene0001962	Unigene0001962
Unigene0047544	Unigene0063052	Unigene0043860
Unigene0026597	Unigene0012759	Unigene0007330
Unigene0044860	Unigene0005436	Unigene0041057
Unigene0053991	Unigene0045122	Unigene0046373
Unigene0004960	Unigene0007330	Unigene0046699
Unigene0032739	Unigene0032049	Unigene0003625
Unigene0000135	Unigene0046699	Unigene0053785
Unigene0031205	Unigene0067378	Unigene0038787
Unigene0032028	Unigene0045401	Unigene0047438
Unigene0007772	Unigene0005261	Unigene0005261
Unigene0044348	Unigene0032270	Unigene0029638
Unigene0030080	Unigene0045200	Unigene0067378
Unigene0006044	Unigene0012135	Unigene0047946
Unigene0052256	Unigene0041057	Unigene0012135
Unigene0039555	Unigene0046177	Unigene0038161
Unigene0028371	Unigene0003625	Unigene0023549
Unigene0048052	Unigene0045853	Unigene0038952
Unigene0036126	Unigene0027152	Unigene0035176
Unigene0020431	Unigene0055662	Unigene0035700
Unigene0038287	Unigene0005382	Unigene0046177
Unigene0033036	Unigene0040127	Unigene0049346
Unigene0038496	Unigene0005882	Unigene0040271
Unigene0044619	Unigene0029950	Unigene0001797
Unigene0005656	Unigene0035176	Unigene0009013
Unigene0038720	Unigene0027279	Unigene0045200
Unigene0008569	Unigene0006044	Unigene0005770
Unigene0038863	Unigene0006321	Unigene0049348
Unigene0046383	Unigene0024805	Unigene0016425
Unigene0029635	Unigene0053651	Unigene0033946
Unigene0047119	Unigene0034765	Unigene0030928
Unigene0008000	Unigene0025823	Unigene0008701
Unigene0008065	Unigene0021776	Unigene0049298
Unigene0003690	Unigene0030444	Unigene0022958
Unigene0043340	Unigene0010089	Unigene0053571
Unigene0006557	Unigene0053571	Unigene0048470
Unigene0048187	Unigene0026789	Unigene0036090
Unigene0035777	Unigene0044374	Unigene0043036
Unigene0002385	Unigene0006832	Unigene0006321
Unigene0034261	Unigene0050094	Unigene0012759
Unigene0046073	Unigene0018167	Unigene0024159
Unigene0033242	Unigene0038863	Unigene0006644
Unigene0041525	Unigene0026819	Unigene0040185
Unigene0044970	Unigene0042543	Unigene0017120
Unigene0056527	Unigene0046121	Unigene0025445
Unigene0053913	Unigene0007552	Unigene0003658
Unigene0065259	Unigene0046178	Unigene0038522
Unigene0016786	Unigene0048819	Unigene0050530
Unigene0026163	Unigene0066998	Unigene0033586
Unigene0062742	Unigene0048728	Unigene0023577
Unigene0021517	Unigene0025351	Unigene0049788
Unigene0007074	Unigene0045119	Unigene0002058
Unigene0052101	Unigene0036417	Unigene0034765
Unigene0053611	Unigene0013950	Unigene0035001
Unigene0005895	Unigene0005770	Unigene0029222
Unigene0052122	Unigene0043860	Unigene0001412
Unigene0008594	Unigene0020219	Unigene0060644
Unigene0035778	Unigene0004497	Unigene0049789
Unigene0025150	Unigene0005727	Unigene0022426
Unigene0053102	Unigene0060948	Unigene0036551
Unigene0042245	Unigene0063673	Unigene0038008
Unigene0047218	Unigene0063515	Unigene0027526
Unigene0008563	Unigene0049269	Unigene0062543
Unigene0052865	Unigene0020300	Unigene0032961
Unigene0021546	Unigene0047067	Unigene0010089
Unigene0036557	Unigene0025352	Unigene0002179
Unigene0033403	Unigene0006360	Unigene0050110
Unigene0044374	Unigene0005674	Unigene0007987
Unigene0000399	Unigene0034387	Unigene0051770
Unigene0004759	Unigene0045114	Unigene0045122
Unigene0013839	Unigene0002624	Unigene0036280
Unigene0049683	Unigene0006436	Unigene0053651
Unigene0026497	Unigene0043985	Unigene0015310
Unigene0028739	Unigene0036639	Unigene0033947
Unigene0025267	Unigene0008216	Unigene0045126
Unigene0027066	Unigene0055569	Unigene0004798
Unigene0037615	Unigene0047544	Unigene0048465
Unigene0046136	Unigene0000396	Unigene0044480
Unigene0047674	Unigene0032804	Unigene0045121
Unigene0000416	Unigene0033532	Unigene0039106
Unigene0027959	Unigene0054960	Unigene0040886
Unigene0020055	Unigene0002235	Unigene0004896
Unigene0051154	Unigene0001989	Unigene0004239
Unigene0053686	Unigene0058413	Unigene0055662
Unigene0025205	Unigene0052534	Unigene0004496
Unigene0001736	Unigene0033253	Unigene0014142
Unigene0053113	Unigene0015196	Unigene0001937
Unigene0050121	Unigene0048120	Unigene0045199
Unigene0030658	Unigene0005471	Unigene0057269
Unigene0070513	Unigene0027382	Unigene0027152
Unigene0017908	Unigene0000573	Unigene0052011
Unigene0005939	Unigene0014909	Unigene0051883
Unigene0042676	Unigene0001377	Unigene0007552
Unigene0015045	Unigene0032779	Unigene0046091
Unigene0042847	Unigene0005601	Unigene0021478
Unigene0006636	Unigene0068902	Unigene0050284
Unigene0039585	Unigene0015078	Unigene0035484
Unigene0049064	Unigene0015948	Unigene0065104
Unigene0001990	Unigene0069271	Unigene0035085
Unigene0062847	Unigene0033045	Unigene0006846
Unigene0043251	Unigene0036280	Unigene0004593
Unigene0032886	Unigene0016902	Unigene0007032
Unigene0044002	Unigene0041115	Unigene0033764
Unigene0049563	Unigene0033036	Unigene0047963
Unigene0030659	Unigene0005141	Unigene0040302
Unigene0006062	Unigene0008873	Unigene0027142
Unigene0026640	Unigene0027724	Unigene0033093
Unigene0004122	Unigene0028105	Unigene0032804
Unigene0005840	Unigene0052688	Unigene0045656
Unigene0044661	Unigene0030928	Unigene0048802
Unigene0046721	Unigene0041830	Unigene0050811
Unigene0027308	Unigene0048077	Unigene0063673
Unigene0005849	Unigene0038295	Unigene0057370
Unigene0038618	Unigene0042523	Unigene0004137
Unigene0024129	Unigene0051343	Unigene0015196
Unigene0062882	Unigene0042247	Unigene0032628
Unigene0044915	Unigene0045656	Unigene0046093
Unigene0006308	Unigene0027371	Unigene0041130
Unigene0007030	Unigene0005013	Unigene0017546
Unigene0016429	Unigene0034396	Unigene0020219
Unigene0041352	Unigene0030989	Unigene0048909
Unigene0035392	Unigene0041482	Unigene0031358
Unigene0051655	Unigene0059453	Unigene0026653
Unigene0026802	Unigene0047591	Unigene0039120
Unigene0028241	Unigene0023231	Unigene0042831
Unigene0009629	Unigene0040511	Unigene0039450
Unigene0007942	Unigene0024794	Unigene0010512
Unigene0030311	Unigene0060270	Unigene0022418
Unigene0025019	Unigene0043747	Unigene0005013
Unigene0012773	Unigene0033702	Unigene0063179
Unigene0021282	Unigene0008288	Unigene0058017
Unigene0006001	Unigene0049604	Unigene0029928
Unigene0035529	Unigene0058022	Unigene0008915
Unigene0049509	Unigene0067430	Unigene0005882
Unigene0048060	Unigene0032759	Unigene0018266
Unigene0044640	Unigene0027118	Unigene0022780
Unigene0060694	Unigene0048817	Unigene0069665
Unigene0049102	Unigene0045121	Unigene0003624
Unigene0023259	Unigene0066318	Unigene0034817
Unigene0049784	Unigene0000323	Unigene0000137
Unigene0021479	Unigene0042941	Unigene0039054
Unigene0005368	Unigene0027938	Unigene0019231
Unigene0042122	Unigene0041511	Unigene0066998
Unigene0032819	Unigene0032277	Unigene0029990
Unigene0006475	Unigene0039235	Unigene0040397
Unigene0030444	Unigene0032837	Unigene0019206
Unigene0042041	Unigene0026353	Unigene0002126
Unigene0008149	Unigene0038957	Unigene0026819
Unigene0049295	Unigene0069921	Unigene0063515
Unigene0040254	Unigene0030114	Unigene0014411
Unigene0067290	Unigene0053723	Unigene0048045
Unigene0031063	Unigene0000336	Unigene0030145
Unigene0012458	Unigene0035610	Unigene0033574
Unigene0030182	Unigene0053875	Unigene0000868
Unigene0035315	Unigene0001937	Unigene0035672
Unigene0004744	Unigene0069327	Unigene0035443
Unigene0005512	Unigene0024502	Unigene0035120
Unigene0030232	Unigene0036400	Unigene0019606
Unigene0070151	Unigene0027362	Unigene0048803
Unigene0006015	Unigene0041829	Unigene0028050
Unigene0018568	Unigene0032687	Unigene0052534
Unigene0006436	Unigene0035085	Unigene0029950
Unigene0022129	Unigene0028789	Unigene0026386
Unigene0005178	Unigene0016425	Unigene0019716
Unigene0006498	Unigene0031221	Unigene0001004
Unigene0038205	Unigene0006644	Unigene0009057
Unigene0038673	Unigene0048031	Unigene0020300
Unigene0061854	Unigene0036552	Unigene0023916
Unigene0021447	Unigene0021478	Unigene0026462
Unigene0019563	Unigene0028253	Unigene0004716
Unigene0051244	Unigene0005678	Unigene0045119
Unigene0010863	Unigene0018836	Unigene0030989
Unigene0019914	Unigene0057989	Unigene0026551
Unigene0048885	Unigene0006523	Unigene0039330
Unigene0001904	Unigene0041406	Unigene0042442
Unigene0041536	Unigene0025447	Unigene0001943
Unigene0000041	Unigene0000883	Unigene0017068
Unigene0044916	Unigene0000940	Unigene0051878
Unigene0039802	Unigene0024789	Unigene0036542
Unigene0037698	Unigene0041564	Unigene0058413
Unigene0041483	Unigene0001075	Unigene0032874
Unigene0053852	Unigene0040128	Unigene0049542
Unigene0004647	Unigene0002385	Unigene0048423
Unigene0069923	Unigene0030838	Unigene0024502
Unigene0044558	Unigene0039547	Unigene0026443
Unigene0050426	Unigene0053821	Unigene0033619
Unigene0050618	Unigene0000078	Unigene0019469
Unigene0006328	Unigene0033149	Unigene0046105
Unigene0062637	Unigene0001004	Unigene0007141
Unigene0056433	Unigene0013730	Unigene0030208
Unigene0063422	Unigene0041762	Unigene0006922
Unigene0028511	Unigene0045601	Unigene0033648
Unigene0051736	Unigene0008065	Unigene0068902
Unigene0006757	Unigene0044099	Unigene0029556
Unigene0027620	Unigene0026386	Unigene0035157
Unigene0029060	Unigene0032305	Unigene0028438
Unigene0042778	Unigene0000853	Unigene0049510
Unigene0053137	Unigene0060897	Unigene0003304
Unigene0001513	Unigene0037288	Unigene0003707
Unigene0036607	Unigene0051978	Unigene0048044
Unigene0028857	Unigene0050292	Unigene0004497
Unigene0043638	Unigene0008701	Unigene0022483
Unigene0018113	Unigene0050164	Unigene0050458
Unigene0031540	Unigene0055684	Unigene0030307
Unigene0008288	Unigene0023286	Unigene0013011
Unigene0001894	Unigene0028918	Unigene0024794
Unigene0022894	Unigene0035346	Unigene0050328
Unigene0027785	Unigene0005385	Unigene0036150
Unigene0013650	Unigene0006636	Unigene0000078
Unigene0059407	Unigene0003302	Unigene0006625
Unigene0038212	Unigene0001797	Unigene0036720
Unigene0024148	Unigene0030512	Unigene0026132
Unigene0028480	Unigene0055919	Unigene0047051
Unigene0014630	Unigene0042819	Unigene0049511
Unigene0007166	Unigene0039913	Unigene0045990
Unigene0026683	Unigene0047453	Unigene0035914
Unigene0041482	Unigene0007881	Unigene0005471
Unigene0060503	Unigene0047438	Unigene0045229
Unigene0005890	Unigene0024787	Unigene0024805
Unigene0050164	Unigene0020473	Unigene0043330
Unigene0051640	Unigene0041820	Unigene0025447
Unigene0058350	Unigene0039054	Unigene0010757
Unigene0004971	Unigene0019471	Unigene0039451
Unigene0004681	Unigene0043664	Unigene0025198
Unigene0043875	Unigene0019470	Unigene0019228
Unigene0029204	Unigene0045772	Unigene0037704
Unigene0003900	Unigene0038399	Unigene0030631
Unigene0042608	Unigene0028554	Unigene0005460
Unigene0042340	Unigene0021815	Unigene0001681
Unigene0024724	Unigene0042724	Unigene0035795
Unigene0037475	Unigene0030729	Unigene0040319
Unigene0050264	Unigene0058305	Unigene0035610
Unigene0028942	Unigene0070036	Unigene0007933
Unigene0063216	Unigene0007438	Unigene0009080
Unigene0038295	Unigene0003304	Unigene0024607
Unigene0007512	Unigene0037475	Unigene0001869
Unigene0053494	Unigene0010512	Unigene0023022
Unigene0000148	Unigene0017433	Unigene0040441
Unigene0035390	Unigene0039227	Unigene0008553
Unigene0027289	Unigene0045497	Unigene0049513
Unigene0054309	Unigene0059634	Unigene0037122
Unigene0039141	Unigene0067999	Unigene0051344
Unigene0007016	Unigene0014076	Unigene0049512
Unigene0034135	Unigene0028553	Unigene0043428
Unigene0029124	Unigene0026802	Unigene0002800
Unigene0007324	Unigene0017333	Unigene0033045
Unigene0052798	Unigene0029731	Unigene0047742
Unigene0021891	Unigene0039723	Unigene0000573
Unigene0013888	Unigene0051320	Unigene0050981
Unigene0056087	Unigene0049523	Unigene0052914
Unigene0041524	Unigene0037183	Unigene0027995
Unigene0012901	Unigene0050305	Unigene0032779
Unigene0017270	Unigene0046411	Unigene0017210
Unigene0057010	Unigene0006994	Unigene0060948
Unigene0024793	Unigene0003238	Unigene0008293
Unigene0026973	Unigene0016926	Unigene0047786
Unigene0060360	Unigene0000439	Unigene0000323
Unigene0009165	Unigene0005849	Unigene0043859
Unigene0007712	Unigene0031736	Unigene0018651
Unigene0042806	Unigene0016429	Unigene0047400
Unigene0024696	Unigene0019206	Unigene0051558
Unigene0007578	Unigene0031584	Unigene0041402
Unigene0005791	Unigene0004542	Unigene0050576
Unigene0033836	Unigene0021617	Unigene0031299
Unigene0014078	Unigene0014273	Unigene0025352
Unigene0052118	Unigene0006679	Unigene0051914
Unigene0039523	Unigene0032203	Unigene0006086
Unigene0010462	Unigene0012988	Unigene0066059
Unigene0034900	Unigene0004137	Unigene0008079
Unigene0002225	Unigene0045116	Unigene0012958
Unigene0047676	Unigene0039200	Unigene0006589
Unigene0047905	Unigene0023961	Unigene0037527
Unigene0003302	Unigene0000329	Unigene0043135
Unigene0053723	Unigene0045573	Unigene0026189
Unigene0027784	Unigene0050924	Unigene0006358
Unigene0031594	Unigene0006872	Unigene0065895
Unigene0030994	Unigene0000900	Unigene0042151
Unigene0014165	Unigene0031000	Unigene0016926
Unigene0038204	Unigene0046936	Unigene0003582
Unigene0006832	Unigene0034058	Unigene0040315
Unigene0060229	Unigene0036284	Unigene0034484
Unigene0001011	Unigene0007074	Unigene0029510
Unigene0004452	Unigene0064576	Unigene0044072
Unigene0019736	Unigene0045262	Unigene0026353
Unigene0057955	Unigene0017068	Unigene0042156
Unigene0003341	Unigene0049597	Unigene0037703
Unigene0038286	Unigene0000006	Unigene0043542
Unigene0070043	Unigene0049102	Unigene0005727
Unigene0033058	Unigene0019231	Unigene0029053
Unigene0040758	Unigene0032712	Unigene0043426
Unigene0055632	Unigene0004452	Unigene0050183
Unigene0056528	Unigene0022847	Unigene0035985
Unigene0061797	Unigene0016817	Unigene0026605
Unigene0008532	Unigene0007079	Unigene0000717
Unigene0046011	Unigene0013680	Unigene0001303
Unigene0043055	Unigene0041144	Unigene0044921
Unigene0006447	Unigene0058499	Unigene0025351
Unigene0070368	Unigene0061980	Unigene0001989
Unigene0028363	Unigene0022438	Unigene0005515
Unigene0049190	Unigene0038690	Unigene0047542
Unigene0008505	Unigene0037615	Unigene0062838
Unigene0031413	Unigene0063161	Unigene0051589
Unigene0026344	Unigene0051231	Unigene0044887
Unigene0022957	Unigene0015973	Unigene0052501
Unigene0046009	Unigene0042857	Unigene0041323
Unigene0033691	Unigene0001994	Unigene0049147
Unigene0069112	Unigene0041292	Unigene0045131
Unigene0005626	Unigene0022958	Unigene0047933
Unigene0037331	Unigene0042061	Unigene0002960
Unigene0055535	Unigene0047119	Unigene0046178
Unigene0006580	Unigene0049899	Unigene0028403
Unigene0023962	Unigene0005934	Unigene0049411
Unigene0062617	Unigene0002724	Unigene0002956
Unigene0043060	Unigene0026820	Unigene0051550
Unigene0028158	Unigene0018651	Unigene0008351
Unigene0023160	Unigene0006757	Unigene0037592
Unigene0007961	Unigene0029222	Unigene0051564
Unigene0042949	Unigene0067446	Unigene0014909
Unigene0037274	Unigene0055045	Unigene0036367
Unigene0006228	Unigene0041352	Unigene0004519
Unigene0025696	Unigene0063179	Unigene0003576
Unigene0056647	Unigene0048461	Unigene0040377
Unigene0023867	Unigene0051169	Unigene0069921
Unigene0042832	Unigene0003830	Unigene0067446
Unigene0006517	Unigene0035239	Unigene0003753
Unigene0052192	Unigene0039210	Unigene0013950
Unigene0009536	Unigene0047268	Unigene0036343
Unigene0019529	Unigene0033661	Unigene0006516
Unigene0048087	Unigene0033982	Unigene0068798
Unigene0024938	Unigene0047492	Unigene0056970
Unigene0017772	Unigene0031868	Unigene0026799
Unigene0038367	Unigene0007032	Unigene0035634
Unigene0047649	Unigene0046383	Unigene0005437
Unigene0005738	Unigene0007803	Unigene0070563
Unigene0044039	Unigene0043451	Unigene0022533
Unigene0055746	Unigene0001320	Unigene0043994
Unigene0070177	Unigene0011314	Unigene0042330
Unigene0008720	Unigene0026443	Unigene0047589
Unigene0041754	Unigene0036150	Unigene0031736
Unigene0049296	Unigene0014231	Unigene0010516
Unigene0051489	Unigene0050359	Unigene0049975
Unigene0004737	Unigene0053323	Unigene0044321
Unigene0038063	Unigene0058519	Unigene0050868
Unigene0031171	Unigene0049087	Unigene0007857
Unigene0007266	Unigene0029949	Unigene0025912
Unigene0026823	Unigene0033028	Unigene0004954
Unigene0027740	Unigene0037527	Unigene0046755
Unigene0053485	Unigene0050304	Unigene0006137
Unigene0005841	Unigene0055011	Unigene0032186
Unigene0035095	Unigene0019924	Unigene0031556
Unigene0009231	Unigene0012847	Unigene0045401
Unigene0014064	Unigene0008351	Unigene0003803
Unigene0041191	Unigene0044348	Unigene0037643
Unigene0066659	Unigene0033441	Unigene0031128
Unigene0003733	Unigene0042538	Unigene0045127
Unigene0044707	Unigene0039295	Unigene0046559
Unigene0017271	Unigene0031696	Unigene0043451
Unigene0005417	Unigene0044090	Unigene0047183
Unigene0009639	Unigene0070037	Unigene0061705
Unigene0019913	Unigene0000797	Unigene0045079
Unigene0049114	Unigene0046925	Unigene0037941
Unigene0052019	Unigene0014239	Unigene0008330
Unigene0070497	Unigene0047767	Unigene0026820
Unigene0044310	Unigene0065106	Unigene0041325
Unigene0005929	Unigene0036253	Unigene0003717
Unigene0017835	Unigene0006539	Unigene0040476
Unigene0045447	Unigene0032739	Unigene0018167
Unigene0047597	Unigene0047944	Unigene0040960
Unigene0065032	Unigene0039016	Unigene0036652
Unigene0064565	Unigene0007303	Unigene0070474
Unigene0053865	Unigene0053109	Unigene0058315
Unigene0017272	Unigene0037737	Unigene0025025
Unigene0022171	Unigene0033403	Unigene0052789
Unigene0023527	Unigene0029900	Unigene0005441
Unigene0046718	Unigene0047709	Unigene0045557
Unigene0052631	Unigene0016044	Unigene0006663
Unigene0006899	Unigene0013951	Unigene0032798
Unigene0033702	Unigene0002179	Unigene0034100
Unigene0006309	Unigene0043797	Unigene0040026
Unigene0046121	Unigene0025349	Unigene0037978
Unigene0050462	Unigene0065006	Unigene0037075
Unigene0054516	Unigene0054087	Unigene0044373
Unigene0048932	Unigene0046330	Unigene0027118
Unigene0056288	Unigene0050950	Unigene0055684
Unigene0039887	Unigene0037592	Unigene0020613
Unigene0033431	Unigene0067126	Unigene0002792
Unigene0026599	Unigene0031128	Unigene0044220
Unigene0022748	Unigene0000880	Unigene0006058
Unigene0000415	Unigene0050088	Unigene0004404
Unigene0008558	Unigene0044810	Unigene0038615
Unigene0046400	Unigene0049276	Unigene0004542
Unigene0033645	Unigene0061979	Unigene0042438
Unigene0070295	Unigene0045782	Unigene0003431
Unigene0005458	Unigene0024364	Unigene0024789
Unigene0026139	Unigene0039491	Unigene0003651
Unigene0032168	Unigene0013585	Unigene0026003
Unigene0023998	Unigene0004700	Unigene0003934
Unigene0000363	Unigene0008553	Unigene0034861
Unigene0022311	Unigene0028281	Unigene0003917
Unigene0007444	Unigene0032275	Unigene0005601
Unigene0000936	Unigene0027937	Unigene0047554
Unigene0006900	Unigene0056026	Unigene0035111
Unigene0033440	Unigene0040334	Unigene0040624
Unigene0027952	Unigene0040900	Unigene0053821
Unigene0017757	Unigene0048346	Unigene0032056
Unigene0005699	Unigene0042942	Unigene0040927
Unigene0034458	Unigene0049773	Unigene0027661
Unigene0062646	Unigene0002126	Unigene0004964
Unigene0025498	Unigene0006155	Unigene0036828
Unigene0031496	Unigene0024981	Unigene0042912
Unigene0049217	Unigene0035984	Unigene0049604
Unigene0007462	Unigene0040254	Unigene0036303
Unigene0048707	Unigene0030621	Unigene0048354
Unigene0064898	Unigene0029082	Unigene0001260
Unigene0065271	Unigene0053553	Unigene0008797
Unigene0022229	Unigene0009072	Unigene0047801
Unigene0031953	Unigene0002374	Unigene0056086
Unigene0034961	Unigene0047124	Unigene0053337
Unigene0033087	Unigene0000682	Unigene0030640
Unigene0008201	Unigene0004441	Unigene0060270
Unigene0033751	Unigene0070660	Unigene0002206
Unigene0040946	Unigene0037634	Unigene0043747
Unigene0031255	Unigene0049241	Unigene0057989
Unigene0032997	Unigene0039555	Unigene0036888
Unigene0069269	Unigene0031585	Unigene0007377
Unigene0013092	Unigene0054366	Unigene0051695
Unigene0006559	Unigene0044727	Unigene0050970
Unigene0049277	Unigene0047589	Unigene0026026
Unigene0010246	Unigene0001175	Unigene0034269
Unigene0042073	Unigene0012879	Unigene0025026
Unigene0055598	Unigene0016801	Unigene0046672
Unigene0009912	Unigene0010516	Unigene0043375
Unigene0035630	Unigene0041483	Unigene0042388
Unigene0052247	Unigene0008040	Unigene0038224
Unigene0018073	Unigene0046068	Unigene0034859
Unigene0025022	Unigene0025267	Unigene0038069
Unigene0038835	Unigene0065530	Unigene0000791
Unigene0038838	Unigene0045501	Unigene0049320
Unigene0008216	Unigene0002646	Unigene0002774
Unigene0034572	Unigene0011120	Unigene0010498
Unigene0051241	Unigene0043859	Unigene0034456
Unigene0023222	Unigene0060504	Unigene0032759
Unigene0030515	Unigene0031157	Unigene0026284
Unigene0050632	Unigene0007328	Unigene0031298
Unigene0006603	Unigene0006993	Unigene0035839
Unigene0032335	Unigene0021312	Unigene0069191
Unigene0027221	Unigene0000969	Unigene0021994
Unigene0031414	Unigene0003361	Unigene0003589
Unigene0039953	Unigene0041044	Unigene0043413
Unigene0047067	Unigene0051566	Unigene0029508
Unigene0010707	Unigene0048052	Unigene0054395
Unigene0030714	Unigene0069191	Unigene0005480
Unigene0023944	Unigene0006729	Unigene0013378
Unigene0006864	Unigene0060564	Unigene0034385
Unigene0055729	Unigene0021594	Unigene0027750
Unigene0034352	Unigene0050097	Unigene0002235
Unigene0066571	Unigene0051867	Unigene0035895
Unigene0025812	Unigene0028793	Unigene0048353
Unigene0003728	Unigene0051741	Unigene0030991
Unigene0019414	Unigene0000899	Unigene0012988
Unigene0033124	Unigene0066999	Unigene0033130
Unigene0001534	Unigene0009495	Unigene0066318
Unigene0053132	Unigene0069201	Unigene0042346
Unigene0055759	Unigene0013530	Unigene0050566
Unigene0053711	Unigene0009597	Unigene0050132
Unigene0051574	Unigene0026284	Unigene0019470
Unigene0042124	Unigene0031628	Unigene0033196
Unigene0040897	Unigene0006006	Unigene0021304
Unigene0006276	Unigene0035095	Unigene0039123
Unigene0001595	Unigene0011831	Unigene0045652
Unigene0029113	Unigene0019914	Unigene0046756
Unigene0052373	Unigene0044111	Unigene0051865
Unigene0069265	Unigene0051564	Unigene0024787
Unigene0019221	Unigene0001308	Unigene0033909
Unigene0041481	Unigene0040152	Unigene0048606
Unigene0048134	Unigene0003622	Unigene0047247
Unigene0063872	Unigene0051376	Unigene0005092
Unigene0069248	Unigene0024804	Unigene0032581
Unigene0049474	Unigene0051720	Unigene0037044
Unigene0052630	Unigene0034132	Unigene0040747
Unigene0066654	Unigene0032709	Unigene0042538
Unigene0003173	Unigene0038160	Unigene0066030
Unigene0050876	Unigene0035315	Unigene0035892
Unigene0033184	Unigene0045658	Unigene0031628
Unigene0053656	Unigene0025026	Unigene0032771
Unigene0058500	Unigene0052487	Unigene0000545
Unigene0002219	Unigene0028104	Unigene0052874
Unigene0045628	Unigene0041474	Unigene0021776
Unigene0030512	Unigene0006958	Unigene0027749
Unigene0017926	Unigene0060631	Unigene0042698
Unigene0000272	Unigene0019367	Unigene0023286
Unigene0041959	Unigene0044154	Unigene0003632
Unigene0007376	Unigene0025498	Unigene0048867
Unigene0047320	Unigene0038124	Unigene0056950
Unigene0005169	Unigene0019469	Unigene0028553
Unigene0030995	Unigene0027908	Unigene0023959
Unigene0024738	Unigene0029083	Unigene0022438
Unigene0051684	Unigene0018835	Unigene0000167
Unigene0060259	Unigene0003282	Unigene0040923
Unigene0038733	Unigene0037698	Unigene0051064
Unigene0031178	Unigene0060464	Unigene0050315
Unigene0054346	Unigene0000357	Unigene0048787
Unigene0056138	Unigene0030561	Unigene0048352
Unigene0042314	Unigene0034261	Unigene0046886
Unigene0016880	Unigene0043735	Unigene0006744
Unigene0014581	Unigene0047519	Unigene0027574
Unigene0008672	Unigene0053471	Unigene0052176
Unigene0049597	Unigene0044807	Unigene0067430
Unigene0041189	Unigene0046093	Unigene0050405
Unigene0038767	Unigene0050868	Unigene0068373
Unigene0028659	Unigene0005104	Unigene0028373
Unigene0061886	Unigene0007868	Unigene0002406
Unigene0040846	Unigene0051175	Unigene0036795
Unigene0043023	Unigene0008572	Unigene0036915
Unigene0063454	Unigene0055994	Unigene0004616
Unigene0014177	Unigene0038766	Unigene0067588
Unigene0022804	Unigene0060644	Unigene0035911
Unigene0016161	Unigene0069803	Unigene0004720
Unigene0024681	Unigene0005273	Unigene0039417
Unigene0029417	Unigene0030777	Unigene0042081
Unigene0052279	Unigene0008000	Unigene0048706
Unigene0033692	Unigene0070500	Unigene0035516
Unigene0019452	Unigene0031253	Unigene0002251
Unigene0005813	Unigene0045734	Unigene0064576
Unigene0030713	Unigene0019729	Unigene0005622
Unigene0067450	Unigene0009098	Unigene0024786
Unigene0012772	Unigene0024922	Unigene0027223
Unigene0028484	Unigene0049524	Unigene0046936
Unigene0004222	Unigene0021510	Unigene0049161
Unigene0006554	Unigene0041252	Unigene0003490
Unigene0037314	Unigene0008137	Unigene0001708
Unigene0012391	Unigene0026002	Unigene0048742
Unigene0029082	Unigene0005441	Unigene0036417
Unigene0039974	Unigene0042455	Unigene0044061
Unigene0015201	Unigene0035168	Unigene0032297
Unigene0007159	Unigene0053278	Unigene0052031
Unigene0025883	Unigene0002890	Unigene0000245
Unigene0004527	Unigene0035439	Unigene0008904
Unigene0012672	Unigene0034572	Unigene0040137
Unigene0006483	Unigene0031402	Unigene0045766
Unigene0004969	Unigene0028739	Unigene0036687
Unigene0005831	Unigene0021877	Unigene0034688
Unigene0047007	Unigene0050422	Unigene0052203
Unigene0039041	Unigene0032028	Unigene0059634
Unigene0009480	Unigene0038069	Unigene0041430
Unigene0019490	Unigene0028319	Unigene0029680
Unigene0038044	Unigene0044260	Unigene0029136
Unigene0000194	Unigene0048733	Unigene0043161
Unigene0053313	Unigene0025642	Unigene0046609
Unigene0035969	Unigene0031220	Unigene0030273
Unigene0034104	Unigene0032245	Unigene0043924
Unigene0062720	Unigene0055654	Unigene0019471
Unigene0021742	Unigene0061659	Unigene0048369
Unigene0050163	Unigene0033494	Unigene0007123
Unigene0047131	Unigene0049208	Unigene0019816
Unigene0052314	Unigene0050576	Unigene0065194
Unigene0046950	Unigene0018433	Unigene0027157
Unigene0028106	Unigene0051655	Unigene0035532
Unigene0045922	Unigene0033320	Unigene0042480
Unigene0005951	Unigene0012861	Unigene0004748
Unigene0060293	Unigene0018807	Unigene0040511
Unigene0053042	Unigene0043876	Unigene0022692
Unigene0032658	Unigene0000526	Unigene0037045
Unigene0048619	Unigene0003658	Unigene0044633
Unigene0013953	Unigene0030352	Unigene0037930
Unigene0005243	Unigene0045630	Unigene0060344
Unigene0027000	Unigene0035392	Unigene0038117
Unigene0048781	Unigene0036813	Unigene0021510
Unigene0018893	Unigene0059690	Unigene0048866
Unigene0031325	Unigene0045199	Unigene0058216
Unigene0047268	Unigene0024667	Unigene0025240
Unigene0033269	Unigene0024755	Unigene0003316
Unigene0040790	Unigene0029430	Unigene0006479
Unigene0029414	Unigene0045650	Unigene0022484
Unigene0005582	Unigene0061373	Unigene0025823
Unigene0023231	Unigene0029508	Unigene0045630
Unigene0034284	Unigene0037800	Unigene0048157
Unigene0052484	Unigene0045369	Unigene0002193
Unigene0058198	Unigene0044489	Unigene0045862
Unigene0048077	Unigene0003797	Unigene0034111
Unigene0036839	Unigene0005967	Unigene0042437
Unigene0005817	Unigene0036718	Unigene0005850
Unigene0013922	Unigene0006455	Unigene0030102
Unigene0044868	Unigene0043512	Unigene0034929
Unigene0052083	Unigene0031141	Unigene0051037
Unigene0021438	Unigene0039177	Unigene0035193
Unigene0009921	Unigene0052555	Unigene0069271
Unigene0026842	Unigene0051391	Unigene0033254
Unigene0037390	Unigene0043666	Unigene0048393
Unigene0013607	Unigene0049293	Unigene0037280
Unigene0020098	Unigene0006922	Unigene0030105
Unigene0005820	Unigene0014491	Unigene0051480
Unigene0024527	Unigene0052320	Unigene0044642
Unigene0034396	Unigene0047782	Unigene0003756
Unigene0063713	Unigene0042372	Unigene0019924
Unigene0007631	Unigene0003623	Unigene0033287
Unigene0025021	Unigene0033254	Unigene0040160
Unigene0019876	Unigene0029327	Unigene0006301
Unigene0009022	Unigene0048032	Unigene0005436
Unigene0031044	Unigene0043291	Unigene0044455
Unigene0020349	Unigene0029414	Unigene0000006
Unigene0014958	Unigene0008604	Unigene0040037
Unigene0051092	Unigene0028511	Unigene0049290
Unigene0053074	Unigene0002585	Unigene0001654
Unigene0044607	Unigene0007726	Unigene0052119
Unigene0023567	Unigene0048026	Unigene0036301
Unigene0068724	Unigene0006208	Unigene0002240
Unigene0068890	Unigene0021727	Unigene0004236
Unigene0005273	Unigene0053590	Unigene0015559
Unigene0047656	Unigene0066035	Unigene0043507
Unigene0031165	Unigene0033394	Unigene0048605
Unigene0044717	Unigene0040183	Unigene0041517
Unigene0063710	Unigene0005847	Unigene0023855
Unigene0040222	Unigene0041621	Unigene0028477
Unigene0002047	Unigene0011722	Unigene0036113
Unigene0045903	Unigene0070533	Unigene0052173
Unigene0041206	Unigene0026800	Unigene0055934
Unigene0043291	Unigene0010488	Unigene0002726
Unigene0016103	Unigene0023147	Unigene0040957
Unigene0018891	Unigene0005621	Unigene0042967
Unigene0043723	Unigene0023259	Unigene0049399
Unigene0054499	Unigene0065104	Unigene0006539
Unigene0028943	Unigene0034052	Unigene0062899
Unigene0002938	Unigene0027020	Unigene0068613
Unigene0003685	Unigene0002058	Unigene0028889
Unigene0059507	Unigene0025641	Unigene0027205
Unigene0044622	Unigene0043556	Unigene0039895
Unigene0040869	Unigene0044860	Unigene0066999
Unigene0010212	Unigene0048723	Unigene0007260
Unigene0051964	Unigene0066936	Unigene0022177
Unigene0000164	Unigene0025240	Unigene0050924
Unigene0005649	Unigene0055063	Unigene0032688
Unigene0045704	Unigene0028054	Unigene0046736
Unigene0033680	Unigene0067196	Unigene0024594
Unigene0009315	Unigene0002135	Unigene0024770
Unigene0031799	Unigene0022570	Unigene0034122
Unigene0015601	Unigene0046091	Unigene0010571
Unigene0021285	Unigene0047681	Unigene0004858
Unigene0014929	Unigene0050224	Unigene0011378
Unigene0032888	Unigene0019230	Unigene0030434
Unigene0003623	Unigene0002959	Unigene0034584
Unigene0029288	Unigene0052222	Unigene0042481
Unigene0015699	Unigene0052019	Unigene0000961
Unigene0007025	Unigene0005890	Unigene0029909
Unigene0035190	Unigene0017191	Unigene0000939
Unigene0021412	Unigene0051084	Unigene0002428
Unigene0036329	Unigene0020180	Unigene0048880
Unigene0035647	Unigene0039451	Unigene0018487
Unigene0028780	Unigene0068798	Unigene0037121
Unigene0006619	Unigene0036159	Unigene0008145
Unigene0037470	Unigene0024026	Unigene0035785
Unigene0053726	Unigene0052589	Unigene0017797
Unigene0060574	Unigene0024320	Unigene0040579
Unigene0008054	Unigene0049580	Unigene0033993
Unigene0013434	Unigene0052256	Unigene0049269
Unigene0050818	Unigene0045120	Unigene0006160
Unigene0028779	Unigene0004292	Unigene0049026
Unigene0047627	Unigene0046725	Unigene0006196
Unigene0047609	Unigene0007749	Unigene0026093
Unigene0069739	Unigene0064481	Unigene0045034
Unigene0007392	Unigene0055891	Unigene0033005
Unigene0057341	Unigene0032002	Unigene0007269
Unigene0005737	Unigene0001534	Unigene0011918
Unigene0021142	Unigene0008533	Unigene0004930
Unigene0008989	Unigene0049934	Unigene0012646
Unigene0034622	Unigene0005169	Unigene0043570
Unigene0007011	Unigene0027019	Unigene0004441
Unigene0013840	Unigene0060418	Unigene0005141
Unigene0016270	Unigene0027413	Unigene0050050
Unigene0041313	Unigene0001688	Unigene0019243
Unigene0048023	Unigene0030607	Unigene0033777
Unigene0024037	Unigene0069658	Unigene0045710
Unigene0006236	Unigene0001263	Unigene0003160
Unigene0004944	Unigene0030435	Unigene0037166
Unigene0037924	Unigene0002938	Unigene0070036
Unigene0051507	Unigene0004544	Unigene0031421
Unigene0032105	Unigene0013011	Unigene0066267
Unigene0059516	Unigene0034627	Unigene0008292
Unigene0060921	Unigene0008762	Unigene0041928
Unigene0033710	Unigene0013705	Unigene0000439
Unigene0050755	Unigene0005149	Unigene0006458
Unigene0002722	Unigene0009652	Unigene0051911
Unigene0050752	Unigene0019033	Unigene0046208
Unigene0046999	Unigene0019176	Unigene0017069
Unigene0004646	Unigene0019221	Unigene0018232
Unigene0067314	Unigene0043532	Unigene0026800
Unigene0034570	Unigene0007870	Unigene0028238
Unigene0068883	Unigene0058888	Unigene0005405
Unigene0048424	Unigene0028409	Unigene0001593
Unigene0001208	Unigene0013477	Unigene0026925
Unigene0052354	Unigene0043555	Unigene0049291
Unigene0032692	Unigene0055240	Unigene0026796
Unigene0035439	Unigene0001005	Unigene0060418
Unigene0013855	Unigene0037603	Unigene0044134
Unigene0048641	Unigene0054395	Unigene0008114
Unigene0018126	Unigene0066239	Unigene0027938
Unigene0056544	Unigene0003518	Unigene0044138
Unigene0046664	Unigene0024062	Unigene0016841
Unigene0013375	Unigene0041237	Unigene0039661
Unigene0010336	Unigene0060898	Unigene0031283
Unigene0041292	Unigene0008812	Unigene0037125
Unigene0000607	Unigene0018495	Unigene0043122
Unigene0010151	Unigene0009353	Unigene0024193
Unigene0029205	Unigene0020919	Unigene0030729
Unigene0022114	Unigene0028257	Unigene0017451
Unigene0056344	Unigene0038008	Unigene0049149
Unigene0041757	Unigene0050035	Unigene0030990
Unigene0056204	Unigene0066682	Unigene0014668
Unigene0016476	Unigene0004003	Unigene0017333
Unigene0001706	Unigene0008913	Unigene0014254
Unigene0008582	Unigene0001587	Unigene0029668
Unigene0007128	Unigene0006540	Unigene0006315
Unigene0005913	Unigene0016927	Unigene0041722
Unigene0046593	Unigene0005567	Unigene0044107
Unigene0005062	Unigene0044072	Unigene0049397
Unigene0050764	Unigene0066095	Unigene0053323
Unigene0040589	Unigene0007785	Unigene0069510
Unigene0030385	Unigene0019563	Unigene0036328
Unigene0022551	Unigene0001706	Unigene0038181
Unigene0054721	Unigene0047489	Unigene0019098
Unigene0006212	Unigene0043699	Unigene0049031
Unigene0006486	Unigene0000041	Unigene0070495
Unigene0056339	Unigene0039294	Unigene0032813
Unigene0005932	Unigene0039796	Unigene0043681
Unigene0009533	Unigene0050234	Unigene0030352
Unigene0009088	Unigene0051392	Unigene0031879
Unigene0020574	Unigene0051390	Unigene0048317
Unigene0044564	Unigene0063115	Unigene0033958
Unigene0033149	Unigene0012772	Unigene0009510
Unigene0007193	Unigene0010498	Unigene0038709
Unigene0069667	Unigene0031497	Unigene0019447
Unigene0039611	Unigene0048334	Unigene0035585
Unigene0022903	Unigene0023826	Unigene0023903
Unigene0030829	Unigene0059694	Unigene0001903
Unigene0015335	Unigene0032472	Unigene0058585
Unigene0007950	Unigene0050462	Unigene0067126
Unigene0045538	Unigene0052228	Unigene0013951
Unigene0060558	Unigene0049953	Unigene0069243
Unigene0008725	Unigene0002981	Unigene0000002
Unigene0045988	Unigene0017725	Unigene0061980
Unigene0005687	Unigene0008508	Unigene0040560
Unigene0030998	Unigene0050782	Unigene0045270
Unigene0025023	Unigene0058985	Unigene0048631
Unigene0027758	Unigene0000779	Unigene0016837
Unigene0031584	Unigene0054779	Unigene0059453
Unigene0056106	Unigene0000059	Unigene0042017
Unigene0005341	Unigene0051891	Unigene0005938
Unigene0049686	Unigene0051719	Unigene0034927
Unigene0048084	Unigene0010731	Unigene0022740
Unigene0012996	Unigene0045801	Unigene0040183
Unigene0058803	Unigene0034373	Unigene0000020
Unigene0051255	Unigene0045555	Unigene0046092
Unigene0069692	Unigene0007220	Unigene0014341
Unigene0032049	Unigene0046885	Unigene0004714
Unigene0005990	Unigene0000509	Unigene0048215
Unigene0045804	Unigene0002349	Unigene0017942
Unigene0069275	Unigene0008262	Unigene0026798
Unigene0011014	Unigene0007742	Unigene0037465
Unigene0020019	Unigene0068994	Unigene0040051
Unigene0020915	Unigene0018113	Unigene0005955
Unigene0044964	Unigene0028445	Unigene0044469
Unigene0023244	Unigene0062937	Unigene0005498
Unigene0024792	Unigene0015277	Unigene0045066
Unigene0023284	Unigene0048470	Unigene0000332
Unigene0044388	Unigene0029764	Unigene0045860
Unigene0033803	Unigene0009818	Unigene0051866
Unigene0006384	Unigene0040010	Unigene0066095
Unigene0035206	Unigene0007940	Unigene0037761
Unigene0045287	Unigene0036349	Unigene0002540
Unigene0051941	Unigene0008485	Unigene0046387
Unigene0003456	Unigene0007802	Unigene0062647
Unigene0030219	Unigene0037736	Unigene0048439
Unigene0029291	Unigene0001446	Unigene0000969
Unigene0004651	Unigene0041536	Unigene0031166
Unigene0051204	Unigene0046166	Unigene0044275
Unigene0069952	Unigene0044262	Unigene0030173
Unigene0050130	Unigene0027041	Unigene0030210
Unigene0040785	Unigene0054309	Unigene0038926
Unigene0027710	Unigene0000425	Unigene0050464
Unigene0060801	Unigene0019839	Unigene0056035
Unigene0051718	Unigene0043154	Unigene0025538
Unigene0019086	Unigene0030663	Unigene0000196
Unigene0030711	Unigene0039887	Unigene0026027
Unigene0000396	Unigene0037199	Unigene0066858
Unigene0006755	Unigene0014542	Unigene0003871
Unigene0055962	Unigene0039632	Unigene0030538
Unigene0005774	Unigene0061972	Unigene0034201
Unigene0040780	Unigene0036090	Unigene0039329
Unigene0045171	Unigene0037208	Unigene0041063
Unigene0007711	Unigene0052758	Unigene0023317
Unigene0000294	Unigene0066304	Unigene0052262
Unigene0023975	Unigene0030991	Unigene0008978
Unigene0041603	Unigene0023064	Unigene0014053
Unigene0035483	Unigene0008989	Unigene0046207
Unigene0050304	Unigene0034250	Unigene0037982
Unigene0022788	Unigene0003417	Unigene0001342
Unigene0050877	Unigene0048421	Unigene0038907
Unigene0023775	Unigene0051318	Unigene0052487
Unigene0024801	Unigene0009057	Unigene0054865
Unigene0006605	Unigene0026163	Unigene0054593
Unigene0034285	Unigene0047836	Unigene0007591
Unigene0048790	Unigene0064275	Unigene0029327
Unigene0010643	Unigene0002267	Unigene0033832
Unigene0028088	Unigene0033574	Unigene0034206
Unigene0031181	Unigene0068233	Unigene0052476
Unigene0060935	Unigene0045600	Unigene0043386
Unigene0065171	Unigene0047933	Unigene0055919
Unigene0039306	Unigene0008519	Unigene0020847
Unigene0065852	Unigene0007573	Unigene0048731
Unigene0035629	Unigene0046092	Unigene0054960
Unigene0002633	Unigene0019207	Unigene0042201
Unigene0060894	Unigene0017378	Unigene0007121
Unigene0040838	Unigene0057827	Unigene0032522
Unigene0015479	Unigene0020509	Unigene0031914
Unigene0053096	Unigene0032773	Unigene0027393
Unigene0021594	Unigene0036328	Unigene0000389
Unigene0025241	Unigene0050457	Unigene0029262
Unigene0011199	Unigene0007567	Unigene0037238
Unigene0052491	Unigene0064136	Unigene0018428
Unigene0044891	Unigene0022308	Unigene0028507
Unigene0051342	Unigene0049854	Unigene0042418
Unigene0052335	Unigene0017178	Unigene0045476
Unigene0006724	Unigene0005538	Unigene0006814
Unigene0039729	Unigene0042915	Unigene0012238
Unigene0007924	Unigene0042396	Unigene0017478
Unigene0036813	Unigene0053611	Unigene0049524
Unigene0006703	Unigene0020990	Unigene0006598
Unigene0044141	Unigene0041481	Unigene0039881
Unigene0039592	Unigene0035791	Unigene0034535
Unigene0006219	Unigene0028694	Unigene0040962
Unigene0036274	Unigene0049589	Unigene0025785
Unigene0039253	Unigene0005635	Unigene0049890
Unigene0020175	Unigene0016576	Unigene0005586
Unigene0027022	Unigene0045284	Unigene0006360
Unigene0008508	Unigene0045847	Unigene0033394
Unigene0007908	Unigene0016296	Unigene0008807
Unigene0044762	Unigene0031190	Unigene0052051
Unigene0065449	Unigene0007903	Unigene0056358
Unigene0006854	Unigene0018110	Unigene0048462
Unigene0026870	Unigene0025150	Unigene0014076
Unigene0039644	Unigene0030905	Unigene0005920
Unigene0005045	Unigene0047004	Unigene0038321
Unigene0052517	Unigene0009573	Unigene0027694
Unigene0032927	Unigene0026365	Unigene0031868
Unigene0025151	Unigene0033330	Unigene0039817
Unigene0000380	Unigene0042041	Unigene0058304
Unigene0006456	Unigene0067588	Unigene0033075
Unigene0001963	Unigene0040975	Unigene0049501
Unigene0049538	Unigene0003601	Unigene0047582
Unigene0033304	Unigene0003631	Unigene0069319
Unigene0013306	Unigene0036873	Unigene0048878
Unigene0019903	Unigene0045123	Unigene0033898
Unigene0051588	Unigene0049216	Unigene0040961
Unigene0053006	Unigene0004789	Unigene0015948
Unigene0063540	Unigene0045832	Unigene0050094
Unigene0052222	Unigene0038321	Unigene0000059
Unigene0036284	Unigene0042308	Unigene0048012
Unigene0053004	Unigene0044913	Unigene0023059
Unigene0068751	Unigene0041831	Unigene0034414
Unigene0035308	Unigene0001054	Unigene0035010
Unigene0047791	Unigene0040766	Unigene0043374
Unigene0005220	Unigene0020847	Unigene0039793
Unigene0050123	Unigene0062630	Unigene0023439
Unigene0007488	Unigene0032122	Unigene0034853
Unigene0007545	Unigene0045324	Unigene0048008
Unigene0025217	Unigene0062597	Unigene0037929
Unigene0021750	Unigene0038046	Unigene0005003
Unigene0066400	Unigene0001390	Unigene0048743
Unigene0069035	Unigene0007621	Unigene0035324
Unigene0051165	Unigene0020508	Unigene0040559
Unigene0048839	Unigene0069865	Unigene0030643
Unigene0019442	Unigene0057978	Unigene0005652
Unigene0052439	Unigene0042228	Unigene0029036
Unigene0037392	Unigene0009165	Unigene0028554
Unigene0059382	Unigene0026281	Unigene0027674
Unigene0001856	Unigene0053347	Unigene0039796
Unigene0005734	Unigene0046044	Unigene0046528
Unigene0015451	Unigene0001809	Unigene0029190
Unigene0016232	Unigene0017971	Unigene0004080
Unigene0030849	Unigene0047627	Unigene0004134
Unigene0053628	Unigene0040664	Unigene0033907
Unigene0031086	Unigene0013517	Unigene0050324
Unigene0027781	Unigene0002853	Unigene0008702
Unigene0032889	Unigene0003864	Unigene0013530
Unigene0047054	Unigene0048358	Unigene0039760
Unigene0045785	Unigene0012405	Unigene0058499
Unigene0051652	Unigene0028403	Unigene0046544
Unigene0005678	Unigene0065782	Unigene0052541
Unigene0006490	Unigene0068589	Unigene0041429
Unigene0000787	Unigene0069510	Unigene0046480
Unigene0005104	Unigene0021546	Unigene0052010
Unigene0058979	Unigene0047134	Unigene0023876
Unigene0030675	Unigene0043172	Unigene0021641
Unigene0023725	Unigene0044227	Unigene0027299
Unigene0051416	Unigene0065402	Unigene0031733
Unigene0060324	Unigene0027638	Unigene0009377
Unigene0026222	Unigene0031815	Unigene0026314
Unigene0054791	Unigene0039911	Unigene0013474
Unigene0022231	Unigene0044261	Unigene0042287
Unigene0055686	Unigene0056716	Unigene0039067
Unigene0053030	Unigene0017451	Unigene0034773
Unigene0063638	Unigene0036358	Unigene0046668
Unigene0005833	Unigene0070608	Unigene0068934
Unigene0033801	Unigene0020876	Unigene0049392
Unigene0063047	Unigene0039698	Unigene0022493
Unigene0029198	Unigene0041603	Unigene0047834
Unigene0058481	Unigene0052693	Unigene0006014
Unigene0009959	Unigene0024498	Unigene0045580
Unigene0069581	Unigene0007527	Unigene0029807
Unigene0006648	Unigene0057723	Unigene0044793
Unigene0041104	Unigene0070513	Unigene0033025
Unigene0058985	Unigene0022984	Unigene0045365
Unigene0005654	Unigene0018526	Unigene0054087
Unigene0054358	Unigene0050152	Unigene0005885
Unigene0039336	Unigene0006803	Unigene0036887
Unigene0042724	Unigene0024191	Unigene0046653
Unigene0008368	Unigene0030210	Unigene0068668
Unigene0058583	Unigene0049416	Unigene0037988
Unigene0008596	Unigene0008042	Unigene0017490
Unigene0022051	Unigene0002219	Unigene0024026
Unigene0059652	Unigene0038496	Unigene0066555
Unigene0008965	Unigene0052591	Unigene0032837
Unigene0070332	Unigene0020218	Unigene0045081
Unigene0046007	Unigene0035774	Unigene0049365
Unigene0049242	Unigene0006830	Unigene0046072
Unigene0003711	Unigene0065962	Unigene0047021
Unigene0015168	Unigene0026344	Unigene0052657
Unigene0065566	Unigene0019611	Unigene0031000
Unigene0034717	Unigene0031530	Unigene0042969
Unigene0015443	Unigene0069425	Unigene0011722
Unigene0033368	Unigene0040518	Unigene0030961
Unigene0001825	Unigene0007775	Unigene0025911
Unigene0053347	Unigene0027255	Unigene0005291
Unigene0062855	Unigene0049901	Unigene0015048
Unigene0069313	Unigene0044294	Unigene0029700
Unigene0017743	Unigene0005842	Unigene0020592
Unigene0055854	Unigene0028477	Unigene0004959
Unigene0030148	Unigene0030829	Unigene0026046
Unigene0060389	Unigene0048058	Unigene0036438
Unigene0019620	Unigene0051261	Unigene0008239
Unigene0013107	Unigene0001761	Unigene0041435
Unigene0012676	Unigene0033353	Unigene0051925
Unigene0048502	Unigene0039243	Unigene0036073
Unigene0060506	Unigene0042953	Unigene0037984
Unigene0010618	Unigene0046024	Unigene0016510
Unigene0045604	Unigene0049092	Unigene0048333
Unigene0053045	Unigene0008831	Unigene0046869
Unigene0007147	Unigene0049747	Unigene0002372
Unigene0009369	Unigene0048465	Unigene0039511
Unigene0048057	Unigene0044585	Unigene0041462
Unigene0044192	Unigene0053045	Unigene0045595
Unigene0005591	Unigene0028005	Unigene0049416
Unigene0061058	Unigene0018065	Unigene0045786
Unigene0027955	Unigene0046444	Unigene0031896
Unigene0003578	Unigene0010028	Unigene0013003
Unigene0014731	Unigene0053554	Unigene0051879
Unigene0027937	Unigene0025567	Unigene0021519
Unigene0002610	Unigene0033058	Unigene0022960
Unigene0020509	Unigene0020749	Unigene0027833
Unigene0024280	Unigene0002749	Unigene0047209
Unigene0047287	Unigene0018833	Unigene0002518
Unigene0023343	Unigene0067953	Unigene0034471
Unigene0000202	Unigene0005896	Unigene0044217
Unigene0028426	Unigene0026282	Unigene0052030
Unigene0019336	Unigene0069751	Unigene0005616
Unigene0001002	Unigene0013808	Unigene0033240
Unigene0034788	Unigene0031321	Unigene0045853
Unigene0007736	Unigene0044726	Unigene0044988
Unigene0017874	Unigene0046120	Unigene0006303
Unigene0049216	Unigene0045023	Unigene0003567
Unigene0000068	Unigene0045602	Unigene0054557
Unigene0003648	Unigene0042467	Unigene0059690
Unigene0000069	Unigene0048134	Unigene0037702
Unigene0006541	Unigene0051453	Unigene0041753
Unigene0043845	Unigene0055254	Unigene0035984
Unigene0025293	Unigene0064094	Unigene0038134
Unigene0043266	Unigene0009369	Unigene0048007
Unigene0016622	Unigene0032357	Unigene0037337
Unigene0049828	Unigene0038023	Unigene0007328
Unigene0021555	Unigene0005515	Unigene0020160
Unigene0006521	Unigene0003102	Unigene0004629
Unigene0012469	Unigene0041206	Unigene0032166
Unigene0068027	Unigene0047984	Unigene0045596
Unigene0032834	Unigene0018004	Unigene0014434
Unigene0044908	Unigene0049542	Unigene0024013
Unigene0004156	Unigene0014066	Unigene0028199
Unigene0051178	Unigene0042837	Unigene0005548
Unigene0009435	Unigene0045252	Unigene0034928
Unigene0009630	Unigene0046756	Unigene0020272
Unigene0059326	Unigene0057411	Unigene0028734
Unigene0033063	Unigene0056999	Unigene0045339
Unigene0047035	Unigene0060706	Unigene0056414
Unigene0006382	Unigene0056847	Unigene0030944
Unigene0067861	Unigene0062909	Unigene0035515
Unigene0023147	Unigene0044865	Unigene0003708
Unigene0002010	Unigene0018815	Unigene0061373
Unigene0039601	Unigene0031924	Unigene0064984
Unigene0004905	Unigene0004404	Unigene0046032
Unigene0005605	Unigene0056415	Unigene0042158
Unigene0003988	Unigene0002295	Unigene0066936
Unigene0049490	Unigene0005654	Unigene0032979
Unigene0005569	Unigene0008152	Unigene0006514
Unigene0006074	Unigene0049572	Unigene0046216
Unigene0029915	Unigene0005572	Unigene0022366
Unigene0052225	Unigene0005699	Unigene0036981
Unigene0046378	Unigene0025196	Unigene0039824
Unigene0060767	Unigene0049702	Unigene0042523
Unigene0066145	Unigene0037516	Unigene0037368
Unigene0036953	Unigene0029503	Unigene0047631
Unigene0069564	Unigene0028106	Unigene0028471
Unigene0047280	Unigene0003690	Unigene0040181
Unigene0065128	Unigene0012579	Unigene0004941
Unigene0029823	Unigene0044494	Unigene0023635
Unigene0006707	Unigene0000416	Unigene0009070
Unigene0040984	Unigene0041795	Unigene0017235
Unigene0043209	Unigene0024159	Unigene0005995
Unigene0052291	Unigene0007847	Unigene0034994
Unigene0017126	Unigene0031165	Unigene0047741
Unigene0008650	Unigene0045741	Unigene0057494
Unigene0016482	Unigene0006779	Unigene0046694
Unigene0056375	Unigene0022527	Unigene0034843
Unigene0069152	Unigene0029556	Unigene0017925
Unigene0037169	Unigene0035777	Unigene0022976
Unigene0007657	Unigene0044707	Unigene0037483
Unigene0054038	Unigene0053438	Unigene0025675
Unigene0062879	Unigene0040618	Unigene0044812
Unigene0016249	Unigene0001513	Unigene0004133
Unigene0025283	Unigene0017069	Unigene0030511
Unigene0023938	Unigene0034094	Unigene0005941
Unigene0065223	Unigene0056391	Unigene0028541
Unigene0023173	Unigene0056647	Unigene0045703
Unigene0041582	Unigene0031024	Unigene0052593
Unigene0066495	Unigene0037101	Unigene0034931
Unigene0028773	Unigene0061852	Unigene0043915
Unigene0027827	Unigene0070151	Unigene0031074
Unigene0005449	Unigene0002474	Unigene0039735
Unigene0010667	Unigene0032809	Unigene0061659
Unigene0069312	Unigene0004316	Unigene0000844
Unigene0001108	Unigene0069533	Unigene0016895
Unigene0069994	Unigene0041268	Unigene0005940
Unigene0007672	Unigene0005388	Unigene0037892
Unigene0051175	Unigene0020556	Unigene0036208
Unigene0006013	Unigene0049240	Unigene0005554
Unigene0033987	Unigene0018273	Unigene0031580
Unigene0042901	Unigene0043910	Unigene0027372
Unigene0007887	Unigene0016048	Unigene0070676
Unigene0045277	Unigene0007942	Unigene0022808
Unigene0047296	Unigene0051609	Unigene0029151
Unigene0029838	Unigene0003077	Unigene0037007
Unigene0065097	Unigene0030711	Unigene0027349
Unigene0046479	Unigene0003272	Unigene0004512
Unigene0038735	Unigene0023705	Unigene0027133
Unigene0035434	Unigene0032437	Unigene0004692
Unigene0020959	Unigene0028773	Unigene0007751
Unigene0068390	Unigene0058813	Unigene0036188
Unigene0052900	Unigene0017177	Unigene0033494
Unigene0067787	Unigene0050093	Unigene0040909
Unigene0040975	Unigene0057302	Unigene0000247
Unigene0055371	Unigene0006413	Unigene0019230
Unigene0016030	Unigene0003239	Unigene0042822
Unigene0047124	Unigene0031531	Unigene0063542
Unigene0010297	Unigene0046326	Unigene0027187
Unigene0031813	Unigene0027210	Unigene0028447
Unigene0036292	Unigene0030431	Unigene0008042
Unigene0006981	Unigene0046999	Unigene0041837
Unigene0035327	Unigene0048338	Unigene0046168
Unigene0051820	Unigene0014596	Unigene0033060
Unigene0006007	Unigene0036026	Unigene0050472
Unigene0049650	Unigene0003376	Unigene0051888
Unigene0017688	Unigene0021482	Unigene0047113
Unigene0056189	Unigene0006319	Unigene0070660
Unigene0027113	Unigene0050530	Unigene0002153
Unigene0055324	Unigene0042992	Unigene0026092
Unigene0032278	Unigene0035084	Unigene0008087
Unigene0047123	Unigene0033976	Unigene0045120
Unigene0031223	Unigene0031318	Unigene0029670
Unigene0042656	Unigene0041325	Unigene0051317
Unigene0046726	Unigene0042442	Unigene0066035
Unigene0048728	Unigene0047332	Unigene0044099
Unigene0054658	Unigene0031129	Unigene0004750
Unigene0040036	Unigene0007737	Unigene0046030
Unigene0000799	Unigene0035647	Unigene0045063
Unigene0037183	Unigene0022442	Unigene0028224
Unigene0043926	Unigene0018676	Unigene0042478
Unigene0059301	Unigene0033431	Unigene0033632
Unigene0044371	Unigene0030837	Unigene0002295
Unigene0046832	Unigene0007848	Unigene0043838
Unigene0030663	Unigene0042985	Unigene0004831
Unigene0035595	Unigene0047156	Unigene0019350
Unigene0069344	Unigene0002306	Unigene0020534
Unigene0007438	Unigene0001501	Unigene0035186
Unigene0023300	Unigene0006514	Unigene0022442
Unigene0029431	Unigene0060344	Unigene0047637
Unigene0048048	Unigene0013424	Unigene0051744
Unigene0032656	Unigene0030644	Unigene0007940
Unigene0043449	Unigene0010133	Unigene0034060
Unigene0054253	Unigene0003811	Unigene0032772
Unigene0026123	Unigene0056539	Unigene0043148
Unigene0006771	Unigene0003407	Unigene0028281
Unigene0054465	Unigene0051233	Unigene0037206
Unigene0028768	Unigene0017012	Unigene0006155
Unigene0053117	Unigene0039615	Unigene0033952
Unigene0006068	Unigene0057611	Unigene0038285
Unigene0065635	Unigene0030115	Unigene0032781
Unigene0006267	Unigene0030873	Unigene0051269
Unigene0035854	Unigene0046470	Unigene0069327
Unigene0051036	Unigene0010863	Unigene0031190
Unigene0068669	Unigene0032550	Unigene0056900
Unigene0020663	Unigene0002998	Unigene0000854
Unigene0042250	Unigene0003017	Unigene0037209
Unigene0031539	Unigene0006086	Unigene0043506
Unigene0019512	Unigene0056520	Unigene0049028
Unigene0067532	Unigene0047005	Unigene0052202
Unigene0009770	Unigene0049113	Unigene0052334
Unigene0030482	Unigene0027451	Unigene0008732
Unigene0042941	Unigene0006212	Unigene0008485
Unigene0027742	Unigene0058648	Unigene0014231
Unigene0012303	Unigene0020838	Unigene0027595
Unigene0053448	Unigene0020672	Unigene0034930
Unigene0006538	Unigene0041173	Unigene0050975
Unigene0040849	Unigene0040867	Unigene0004382
Unigene0012981	Unigene0028863	Unigene0007724
Unigene0006597	Unigene0014581	Unigene0041178
Unigene0027879	Unigene0025628	Unigene0040050
Unigene0061523	Unigene0025811	Unigene0048306
Unigene0047717	Unigene0030985	Unigene0043517
Unigene0053553	Unigene0059550	Unigene0066496
Unigene0008082	Unigene0007498	Unigene0042647
Unigene0031645	Unigene0035641	Unigene0047893
Unigene0010053	Unigene0051474	Unigene0006729
Unigene0007350	Unigene0029291	Unigene0027240
Unigene0008604	Unigene0025278	Unigene0033125
Unigene0025468	Unigene0050564	Unigene0012309
Unigene0023534	Unigene0038009	Unigene0031200
Unigene0002705	Unigene0047286	Unigene0027724
Unigene0046202	Unigene0004364	Unigene0016927
Unigene0065425	Unigene0010405	Unigene0049528
Unigene0031415	Unigene0038063	Unigene0047968
Unigene0008246	Unigene0028756	Unigene0009573
Unigene0043911	Unigene0006064	Unigene0007119
Unigene0008152	Unigene0019776	Unigene0025425
Unigene0054811	Unigene0039974	Unigene0002745
Unigene0061210	Unigene0042671	Unigene0046938
Unigene0051096	Unigene0034910	Unigene0002482
Unigene0000739	Unigene0041266	Unigene0041044
Unigene0007541	Unigene0060170	Unigene0006070
Unigene0043491	Unigene0001801	Unigene0035540
Unigene0064469	Unigene0052229	Unigene0047029
Unigene0045278	Unigene0024190	Unigene0029536
Unigene0044083	Unigene0045721	Unigene0052656
Unigene0000786	Unigene0052085	Unigene0044882
Unigene0000741	Unigene0007590	Unigene0051413
Unigene0038075	Unigene0036551	Unigene0005907
Unigene0044277	Unigene0041622	Unigene0034919
Unigene0037276	Unigene0050163	Unigene0040829
Unigene0044472	Unigene0027022	Unigene0023630
Unigene0020844	Unigene0053440	Unigene0046380
Unigene0025152	Unigene0008978	Unigene0018265
Unigene0009266	Unigene0051914	Unigene0010158
Unigene0070662	Unigene0049273	Unigene0033773
Unigene0051698	Unigene0026280	Unigene0017321
Unigene0007811	Unigene0042995	Unigene0032277
Unigene0015338	Unigene0026798	Unigene0034824
Unigene0014239	Unigene0008322	Unigene0028004
Unigene0014825	Unigene0035873	Unigene0042114
Unigene0037428	Unigene0022538	Unigene0003618
Unigene0052082	Unigene0051538	Unigene0028582
Unigene0027001	Unigene0054298	Unigene0041820
Unigene0005674	Unigene0017299	Unigene0023120
Unigene0006674	Unigene0000612	Unigene0008697
Unigene0048673	Unigene0000799	Unigene0037891
Unigene0056407	Unigene0019913	Unigene0011314
Unigene0004663	Unigene0027337	Unigene0045998
Unigene0015958	Unigene0031191	Unigene0065383
Unigene0032709	Unigene0065904	Unigene0028601
Unigene0004996	Unigene0046378	Unigene0045245
Unigene0068985	Unigene0046724	Unigene0000659
Unigene0006613	Unigene0026639	Unigene0049481
Unigene0060561	Unigene0052741	Unigene0040697
Unigene0042685	Unigene0041896	Unigene0028887
Unigene0055265	Unigene0068187	Unigene0002724
Unigene0022770	Unigene0006572	Unigene0050332
Unigene0009400	Unigene0017893	Unigene0048362
Unigene0015122	Unigene0033608	Unigene0051591
Unigene0009265	Unigene0038684	Unigene0016063
Unigene0042743	Unigene0027903	Unigene0058603
Unigene0038542	Unigene0032532	Unigene0041265
Unigene0018897	Unigene0004944	Unigene0032848
Unigene0032336	Unigene0043986	Unigene0039400
Unigene0011139	Unigene0008763	Unigene0044203
Unigene0042402	Unigene0030807	Unigene0033485
Unigene0067916	Unigene0045704	Unigene0065811
Unigene0036985	Unigene0047708	Unigene0007532
Unigene0000846	Unigene0041313	Unigene0050478
Unigene0021591	Unigene0055754	Unigene0038655
Unigene0044058	Unigene0041291	Unigene0038162
Unigene0021557	Unigene0036208	Unigene0049696
Unigene0003773	Unigene0051685	Unigene0016797
Unigene0029085	Unigene0032300	Unigene0050844
Unigene0029231	Unigene0027580	Unigene0037890
Unigene0047336	Unigene0008529	Unigene0029768
Unigene0033035	Unigene0008208	Unigene0045880
Unigene0045169	Unigene0043044	Unigene0053977
Unigene0014131	Unigene0008678	Unigene0042543
Unigene0005083	Unigene0027719	Unigene0048689
Unigene0007403	Unigene0029509	Unigene0041199
Unigene0013544	Unigene0051671	Unigene0044255
Unigene0043024	Unigene0009090	Unigene0032814
Unigene0016917	Unigene0038806	Unigene0048155
Unigene0029582	Unigene0018529	Unigene0055569
Unigene0005516	Unigene0068144	Unigene0011580
Unigene0022752	Unigene0003733	Unigene0051423
Unigene0021691	Unigene0019452	Unigene0060666
Unigene0021709	Unigene0021749	Unigene0021962
Unigene0000801	Unigene0048893	Unigene0063052
Unigene0002545	Unigene0032812	Unigene0020452
Unigene0063097	Unigene0029712	Unigene0023925
Unigene0005095	Unigene0051253	Unigene0007547
Unigene0040591	Unigene0034381	Unigene0018433
Unigene0067879	Unigene0023549	Unigene0053630
Unigene0024279	Unigene0047706	Unigene0042498
Unigene0069803	Unigene0047336	Unigene0052688
Unigene0005382	Unigene0044536	Unigene0040404
Unigene0017789	Unigene0000166	Unigene0067999
Unigene0023554	Unigene0044436	Unigene0037989
Unigene0027541	Unigene0047721	Unigene0020180
Unigene0018866	Unigene0025353	Unigene0032040
Unigene0027019	Unigene0021164	Unigene0035161
Unigene0041405	Unigene0027630	Unigene0012544
Unigene0058242	Unigene0060766	Unigene0007822
Unigene0010353	Unigene0052083	Unigene0043527
Unigene0003805	Unigene0031429	Unigene0013214
Unigene0006999	Unigene0049382	Unigene0038426
Unigene0007802	Unigene0052691	Unigene0008519
Unigene0028247	Unigene0029090	Unigene0049225
Unigene0032904	Unigene0056259	Unigene0021995
Unigene0000696	Unigene0041042	Unigene0041412
Unigene0014979	Unigene0044921	Unigene0039928
Unigene0016076	Unigene0046169	Unigene0012132
Unigene0036959	Unigene0037390	Unigene0032002
Unigene0012003	Unigene0011317	Unigene0000007
Unigene0040335	Unigene0001480	Unigene0045597
Unigene0013680	Unigene0005506	Unigene0040837
Unigene0052736	Unigene0058297	Unigene0030815
Unigene0017012	Unigene0035288	Unigene0004277
Unigene0069236	Unigene0037440	Unigene0023844
Unigene0026461	Unigene0003409	Unigene0025233
Unigene0038943	Unigene0059527	Unigene0035625
Unigene0045535	Unigene0001918	Unigene0049178
Unigene0042125	Unigene0033647	Unigene0018329
Unigene0062624	Unigene0010182	Unigene0065222
Unigene0027458	Unigene0039722	Unigene0049697
Unigene0047184	Unigene0069667	Unigene0013681
Unigene0035835	Unigene0010750	Unigene0036400
Unigene0051837	Unigene0003692	Unigene0028764
Unigene0015594	Unigene0023844	Unigene0029509
Unigene0068994	Unigene0051037	Unigene0007925
Unigene0015700	Unigene0031498	Unigene0035551
Unigene0044127	Unigene0047943	Unigene0001970
Unigene0013203	Unigene0064196	Unigene0034130
Unigene0064910	Unigene0049468	Unigene0052006
Unigene0017378	Unigene0001743	Unigene0032639
Unigene0051738	Unigene0063107	Unigene0012204
Unigene0043343	Unigene0027859	Unigene0050097
Unigene0039798	Unigene0037657	Unigene0064136
Unigene0010910	Unigene0042952	Unigene0023763
Unigene0069119	Unigene0038287	Unigene0045759
Unigene0016912	Unigene0059246	Unigene0038656
Unigene0008958	Unigene0059654	Unigene0061852
Unigene0049983	Unigene0037685	Unigene0001768
Unigene0043766	Unigene0050938	Unigene0041679
Unigene0016906	Unigene0037077	Unigene0020448
Unigene0003284	Unigene0041438	Unigene0034976
Unigene0035144	Unigene0050083	Unigene0048390
Unigene0060531	Unigene0039545	Unigene0049918
Unigene0005012	Unigene0003893	Unigene0051477
Unigene0070196	Unigene0070352	Unigene0041572
Unigene0061280	Unigene0056822	Unigene0016690
Unigene0017433	Unigene0006897	Unigene0038577
Unigene0020508	Unigene0033924	Unigene0041795
Unigene0062946	Unigene0014007	Unigene0049152
Unigene0041144	Unigene0000415	Unigene0060262
Unigene0033990	Unigene0026314	Unigene0000342
Unigene0034028	Unigene0049372	Unigene0032742
Unigene0017082	Unigene0006603	Unigene0043508
Unigene0049566	Unigene0032711	Unigene0026425
Unigene0054376	Unigene0052478	Unigene0008444
Unigene0070703	Unigene0013559	Unigene0032375
Unigene0017056	Unigene0032692	Unigene0034979
Unigene0013052	Unigene0055027	Unigene0019033
Unigene0069238	Unigene0026767	Unigene0058022
Unigene0063119	Unigene0032232	Unigene0051213
Unigene0057730	Unigene0053102	Unigene0026903
Unigene0010329	Unigene0028356	Unigene0060464
Unigene0049580	Unigene0002214	Unigene0003126
Unigene0060803	Unigene0040353	Unigene0000657
Unigene0023223	Unigene0034028	Unigene0045078
Unigene0005390	Unigene0002103	Unigene0002995
Unigene0025567	Unigene0053966	Unigene0036934
Unigene0019674	Unigene0068717	Unigene0013626
Unigene0067570	Unigene0034438	Unigene0027677
Unigene0022116	Unigene0017278	Unigene0014839
Unigene0042673	Unigene0041439	Unigene0002345
Unigene0038139	Unigene0039195	Unigene0020235
Unigene0020310	Unigene0028371	Unigene0002380
Unigene0037119	Unigene0032904	Unigene0012879
Unigene0002056	Unigene0066885	Unigene0058468
Unigene0016272	Unigene0001469	Unigene0046182
Unigene0056157	Unigene0039631	Unigene0032836
Unigene0006413	Unigene0046239	Unigene0046846
Unigene0010586	Unigene0005548	Unigene0031885
Unigene0049113	Unigene0026048	Unigene0035416
Unigene0040260	Unigene0003015	Unigene0050118
Unigene0038690	Unigene0015045	Unigene0064800
Unigene0008656	Unigene0037075	Unigene0046834
Unigene0045831	Unigene0019990	Unigene0015277
Unigene0048445	Unigene0039228	Unigene0046881
Unigene0044655	Unigene0033603	Unigene0028654
Unigene0043678	Unigene0036027	Unigene0047496
Unigene0005385	Unigene0042160	Unigene0036429
Unigene0057187	Unigene0002616	Unigene0028054
Unigene0058614	Unigene0022436	Unigene0037214
Unigene0003841	Unigene0000607	Unigene0058622
Unigene0028661	Unigene0035483	Unigene0006592
Unigene0008136	Unigene0068013	Unigene0045859
Unigene0026757	Unigene0020995	Unigene0013134
Unigene0058297	Unigene0047495	Unigene0043985
Unigene0055537	Unigene0019607	Unigene0047081
Unigene0068943	Unigene0022801	Unigene0006573
Unigene0043808	Unigene0025425	Unigene0027652
Unigene0008718	Unigene0048813	Unigene0030223
Unigene0055536	Unigene0010923	Unigene0004309
Unigene0019316	Unigene0041475	Unigene0031331
Unigene0067860	Unigene0048988	Unigene0004554
Unigene0003397	Unigene0031414	Unigene0035112
Unigene0018729	Unigene0016955	Unigene0003252
Unigene0050416	Unigene0041255	Unigene0065864
Unigene0048565	Unigene0042847	Unigene0048375
Unigene0042291	Unigene0051178	Unigene0033250
Unigene0024575	Unigene0034767	Unigene0004400
Unigene0035481	Unigene0032948	Unigene0002306
Unigene0043287	Unigene0038907	Unigene0038007
Unigene0006264	Unigene0042743	Unigene0024795
Unigene0063779	Unigene0036457	Unigene0052699
Unigene0036956	Unigene0039524	Unigene0006865
Unigene0018298	Unigene0048062	Unigene0035571
Unigene0068884	Unigene0033442	Unigene0006963
Unigene0005426	Unigene0052454	Unigene0037881
Unigene0021135	Unigene0022356	Unigene0037591
Unigene0001017	Unigene0043380	Unigene0006704
Unigene0031418	Unigene0045662	Unigene0035807
Unigene0033028	Unigene0007132	Unigene0060706
Unigene0042083	Unigene0006846	Unigene0044954
Unigene0064964	Unigene0048987	Unigene0001743
Unigene0045603	Unigene0007496	Unigene0019337
Unigene0060255	Unigene0047013	Unigene0009597
Unigene0055861	Unigene0049297	Unigene0015965
Unigene0053600	Unigene0070122	Unigene0018571
Unigene0022069	Unigene0034437	Unigene0003432
Unigene0051567	Unigene0012219	Unigene0050992
Unigene0020863	Unigene0007736	Unigene0047989
Unigene0029731	Unigene0024047	Unigene0000280
Unigene0034468	Unigene0038274	Unigene0007216
Unigene0039783	Unigene0023980	Unigene0008670
Unigene0015809	Unigene0054348	Unigene0037983
Unigene0012592	Unigene0049446	Unigene0001685
Unigene0056427	Unigene0002188	Unigene0004397
Unigene0016635	Unigene0029193	Unigene0039133
Unigene0065966	Unigene0038435	Unigene0031456
Unigene0013947	Unigene0039449	Unigene0036006
Unigene0045157	Unigene0010549	Unigene0032086
Unigene0054001	Unigene0037269	Unigene0026574
Unigene0007840	Unigene0061839	Unigene0007050
Unigene0044094	Unigene0001682	Unigene0034099
Unigene0031822	Unigene0030228	Unigene0027527
Unigene0058473	Unigene0037932	Unigene0037677
Unigene0019291	Unigene0045616	Unigene0020061
Unigene0032812	Unigene0020846	Unigene0028500
Unigene0018357	Unigene0008781	Unigene0057302
Unigene0033404	Unigene0006999	Unigene0000778
Unigene0001705	Unigene0001654	Unigene0000895
Unigene0053355	Unigene0038767	Unigene0047925
Unigene0032116	Unigene0001762	Unigene0037267
Unigene0019176	Unigene0002294	Unigene0000221
Unigene0031566	Unigene0003303	Unigene0038415
Unigene0020700	Unigene0008821	Unigene0006896
Unigene0045284	Unigene0025675	Unigene0026025
Unigene0064939	Unigene0031304	Unigene0027925
Unigene0049024	Unigene0048057	Unigene0061623
Unigene0021268	Unigene0060503	Unigene0023930
Unigene0063770	Unigene0023648	Unigene0035056
Unigene0007644	Unigene0014980	Unigene0016902
Unigene0033686	Unigene0050764	Unigene0043313
Unigene0049087	Unigene0003624	Unigene0027371
Unigene0008501	Unigene0017277	Unigene0060566
Unigene0015126	Unigene0015261	Unigene0007228
Unigene0000604	Unigene0007212	Unigene0031080
Unigene0060968	Unigene0023160	Unigene0007007
Unigene0014169	Unigene0001563	Unigene0050658
Unigene0053892	Unigene0044527	Unigene0024252
Unigene0017727	Unigene0060932	Unigene0006576
Unigene0054239	Unigene0068528	Unigene0032003
Unigene0048831	Unigene0004363	Unigene0001313
Unigene0013684	Unigene0033221	Unigene0016651
Unigene0002229	Unigene0066465	Unigene0006994
Unigene0013270	Unigene0006671	Unigene0009818
Unigene0022952	Unigene0016950	Unigene0005149
Unigene0011307	Unigene0018848	Unigene0027072
Unigene0043878	Unigene0042914	Unigene0029818
Unigene0022143	Unigene0049829	Unigene0003437
Unigene0031207	Unigene0050243	Unigene0001523
Unigene0007997	Unigene0065010	Unigene0036941
Unigene0049747	Unigene0050153	Unigene0019925
Unigene0016709	Unigene0002137	Unigene0005524
Unigene0045518	Unigene0058636	Unigene0027472
Unigene0000076	Unigene0019453	Unigene0025677
Unigene0036897	Unigene0019655	Unigene0061081
Unigene0053960	Unigene0035453	Unigene0064946
Unigene0032619	Unigene0037949	Unigene0053875
Unigene0053499	Unigene0045800	Unigene0005349
Unigene0045309	Unigene0011555	Unigene0030500
Unigene0045935	Unigene0023215	Unigene0025446
Unigene0018968	Unigene0044607	Unigene0056822
Unigene0045053	Unigene0006225	Unigene0037586
Unigene0046994	Unigene0022094	Unigene0049997
Unigene0022984	Unigene0049596	Unigene0031129
Unigene0027826	Unigene0049986	Unigene0004427
Unigene0067445	Unigene0046815	Unigene0033278
Unigene0025020	Unigene0048946	Unigene0041500
Unigene0020775	Unigene0005541	Unigene0017545
Unigene0069671	Unigene0038233	Unigene0008092
Unigene0060600	Unigene0004960	Unigene0042274
Unigene0029241	Unigene0000502	Unigene0000710
Unigene0013883	Unigene0020557	Unigene0040856
Unigene0060486	Unigene0032456	Unigene0046535
Unigene0012065	Unigene0046391	Unigene0026955
Unigene0053820	Unigene0061058	Unigene0028138
Unigene0069031	Unigene0064515	Unigene0031963
Unigene0029319	Unigene0027042	Unigene0007737
Unigene0022603	Unigene0046189	Unigene0045226
Unigene0055967	Unigene0019716	Unigene0037799
Unigene0058849	Unigene0001741	Unigene0041956
Unigene0026902	Unigene0023825	Unigene0009026
Unigene0014298	Unigene0042032	Unigene0042172
Unigene0044090	Unigene0055758	Unigene0033239
Unigene0053080	Unigene0006682	Unigene0043761
Unigene0006631	Unigene0046634	Unigene0000444
Unigene0061048	Unigene0018891	Unigene0004855
Unigene0042535	Unigene0034100	Unigene0006270
Unigene0001883	Unigene0039750	Unigene0057434
Unigene0050565	Unigene0036329	Unigene0053085
Unigene0054220	Unigene0037565	Unigene0031239
Unigene0002755	Unigene0049683	Unigene0040127
Unigene0056023	Unigene0063271	Unigene0049151
Unigene0043945	Unigene0058645	Unigene0041641
Unigene0007792	Unigene0027702	Unigene0051337
Unigene0009628	Unigene0045655	Unigene0031913
Unigene0061701	Unigene0003191	Unigene0052756
Unigene0019938	Unigene0045498	Unigene0052188
Unigene0048056	Unigene0043519	Unigene0036738
Unigene0005401	Unigene0050886	Unigene0034165
Unigene0023846	Unigene0018834	Unigene0040129
Unigene0066384	Unigene0004601	Unigene0029362
Unigene0009214	Unigene0018200	Unigene0044139
Unigene0044718	Unigene0024651	Unigene0011555
Unigene0063915	Unigene0026039	Unigene0045896
Unigene0062821	Unigene0008941	Unigene0026239
Unigene0004746	Unigene0052522	Unigene0043320
Unigene0041798	Unigene0001111	Unigene0023425
Unigene0001111	Unigene0067595	Unigene0003640
Unigene0013376	Unigene0049090	Unigene0004728
Unigene0060246	Unigene0026600	Unigene0037173
Unigene0026412	Unigene0052335	Unigene0038257
Unigene0047858	Unigene0023390	Unigene0040531
Unigene0047633	Unigene0063882	Unigene0007239
Unigene0043590	Unigene0068027	Unigene0007279
Unigene0058185	Unigene0056121	Unigene0054415
Unigene0032818	Unigene0050405	Unigene0005954
Unigene0014255	Unigene0003992	Unigene0006756
Unigene0008210	Unigene0007080	Unigene0050465
Unigene0065205	Unigene0047001	Unigene0055045
Unigene0067572	Unigene0004616	Unigene0032792
Unigene0040127	Unigene0021045	Unigene0035008
Unigene0049218	Unigene0002208	Unigene0051012
Unigene0006620	Unigene0027955	Unigene0024874
Unigene0024160	Unigene0049143	Unigene0069909
Unigene0000840	Unigene0051517	Unigene0046004
Unigene0034654	Unigene0067850	Unigene0049742
Unigene0005168	Unigene0005258	Unigene0055254
Unigene0007803	Unigene0040319	Unigene0001440
Unigene0021884	Unigene0037762	Unigene0021485
Unigene0061440	Unigene0047691	Unigene0037847
Unigene0068477	Unigene0004336	Unigene0042972
Unigene0009288	Unigene0005695	Unigene0014141
Unigene0010018	Unigene0027368	Unigene0049995
Unigene0053625	Unigene0066097	Unigene0051458
Unigene0024426	Unigene0001645	Unigene0006311
Unigene0037415	Unigene0021412	Unigene0034058
Unigene0054272	Unigene0004297	Unigene0004552
Unigene0019166	Unigene0044870	Unigene0045301
Unigene0056710	Unigene0003753	Unigene0031833
Unigene0023252	Unigene0007312	Unigene0051120
Unigene0048120	Unigene0064895	Unigene0037842
Unigene0055032	Unigene0070431	Unigene0034200
Unigene0060536	Unigene0033832	Unigene0069449
Unigene0004252	Unigene0051613	Unigene0027236
Unigene0006708	Unigene0047785	Unigene0001779
Unigene0016319	Unigene0045628	Unigene0021393
Unigene0005398	Unigene0060520	Unigene0050740
Unigene0047283	Unigene0031205	Unigene0048756
Unigene0005839	Unigene0003960	Unigene0045512
Unigene0026499	Unigene0018428	Unigene0028815
Unigene0047037	Unigene0053785	Unigene0022301
Unigene0008097	Unigene0003626	Unigene0003710
Unigene0020151	Unigene0013729	Unigene0051377
Unigene0060831	Unigene0039751	Unigene0041573
Unigene0069918	Unigene0029431	Unigene0039806
Unigene0026960	Unigene0040462	Unigene0055654
Unigene0038244	Unigene0054593	Unigene0008094
Unigene0062611	Unigene0010151	Unigene0045060
Unigene0012185	Unigene0048689	Unigene0030654
Unigene0035058	Unigene0041739	Unigene0067850
Unigene0027820	Unigene0050188	Unigene0032637
Unigene0023149	Unigene0023940	Unigene0047581
Unigene0027517	Unigene0062637	Unigene0003703
Unigene0058009	Unigene0059579	Unigene0033158
Unigene0001043	Unigene0058443	Unigene0038190
Unigene0017327	Unigene0032278	Unigene0041222
Unigene0007786	Unigene0024111	Unigene0038160
Unigene0040180	Unigene0034233	Unigene0001757
Unigene0014944	Unigene0048725	Unigene0028401
Unigene0043874	Unigene0008341	Unigene0000832
Unigene0033020	Unigene0024516	Unigene0051800
Unigene0062064	Unigene0063460	Unigene0039882
Unigene0031412	Unigene0000162	Unigene0032962
Unigene0018799	Unigene0043495	Unigene0044154
Unigene0004582	Unigene0055161	Unigene0014621
Unigene0023934	Unigene0061095	Unigene0043220
Unigene0063385	Unigene0000841	Unigene0048129
Unigene0070552	Unigene0011736	Unigene0044702
Unigene0051383	Unigene0028679	Unigene0005311
Unigene0019735	Unigene0035383	Unigene0047402
Unigene0038645	Unigene0047987	Unigene0036175
Unigene0013647	Unigene0053655	Unigene0029430
Unigene0041530	Unigene0023522	Unigene0041601
Unigene0020085	Unigene0048629	Unigene0007096
Unigene0009077	Unigene0031491	Unigene0025988
Unigene0000768	Unigene0006175	Unigene0006163
Unigene0060731	Unigene0028485	Unigene0044017
Unigene0063846	Unigene0050069	Unigene0004604
Unigene0019282	Unigene0033957	Unigene0035172
Unigene0000310	Unigene0053946	Unigene0048342
Unigene0016271	Unigene0030309	Unigene0027440
Unigene0058634	Unigene0043196	Unigene0028761
Unigene0058814	Unigene0032503	Unigene0032502
Unigene0012593	Unigene0049407	Unigene0026628
Unigene0045609	Unigene0005872	Unigene0049523
Unigene0026589	Unigene0039395	Unigene0070500
Unigene0060495	Unigene0037387	Unigene0017652
Unigene0018381	Unigene0013997	Unigene0001245
Unigene0027867	Unigene0047790	Unigene0013348
Unigene0064399	Unigene0035172	Unigene0039723
Unigene0050582	Unigene0045797	Unigene0005677
Unigene0016120	Unigene0037590	Unigene0014576
Unigene0033429	Unigene0005556	Unigene0044064
Unigene0045497	Unigene0004397	Unigene0022538
Unigene0059201	Unigene0045009	Unigene0030040
Unigene0049186	Unigene0063477	Unigene0039750
Unigene0049561	Unigene0044803	Unigene0052253
Unigene0051091	Unigene0005729	Unigene0069200
Unigene0063036	Unigene0002462	Unigene0048211
Unigene0039615	Unigene0018256	Unigene0003407
Unigene0016810	Unigene0047787	Unigene0004211
Unigene0053240	Unigene0032645	Unigene0003476
Unigene0066343	Unigene0026303	Unigene0055758
Unigene0056912	Unigene0014668	Unigene0046742
Unigene0031376	Unigene0029514	Unigene0051936
Unigene0004908	Unigene0057494	Unigene0039931
Unigene0052919	Unigene0000600	Unigene0045045
Unigene0037616	Unigene0034583	Unigene0015113
Unigene0040867	Unigene0006855	Unigene0069525
Unigene0059406	Unigene0030267	Unigene0004482
Unigene0066697	Unigene0065187	Unigene0010549
Unigene0035873	Unigene0011209	Unigene0027428
Unigene0014702	Unigene0040066	Unigene0038602
Unigene0044741	Unigene0001791	Unigene0010517
Unigene0053491	Unigene0052132	Unigene0024466
Unigene0052890	Unigene0033672	Unigene0007349
Unigene0065263	Unigene0002324	Unigene0028049
Unigene0051386	Unigene0015413	Unigene0002641
Unigene0039464	Unigene0041994	Unigene0050354
Unigene0037083	Unigene0018686	Unigene0064093
Unigene0026160	Unigene0020572	Unigene0011271
Unigene0017627	Unigene0028489	Unigene0034509
Unigene0062261	Unigene0044944	Unigene0029949
Unigene0008119	Unigene0015813	Unigene0052470
Unigene0021175	Unigene0036696	Unigene0048274
Unigene0039520	Unigene0036695	Unigene0028501
Unigene0007762	Unigene0037589	Unigene0052157
Unigene0016037	Unigene0006711	Unigene0008632
Unigene0067917	Unigene0031633	Unigene0036330
Unigene0005015	Unigene0053265	Unigene0068233
Unigene0005435	Unigene0034623	Unigene0019229
Unigene0054715	Unigene0049395	Unigene0026979
Unigene0005100	Unigene0008957	Unigene0030816
Unigene0004854	Unigene0051556	Unigene0005561
Unigene0052524	Unigene0000516	Unigene0006781
Unigene0012784	Unigene0028558	Unigene0030655
Unigene0012530	Unigene0012368	Unigene0046328
Unigene0068847	Unigene0023376	Unigene0043384
Unigene0009343	Unigene0030702	Unigene0037711
Unigene0053179	Unigene0041561	Unigene0005245
Unigene0026668	Unigene0006934	Unigene0042173
Unigene0010945	Unigene0003838	Unigene0044465
Unigene0025787	Unigene0041324	Unigene0034731
Unigene0025845	Unigene0007190	Unigene0006859
Unigene0014079	Unigene0034279	Unigene0001170
Unigene0049651	Unigene0019642	Unigene0040729
Unigene0001735	Unigene0002459	Unigene0008084
Unigene0030717	Unigene0009501	Unigene0066239
Unigene0022776	Unigene0002441	Unigene0004764
Unigene0035099	Unigene0037311	Unigene0048377
Unigene0023613	Unigene0058676	Unigene0069309
Unigene0045397	Unigene0014814	Unigene0039420
Unigene0010188	Unigene0027482	Unigene0047039
Unigene0009326	Unigene0006431	Unigene0039647
Unigene0003762	Unigene0026576	Unigene0036518
Unigene0024111	Unigene0039103	Unigene0027791
Unigene0003290	Unigene0003608	Unigene0026721
Unigene0045749	Unigene0021736	Unigene0018817
Unigene0068353	Unigene0001731	Unigene0048239
Unigene0049702	Unigene0002515	Unigene0005207
Unigene0045177	Unigene0028976	Unigene0000554
Unigene0001182	Unigene0039906	Unigene0013004
Unigene0041209	Unigene0030917	Unigene0006665
Unigene0041741	Unigene0020501	Unigene0052627
Unigene0051320	Unigene0005938	Unigene0033402
Unigene0059127	Unigene0030078	Unigene0003839
Unigene0044512	Unigene0034773	Unigene0035083
Unigene0047705	Unigene0055687	Unigene0006126
Unigene0052902	Unigene0005492	Unigene0045801
Unigene0054515	Unigene0033434	Unigene0002318
Unigene0066298	Unigene0036420	Unigene0050364
Unigene0022061	Unigene0070676	Unigene0027933
Unigene0001919	Unigene0029281	Unigene0034256
Unigene0051169	Unigene0070268	Unigene0005848
Unigene0004117	Unigene0033835	Unigene0030115
Unigene0025035	Unigene0002622	Unigene0035504
Unigene0025533	Unigene0002078	Unigene0014789
Unigene0060696	Unigene0037266	Unigene0007359
Unigene0033079	Unigene0051268	Unigene0040889
Unigene0018189	Unigene0055789	Unigene0007214
Unigene0055923	Unigene0044882	Unigene0007018
Unigene0062308	Unigene0028016	Unigene0040053
Unigene0064790	Unigene0033834	Unigene0006453
Unigene0047732	Unigene0056142	Unigene0032275
Unigene0025109	Unigene0035780	Unigene0032743
Unigene0029162	Unigene0032086	Unigene0068013
Unigene0022790	Unigene0029788	Unigene0013997
Unigene0054456	Unigene0027631	Unigene0048364
Unigene0002639	Unigene0009841	Unigene0029125
Unigene0055546	Unigene0022910	Unigene0044223
Unigene0006506	Unigene0007883	Unigene0019822
Unigene0041860	Unigene0035714	Unigene0061930
Unigene0043714	Unigene0064962	Unigene0046005
Unigene0049771	Unigene0028019	Unigene0041492
Unigene0026709	Unigene0063791	Unigene0061422
Unigene0037290	Unigene0036651	Unigene0036194
Unigene0018200	Unigene0037368	Unigene0057411
Unigene0023339	Unigene0036693	Unigene0002636
Unigene0010071	Unigene0007037	Unigene0028411
Unigene0063836	Unigene0003153	Unigene0027838
Unigene0064094	Unigene0037236	Unigene0001659
Unigene0057257	Unigene0042202	Unigene0056832
Unigene0032505	Unigene0038979	Unigene0046376
Unigene0012990	Unigene0045767	Unigene0027120
Unigene0048318	Unigene0028049	Unigene0014493
Unigene0034542	Unigene0035001	Unigene0036098
Unigene0047277	Unigene0040860	Unigene0065024
Unigene0052562	Unigene0040610	Unigene0016048
Unigene0007674	Unigene0034445	Unigene0049289
Unigene0030201	Unigene0036708	Unigene0022106
Unigene0002994	Unigene0049663	Unigene0020973
Unigene0062659	Unigene0049603	Unigene0040977
Unigene0021330	Unigene0011025	Unigene0035550
Unigene0012759	Unigene0060202	Unigene0005024
Unigene0060905	Unigene0031370	Unigene0065010
Unigene0024062	Unigene0025975	Unigene0040403
Unigene0069751	Unigene0049081	Unigene0001817
Unigene0056979	Unigene0010851	Unigene0068187
Unigene0021714	Unigene0036301	Unigene0060898
Unigene0041344	Unigene0048295	Unigene0032104
Unigene0001831	Unigene0051690	Unigene0053907
Unigene0050573	Unigene0025407	Unigene0007429
Unigene0029100	Unigene0056537	Unigene0025841
Unigene0017449	Unigene0065704	Unigene0047943
Unigene0019308	Unigene0009948	Unigene0034069
Unigene0041739	Unigene0045245	Unigene0055732
Unigene0053610	Unigene0002626	Unigene0010950
Unigene0061387	Unigene0000794	Unigene0025843
Unigene0015698	Unigene0032982	Unigene0030302
Unigene0027300	Unigene0026275	Unigene0048819
Unigene0001194	Unigene0005614	Unigene0048481
Unigene0011433	Unigene0030209	Unigene0024440
Unigene0009674	Unigene0008089	Unigene0048568
Unigene0034153	Unigene0022085	Unigene0031466
Unigene0065750	Unigene0046979	Unigene0050349
Unigene0052799	Unigene0004499	Unigene0035525
Unigene0054467	Unigene0008181	Unigene0000105
Unigene0056474	Unigene0022598	Unigene0013729
Unigene0064297	Unigene0004921	Unigene0047370
Unigene0012745	Unigene0070687	Unigene0036404
Unigene0047013	Unigene0007952	Unigene0039725
Unigene0030353	Unigene0043506	Unigene0043987
Unigene0026600	Unigene0041608	Unigene0049549
Unigene0068852	Unigene0044130	Unigene0048985
Unigene0019491	Unigene0058513	Unigene0015460
Unigene0018600	Unigene0037567	Unigene0026627
Unigene0018211	Unigene0045589	Unigene0046697
Unigene0026821	Unigene0066630	Unigene0053503
Unigene0063460	Unigene0003781	Unigene0030777
Unigene0016178	Unigene0000065	Unigene0032089
Unigene0061211	Unigene0007260	Unigene0038473
Unigene0062631	Unigene0047607	Unigene0019729
Unigene0068614	Unigene0040499	Unigene0056869
Unigene0060289	Unigene0034871	Unigene0036967
Unigene0003417	Unigene0065017	Unigene0028086
Unigene0027306	Unigene0007796	Unigene0039254
Unigene0061341	Unigene0042342	Unigene0070655
Unigene0069032	Unigene0023065	Unigene0045408
Unigene0002797	Unigene0002642	Unigene0050515
Unigene0049174	Unigene0024475	Unigene0045441
Unigene0015694	Unigene0031404	Unigene0034995
Unigene0070595	Unigene0045896	Unigene0046870
Unigene0006282	Unigene0013497	Unigene0032932
Unigene0044663	Unigene0017711	Unigene0006186
Unigene0051613	Unigene0039914	Unigene0040831
Unigene0047850	Unigene0051882	Unigene0002209
Unigene0012767	Unigene0004927	Unigene0006096
Unigene0065014	Unigene0046943	Unigene0033992
Unigene0013271	Unigene0035332	Unigene0039489
Unigene0029503	Unigene0009541	Unigene0027573
Unigene0000558	Unigene0050932	Unigene0032398
Unigene0019701	Unigene0051670	Unigene0033396
Unigene0018269	Unigene0040266	Unigene0030054
Unigene0031643	Unigene0006454	Unigene0002785
Unigene0027961	Unigene0004389	Unigene0004460
Unigene0000551	Unigene0039371	Unigene0007971
Unigene0055856	Unigene0007060	Unigene0058245
Unigene0008381	Unigene0010372	Unigene0006920
Unigene0015793	Unigene0049131	Unigene0000085
Unigene0022190	Unigene0004403	Unigene0004643
Unigene0070232	Unigene0030038	Unigene0004807
Unigene0058514	Unigene0050336	Unigene0002438
Unigene0035383	Unigene0044751	Unigene0039911
Unigene0027279	Unigene0009318	Unigene0049773
Unigene0006220	Unigene0001385	Unigene0048396
Unigene0067365	Unigene0050713	Unigene0029890
Unigene0063967	Unigene0005524	Unigene0000403
Unigene0019839	Unigene0014996	Unigene0026114
Unigene0053441	Unigene0005397	Unigene0050078
Unigene0004386	Unigene0027853	Unigene0048452
Unigene0056158	Unigene0007149	Unigene0041719
Unigene0021548	Unigene0031714	Unigene0037485
Unigene0003830	Unigene0029364	Unigene0037645
Unigene0007393	Unigene0001738	Unigene0047489
Unigene0067451	Unigene0001604	Unigene0036776
Unigene0001423	Unigene0026370	Unigene0036057
Unigene0065006	Unigene0033559	Unigene0004314
Unigene0005716	Unigene0016417	Unigene0031840
Unigene0014628	Unigene0024268	Unigene0036341
Unigene0062717	Unigene0002367	Unigene0046433
Unigene0047822	Unigene0007280	Unigene0050051
Unigene0052886	Unigene0028821	Unigene0051653
Unigene0067228	Unigene0023917	Unigene0002890
Unigene0013333	Unigene0058585	Unigene0021070
Unigene0053680	Unigene0005281	Unigene0052539
Unigene0041634	Unigene0029650	Unigene0065507
Unigene0054537	Unigene0017086	Unigene0049184
Unigene0070600	Unigene0039106	Unigene0009968
Unigene0063538	Unigene0031015	Unigene0005086
Unigene0009603	Unigene0033376	Unigene0061353
Unigene0015684	Unigene0035793	Unigene0039653
Unigene0065663	Unigene0043937	Unigene0052333
Unigene0067201	Unigene0026740	Unigene0070352
Unigene0021430	Unigene0000483	Unigene0048545
Unigene0024136	Unigene0036521	Unigene0003864
Unigene0009783	Unigene0034200	Unigene0022010
Unigene0033088	Unigene0000712	Unigene0004862
Unigene0009468	Unigene0025555	Unigene0053506
Unigene0024427	Unigene0000485	Unigene0002455
Unigene0033371	Unigene0001094	Unigene0002819
Unigene0041404	Unigene0051871	Unigene0045411
Unigene0028770	Unigene0045557	Unigene0051061
Unigene0020056	Unigene0020053	Unigene0001539
Unigene0027382	Unigene0014328	Unigene0034150
Unigene0046411	Unigene0002989	Unigene0051198
Unigene0051217	Unigene0033908	Unigene0048873
Unigene0047058	Unigene0004648	Unigene0010819
Unigene0067986	Unigene0028704	Unigene0054757
Unigene0057666	Unigene0041632	Unigene0022054
Unigene0009128	Unigene0051218	Unigene0021428
Unigene0012476	Unigene0024395	Unigene0063319
Unigene0044674	Unigene0008636	Unigene0022974
Unigene0045782	Unigene0000098	Unigene0048002
Unigene0020805	Unigene0023474	Unigene0047584
Unigene0053383	Unigene0037650	Unigene0043962
Unigene0019186	Unigene0044018	Unigene0057958
Unigene0064906	Unigene0061137	Unigene0039629
Unigene0045494	Unigene0003109	Unigene0043798
Unigene0057572	Unigene0021857	Unigene0040479
Unigene0027688	Unigene0001140	Unigene0032905
Unigene0034909	Unigene0053818	Unigene0044490
Unigene0024667	Unigene0004716	Unigene0054366
Unigene0046381	Unigene0033084	Unigene0003530
Unigene0001480	Unigene0044024	Unigene0017515
Unigene0014461	Unigene0014364	Unigene0000464
Unigene0014698	Unigene0050331	Unigene0003935
Unigene0053697	Unigene0027806	Unigene0020803
Unigene0035623	Unigene0031737	Unigene0050457
Unigene0053267	Unigene0008654	Unigene0043183
Unigene0066444	Unigene0004815	Unigene0067686
Unigene0053428	Unigene0037996	Unigene0056060
Unigene0061708	Unigene0027006	Unigene0052655
Unigene0023685	Unigene0062543	Unigene0039537
Unigene0070303	Unigene0007269	Unigene0010011
Unigene0005388	Unigene0047163	Unigene0046346
Unigene0022867	Unigene0045816	Unigene0022570
Unigene0000130	Unigene0035357	Unigene0025506
Unigene0013601	Unigene0039289	Unigene0026364
Unigene0039172	Unigene0038796	Unigene0021854
Unigene0040394	Unigene0019657	Unigene0045707
Unigene0011766	Unigene0039155	Unigene0037536
Unigene0005296	Unigene0019951	Unigene0045080
Unigene0016778	Unigene0008564	Unigene0045252
Unigene0069004	Unigene0038017	Unigene0041540
Unigene0041480	Unigene0006235	Unigene0047815
Unigene0048165	Unigene0002257	Unigene0048693
Unigene0005036	Unigene0004673	Unigene0014517
Unigene0029848	Unigene0048549	Unigene0026793
Unigene0022330	Unigene0021145	Unigene0053769
Unigene0047195	Unigene0031963	Unigene0002530
Unigene0030621	Unigene0029649	Unigene0024391
Unigene0040776	Unigene0066501	Unigene0048261
Unigene0057863	Unigene0016505	Unigene0024002
Unigene0002546	Unigene0036703	Unigene0030632
Unigene0042004	Unigene0045558	Unigene0035225
Unigene0025909	Unigene0042259	Unigene0024071
Unigene0004081	Unigene0049652	Unigene0011639
Unigene0010072	Unigene0000099	Unigene0047710
Unigene0005896	Unigene0052401	Unigene0051552
Unigene0054387	Unigene0036053	Unigene0005147
Unigene0034624	Unigene0034098	Unigene0004036
Unigene0058484	Unigene0042782	Unigene0035840
Unigene0062233	Unigene0032087	Unigene0022050
Unigene0017289	Unigene0000681	Unigene0041187
Unigene0036674	Unigene0048783	Unigene0022733
Unigene0061717	Unigene0050822	Unigene0066020
Unigene0040757	Unigene0035679	Unigene0007544
Unigene0012475	Unigene0008094	Unigene0027127
Unigene0053381	Unigene0014846	Unigene0060170
Unigene0009803	Unigene0039205	Unigene0050499
Unigene0031516	Unigene0031534	Unigene0011588
Unigene0049343	Unigene0006320	Unigene0029328
Unigene0045734	Unigene0043011	Unigene0010028
Unigene0025681	Unigene0033513	Unigene0013573
Unigene0059217	Unigene0038877	Unigene0032276
Unigene0020154	Unigene0004201	Unigene0006099
Unigene0016516	Unigene0019138	Unigene0013656
Unigene0052066	Unigene0031705	Unigene0008685
Unigene0031497	Unigene0029816	Unigene0044051
Unigene0015189	Unigene0051016	Unigene0020204
Unigene0016680	Unigene0007050	Unigene0036376
Unigene0019731	Unigene0003699	Unigene0008649
Unigene0065016	Unigene0004243	Unigene0047783
Unigene0052126	Unigene0031166	Unigene0002437
Unigene0039079	Unigene0027804	Unigene0041197
Unigene0006182	Unigene0027762	Unigene0066465
Unigene0006831	Unigene0040636	Unigene0025544
Unigene0060572	Unigene0060796	Unigene0008096
Unigene0058906	Unigene0065108	Unigene0029650
Unigene0023496	Unigene0003589	Unigene0034559
Unigene0030484	Unigene0037790	Unigene0016426
Unigene0053299	Unigene0007607	Unigene0045117
Unigene0045736	Unigene0007411	Unigene0020788
Unigene0004699	Unigene0051961	Unigene0006727
Unigene0040163	Unigene0007865	Unigene0020911
Unigene0044565	Unigene0014341	Unigene0048953
Unigene0069736	Unigene0008939	Unigene0031327
Unigene0018599	Unigene0010975	Unigene0035618
Unigene0047519	Unigene0024827	Unigene0043561
Unigene0048083	Unigene0023761	Unigene0003858
Unigene0055701	Unigene0021856	Unigene0032508
Unigene0053264	Unigene0039400	Unigene0037363
Unigene0020710	Unigene0060867	Unigene0023324
Unigene0018180	Unigene0020597	Unigene0041704
Unigene0003050	Unigene0001852	Unigene0005010
Unigene0065568	Unigene0044983	Unigene0006471
Unigene0033398	Unigene0031287	Unigene0045124
Unigene0047625	Unigene0025346	Unigene0003818
Unigene0000330	Unigene0028607	Unigene0047030
Unigene0020617	Unigene0034392	Unigene0049281
Unigene0058235	Unigene0041653	Unigene0018345
Unigene0059162	Unigene0030715	Unigene0026167
Unigene0021628	Unigene0047554	Unigene0051453
Unigene0043607	Unigene0003261	Unigene0030839
Unigene0025349	Unigene0042208	Unigene0065184
Unigene0018452	Unigene0036303	Unigene0051835
Unigene0052892	Unigene0006352	Unigene0031708
Unigene0020227	Unigene0001929	Unigene0035775
Unigene0046568	Unigene0002115	Unigene0048410
Unigene0016436	Unigene0033460	Unigene0000331
Unigene0005133	Unigene0015623	Unigene0002752
Unigene0006262	Unigene0017652	Unigene0062989
Unigene0010531	Unigene0023523	Unigene0068940
Unigene0068583	Unigene0043442	Unigene0053360
Unigene0045688	Unigene0006132	Unigene0056026
Unigene0048890	Unigene0011207	Unigene0005685
Unigene0000311	Unigene0012792	Unigene0000404
Unigene0064903	Unigene0000105	Unigene0042696
Unigene0056476	Unigene0002912	Unigene0057718
Unigene0052850	Unigene0039417	Unigene0051609
Unigene0017292	Unigene0005392	Unigene0045553
Unigene0047608	Unigene0008932	Unigene0031464
Unigene0013943	Unigene0064983	Unigene0020296
Unigene0025811	Unigene0058963	Unigene0027874
Unigene0061467	Unigene0024366	Unigene0028625
Unigene0026555	Unigene0045484	Unigene0044726
Unigene0009784	Unigene0029175	Unigene0035201
Unigene0042700	Unigene0038209	Unigene0046749
Unigene0017402	Unigene0001572	Unigene0022300
Unigene0028929	Unigene0064984	Unigene0038062
Unigene0024125	Unigene0034377	Unigene0000667
Unigene0053370	Unigene0008696	Unigene0042482
Unigene0046008	Unigene0022960	Unigene0013627
Unigene0013406	Unigene0050308	Unigene0046330
Unigene0061801	Unigene0014861	Unigene0023640
Unigene0007533	Unigene0044217	Unigene0042990
Unigene0000094	Unigene0044929	Unigene0025032
Unigene0060214	Unigene0014997	Unigene0037841
Unigene0048338	Unigene0027757	Unigene0061695
Unigene0033968	Unigene0006979	Unigene0045987
Unigene0031137	Unigene0024264	Unigene0049052
Unigene0008572	Unigene0037263	Unigene0018004
Unigene0046516	Unigene0017848	Unigene0046385
Unigene0016525	Unigene0028886	Unigene0035902
Unigene0058006	Unigene0007685	Unigene0003231
Unigene0016634	Unigene0017847	Unigene0026810
Unigene0066551	Unigene0049335	Unigene0051880
Unigene0022772	Unigene0018697	Unigene0000990
Unigene0041762	Unigene0008215	Unigene0030893
Unigene0055851	Unigene0030760	Unigene0036192
Unigene0035707	Unigene0038712	Unigene0032660
Unigene0056391	Unigene0000333	Unigene0048262
Unigene0052734	Unigene0052273	Unigene0004308
Unigene0003102	Unigene0048373	Unigene0014604
Unigene0070297	Unigene0001952	Unigene0033238
Unigene0064394	Unigene0010522	Unigene0063708
Unigene0065995	Unigene0041477	Unigene0028688
Unigene0018394	Unigene0033560	Unigene0003211
Unigene0064942	Unigene0033238	Unigene0008340
Unigene0024337	Unigene0035900	Unigene0026365
Unigene0004934	Unigene0039436	Unigene0028903
Unigene0043370	Unigene0007981	Unigene0046825
Unigene0057305	Unigene0039931	Unigene0036378
Unigene0025688	Unigene0005561	Unigene0059657
Unigene0050907	Unigene0031051	Unigene0053109
Unigene0039619	Unigene0033236	Unigene0030284
Unigene0058362	Unigene0002558	Unigene0057964
Unigene0068683	Unigene0002022	Unigene0004590
Unigene0039988	Unigene0002714	Unigene0008465
Unigene0055968	Unigene0004982	Unigene0043487
Unigene0049005	Unigene0045842	Unigene0065597
Unigene0032699	Unigene0005046	Unigene0046079
Unigene0021600	Unigene0036262	Unigene0051745
Unigene0002404	Unigene0051704	Unigene0033174
Unigene0007984	Unigene0017234	Unigene0059604
Unigene0015709	Unigene0029621	Unigene0047114
Unigene0044352	Unigene0001428	Unigene0014322
Unigene0036541	Unigene0015814	Unigene0000407
Unigene0068799	Unigene0041137	Unigene0000255
Unigene0017544	Unigene0002683	Unigene0042837
Unigene0003927	Unigene0005337	Unigene0036235
Unigene0069237	Unigene0038554	Unigene0033328
Unigene0042662	Unigene0023089	Unigene0030578
Unigene0014875	Unigene0068635	Unigene0053752
Unigene0009272	Unigene0002478	Unigene0032021
Unigene0004466	Unigene0066030	Unigene0027105
Unigene0020336	Unigene0058788	Unigene0038994
Unigene0021589	Unigene0026467	Unigene0008408
Unigene0068923	Unigene0069920	Unigene0030282
Unigene0063099	Unigene0020111	Unigene0050231
Unigene0014563	Unigene0035505	Unigene0025882
Unigene0005816	Unigene0044702	Unigene0027693
Unigene0023718	Unigene0008347	Unigene0062581
Unigene0006350	Unigene0030367	Unigene0001237
Unigene0005374	Unigene0000240	Unigene0033725
[truncated: 13,487 more rows]
