# Supplementary material for: Divergence of cochlear transcriptomics between reference‑based and reference‑free transcriptome analyses among Rhinolophus ferrumequinum populations
Source: PLoS One. 2023 Jul 11;18(7):e0288404. doi: 10.1371/journal.pone.0288404 (PMC10335675; doi:10.1371/journal.pone.0288404)
Supplement: S11 Table — sseq_chrid represents the ID of chromosome which the unigenes were mapped to. ‘sstart’ and ‘send’ represent the locations of start and end bases on the mapped chromosome, respectively. ‘qstart’ and ‘qend’ represent the locations of start and end bases, respectively, of the unigenes mapped to the chromosome. (XLSX) [file pone.0288404.s011.xlsx]

## Sheet: All_Unigene.basic.annotation
S11 Table. Mapping locations statistics of unigenes on the reference genome.
gene_ID	gene_name	geneLength	sseq_chrid	sstart	send	qstart	qend	evalue
Unigene0000001	SCNBA	1733	NC_046300.1	13748422	13747206	1	1217	0
Unigene0000002	SC6A5	1736	NC_046294.1	33794218	33793449	968	1736	0
Unigene0000003		204	NW_022680355.1	9187776	9187979	1	204	6.64e-103
Unigene0000004	PO2F3	2379	NW_022680423.1	290109	289124	1394	2379	0
Unigene0000006		1573	NC_046304.1	55247947	55246346	1	1573	0
Unigene0000007	MMP24	3415	NC_046306.1	20130066	20132082	1	2018	0
Unigene0000008	CA109	1842	NC_046292.1	26327503	26326468	806	1842	0
Unigene0000009	KIRR1	4567	NC_046305.1	29891616	29888895	1854	4567	0
Unigene0000010		432	NC_046304.1	42419174	42418755	1	430	0
Unigene0000011		1095	NC_046300.1	39701737	39702823	1	1095	0
Unigene0000012	HIPK1	7842	NC_046305.1	44844355	44848963	3237	7842	0
Unigene0000013		1301	NC_046297.1	72738399	72737099	1	1301	0
Unigene0000014		808	NC_046311.1	15145932	15146338	1	407	0
Unigene0000015	IKKB	3513	NC_046287.1	58245016	58246197	1	1183	0
Unigene0000016		680	NC_046301.1	15314523	15315202	1	680	0
Unigene0000017		1804	NC_046310.1	1502187	1500389	1	1802	0
Unigene0000018	CRLD1	2097	NC_046297.1	8075315	8076194	1	879	0
Unigene0000019	LIGO3	4829	NC_046301.1	60986473	60981625	1	4829	0
Unigene0000020		442	NC_046309.1	16106579	16106138	1	442	0
Unigene0000021	LIS1	5482	NC_046304.1	15531816	15535607	1	3791	0
Unigene0000022	IFI27	3764	NC_046289.1	9008710	9006555	91	2258	0
Unigene0000023		1496	NC_046287.1	61362937	61364428	1	1496	0
Unigene0000024	MOGS	2790	NC_046296.1	17586305	17588204	891	2790	0
Unigene0000025	NDUB3	1318	NC_046291.1	30218255	30219401	1	1147	0
Unigene0000026		935	NC_046290.1	3448728	3449663	1	935	0
Unigene0000027	MMS22	9374	NC_046286.1	52238057	52243608	1	5565	0
Unigene0000028	RS4	1118	NC_046299.1	56648913	56649920	1	1008	0
Unigene0000029		1498	NC_046296.1	56233891	56235388	2	1497	0
Unigene0000030		341	NC_046300.1	10200096	10199762	1	341	1.8e-165
Unigene0000031	TRM11	1530	NC_046286.1	74609603	74609851	1283	1530	1.98e-121
Unigene0000032	F216A	5929	NC_046308.1	6163923	6166976	2876	5929	0
Unigene0000033		4853	NC_046293.1	34444465	34439624	1	4853	0
Unigene0000034		970	NC_046288.1	50594375	50595295	1	921	0
Unigene0000035		1455	NC_046290.1	99069766	99071218	1	1455	0
Unigene0000036	LORF2	3853	NC_046292.1	47807097	47810849	1	3755	0
Unigene0000037		934	NC_046304.1	24621677	24622609	1	934	0
Unigene0000038	MTDC	1914	NC_046306.1	42056933	42055093	2	1850	0
Unigene0000039	EDN3	986	NC_046306.1	3055083	3054826	729	986	7.59e-119
Unigene0000040		589	NC_046308.1	25862050	25862640	1	589	0
Unigene0000041	CQ085	3237	NC_046304.1	14711926	14715159	1	3237	0
Unigene0000042	LORF2	393	NC_046292.1	18362881	18363273	1	393	0
Unigene0000043	PAK4	2433	NC_046298.1	38375975	38376544	1859	2433	0
Unigene0000044	TARA	1517	NC_046293.1	9198653	9199205	1	553	0
Unigene0000045		1474	NC_046294.1	2288959	2290428	1	1474	0
Unigene0000046		3453	NC_046299.1	59757717	59754266	1	3453	0
Unigene0000047		1634	NC_046304.1	52380249	52378617	1	1634	0
Unigene0000048	LRC17	1918	NC_046303.1	46815507	46814596	815	1727	0
Unigene0000049		1827	NC_046289.1	24382057	24383881	1	1827	0
Unigene0000050		5604	NC_046291.1	25495815	25490216	1	5601	0
Unigene0000051		2762	NC_046294.1	1520429	1517673	1	2762	0
Unigene0000052	FA2H	2536	NC_046298.1	22330816	22332270	1	1452	0
Unigene0000053		1538	NC_046284.1	107942291	107940754	1	1538	0
Unigene0000054	LDB2	2338	NC_046288.1	78008971	78007654	1	1318	0
Unigene0000055		1147	NC_046293.1	27151390	27150241	1	1147	0
Unigene0000056		1544	NC_046296.1	32640308	32641854	1	1544	0
Unigene0000057	IL27B	1061	NC_046301.1	59405465	59405773	1	309	3.63e-152
Unigene0000058	MYOM2	4805	NC_046287.1	979203	979791	4208	4805	0
Unigene0000059	ZN366	2709	NC_046290.1	45774339	45772992	125	1472	0
Unigene0000060	GRAM3	2327	NC_046290.1	87267744	87268627	1444	2327	0
Unigene0000061	PUM1	5281	NC_046292.1	21183564	21185325	1	1762	0
Unigene0000062		1774	NC_046289.1	63854259	63852494	1	1774	0
Unigene0000063	SAT2	1848	NC_046304.1	11265098	11266397	549	1848	0
Unigene0000064		1435	NC_046287.1	86375346	86376780	1	1435	0
Unigene0000065	GFRP	926	NC_046289.1	64372180	64371504	251	926	0
Unigene0000066	HEXI2	1232	NC_046304.1	39970093	39971041	284	1232	0
Unigene0000067	SHIP2	4655	NC_046294.1	47772644	47773323	3281	3960	0
Unigene0000068		1283	NC_046306.1	25621150	25622435	1	1283	0
Unigene0000069		3363	NC_046306.1	17760076	17762862	290	3078	0
Unigene0000070		1551	NC_046303.1	50718172	50719722	1	1551	0
Unigene0000071	ZN343	1648	NC_046306.1	24796198	24797236	1	1039	0
Unigene0000073		1265	NC_046297.1	476151	477415	2	1265	0
Unigene0000074		239	NC_046290.1	26546116	26546354	1	239	2.8e-117
Unigene0000076	TITIN	20110	NC_046291.1	47410381	47415942	14549	20110	0
Unigene0000077	MTF1	2560	NC_046292.1	26422922	26422293	1931	2560	0
Unigene0000078	SP4	5636	NC_046303.1	18611632	18615112	1	3481	0
Unigene0000079	SVEP1	11837	NC_046295.1	63160999	63158212	7223	10010	0
Unigene0000080	AT2L1	2431	NC_046288.1	58165916	58164973	1491	2431	0
Unigene0000081		1062	NC_046298.1	16552058	16551002	2	1062	0
Unigene0000082	LORF2	2080	NC_046299.1	27396280	27394201	1	2080	0
Unigene0000083		763	NC_046289.1	31399947	31400729	1	763	0
Unigene0000084		869	NC_046298.1	47316525	47315651	1	869	0
Unigene0000085		559	NC_046295.1	41407468	41407716	311	559	4.18e-124
Unigene0000086	PCY1A	3122	NC_046285.1	50639268	50637264	1113	3122	0
Unigene0000087	K1C24	1298	NC_046304.1	37027409	37027634	1073	1298	6.11e-111
Unigene0000088	RYBP	1033	NC_046300.1	65943670	65944208	1	539	0
Unigene0000089		1384	NC_046311.1	763790	762407	1	1384	0
Unigene0000090	MK06	4169	NC_046289.1	55928091	55925745	1825	4169	0
Unigene0000091	PARG	3954	NC_046299.1	64525094	64524106	506	1494	0
Unigene0000092	DCNL1	4178	NC_046285.1	61837050	61840510	718	4178	0
Unigene0000093		1041	NC_046299.1	23636842	23635802	1	1041	0
Unigene0000094	LV107	235	NC_046308.1	21315070	21314910	1	161	2.93e-72
Unigene0000095	LV107	245	NW_022680389.1	20944	21114	1	171	3.95e-76
Unigene0000096	DFNA5	2657	NC_046303.1	16397324	16395969	1	1360	0
Unigene0000097	SEM4D	4537	NC_046295.1	4577766	4579976	2327	4537	0
Unigene0000098		2796	NC_046296.1	54798483	54796307	617	2796	0
Unigene0000099		554	NC_046295.1	13729319	13729103	337	554	2.56e-101
Unigene0000100	CSPG5	1806	NC_046300.1	8193885	8195001	237	1353	0
Unigene0000101		1035	NC_046291.1	16708368	16709402	1	1035	0
Unigene0000102	MYH7	4622	NC_046289.1	73862998	73862603	2088	2483	0
Unigene0000103		910	NC_046302.1	5809042	5808133	1	910	0
Unigene0000105	TMM35	1676	NC_046284.1	53341022	53342486	1	1465	0
Unigene0000106	MUC4	1440	NC_046285.1	50371794	50372217	1017	1440	0
Unigene0000107	MUC4	491	NC_046285.1	50376458	50376947	1	491	0
Unigene0000108		621	NC_046289.1	58100729	58100385	277	621	2.01e-177
Unigene0000109	SBP2L	6962	NC_046289.1	58100766	58098614	2011	4157	0
Unigene0000110	ZN850	1086	NC_046298.1	36508198	36507126	1	1073	0
Unigene0000111		1331	NC_046295.1	76951859	76953189	1	1331	0
Unigene0000112	CLD10	909	NC_046287.1	42004387	42004698	598	909	3.05e-162
Unigene0000113	HCFC1	9323	NC_046284.1	6491475	6493471	7330	9323	0
Unigene0000114		1327	NC_046307.1	43185953	43187279	1	1327	0
Unigene0000115	FA83F	2304	NC_046293.1	7585842	7584404	866	2304	0
Unigene0000116	DCNL5	5877	NC_046294.1	72491897	72486948	942	5877	0
Unigene0000117		447	NC_046299.1	14965609	14965163	1	447	0
Unigene0000118	NMD3	2796	NC_046285.1	78767586	78766257	1467	2796	0
Unigene0000119	EVPL	6422	NC_046304.1	50808338	50804732	2816	6422	0
Unigene0000120	AOXC	2217	NC_046291.1	30583726	30582024	514	2217	0
Unigene0000121	CCND1	1989	NC_046294.1	3494352	3495456	3	1108	0
Unigene0000122	UTP11	1217	NC_046292.1	26565018	26565492	744	1217	0
Unigene0000123		1121	NC_046290.1	99301003	99300487	605	1121	0
Unigene0000124	FAAH1	2908	NC_046292.1	32955879	32956706	2081	2908	0
Unigene0000125	ZN420	2519	NC_046298.1	37115790	37114593	1322	2519	0
Unigene0000126		1673	NC_046286.1	3958693	3960365	1	1673	0
Unigene0000127	GAS2	3050	NC_046294.1	32087215	32089184	1	1986	0
Unigene0000128	TADBP	1126	NC_046292.1	7400477	7400190	839	1126	8.35e-149
Unigene0000129	UBE3B	5482	NC_046308.1	14064741	14062574	3312	5482	0
Unigene0000130	MMP19	2040	NC_046293.1	55300110	55299362	1288	2038	0
Unigene0000131		338	NC_046307.1	21421817	21421525	46	338	1.84e-145
Unigene0000132		863	NC_046303.1	17071239	17070375	1	863	0
Unigene0000133	CK049	832	NC_046294.1	13984157	13984984	1	832	0
Unigene0000134		913	NC_046300.1	65301689	65302601	1	913	0
Unigene0000135		2060	NW_022680357.1	239359	237300	1	2058	0
Unigene0000136		210	NC_046298.1	47874482	47874274	3	210	1.94e-93
Unigene0000137	PRDX2	2588	NC_046301.1	48776859	48777752	1481	2374	0
Unigene0000138		5353	NC_046290.1	32633518	32628174	1	5353	0
Unigene0000139	TRI55	2490	NC_046297.1	14096643	14097505	1	864	0
Unigene0000140	RSU1	1480	NC_046294.1	59655664	59656921	33	1287	0
Unigene0000141		460	NC_046310.1	25570529	25570070	1	460	0
Unigene0000142	FANCB	2565	NC_046284.1	115511751	115511017	1831	2565	0
Unigene0000143	PRD14	1624	NC_046290.1	84689035	84689869	790	1624	0
Unigene0000144		1209	NC_046287.1	77002330	77001519	1	811	0
Unigene0000145		939	NC_046294.1	48687494	48688429	3	939	0
Unigene0000146		2062	NC_046304.1	36167954	36170023	3	2062	0
Unigene0000147	C5AR2	1050	NC_046298.1	43314082	43313030	1	1050	0
Unigene0000148	PGRP4	3858	NC_046305.1	52409589	52406160	410	3858	0
Unigene0000149		974	NC_046304.1	12511606	12511020	2	561	0
Unigene0000150		1220	NC_046289.1	28161777	28160557	1	1220	0
Unigene0000151		361	NC_046303.1	22552735	22553094	1	361	0
Unigene0000152	FBRS	1620	NW_022680357.1	593382	595003	1	1620	0
Unigene0000153		344	NC_046304.1	36249502	36249845	1	344	3.89e-172
Unigene0000154		608	NC_046307.1	21115912	21116524	1	608	0
Unigene0000155	ZNF34	2247	NC_046297.1	73334806	73336547	506	2247	0
Unigene0000156		379	NC_046305.1	50344853	50345231	1	379	0
Unigene0000157	LORF2	379	NC_046286.1	32460367	32459989	1	379	0
Unigene0000158	ITFG3	2923	NW_022680357.1	2297364	2298432	1856	2923	0
Unigene0000159	T2R46	1337	NC_046293.1	26464201	26462896	31	1336	0
Unigene0000160	SIA7C	3061	NC_046292.1	56870769	56868565	4	2210	0
Unigene0000161		389	NC_046284.1	5584121	5583732	1	389	0
Unigene0000162	CP135	3968	NC_046288.1	17986553	17986815	3707	3968	3.96e-132
Unigene0000163	SG2A1	667	NW_022680418.1	56889	57177	1	290	2.94e-141
Unigene0000164	POL	976	NC_046293.1	40866886	40867881	1	976	0
Unigene0000165	SWAHB	3164	NC_046288.1	33044414	33047577	1	3164	0
Unigene0000166	PGBD4	1499	NC_046289.1	31521377	31519878	1	1499	0
Unigene0000167		359	NC_046299.1	7644987	7644935	117	169	1.09e-18
Unigene0000168		550	NC_046305.1	52946414	52946963	1	550	0
Unigene0000169	SI1L2	6590	NC_046310.1	24735277	24736985	172	1880	0
Unigene0000170	PAXI1	3588	NC_046309.1	1937693	1937021	1794	2463	0
Unigene0000171	MICA3	8032	NC_046293.1	91271573	91278239	1	6675	0
Unigene0000172		1832	NC_046289.1	38172600	38170768	1	1832	0
Unigene0000173	INT4	4232	NC_046294.1	52074294	52075762	1	1469	0
Unigene0000174		614	NC_046305.1	46054347	46054950	1	609	0
Unigene0000175		653	NC_046307.1	36891199	36890778	1	422	0
Unigene0000176		2304	NC_046291.1	91112387	91114691	1	2304	0
Unigene0000177		914	NC_046287.1	46659731	46660636	1	907	0
Unigene0000178		499	NC_046290.1	34330919	34330421	1	499	0
Unigene0000179	ICA1L	4082	NC_046291.1	29013158	29015456	1798	4081	0
Unigene0000180		353	NC_046294.1	35443372	35443020	1	353	3.96e-177
Unigene0000181		1267	NC_046285.1	70192842	70191572	1	1267	0
Unigene0000182	PAMR1	2903	NC_046294.1	22732039	22733082	1870	2903	0
Unigene0000183	SKDA1	2782	NC_046304.1	35635591	35632809	1	2782	0
Unigene0000184		588	NC_046293.1	18799008	18799595	1	588	0
Unigene0000185	LORF2	596	NC_046296.1	32849770	32849466	292	596	1.55e-148
Unigene0000186	TVA2	330	NC_046289.1	72817548	72817220	1	330	1.74e-165
Unigene0000187		329	NW_022680396.1	14665	14993	1	329	8.01e-169
Unigene0000188		423	NC_046291.1	13218387	13217965	1	423	0
Unigene0000189	YLAT2	8778	NC_046298.1	17754005	17748177	470	6295	0
Unigene0000190	GULP1	2304	NC_046291.1	39953899	39953098	1503	2304	0
Unigene0000191		553	NC_046298.1	50741385	50741937	1	553	0
Unigene0000192		1701	NC_046299.1	33080109	33081809	1	1701	0
Unigene0000193		1657	NC_046302.1	19042537	19044193	1	1657	0
Unigene0000194		840	NC_046285.1	58741140	58740301	1	840	0
Unigene0000195		332	NC_046304.1	54986835	54986504	1	332	1.76e-160
Unigene0000196		927	NC_046298.1	9364382	9365314	1	927	0
Unigene0000197		515	NC_046292.1	12978105	12978620	1	515	0
Unigene0000198		2291	NC_046306.1	27185193	27182927	1	2291	0
Unigene0000199		406	NC_046310.1	17592308	17592714	1	406	0
Unigene0000200		2788	NC_046308.1	26459364	26462137	1	2788	0
Unigene0000201	TTI2	4247	NC_046287.1	64956637	64954749	713	2613	0
Unigene0000202		1498	NC_046307.1	21882786	21881289	1	1498	0
Unigene0000203	LCA5L	435	NC_046285.1	104117035	104117469	1	435	0
Unigene0000204		376	NC_046291.1	8208420	8208045	1	376	0
Unigene0000205		516	NC_046289.1	34274555	34275071	1	516	0
Unigene0000206	MPRIP	12971	NC_046304.1	1541751	1548470	1	6726	0
Unigene0000207		570	NC_046297.1	14354440	14353871	1	570	0
Unigene0000208		323	NC_046297.1	34802963	34802641	1	323	1.7e-165
Unigene0000209		324	NC_046305.1	51752105	51751779	1	324	2.89e-153
Unigene0000210		630	NC_046297.1	62107730	62108338	1	609	0
Unigene0000211	SMDC1	1112	NC_046286.1	8984333	8984922	1	590	0
Unigene0000212	SBSN	521	NC_046298.1	35950780	35951300	1	521	0
Unigene0000213		592	NC_046296.1	46404170	46404770	1	592	0
Unigene0000214	LFA3	2723	NC_046305.1	46710241	46708257	740	2723	0
Unigene0000215	CAC1A	8049	NC_046301.1	48484565	48485615	6999	8049	0
Unigene0000216	BMP4	1692	NC_046289.1	39072550	39073492	752	1692	0
Unigene0000217		3468	NC_046294.1	45096172	45099609	1	3468	0
Unigene0000218		1136	NC_046304.1	28485897	28485238	390	1058	0
Unigene0000219		530	NC_046298.1	49952613	49952255	173	530	1.03e-169
Unigene0000220		1880	NC_046292.1	8611291	8609412	1	1880	0
Unigene0000221	SALL2	4825	NC_046289.1	72326636	72331191	1	4556	0
Unigene0000222	CEAM8	3097	NC_046298.1	40339224	40337438	1290	3097	0
Unigene0000223		1020	NC_046297.1	42896734	42897655	97	1020	0
Unigene0000224	SIKE1	2912	NC_046305.1	45445534	45447886	1	2355	0
Unigene0000225	GLTL5	438	NC_046309.1	3305644	3305478	148	314	1.24e-78
Unigene0000226		827	NC_046301.1	50468600	50469409	1	825	0
Unigene0000227	ALKB4	1177	NC_046290.1	92230541	92229686	322	1177	0
Unigene0000228	CD20B	376	NC_046290.1	34255213	34255040	1	174	2.9e-84
Unigene0000229	R4RL1	2317	NC_046304.1	16087474	16085423	4	2055	0
Unigene0000230	ANR26	2472	NW_022680457.1	23298	24231	663	1596	0
Unigene0000231	COX17	1649	NC_046300.1	66070488	66072125	1	1646	0
Unigene0000232		403	NC_046308.1	19101597	19101999	1	403	0
Unigene0000233	NMDE1	6365	NW_022680357.1	9659303	9656010	3059	6365	0
Unigene0000234		438	NC_046301.1	38541834	38542154	1	320	2.48e-130
Unigene0000235		357	NC_046293.1	55831501	55831857	1	357	0
Unigene0000236	BTG3	2466	NC_046285.1	87524448	87526239	1	1793	0
Unigene0000237		628	NC_046307.1	11680418	11680730	315	628	2.71e-156
Unigene0000238		1252	NC_046301.1	2903029	2904264	1	1252	0
Unigene0000239	PI5PA	3325	NC_046308.1	20153954	20152766	1973	3161	0
Unigene0000240		519	NC_046304.1	24197422	24197940	1	519	0
Unigene0000241	MCP	2416	NC_046305.1	23621346	23622466	1	1122	0
Unigene0000242		618	NC_046291.1	57110467	57109852	1	618	0
Unigene0000243		1114	NC_046307.1	15026267	15025152	1	1114	0
Unigene0000244		844	NC_046298.1	36927049	36927893	1	844	0
Unigene0000245		2165	NC_046292.1	10104002	10101839	1	2165	0
Unigene0000246	SNX33	5804	NC_046289.1	99989785	99993066	2536	5804	0
Unigene0000247	CKAP2	2684	NC_046286.1	40521146	40523828	1	2684	0
Unigene0000248	MARK1	1382	NC_046292.1	46519282	46520660	1	1382	0
Unigene0000249		938	NC_046288.1	86186898	86187835	1	938	0
Unigene0000250	LORF2	2680	NC_046291.1	39272693	39271010	1	1685	0
Unigene0000251		2364	NC_046294.1	9435099	9437465	1	2364	0
Unigene0000252		687	NC_046308.1	26544645	26544371	1	275	3.93e-140
Unigene0000253		895	NC_046287.1	45816447	45816892	450	895	0
Unigene0000254	HIP1	6814	NC_046290.1	92977474	92981197	3090	6814	0
Unigene0000255		892	NC_046309.1	11272797	11273690	1	892	0
Unigene0000256		560	NW_022680357.1	3694251	3693692	1	560	0
Unigene0000257		321	NC_046285.1	254026	253706	1	321	4.69e-166
Unigene0000258		3386	NC_046293.1	43301661	43305042	1	3386	0
Unigene0000259		462	NC_046308.1	24597043	24596582	1	462	0
Unigene0000260		394	NC_046307.1	15542712	15543105	1	394	0
Unigene0000261		351	NC_046290.1	87268950	87268602	1	349	0
Unigene0000262		1440	NC_046307.1	44260252	44258811	1	1440	0
Unigene0000263	DSG2	5155	NC_046302.1	26426308	26423557	1	2753	0
Unigene0000264	ZN865	3711	NC_046298.1	48679168	48682679	196	3711	0
Unigene0000265	SFI1	4939	NC_046308.1	20491900	20493153	3701	4939	0
Unigene0000266		793	NC_046292.1	86565364	86566156	1	793	0
Unigene0000267		372	NC_046293.1	6142360	6141981	1	372	0
Unigene0000268		556	NC_046284.1	107882923	107882368	1	556	0
Unigene0000269		332	NC_046309.1	4390083	4389769	1	315	1.05e-162
Unigene0000270		463	NC_046286.1	668888	669350	1	463	0
Unigene0000271	PSDE	1954	NC_046291.1	61136812	61137524	1	713	0
Unigene0000272		3519	NC_046307.1	21928411	21925364	1	3052	0
Unigene0000273	LCE2B	408	NC_046305.1	52144929	52144498	1	408	1.31e-167
Unigene0000274		715	NC_046305.1	52166702	52167396	1	698	0
Unigene0000275		1257	NC_046284.1	124151486	124152742	1	1257	0
Unigene0000276	MRGX2	320	NC_046294.1	35262889	35262570	1	320	7.83e-164
Unigene0000277		389	NC_046284.1	86797343	86796955	1	389	0
Unigene0000278		384	NC_046304.1	27704315	27703963	1	353	2e-180
Unigene0000279		1021	NC_046285.1	28049661	28050686	1	1021	0
Unigene0000280	RELN	11624	NC_046303.1	47172495	47173561	1	1066	0
Unigene0000281		358	NC_046289.1	41485840	41486057	1	218	2.05e-110
Unigene0000282	LORF2	504	NC_046307.1	15239600	15240103	1	504	0
Unigene0000283		705	NC_046284.1	4049068	4049772	1	705	0
Unigene0000284	ARSJ	3078	NC_046301.1	975641	977757	1	2119	0
Unigene0000285	RTP4	1768	NC_046285.1	58381867	58380819	206	1255	0
Unigene0000286		712	NC_046290.1	42298392	42297681	1	712	0
Unigene0000287		2468	NC_046302.1	54507901	54505433	1	2468	0
Unigene0000288		378	NC_046286.1	62690618	62690241	1	378	0
Unigene0000289		1341	NC_046294.1	22100169	22101509	1	1341	0
Unigene0000290		559	NC_046298.1	42885565	42885007	1	559	0
Unigene0000291		1163	NC_046292.1	14010327	14011483	1	1162	0
Unigene0000292	ZEB1	3173	NC_046288.1	3084355	3086167	783	2595	0
Unigene0000293	Z3H7B	5938	NC_046293.1	6593142	6590257	3055	5938	0
Unigene0000294		422	NC_046301.1	58268023	58268444	1	422	0
Unigene0000295		1015	NC_046292.1	74076470	74075461	1	1015	0
Unigene0000296	ARL4C	3770	NC_046291.1	4955818	4952022	1	3770	0
Unigene0000297	UBX10	4446	NC_046292.1	13578596	13583030	25	4446	0
Unigene0000298	ZN662	2622	NC_046300.1	11220081	11217968	504	2622	0
Unigene0000299		650	NC_046293.1	49208942	49208291	1	650	0
Unigene0000300	CKLF6	3005	NC_046300.1	18224633	18227152	488	3005	0
Unigene0000301		561	NC_046291.1	7073406	7073964	1	561	0
Unigene0000302	MTA3	5315	NC_046296.1	42068339	42064787	1758	5315	0
Unigene0000303		423	NC_046289.1	7126314	7125892	1	423	0
Unigene0000304	LORF2	400	NC_046286.1	32737993	32737601	1	393	0
Unigene0000305	CRTC3	2236	NC_046311.1	3621286	3623206	320	2236	0
Unigene0000306	PCDA4	480	NC_046307.1	15281639	15282118	1	480	0
Unigene0000307	GLDN	4694	NC_046289.1	56376757	56380295	1	3512	0
Unigene0000308	ACTN2	2924	NC_046310.1	21789425	21789141	2640	2924	4.77e-145
Unigene0000309	USMG5	326	NC_046289.1	3914513	3914838	1	326	1.71e-170
Unigene0000310	ACHD	1910	NC_046291.1	6238948	6238639	1601	1910	1.82e-157
Unigene0000311		321	NC_046292.1	30530498	30530818	1	321	2.2e-159
Unigene0000312	CAR14	5387	NC_046304.1	53519056	53520010	1	956	0
Unigene0000313		752	NC_046300.1	32038370	32039119	3	752	0
Unigene0000314		1949	NC_046307.1	22363365	22365313	1	1949	0
Unigene0000315		1833	NC_046293.1	43179645	43181481	1	1833	0
Unigene0000316	NLK	3180	NC_046304.1	19219714	19221277	1616	3180	0
Unigene0000317	FILA2	387	NC_046305.1	51978269	51978655	1	387	5.66e-176
Unigene0000318		446	NC_046291.1	9430923	9430479	1	446	0
Unigene0000319		333	NC_046306.1	19236159	19235827	1	333	2.24e-174
Unigene0000320		403	NC_046295.1	77598257	77597854	1	403	0
Unigene0000321		2476	NC_046298.1	29792342	29789867	1	2476	0
Unigene0000322		602	NC_046292.1	17299649	17299047	1	602	0
Unigene0000323		1325	NC_046303.1	29159623	29160544	416	1325	0
Unigene0000324		640	NC_046287.1	57767931	57768560	1	640	0
Unigene0000325		373	NC_046310.1	903797	904031	139	373	3.54e-118
Unigene0000326	FBX17	471	NC_046298.1	38219632	38219954	1	323	5.51e-162
Unigene0000327	SNX27	5236	NC_046305.1	51601681	51605189	1722	5236	0
Unigene0000328	TCB	1027	NC_046309.1	7966120	7966517	312	710	0
Unigene0000329	HV303	209	NC_046289.1	64904	64701	3	209	8.97e-92
Unigene0000330	HV303	264	NW_022680421.1	182013	181842	93	264	5.48e-85
Unigene0000331		2853	NC_046286.1	51519760	51516907	1	2853	0
Unigene0000332		1140	NC_046293.1	6179230	6180370	1	1140	0
Unigene0000333		672	NC_046296.1	70625878	70626380	1	503	0
Unigene0000334		450	NC_046292.1	82440250	82440699	1	450	0
Unigene0000335		387	NC_046307.1	15517683	15517336	1	350	1.58e-171
Unigene0000336		1755	NC_046297.1	2237528	2239282	1	1755	0
Unigene0000337	SF01	5213	NC_046294.1	6777759	6780297	1	2542	0
Unigene0000338	GLMN	2952	NC_046292.1	69688988	69688232	2195	2952	0
Unigene0000339	RBM3	2729	NC_046284.1	85987585	85985506	652	2729	0
Unigene0000340		1146	NC_046304.1	40274493	40273368	5	1146	0
Unigene0000341	GOSR2	2458	NC_046304.1	40275891	40274024	577	2458	0
Unigene0000342		457	NC_046298.1	46417663	46417841	279	457	5.94e-87
Unigene0000343		2500	NC_046310.1	208204	210469	1	2267	0
Unigene0000344		1399	NC_046293.1	40838812	40840208	1	1399	0
Unigene0000345	DYH5	9067	NC_046290.1	8978160	8976315	7222	9067	0
Unigene0000346		713	NC_046296.1	17414265	17413553	1	713	0
Unigene0000347		360	NC_046296.1	17411235	17411593	1	360	0
Unigene0000348		406	NC_046293.1	8107678	8108083	1	406	0
Unigene0000349	CI078	2053	NC_046295.1	78223084	78222228	1	858	0
Unigene0000350		746	NC_046300.1	57874244	57873499	1	746	0
Unigene0000351	PRR36	1065	NC_046301.1	56858968	56859714	1	747	0
Unigene0000352		484	NC_046288.1	33079504	33079218	1	287	5.8e-147
Unigene0000353	VRK3	2657	NC_046298.1	44994005	44992580	1234	2657	0
Unigene0000354	CD320	1096	NC_046301.1	57150406	57150007	697	1096	0
Unigene0000355		1588	NC_046290.1	44867015	44868606	1	1588	0
Unigene0000356		370	NC_046305.1	25764549	25764180	1	370	0
Unigene0000357	ZC3H1	7612	NC_046293.1	67128379	67127377	6612	7612	0
Unigene0000358		600	NC_046292.1	22545537	22546131	1	600	0
Unigene0000359		575	NC_046295.1	72520136	72519562	1	575	0
Unigene0000360		423	NC_046293.1	38079889	38080313	1	423	0
Unigene0000361		2062	NC_046288.1	35374711	35376771	1	2062	0
Unigene0000362		330	NC_046300.1	5354687	5355016	1	330	4.8e-171
Unigene0000363	RL27	1138	NC_046304.1	38587839	38588816	1	978	0
Unigene0000364	RL27	448	NC_046304.1	34981922	34982362	8	448	0
Unigene0000365	NACAD	7177	NC_046303.1	517110	514825	131	2415	0
Unigene0000366	TRML1	1353	NC_046286.1	10875196	10875720	5	530	0
Unigene0000367	SAP	5957	NC_046299.1	49744104	49748039	2019	5957	0
Unigene0000368	SIML1	5168	NC_046293.1	26468399	26473551	1	5166	0
Unigene0000369	MGAT2	2520	NC_046289.1	94756167	94753647	1	2520	0
Unigene0000370		330	NC_046305.1	25930975	25931304	1	330	4.8e-171
Unigene0000371		335	NC_046305.1	20661195	20661528	1	335	1.37e-166
Unigene0000372		3746	NC_046292.1	69878081	69881822	1	3746	0
Unigene0000373	SRSF5	1894	NC_046289.1	27442908	27444058	745	1894	0
Unigene0000374		405	NC_046294.1	201574	201978	1	405	0
Unigene0000375	SIG14	1144	NC_046298.1	46083321	46083706	223	608	6.33e-175
Unigene0000376		328	NW_022680426.1	98137	98458	1	322	6.44e-140
Unigene0000377		783	NC_046303.1	47182077	47181295	1	783	0
Unigene0000378		1861	NC_046293.1	88376760	88378634	1	1861	0
Unigene0000379	SLIK5	4208	NC_046287.1	35697423	35701573	59	4208	0
Unigene0000380		1974	NC_046293.1	3854997	3853023	1	1974	0
Unigene0000381	RTN1	611	NC_046289.1	34963887	34963277	1	611	0
Unigene0000382		1357	NC_046299.1	13227045	13225686	1	1357	0
Unigene0000383	PCBP2	336	NC_046293.1	53342433	53342725	45	336	3.03e-148
Unigene0000384		429	NC_046290.1	30833086	30832658	1	429	0
Unigene0000385		376	NC_046292.1	49579166	49578791	1	376	1.55e-166
Unigene0000386		424	NC_046305.1	1772269	1771952	1	318	6.37e-161
Unigene0000387		476	NC_046284.1	107979045	107979376	1	332	2.56e-170
Unigene0000388	MOT12	347	NC_046299.1	31923741	31923501	1	241	1.51e-121
Unigene0000389	RGPS1	6332	NC_046295.1	76428045	76423778	1	4270	0
Unigene0000390		1126	NW_022680357.1	15626296	15625538	365	1126	0
Unigene0000391		337	NC_046305.1	28191374	28191038	1	337	1.37e-171
Unigene0000392		442	NC_046294.1	49937663	49938104	1	442	0
Unigene0000393	SFR19	2266	NC_046298.1	44738097	44740362	1	2266	0
Unigene0000394		377	NC_046293.1	33726599	33726974	1	376	0
Unigene0000395	TLR21	2112	NC_046299.1	207388	209280	26	1916	0
Unigene0000396	POL	3031	NC_046298.1	47752304	47749282	5	3031	0
Unigene0000397		896	NC_046295.1	77534430	77533539	1	895	0
Unigene0000398		338	NC_046297.1	60688830	60688494	1	338	1.37e-171
Unigene0000399		2258	NC_046299.1	1004488	1002243	1	2258	0
Unigene0000400	ZN658	1323	NW_022680440.1	2558429	2557107	1	1323	0
Unigene0000401		335	NC_046305.1	50322357	50322022	1	335	8.17e-169
Unigene0000402	FUND2	2713	NC_046284.1	5601529	5599391	576	2713	0
Unigene0000403	ZN891	2332	NC_046308.1	60581	62283	121	1823	0
Unigene0000404		533	NC_046304.1	54865796	54865251	1	533	0
Unigene0000405		378	NC_046293.1	9747000	9747376	2	378	0
Unigene0000406	TBCEL	3652	NC_046308.1	39420776	39423301	1	2523	0
Unigene0000407	DMBT1	2506	NC_046299.1	7616258	7615677	1925	2506	0
Unigene0000408		3501	NC_046289.1	37300679	37297180	1	3501	0
Unigene0000409		502	NC_046292.1	8699989	8700490	1	502	0
Unigene0000410	SYAC	3290	NC_046298.1	22051285	22051808	2768	3290	0
Unigene0000411	C1GLT	2182	NC_046303.1	29464480	29463496	1188	2182	0
Unigene0000412	AL2SB	1674	NC_046291.1	30030353	30030724	1	372	0
Unigene0000413		399	NC_046292.1	80865465	80865067	1	399	0
Unigene0000414	CS068	598	NC_046298.1	43825472	43825789	281	598	4.24e-164
Unigene0000415		1076	NC_046298.1	42848276	42847201	1	1076	0
Unigene0000416		3880	NC_046287.1	8730513	8726625	1	3877	0
Unigene0000417	IVD	757	NC_046289.1	64640354	64639600	1	757	0
Unigene0000418	RFC4	2824	NC_046285.1	58760292	58761877	1	1573	0
Unigene0000419	ZFYV9	4855	NC_046292.1	37271597	37269480	2164	4281	0
Unigene0000420	NSUN5	2605	NC_046288.1	13722992	13724557	1	1563	0
Unigene0000421		783	NC_046302.1	26550889	26550107	1	783	0
Unigene0000422	ISK8	336	NC_046300.1	7729970	7729834	200	336	4.43e-62
Unigene0000423	OXLD1	3074	NC_046304.1	54552612	54549677	134	3074	0
Unigene0000424		525	NC_046293.1	18685137	18685661	1	525	0
Unigene0000425	POK19	9484	NC_046298.1	47092621	47096665	1717	5740	0
Unigene0000426		461	NC_046294.1	9514540	9514080	1	461	0
Unigene0000427		440	NC_046294.1	34200028	34199589	1	440	0
Unigene0000428		809	NC_046292.1	57875377	57876185	1	809	0
Unigene0000429		373	NC_046305.1	267937	268309	1	373	0
Unigene0000430		334	NC_046287.1	9059095	9059431	1	334	1.78e-160
Unigene0000431		444	NC_046296.1	54351435	54351878	1	444	0
Unigene0000432		1253	NC_046307.1	2993146	2991894	1	1253	0
Unigene0000433		634	NW_022680357.1	16513480	16512847	1	634	0
Unigene0000434		1739	NC_046294.1	11589722	11591452	1	1739	0
Unigene0000435	RS3A	795	NC_046304.1	12823962	12824760	1	795	0
Unigene0000436		1109	NC_046284.1	82862009	82863117	1	1109	0
Unigene0000437	POL	5549	NC_046295.1	82428994	82424226	289	5057	0
Unigene0000438	TIGD1	4875	NC_046311.1	2820845	2816908	1	3948	0
Unigene0000439	NU153	2593	NC_046294.1	10801242	10802128	1736	2593	0
Unigene0000440		524	NC_046305.1	41791884	41791567	207	524	7.99e-161
Unigene0000441	ZN473	7476	NC_046298.1	45031769	45027752	1	4022	0
Unigene0000442		336	NC_046296.1	71319544	71319209	1	336	2.26e-174
Unigene0000443	S22A3	2949	NC_046286.1	101667701	101669049	1598	2949	0
Unigene0000444		371	NC_046304.1	54868110	54867740	1	371	0
Unigene0000445		726	NC_046305.1	42819713	42820441	1	726	0
Unigene0000446	EMARD	6647	NW_022680354.1	2587775	2584561	490	3735	0
Unigene0000447		2526	NC_046293.1	12725712	12728244	1	2521	0
Unigene0000448	DPOLN	703	NC_046288.1	87003357	87003536	524	703	2.62e-82
Unigene0000449		1548	NC_046307.1	27964011	27962931	472	1548	0
Unigene0000450		737	NC_046306.1	20132790	20132054	1	737	0
Unigene0000451		621	NC_046288.1	13753034	13752726	313	621	2.07e-157
Unigene0000452		1051	NC_046284.1	114765802	114766844	1	1051	0
Unigene0000453		332	NC_046287.1	8941668	8941989	1	332	5.01e-146
Unigene0000454		1515	NC_046300.1	32043073	32041563	5	1515	0
Unigene0000455	FFAR4	1250	NC_046299.1	29021300	29020702	1	599	0
Unigene0000456		327	NC_046293.1	5941886	5941560	1	327	2.21e-169
Unigene0000457		1541	NC_046301.1	18356084	18354548	1	1541	0
Unigene0000458		1663	NC_046286.1	60194389	60196049	1	1663	0
Unigene0000459	CD33	1355	NC_046298.1	45850024	45849593	1	432	0
Unigene0000460		429	NC_046298.1	41039745	41039397	1	349	8.17e-175
Unigene0000461	AMPB	7056	NC_046310.1	590417	587939	3025	5496	0
Unigene0000462		654	NC_046294.1	3903910	3903520	1	391	0
Unigene0000463		405	NC_046308.1	12850607	12850197	1	405	0
Unigene0000464		2646	NC_046285.1	46470040	46472672	11	2646	0
Unigene0000465		325	NC_046295.1	25444713	25445038	1	325	1.32e-166
Unigene0000466	TLE2	2658	NC_046301.1	60201498	60201185	2345	2658	3.28e-161
Unigene0000467	S10A2	1040	NC_046305.1	52518684	52518129	481	1040	0
Unigene0000468		1695	NC_046303.1	55248120	55249812	1	1695	0
Unigene0000469	BTNL9	2857	NC_046307.1	3979322	3981046	1125	2857	0
Unigene0000470		663	NC_046293.1	26288329	26288992	1	663	0
Unigene0000471	PEX14	900	NC_046292.1	7090163	7089265	1	900	0
Unigene0000472	RGS3	931	NC_046295.1	65370334	65371048	217	931	0
Unigene0000473	NT5D1	2446	NC_046286.1	67178237	67177128	1	1143	0
Unigene0000474		530	NC_046306.1	11830832	11831361	1	530	0
Unigene0000475	HOME2	2383	NC_046311.1	2915984	2916855	1512	2383	0
Unigene0000476		750	NC_046293.1	90700796	90700045	1	750	0
Unigene0000477	APC1	6778	NW_022680356.1	660249	661083	5939	6773	0
Unigene0000478	BKRB1	1562	NC_046289.1	7346358	7347861	1	1504	0
Unigene0000479	SYWC	3318	NC_046289.1	4124002	4122865	1	1139	0
Unigene0000480		321	NC_046307.1	19300887	19301207	1	321	1.02e-162
Unigene0000481	SUMO3	1561	NC_046285.1	107871090	107872349	1	1259	0
Unigene0000482	MOT11	590	NC_046304.1	12277225	12277544	1	320	6.95e-167
Unigene0000483	CNDP1	1993	NC_046302.1	57148832	57148344	1	489	0
Unigene0000484		556	NC_046290.1	165651	166206	1	556	0
Unigene0000485	PLAC9	1704	NC_046299.1	56110320	56109218	587	1689	0
Unigene0000486	GT2D1	532	NC_046290.1	94043398	94042867	1	532	0
Unigene0000487	ZFHX4	6198	NC_046297.1	7034706	7037341	3494	6129	0
Unigene0000488		323	NC_046293.1	457872	458193	1	323	2.84e-163
Unigene0000489	MCIN	517	NC_046290.1	34333400	34333632	285	517	3.02e-115
Unigene0000490	TULP4	8577	NC_046286.1	100159834	100162390	4336	6892	0
Unigene0000491		1009	NW_022680357.1	16572902	16573911	1	1009	0
Unigene0000492		626	NC_046286.1	81850449	81849826	2	626	0
Unigene0000493		7659	NC_046291.1	57510817	57518483	1	7659	0
Unigene0000494	DIAP1	5686	NC_046307.1	15797739	15799661	1	1923	0
Unigene0000495	COXM1	545	NC_046300.1	21579263	21579069	1	195	1.96e-97
Unigene0000496	NRIP1	5339	NC_046285.1	11374860	11379829	369	5338	0
Unigene0000497		340	NC_046292.1	88745689	88746028	1	340	1.38e-171
Unigene0000498	TR61B	1588	NC_046296.1	52156861	52156203	930	1588	0
Unigene0000499		7224	NC_046300.1	10102446	10109665	1	7224	0
Unigene0000500		509	NC_046299.1	7729537	7729798	248	509	2.25e-131
Unigene0000501		417	NC_046292.1	16492883	16492475	1	417	0
Unigene0000502	ELK4	2407	NC_046305.1	25616473	25617499	1382	2407	0
Unigene0000503		361	NC_046301.1	44230772	44231131	1	361	0
Unigene0000504	JMJD6	2227	NC_046304.1	51308071	51309398	1	1328	0
Unigene0000505	THAP7	3854	NC_046308.1	23401682	23404078	1456	3854	0
Unigene0000506	POMT2	7868	NC_046289.1	21791501	21793883	1	2384	0
Unigene0000507	PP2BA	4597	NC_046288.1	52230339	52225742	1	4597	0
Unigene0000508		371	NC_046304.1	40870329	40870697	1	371	6.99e-175
Unigene0000509	CD5	2227	NC_046294.1	9708038	9707242	1430	2227	0
Unigene0000510		396	NC_046287.1	68851152	68850901	1	252	1.34e-127
Unigene0000511	NETO2	1489	NC_046298.1	3053437	3054893	1	1457	0
Unigene0000512	MELT	337	NC_046285.1	81868642	81868422	59	279	8.95e-109
Unigene0000513		679	NC_046295.1	79021607	79022285	1	679	0
Unigene0000514		461	NW_022680357.1	9051225	9050769	1	461	0
Unigene0000515	PPARD	3835	NC_046286.1	5440062	5441437	2432	3835	0
Unigene0000516		844	NC_046305.1	904583	903823	1	776	0
Unigene0000517		652	NC_046294.1	23938688	23939339	1	652	0
Unigene0000518	ZCHC8	6399	NC_046308.1	5031703	5026882	1	4826	0
Unigene0000519		367	NC_046295.1	83013019	83012653	1	367	0
Unigene0000520	GPSM1	3864	NC_046295.1	82467633	82465898	2121	3864	0
Unigene0000521		2485	NC_046292.1	31622828	31625317	1	2485	0
Unigene0000522	TM11F	1031	NC_046288.1	27128021	27127757	526	790	1.01e-132
Unigene0000523		538	NC_046290.1	78914913	78914375	1	538	0
Unigene0000525		848	NC_046295.1	65793194	65794036	3	846	0
Unigene0000526	ITA2	3760	NC_046290.1	32740282	32740519	3523	3760	1.77e-120
Unigene0000527		3278	NC_046294.1	3105760	3108631	406	3278	0
Unigene0000528		361	NC_046286.1	1979037	1979395	1	361	2.51e-154
Unigene0000529	ZBT16	6007	NC_046294.1	83731705	83727859	1	3852	0
Unigene0000530		327	NC_046299.1	23708810	23708484	1	327	1.03e-167
Unigene0000531		494	NC_046305.1	2459163	2458678	1	486	0
Unigene0000532		624	NC_046287.1	100143610	100142986	1	624	0
Unigene0000533	CH058	2153	NC_046301.1	43920478	43919557	1228	2153	0
Unigene0000534	68MP	561	NC_046289.1	1459313	1459699	175	561	0
Unigene0000535		1236	NC_046301.1	4175343	4174111	1	1236	0
Unigene0000536	SPHK1	9594	NC_046304.1	51059164	51054083	4525	9594	0
Unigene0000537		336	NC_046296.1	55713975	55713640	1	336	2.26e-174
Unigene0000538	LORF2	1488	NC_046306.1	19937554	19936240	1	1305	0
Unigene0000539		2544	NC_046307.1	1434242	1431702	1	2544	0
Unigene0000540		609	NC_046305.1	42986123	42986704	28	609	0
Unigene0000541		416	NC_046298.1	40579823	40580238	1	416	0
Unigene0000542	S27A1	3912	NC_046301.1	50619595	50621552	1963	3912	0
Unigene0000543	GPER1	5401	NC_046307.1	44230529	44225231	100	5401	0
Unigene0000544	HP1B3	2412	NC_046292.1	14011471	14012092	5	626	0
Unigene0000545		2775	NC_046296.1	20466368	20463599	1	2775	0
Unigene0000546	PTPRO	351	NC_046293.1	29582929	29582765	55	219	5.84e-81
Unigene0000547		332	NC_046301.1	15094396	15094065	1	332	3.74e-172
Unigene0000548	GPD1L	3908	NC_046300.1	18426208	18423310	1013	3908	0
Unigene0000549	DYH7	9873	NC_046291.1	34363061	34362187	4726	5600	0
Unigene0000550	POL	803	NC_046305.1	29272671	29271865	1	803	0
Unigene0000551	POL	473	NC_046305.1	29679833	29680302	1	469	0
Unigene0000552	POL	2871	NC_046294.1	5888228	5885354	1	2871	0
Unigene0000553	POL	6175	NC_046294.1	5886379	5881084	1	5268	0
Unigene0000554	FRMD5	4582	NC_046289.1	62110276	62106811	1	3467	0
Unigene0000555	FZD5	2160	NC_046291.1	24923270	24921725	1	1546	0
Unigene0000556		706	NC_046290.1	585059	585764	1	706	0
Unigene0000557		1018	NC_046307.1	4201793	4202814	1	1018	0
Unigene0000558		1389	NC_046287.1	67166265	67164883	1	1389	0
Unigene0000559		328	NC_046303.1	37839190	37838862	1	328	6.26e-160
Unigene0000560		463	NC_046292.1	32898267	32898729	1	463	0
Unigene0000561		928	NC_046311.1	5019525	5020451	1	928	0
Unigene0000562		738	NC_046289.1	4619319	4620054	1	738	0
Unigene0000563	PGK1	2143	NC_046284.1	61833413	61835164	2	1752	0
Unigene0000564		272	NC_046288.1	46719950	46719681	2	272	4.08e-136
Unigene0000565	BCAT1	5778	NC_046293.1	36264008	36267760	1	3752	0
Unigene0000566	UBR5	358	NC_046297.1	43826739	43826527	129	341	1.23e-107
Unigene0000567		238	NC_046305.1	49490330	49490095	3	238	1.31e-110
Unigene0000568	ARL5A	9725	NC_046291.1	68696047	68687114	1	8950	0
Unigene0000569	RBM25	6180	NC_046289.1	24957768	24961227	1	3433	0
Unigene0000570		569	NC_046305.1	26014700	26014132	1	569	0
Unigene0000571	THTPA	1797	NC_046289.1	73973378	73972537	1	843	0
Unigene0000572	TIMP4	1760	NC_046300.1	42266177	42264940	3	1241	0
Unigene0000573		967	NC_046301.1	2841738	2842699	1	967	0
Unigene0000574		223	NC_046298.1	31520644	31520866	1	223	2.02e-113
Unigene0000575	MBNL1	2202	NC_046285.1	85509363	85507531	366	2202	0
Unigene0000576	SC11A	1384	NC_046311.1	3378556	3379050	890	1384	0
Unigene0000577		865	NC_046291.1	9432846	9432293	311	865	0
Unigene0000578		763	NC_046308.1	14382755	14382008	1	763	0
Unigene0000579		342	NW_022680357.1	2611668	2611327	1	342	5e-171
Unigene0000580		1486	NC_046288.1	12359624	12361109	1	1486	0
Unigene0000581	TYB4	673	NC_046305.1	41362769	41362097	1	673	0
Unigene0000582	TPPC3	999	NC_046292.1	25107555	25107065	509	999	0
Unigene0000583	ENOPH	1948	NC_046288.1	37461524	37462596	874	1948	0
Unigene0000584		826	NC_046293.1	88376771	88375945	1	826	0
Unigene0000585		3439	NC_046295.1	21603090	21605798	709	3439	0
Unigene0000586		370	NC_046305.1	2006986	2006617	1	370	0
Unigene0000587		507	NC_046297.1	42406846	42406346	6	507	0
Unigene0000588		491	NC_046292.1	49333923	49334411	1	491	0
Unigene0000589		526	NC_046305.1	15364810	15364288	4	526	0
Unigene0000590		305	NC_046292.1	11388070	11387766	1	305	1.62e-155
Unigene0000591		261	NC_046296.1	27845951	27845732	45	261	6.8e-104
Unigene0000592		608	NC_046309.1	3121528	3120921	1	608	0
Unigene0000593		1401	NW_022680355.1	6780737	6782134	1	1401	0
Unigene0000594	BAKOR	3514	NC_046289.1	38009750	38012111	1151	3514	0
Unigene0000595		227	NC_046297.1	71014304	71014512	1	209	5.81e-104
Unigene0000596		1271	NC_046287.1	102428	101155	1	1271	0
Unigene0000597		338	NC_046307.1	2811026	2811363	1	338	8.25e-169
Unigene0000598		267	NC_046288.1	55867972	55867706	1	267	4e-136
Unigene0000599	ENPP6	4598	NC_046287.1	77535764	77539185	1158	4598	0
Unigene0000600	TIGD1	1321	NC_046287.1	76746252	76745302	371	1321	0
Unigene0000601		428	NC_046288.1	87962220	87962394	240	414	1.99e-86
Unigene0000602		605	NC_046302.1	38085695	38085092	1	605	0
Unigene0000603		566	NC_046310.1	21949661	21950226	1	566	0
Unigene0000604		917	NC_046286.1	2094894	2093979	1	917	0
Unigene0000605		325	NC_046301.1	61508568	61508884	1	316	2.88e-158
Unigene0000606		360	NC_046285.1	96032297	96031938	1	360	0
Unigene0000607	MUC18	627	NC_046294.1	88547184	88547808	1	627	0
Unigene0000608	ANR29	1702	NC_046302.1	19044388	19045101	1	714	0
Unigene0000609	KRBA1	830	NC_046309.1	4261348	4261610	221	483	4.84e-130
Unigene0000610		490	NC_046308.1	20753220	20753714	1	490	0
Unigene0000611		303	NC_046306.1	43545432	43545130	1	303	4.5e-151
Unigene0000612	LAIR1	270	NC_046298.1	48006209	48006343	1	135	2.09e-59
Unigene0000613	S39A7	1940	NC_046286.1	3572047	3572802	1185	1940	0
Unigene0000614	LPIN2	5751	NC_046302.1	14372020	14374152	2759	4891	0
Unigene0000615		1007	NC_046305.1	19537671	19538670	3	1002	0
Unigene0000616	FLVC1	2493	NC_046305.1	19538630	19539522	1	893	0
Unigene0000617	TR11B	1871	NC_046297.1	57482782	57483573	1	792	0
Unigene0000618		607	NC_046290.1	32740544	32741146	1	607	0
Unigene0000619		403	NC_046299.1	14963537	14963938	1	403	0
Unigene0000620		308	NC_046286.1	46265475	46265783	1	305	2.78e-143
Unigene0000621		1383	NC_046292.1	5326453	5325620	1	835	0
Unigene0000622		527	NC_046303.1	31277638	31278155	1	527	0
Unigene0000623	OPA3	264	NC_046298.1	41859079	41859269	1	192	6.99e-94
Unigene0000624	NICA	3971	NC_046305.1	28202478	28204302	1	1826	0
Unigene0000625		346	NC_046288.1	61289300	61288955	1	346	1.4e-176
Unigene0000626	DENR	2127	NC_046308.1	4866792	4865318	652	2127	0
Unigene0000627	UCHL1	1012	NC_046287.1	100385826	100386828	2	1012	0
Unigene0000628		463	NC_046307.1	38140554	38140092	1	463	0
Unigene0000629		207	NC_046308.1	4081692	4081875	1	184	8.87e-92
Unigene0000630		1035	NC_046296.1	27431897	27430864	1	1035	0
Unigene0000631		792	NC_046286.1	65418073	65417282	1	792	0
Unigene0000632	TOIP1	2721	NC_046305.1	12642489	12643848	1362	2721	0
Unigene0000633	SHPS1	7216	NC_046306.1	24368099	24373717	1601	7216	0
Unigene0000634		308	NC_046303.1	20395586	20395888	5	308	4.55e-156
Unigene0000635	PIM3	2921	NC_046293.1	699705	698562	1	1144	0
Unigene0000636	SENP3	655	NC_046304.1	11306474	11307128	1	655	0
Unigene0000637	GAS8	3596	NC_046298.1	1296	1393	3458	3555	2.45e-39
Unigene0000638	DBP	1013	NC_046298.1	44125992	44125513	534	1013	0
Unigene0000639	DBP	1222	NC_046298.1	44127907	44127152	1	745	0
Unigene0000640		386	NC_046296.1	32849949	32850334	1	386	0
Unigene0000641	MYF6	1249	NC_046293.1	74207001	74207588	662	1249	0
Unigene0000642	GSDMB	1116	NC_046304.1	36458135	36458591	1	457	0
Unigene0000643		699	NC_046295.1	83452247	83452805	1	559	0
Unigene0000644		452	NC_046308.1	31383285	31383023	1	263	2.54e-135
Unigene0000645		575	NC_046301.1	62132918	62133498	1	575	0
Unigene0000646		341	NC_046293.1	22304298	22304638	1	341	8.22e-179
Unigene0000647		550	NC_046290.1	32490947	32491495	1	550	0
Unigene0000648	TISD	3691	NC_046296.1	41717772	41714395	1	3382	0
Unigene0000649	DFFA	3610	NC_046292.1	6963971	6962172	1	1800	0
Unigene0000650		1820	NC_046305.1	51922523	51920705	1	1818	0
Unigene0000651	ACSL3	5265	NC_046291.1	13143531	13140574	2307	5265	0
Unigene0000652	WFKN1	556	NW_022680357.1	2583055	2583610	1	556	0
Unigene0000653	MXI1	4410	NC_046299.1	16983360	16980026	896	4229	0
Unigene0000654		2443	NC_046293.1	36263879	36261437	1	2443	0
Unigene0000655	ZBT17	2927	NC_046292.1	10697745	10697104	2285	2927	0
Unigene0000656		447	NC_046305.1	31699517	31699963	1	447	0
Unigene0000657		303	NC_046287.1	84190094	84190391	5	303	1.25e-151
Unigene0000658	SPAT4	228	NC_046287.1	83813054	83812827	1	228	1.6e-114
Unigene0000659	PI42A	1702	NW_022680355.1	7789927	7790334	1295	1702	0
Unigene0000660		310	NC_046284.1	6960122	6960429	1	308	7.61e-159
Unigene0000661	CLM6	674	NC_046304.1	49773683	49774025	332	674	1.33e-169
Unigene0000662		519	NC_046295.1	36898934	36899451	1	518	0
Unigene0000663		304	NC_046300.1	43813894	43814197	1	304	1.25e-156
Unigene0000664		930	NC_046305.1	23604371	23603442	1	930	0
Unigene0000665	ZN416	4066	NC_046298.1	49942896	49940066	1	2831	0
Unigene0000666		344	NC_046292.1	8272779	8272450	1	344	3.11e-148
Unigene0000667	ATRN1	6209	NC_046299.1	12570522	12572440	1	1919	0
Unigene0000668		661	NC_046285.1	106997735	106998268	1	533	0
Unigene0000669		336	NC_046288.1	30769378	30769044	1	335	3.79e-172
Unigene0000670		1332	NC_046295.1	18542957	18541627	1	1332	0
Unigene0000671		581	NC_046304.1	45349060	45348477	1	581	0
Unigene0000672	PRAX	251	NC_046298.1	39092998	39093244	1	247	4.96e-115
Unigene0000673		884	NC_046304.1	44994773	44993890	1	884	0
Unigene0000674		1452	NC_046288.1	32617755	32616307	1	1451	0
Unigene0000675		471	NC_046305.1	42196717	42197049	1	333	1.51e-172
Unigene0000676	SN	6534	NC_046306.1	25641244	25639943	5234	6534	0
Unigene0000677		633	NC_046296.1	16663558	16662928	1	633	0
Unigene0000678		395	NC_046301.1	61244494	61244100	1	395	0
Unigene0000679	UCRI	2742	NC_046298.1	2248270	2250755	257	2742	0
Unigene0000680	CCL24	965	NC_046290.1	92774822	92774252	148	718	0
Unigene0000681	GSG1L	1083	NW_022680357.1	1749197	1749568	711	1083	0
Unigene0000682		1717	NC_046300.1	44391616	44393329	1	1717	0
Unigene0000683		221	NC_046301.1	47554080	47554308	1	221	3.39e-101
Unigene0000684		225	NC_046301.1	47554080	47554308	1	225	5.71e-109
Unigene0000685		314	NC_046309.1	3803343	3803030	1	314	7.78e-154
Unigene0000686		366	NC_046293.1	5005329	5004964	1	366	0
Unigene0000687		464	NW_022680357.1	3579979	3580442	1	464	0
Unigene0000688	RL7L	2684	NC_046299.1	59264294	59266727	248	2683	0
Unigene0000689		543	NC_046292.1	25110672	25111211	1	543	0
Unigene0000690	NFX1	8056	NC_046295.1	50440909	50445638	3324	8056	0
Unigene0000691		300	NC_046310.1	24082951	24083248	1	300	3.47e-147
Unigene0000692	VP9D1	1399	NC_046298.1	191620	191028	1	621	0
Unigene0000693		507	NC_046306.1	19235308	19235819	1	507	0
Unigene0000694	RS6	779	NC_046294.1	11488181	11487403	1	779	0
Unigene0000695		340	NC_046301.1	61519119	61518790	1	340	8.54e-149
Unigene0000696		300	NC_046298.1	43639843	43639771	153	225	6.97e-15
Unigene0000697	IL4RA	3432	NW_022680357.1	2042548	2044985	1	2440	0
Unigene0000698	SPX3	2911	NC_046309.1	9318215	9319579	1551	2911	0
Unigene0000699	TRPM5	273	NC_046294.1	1604618	1604425	80	273	7.25e-94
Unigene0000700	TVC3	218	NC_046303.1	52074184	52074354	1	171	7.43e-78
Unigene0000701	CPLX1	2544	NC_046288.1	87837354	87835491	1	1864	0
Unigene0000702		479	NC_046295.1	83191676	83191199	1	479	0
Unigene0000703		300	NC_046294.1	1767148	1766850	1	300	1.61e-145
Unigene0000704	ZFX	3300	NC_046284.1	107803953	107805418	1724	3181	0
Unigene0000705		449	NC_046307.1	5339380	5338963	1	418	0
Unigene0000706		396	NC_046286.1	45856824	45856429	1	396	0
Unigene0000707		733	NC_046306.1	832537	833270	1	733	0
Unigene0000708		653	NC_046284.1	123851712	123852367	1	653	0
Unigene0000709	LORF2	4238	NC_046311.1	349397	345181	1	4237	0
Unigene0000710	DTX1	4070	NC_046308.1	7933506	7931994	1	1513	0
Unigene0000711	TPPC8	5390	NC_046302.1	26630477	26629474	4388	5390	0
Unigene0000712		335	NC_046292.1	68523241	68522907	1	335	8.17e-169
Unigene0000713	RHBT2	5391	NC_046301.1	43578002	43575156	2543	5391	0
Unigene0000714		327	NC_046309.1	1733574	1733903	1	327	1.33e-166
Unigene0000715	ALG11	4238	NC_046287.1	85763041	85760002	1198	4238	0
Unigene0000716		354	NC_046309.1	24981686	24982039	1	354	0
Unigene0000717	SPDEF	1839	NC_046286.1	4745244	4744626	1221	1839	0
Unigene0000718	TTC12	2210	NC_046294.1	82965888	82966121	1864	2097	8.11e-112
Unigene0000719		369	NC_046298.1	20876233	20876601	1	369	0
Unigene0000720		350	NC_046304.1	55240438	55240089	1	350	1.82e-180
Unigene0000721		335	NC_046308.1	20753704	20754038	1	335	3.78e-172
Unigene0000722		302	NC_046305.1	1056293	1055995	1	299	7.5e-149
Unigene0000723	TIGD1	3012	NW_022680357.1	13398	11407	1016	3012	0
Unigene0000724		957	NC_046294.1	25769090	25770045	1	957	0
Unigene0000725		463	NW_022680357.1	4514112	4514574	1	463	0
Unigene0000726	BRI3	899	NC_046307.1	40639059	40638508	1	552	0
Unigene0000727		774	NC_046285.1	94246938	94247712	1	774	0
Unigene0000728		540	NC_046308.1	16468409	16467879	1	540	0
Unigene0000729		748	NC_046298.1	36115932	36116679	1	748	0
Unigene0000730		754	NC_046285.1	39618737	39617985	1	754	0
Unigene0000731		354	NC_046289.1	84538084	84538437	1	354	0
Unigene0000732	CPXM2	3431	NC_046299.1	6850342	6851683	2089	3431	0
Unigene0000733		903	NC_046289.1	8188165	8189070	1	903	0
Unigene0000734		516	NC_046287.1	49282546	49282030	1	516	0
Unigene0000735	PLCL2	4019	NC_046300.1	30074771	30072283	351	2839	0
Unigene0000736		697	NC_046299.1	46095346	46094649	1	697	0
Unigene0000737		2016	NC_046305.1	24679905	24681914	1	2016	0
Unigene0000738		296	NC_046311.1	14606843	14606548	1	296	1.58e-150
Unigene0000739		871	NC_046294.1	2022499	2021629	1	871	0
Unigene0000740		302	NC_046293.1	8065324	8065625	1	302	3.52e-142
Unigene0000741		509	NC_046306.1	9089650	9090154	5	509	0
Unigene0000742	STN1	2452	NC_046299.1	21482037	21483135	1354	2452	0
Unigene0000743		327	NC_046301.1	60852083	60852409	1	327	4.79e-166
Unigene0000744		520	NC_046293.1	56557140	56557659	1	520	0
Unigene0000745	ZBTB5	4529	NC_046295.1	53156284	53151861	94	4529	0
Unigene0000746		779	NC_046301.1	49740998	49740220	1	779	0
Unigene0000747	TTC37	5717	NC_046290.1	63387359	63386599	4957	5717	0
Unigene0000748	CT196	3301	NC_046306.1	27141017	27137826	1	3183	0
Unigene0000749	POL	6981	NW_022680359.1	28288	21350	43	6981	0
Unigene0000750		790	NC_046294.1	5381919	5381136	9	790	0
Unigene0000751	FANCE	1803	NC_046286.1	5461734	5461118	1065	1678	0
Unigene0000752		990	NC_046293.1	33341850	33340863	1	990	0
Unigene0000753		324	NW_022680440.1	2527268	2527591	1	324	1.02e-167
Unigene0000754	KAD6	1262	NC_046290.1	44811016	44810125	371	1262	0
Unigene0000755	FNDC1	4624	NC_046286.1	100770082	100767501	505	3086	0
Unigene0000756		366	NC_046306.1	15959623	15959258	1	366	0
Unigene0000757	LORF2	392	NC_046299.1	333237	333628	1	392	0
Unigene0000758	PWP1	1825	NC_046293.1	13157318	13156954	1461	1825	0
Unigene0000759		2453	NC_046293.1	53996441	53993989	1	2453	0
Unigene0000760	ZN746	3855	NC_046309.1	4325578	4328275	1158	3855	0
Unigene0000761	HECD2	4509	NC_046299.1	30454891	30457164	1	2274	0
Unigene0000762	ZN764	2929	NW_022680357.1	642669	644499	1101	2927	0
Unigene0000763	OPRK	302	NC_046297.1	25001316	25001583	1	268	5.93e-135
Unigene0000764		422	NC_046304.1	50577602	50577937	87	422	2.91e-169
Unigene0000765		2246	NC_046302.1	38534028	38531790	1	2246	0
Unigene0000766		544	NC_046292.1	30817769	30818317	1	544	0
Unigene0000767	Z354C	378	NC_046307.1	2308727	2309104	1	378	0
Unigene0000768		921	NC_046286.1	60683805	60684723	1	919	0
Unigene0000769		312	NC_046284.1	15626299	15626610	1	312	2.13e-159
Unigene0000770	FILA2	524	NC_046305.1	51973285	51972762	1	524	0
Unigene0000771	HB2C	441	NC_046286.1	3105733	3106004	167	441	7.39e-86
Unigene0000772	HB2C	332	NC_046286.1	3105733	3106004	58	332	5.38e-96
Unigene0000773	DQB2	218	NC_046286.1	3109258	3109395	81	218	1.64e-59
Unigene0000774	DQB1	298	NC_046286.1	3109258	3109429	127	298	6.36e-75
Unigene0000775	HB2B	1205	NC_046286.1	3111221	3111937	487	1205	0
Unigene0000776		561	NC_046288.1	70340850	70341410	1	561	0
Unigene0000777	CMTD1	1094	NC_046299.1	52290296	52290661	730	1094	0
Unigene0000778		360	NC_046296.1	3418716	3419075	1	360	2.42e-179
Unigene0000779		302	NC_046307.1	29731271	29731572	1	302	1.61e-150
Unigene0000780		4888	NC_046305.1	9321747	9325712	2	3973	0
Unigene0000781	UB2G1	3772	NC_046304.1	14360917	14358036	3	2887	0
Unigene0000782		320	NC_046292.1	8099424	8099743	1	320	8e-149
Unigene0000783		316	NC_046286.1	3425491	3425802	4	316	1.01e-152
Unigene0000784	SPAG4	1091	NC_046306.1	19879142	19879350	883	1091	6.66e-105
Unigene0000785		1049	NC_046288.1	51115805	51114762	1	1043	0
Unigene0000786		383	NC_046307.1	27816235	27816613	1	383	0
Unigene0000787		2587	NC_046304.1	37874877	37876539	7	1668	0
Unigene0000788		298	NC_046292.1	61228606	61228903	1	298	5.68e-155
Unigene0000789	TRI26	2503	NC_046286.1	826378	823870	1	2503	0
Unigene0000790	MIEAP	1089	NC_046288.1	14817616	14817928	1	313	1.03e-157
Unigene0000791		1416	NW_022680357.1	997577	996136	1	1416	0
Unigene0000792		299	NC_046289.1	10528876	10528576	1	299	4.5e-141
Unigene0000793	ZC3H6	5380	NW_022680356.1	297388	294321	2314	5380	0
Unigene0000794	WISP1	5066	NC_046297.1	67224275	67220130	1	4144	0
Unigene0000795		1088	NC_046303.1	37377117	37376029	1	1088	0
Unigene0000796		507	NC_046298.1	39364182	39364688	1	507	0
Unigene0000797	KI67	669	NC_046299.1	3662768	3662361	1	408	0
Unigene0000798		1117	NC_046290.1	11039079	11037965	1	1117	0
Unigene0000799		694	NC_046307.1	21420474	21421169	1	694	0
Unigene0000800		299	NC_046299.1	21736895	21737193	1	299	7.42e-149
Unigene0000801		952	NC_046307.1	21886614	21885664	1	952	0
Unigene0000802	XG	2303	NC_046284.1	123713678	123715094	1	1416	0
Unigene0000803	FGD4	3499	NC_046293.1	41491238	41491911	2826	3499	0
Unigene0000804		303	NC_046300.1	37422132	37421829	1	303	2.08e-154
Unigene0000805		526	NC_046305.1	44843898	44843378	1	521	0
Unigene0000806		495	NC_046292.1	25206950	25207444	1	495	0
Unigene0000807	DHRS2	1079	NC_046289.1	74166620	74166869	1	250	4.95e-126
Unigene0000808	ZNF70	5229	NC_046308.1	22721984	22727192	16	5229	0
Unigene0000809	ZN226	1865	NC_046298.1	40935391	40937253	3	1865	0
Unigene0000810		6104	NC_046289.1	74552817	74556813	1	3958	0
Unigene0000811		385	NC_046286.1	84208439	84208824	1	385	0
Unigene0000812		1274	NC_046293.1	15151642	15152915	1	1274	0
Unigene0000813		465	NC_046289.1	31353258	31353714	9	465	0
Unigene0000814		894	NW_022680355.1	13563360	13563018	245	587	1.75e-179
Unigene0000815		1048	NC_046286.1	16363659	16364692	1	1048	0
Unigene0000816		388	NC_046301.1	15372641	15372254	1	388	0
Unigene0000817	TRPM6	6951	NC_046295.1	40262502	40261357	3737	4882	0
Unigene0000818		452	NC_046285.1	106684330	106683878	1	452	0
Unigene0000819		1785	NC_046296.1	38581380	38583164	1	1785	0
Unigene0000820		519	NC_046301.1	4587676	4587148	1	519	0
Unigene0000821		583	NC_046298.1	36303850	36304432	1	583	0
Unigene0000822		1185	NC_046293.1	15152879	15154063	1	1185	0
Unigene0000823		315	NW_022680357.1	5574272	5574586	1	315	4.63e-161
Unigene0000824	HJURP	2732	NC_046291.1	5363363	5364916	565	2118	0
Unigene0000825		897	NC_046288.1	58065268	58064372	1	897	0
Unigene0000826		312	NC_046298.1	40640651	40640341	1	312	7.72e-154
Unigene0000827		1109	NC_046291.1	9868130	9867020	1	1109	0
Unigene0000828	THIM	1432	NC_046302.1	40685622	40685929	1	308	8.19e-155
Unigene0000829	RS15A	3587	NW_022680357.1	14971435	14969011	1158	3587	0
Unigene0000830		938	NC_046289.1	7990130	7991024	34	938	0
Unigene0000831		3468	NC_046285.1	53460091	53456624	1	3468	0
Unigene0000832		1313	NC_046297.1	72415872	72417185	1	1313	0
Unigene0000833		3946	NC_046293.1	70447651	70443711	1	3946	0
Unigene0000834		396	NC_046299.1	16369187	16368796	1	396	0
Unigene0000835		381	NW_022680357.1	19060547	19060167	1	381	0
Unigene0000836		319	NC_046298.1	33619546	33619228	1	319	6.03e-165
Unigene0000837	NRDC	7184	NC_046292.1	36995456	36993807	3395	5028	0
Unigene0000838	RN182	3094	NC_046292.1	80462134	80464959	1	2820	0
Unigene0000839		833	NC_046290.1	59311301	59310465	1	833	0
Unigene0000840		898	NC_046292.1	26200291	26199394	1	898	0
Unigene0000842		1629	NC_046298.1	22887667	22889270	1	1629	0
Unigene0000843		371	NC_046288.1	71571530	71571160	1	371	0
Unigene0000844		6196	NC_046294.1	36019952	36013871	1	6083	0
Unigene0000845		862	NC_046299.1	746060	746921	1	862	0
Unigene0000846		415	NC_046292.1	33275684	33275270	1	415	0
Unigene0000847	K0895	4333	NC_046303.1	8177041	8174320	1	2710	0
Unigene0000848		325	NC_046296.1	50757049	50756725	1	325	2.84e-168
Unigene0000849	HXK1	4976	NC_046299.1	47746936	47745120	4	1811	0
Unigene0000850		724	NC_046291.1	20874582	20873859	1	724	0
Unigene0000851		2289	NC_046289.1	22659117	22656826	1	2289	0
Unigene0000852	TIM14	2723	NC_046285.1	63470959	63473255	421	2723	0
Unigene0000853		2337	NC_046303.1	33636065	33638405	3	2337	0
Unigene0000854	NDKM	1390	NW_022680357.1	2398523	2397612	1	915	0
Unigene0000855		220	NC_046304.1	52527292	52527506	3	207	3.54e-66
Unigene0000856		1188	NC_046300.1	32034179	32035368	1	1188	0
Unigene0000857		2008	NC_046288.1	28287888	28286120	1	1769	0
Unigene0000858		445	NC_046298.1	40659284	40659724	1	445	0
Unigene0000859		342	NC_046287.1	76026343	76026002	1	342	4.96e-176
Unigene0000860		893	NC_046303.1	43480085	43479194	1	893	0
Unigene0000861	KDM6B	1236	NC_046304.1	11088055	11088276	325	546	4.49e-112
Unigene0000862		858	NC_046311.1	940635	941497	1	858	0
Unigene0000863		892	NC_046285.1	104318229	104319120	1	892	0
Unigene0000864		810	NC_046296.1	8926977	8927786	1	810	0
Unigene0000865	TLX3	1373	NC_046307.1	37619055	37619628	800	1373	0
Unigene0000866		801	NC_046286.1	1206582	1205782	1	801	0
Unigene0000867		5153	NC_046285.1	45462672	45457523	1	5153	0
Unigene0000868		1290	NC_046284.1	123817284	123816062	1	1219	0
Unigene0000869		346	NC_046289.1	3081177	3080872	41	346	2.39e-159
Unigene0000870	CEP83	3094	NC_046293.1	85360444	85361070	1	628	0
Unigene0000871	PSME1	1023	NC_046289.1	74305127	74304924	820	1023	1.74e-100
Unigene0000872		1202	NC_046291.1	9872719	9873917	1	1202	0
Unigene0000873		312	NC_046292.1	80600033	80600343	1	312	7.67e-159
Unigene0000874	U2AF2	1655	NC_046298.1	48729179	48729428	1406	1655	1.65e-127
Unigene0000875		2331	NC_046285.1	40239231	40241567	1	2331	0
Unigene0000876		338	NC_046295.1	34800784	34800447	1	338	4.27e-92
Unigene0000877	PKHG3	324	NC_046289.1	31200693	31200420	1	274	1.38e-136
Unigene0000878	FITM2	2732	NC_046306.1	13281269	13278928	1	2342	0
Unigene0000879		664	NC_046295.1	83039749	83040412	1	664	0
Unigene0000880		1602	NC_046296.1	65603582	65602010	1	1601	0
Unigene0000881		1119	NC_046286.1	10966624	10965493	1	1119	0
Unigene0000882		477	NC_046299.1	748679	748164	1	477	0
Unigene0000883	KV110	238	NC_046296.1	7476672	7476845	1	174	8.27e-73
Unigene0000884	KV123	425	NC_046296.1	7519817	7520120	58	361	1.81e-146
Unigene0000885	KV110	271	NC_046296.1	7342074	7342280	1	207	4.33e-91
Unigene0000886	KV107	283	NC_046296.1	7373495	7373687	91	283	2.75e-83
Unigene0000887		496	NC_046288.1	50599077	50599572	1	496	0
Unigene0000888		315	NC_046292.1	660129	659815	1	315	4.63e-161
Unigene0000889		411	NC_046291.1	31552832	31552422	1	411	0
Unigene0000890	NALP6	2936	NC_046294.1	89315	91065	167	1920	0
Unigene0000891	EGLN3	2652	NC_046289.1	82374234	82372569	986	2652	0
Unigene0000892	SPA6L	1482	NC_046295.1	31726270	31726518	558	806	1.15e-123
Unigene0000893		692	NC_046287.1	57699567	57700259	1	692	0
Unigene0000894		814	NC_046297.1	61785503	61786316	1	814	0
Unigene0000895		893	NC_046311.1	13646728	13645839	1	892	0
Unigene0000896	ALMS1	3823	NC_046296.1	18266025	18263572	1	2457	0
Unigene0000897		336	NC_046292.1	730271	730570	1	300	1.09e-147
Unigene0000898		724	NC_046305.1	50409848	50409123	1	724	0
Unigene0000899	POL	351	NC_046301.1	62617675	62618024	1	350	8.72e-159
Unigene0000900		2841	NC_046294.1	6203260	6205419	1	2163	0
Unigene0000901	LT4R1	4096	NC_046289.1	74452862	74455798	1	2937	0
Unigene0000902		921	NC_046308.1	11526368	11527287	1	921	0
Unigene0000903	MAT2B	2142	NC_046286.1	89701318	89699665	356	2014	0
Unigene0000904		891	NC_046284.1	640402	639516	7	891	0
Unigene0000905	ARRD4	4144	NC_046311.1	10905304	10906893	2554	4144	0
Unigene0000906		351	NC_046300.1	14460993	14461343	1	351	1.1e-177
Unigene0000907		1570	NC_046295.1	83387533	83385994	1	1570	0
Unigene0000908		854	NC_046301.1	29768508	29767652	1	854	0
Unigene0000909		336	NC_046302.1	53085127	53085463	1	336	2.28e-169
Unigene0000910	LIN1	899	NC_046287.1	86444671	86444086	234	787	3.28e-102
Unigene0000911	BI2L2	1271	NC_046293.1	8924483	8924887	868	1271	0
Unigene0000912		701	NC_046295.1	42182518	42183218	1	701	0
Unigene0000913	NGF	916	NC_046305.1	45786701	45787482	1	782	0
Unigene0000914		4493	NC_046286.1	38608259	38603768	1	4493	0
Unigene0000915		2344	NC_046289.1	47070812	47073153	1	2344	0
Unigene0000916	LMBL2	5689	NC_046293.1	6673175	6676841	1	3663	0
Unigene0000917		327	NC_046291.1	38472099	38472268	20	189	1.94e-80
Unigene0000918		856	NC_046291.1	91263709	91264564	1	856	0
Unigene0000919		314	NC_046301.1	2934260	2933944	1	314	4.65e-156
Unigene0000920	PDD2L	2351	NC_046298.1	35361021	35359629	1	1392	0
Unigene0000921		454	NC_046298.1	44011916	44012369	1	454	0
Unigene0000922		1060	NC_046292.1	16416709	16415650	1	1060	0
Unigene0000923		2063	NC_046292.1	8602580	8604079	3	1528	0
Unigene0000924		451	NC_046305.1	7469145	7468695	1	451	0
Unigene0000925		850	NC_046309.1	20633315	20632470	1	850	0
Unigene0000926	EXOC7	4042	NC_046304.1	50869978	50868004	2077	4042	0
Unigene0000927		730	NC_046287.1	45361158	45361887	1	730	0
Unigene0000928	RASD1	1681	NC_046304.1	1247991	1249234	438	1681	0
Unigene0000929		1009	NC_046298.1	39343979	39344986	1	1009	0
Unigene0000930		1201	NC_046295.1	30410940	30412121	3	1201	0
Unigene0000931		1588	NC_046294.1	614617	616204	1	1588	0
Unigene0000932		6071	NC_046291.1	94387121	94393207	1	6071	0
Unigene0000933	ARH40	549	NC_046290.1	89645	89097	1	549	0
Unigene0000934		1139	NW_022680440.1	849154	848014	1	1139	0
Unigene0000935	LR2BP	323	NC_046287.1	76633447	76633282	3	168	6.9e-80
Unigene0000936		727	NC_046296.1	2979079	2979807	1	727	0
Unigene0000937		614	NC_046294.1	45331577	45330966	1	612	0
Unigene0000938		307	NC_046292.1	52214674	52214367	1	307	1.28e-146
Unigene0000939	CL043	1780	NC_046308.1	13583480	13582133	432	1780	0
Unigene0000940	RHOH	3899	NC_046288.1	14130945	14134360	1	3422	0
Unigene0000941	S14L3	1316	NC_046308.1	19629439	19629245	1120	1314	1.06e-93
Unigene0000942	LORF2	330	NC_046287.1	104710055	104709750	4	309	4.91e-156
Unigene0000943		2414	NC_046289.1	46793346	46795754	1	2414	0
Unigene0000944		441	NC_046308.1	23486098	23486538	1	441	0
Unigene0000945		387	NC_046304.1	19050904	19050518	1	387	0
Unigene0000946		362	NC_046295.1	82664501	82664861	1	362	0
Unigene0000947		594	NC_046292.1	19166748	19167335	1	594	0
Unigene0000948		820	NC_046292.1	8604234	8605033	1	795	0
Unigene0000949		2413	NC_046305.1	27528466	27530874	1	2413	0
Unigene0000950	HCD2	1240	NC_046284.1	82375520	82375216	1	305	1.52e-156
Unigene0000951	PPE1	320	NC_046298.1	36649199	36648880	1	320	7.83e-164
Unigene0000952		1213	NW_022680357.1	646015	644800	1	1213	0
Unigene0000953		235	NW_022680357.1	946478	946714	1	235	1.29e-110
Unigene0000954	KRI1	5256	NC_046301.1	39754796	39755948	2432	3585	0
Unigene0000955	COQ2	1372	NC_046288.1	38103220	38103734	1	515	0
Unigene0000956	STK39	2920	NC_046291.1	55696550	55698044	1426	2920	0
Unigene0000957	S12A7	4684	NC_046290.1	583986	582519	3217	4684	0
Unigene0000958		276	NC_046299.1	22600263	22600084	97	276	2.06e-89
Unigene0000959	XK	4334	NC_046284.1	95788759	95792435	2	3680	0
Unigene0000960		480	NC_046311.1	1329584	1330063	1	480	0
Unigene0000961	SMIM4	1713	NC_046300.1	48155789	48154389	1	1402	0
Unigene0000962		440	NC_046289.1	46806541	46806980	1	440	0
Unigene0000963		312	NC_046298.1	46338886	46339197	1	312	4.58e-161
Unigene0000964	LBN	3973	NC_046288.1	83668813	83668260	3420	3973	0
Unigene0000965		1516	NC_046306.1	30335064	30333549	1	1516	0
Unigene0000966	CERU	3184	NC_046285.1	8416225	8416477	2789	3041	3.19e-127
Unigene0000967		1169	NC_046295.1	73219852	73218691	1	1169	0
Unigene0000968		1556	NC_046285.1	100213400	100211846	1	1556	0
Unigene0000969		208	NC_046300.1	37674034	37674141	77	184	1.58e-49
Unigene0000970		1272	NC_046302.1	49969116	49967849	1	1268	0
Unigene0000971	MET7A	2473	NC_046293.1	51475260	51477243	491	2473	0
Unigene0000972	TRPC6	2029	NC_046294.1	71209386	71208184	827	2029	0
Unigene0000973		307	NC_046291.1	64297874	64298181	1	307	5.86e-155
Unigene0000974		333	NC_046297.1	14546154	14545823	1	333	8.12e-169
Unigene0000975		338	NC_046298.1	43620624	43620287	1	338	3.84e-167
Unigene0000976		1747	NC_046303.1	26452876	26454625	1	1747	0
Unigene0000977		407	NC_046294.1	47338365	47338771	1	407	0
Unigene0000978		349	NC_046293.1	33329026	33328681	1	344	2.38e-169
Unigene0000979	MAK	3340	NC_046292.1	83353537	83352716	1	822	0
Unigene0000980	A16L2	1915	NC_046294.1	48206645	48206900	389	644	1.91e-127
Unigene0000981	ATOH8	3309	NC_046296.1	8578154	8575918	1074	3309	0
Unigene0000982		5012	NC_046287.1	25251142	25246137	1	5012	0
Unigene0000983	FHIT	943	NC_046300.1	54093758	54093999	1	242	5.65e-115
Unigene0000984		1054	NC_046288.1	33724358	33723302	1	1054	0
Unigene0000985	DUS2L	2125	NC_046298.1	17590412	17591093	1444	2125	0
Unigene0000986	CSAD	2148	NC_046293.1	53081346	53081972	1	628	0
Unigene0000987		525	NC_046288.1	84328197	84328729	1	525	0
Unigene0000988	FZD4	3754	NC_046294.1	59625265	59628420	18	3173	0
Unigene0000989		1235	NC_046295.1	65007239	65006004	1	1235	0
Unigene0000990	FGF14	7145	NC_046287.1	46666671	46660913	1350	7143	0
Unigene0000991		4857	NC_046293.1	10895294	10891249	1	4052	0
Unigene0000992		322	NC_046289.1	73618260	73617960	22	322	1.34e-151
Unigene0000993		500	NC_046296.1	44744586	44744085	1	500	0
Unigene0000994		317	NC_046285.1	49223416	49223732	1	317	7.8e-159
Unigene0000995		312	NC_046293.1	84694892	84694581	1	312	4.62e-156
Unigene0000996		1061	NC_046294.1	9536078	9537138	1	1061	0
Unigene0000997		408	NC_046289.1	4161626	4161219	1	408	0
Unigene0000998		681	NC_046306.1	15678893	15679572	1	681	0
Unigene0000999		401	NW_022680356.1	755464	755677	82	295	1.8e-106
Unigene0001000		366	NC_046287.1	47516268	47516633	1	366	0
Unigene0001001		542	NC_046287.1	31967	31446	1	522	0
Unigene0001002	LORF2	955	NW_022680357.1	4380451	4381409	1	955	0
Unigene0001003	CCD50	7762	NC_046285.1	55057391	55063613	1	6218	0
Unigene0001004	TRAK2	4449	NC_046291.1	30025200	30023248	3	1978	0
Unigene0001005	DPOLQ	580	NC_046285.1	46570796	46570534	1	263	3.31e-135
Unigene0001007	IGDC4	6170	NC_046289.1	45408129	45405301	1	2830	0
Unigene0001008		2612	NC_046309.1	1588198	1590806	1	2612	0
Unigene0001009		266	NC_046298.1	41585696	41585961	1	266	6.7e-129
Unigene0001010	MASTR	1619	NC_046298.1	44168453	44169082	1	629	0
Unigene0001011		1863	NC_046303.1	362410	364268	1	1863	0
Unigene0001012		754	NC_046293.1	6386981	6386229	1	754	0
Unigene0001013		809	NC_046288.1	30626209	30625402	1	807	0
Unigene0001014	PADI2	5713	NC_046292.1	11192448	11196342	1	3874	0
Unigene0001015		340	NC_046306.1	39346517	39346178	1	340	6.38e-175
Unigene0001016		316	NC_046298.1	37805229	37805544	1	316	2.78e-163
Unigene0001017		476	NC_046291.1	30086095	30086556	1	476	0
Unigene0001018		523	NC_046291.1	64300732	64300210	1	523	0
Unigene0001019	DYH1	338	NC_046300.1	47958838	47958534	1	305	8.43e-154
Unigene0001020	NACA	867	NC_046284.1	37384877	37384011	1	867	0
Unigene0001021	LSR	2008	NC_046298.1	35769098	35769715	1327	1944	0
Unigene0001022		527	NC_046294.1	50236278	50236804	1	527	0
Unigene0001023	RSMN	844	NC_046311.1	14888858	14889427	1	570	0
Unigene0001024		358	NC_046294.1	34200487	34200129	1	358	0
Unigene0001025	GPC5C	3692	NC_046304.1	49678926	49680363	2263	3692	0
Unigene0001026	VMAT1	367	NC_046301.1	45919562	45919728	1	167	4.72e-82
Unigene0001027	DGKQ	5802	NC_046288.1	87733508	87735794	2582	4868	0
Unigene0001028		1444	NC_046289.1	47156103	47157546	1	1444	0
Unigene0001029		588	NC_046307.1	22975651	22975064	1	588	0
Unigene0001030		508	NC_046294.1	11728247	11728754	1	508	0
Unigene0001031	SPCS1	591	NC_046300.1	48282914	48283504	1	591	0
Unigene0001032		460	NC_046304.1	55232562	55233021	1	460	0
Unigene0001033		379	NW_022680356.1	1637892	1637514	1	379	0
Unigene0001034		313	NC_046290.1	38582201	38581889	1	313	2.77e-158
Unigene0001035		488	NC_046286.1	2567900	2568387	1	488	0
Unigene0001036		469	NC_046302.1	53079356	53078888	1	469	0
Unigene0001037		458	NC_046288.1	87306182	87305929	205	458	2.62e-125
Unigene0001038		519	NC_046307.1	1392417	1391899	1	519	0
Unigene0001039		724	NC_046295.1	81249812	81250534	1	724	0
Unigene0001040	GRDN	7300	NC_046296.1	32390674	32392376	5601	7300	0
Unigene0001041		318	NC_046305.1	51727786	51727982	1	197	1.86e-90
Unigene0001042		319	NC_046300.1	40742482	40742168	1	318	2.85e-153
Unigene0001043		1441	NC_046299.1	21202158	21200721	1	1441	0
Unigene0001044	NQO1	1674	NC_046298.1	18747874	18748808	1	933	0
Unigene0001045		1068	NC_046302.1	5809030	5810096	2	1068	0
Unigene0001046	AAKG3	2249	NC_046291.1	16572999	16573697	1557	2249	0
Unigene0001047	TICRR	1950	NC_046311.1	4472016	4470070	1	1950	0
Unigene0001048	PP14A	541	NC_046298.1	37722010	37721772	1	239	3.14e-120
Unigene0001049		1323	NC_046292.1	6318552	6319873	1	1323	0
Unigene0001050	GSTCD	2921	NC_046288.1	55797547	55798506	1966	2921	0
Unigene0001051	MEGF6	562	NC_046292.1	2027859	2027497	1	363	0
Unigene0001052		513	NC_046308.1	6157482	6157996	1	513	0
Unigene0001053		1565	NC_046293.1	24668266	24666705	1	1565	0
Unigene0001054	BTBD8	863	NC_046292.1	69583352	69583584	379	612	5.15e-115
Unigene0001055		676	NC_046285.1	2067750	2068425	1	676	0
Unigene0001056		430	NC_046298.1	20798479	20798908	1	430	0
Unigene0001057	RL36A	355	NC_046286.1	13293665	13294019	1	355	3.1e-173
Unigene0001058	ST32C	1773	NC_046299.1	883504	882933	1	572	0
Unigene0001059	F229B	738	NC_046286.1	64015870	64015510	1	357	8.66e-177
Unigene0001060	AAMP	1744	NC_046291.1	16981985	16981534	1	452	0
Unigene0001061		1572	NC_046292.1	19608745	19607834	659	1572	0
Unigene0001062	SMYD4	4063	NC_046304.1	16189385	16187900	1	1505	0
Unigene0001063		654	NC_046296.1	5385213	5385856	1	654	0
Unigene0001064		628	NC_046295.1	36899455	36900076	5	628	0
Unigene0001065		631	NC_046289.1	7548036	7548667	1	631	0
Unigene0001066		366	NW_022680355.1	11940082	11940447	1	366	0
Unigene0001067		953	NC_046294.1	15163786	15164743	1	953	0
Unigene0001068	ZN394	1768	NC_046290.1	89772098	89771049	719	1768	0
Unigene0001069	MCLN2	2705	NC_046292.1	63765719	63764954	1941	2705	0
Unigene0001070	PRSR1	4767	NC_046287.1	91045977	91044192	1397	3182	0
Unigene0001071	ATLA1	2487	NC_046289.1	41629755	41630452	1	696	0
Unigene0001072		1975	NC_046298.1	36747982	36746008	1	1975	0
Unigene0001073		747	NC_046301.1	61645136	61645882	1	747	0
Unigene0001074	RABE2	2714	NW_022680357.1	1288333	1287723	1	611	0
Unigene0001075		531	NC_046306.1	4470667	4470139	1	529	0
Unigene0001076		762	NC_046302.1	3221937	3221176	1	762	0
Unigene0001077		661	NC_046285.1	102012730	102013387	1	658	0
Unigene0001078		394	NC_046303.1	364645	364252	1	394	0
Unigene0001079	IF4B	3098	NC_046308.1	38462694	38459675	27	3096	0
Unigene0001080	LORF2	1194	NC_046306.1	25284586	25285779	1	1194	0
Unigene0001081	EPCAM	1644	NC_046296.1	38420590	38421000	1	411	0
Unigene0001082		364	NW_022680357.1	5888038	5887673	1	364	8.79e-179
Unigene0001083	TMPS5	684	NC_046294.1	83259633	83259452	404	585	4.23e-85
Unigene0001084		1154	NC_046291.1	39267185	39266032	1	1154	0
Unigene0001085		248	NC_046311.1	12390	12630	1	242	4.89e-115
Unigene0001086		2193	NC_046296.1	71396469	71394268	1	2193	0
Unigene0001087		760	NW_022680430.1	37265	36512	1	760	0
Unigene0001088	ISK7	601	NC_046307.1	21059156	21058822	21	356	7.03e-172
Unigene0001089	LORF2	437	NC_046298.1	36744491	36744926	1	437	0
Unigene0001090		2349	NC_046296.1	45525041	45527391	1	2349	0
Unigene0001091		2836	NC_046293.1	16064019	16061692	1	2353	0
Unigene0001092	DTWD2	1172	NC_046290.1	81010005	81009609	764	1160	0
Unigene0001093		285	NC_046309.1	2991878	2992161	1	285	1.53e-140
Unigene0001094		1455	NC_046301.1	24772897	24772050	607	1455	0
Unigene0001095	LORF2	2033	NC_046308.1	23166356	23164347	7	2033	0
Unigene0001096	ZN483	1355	NC_046295.1	63925468	63926570	253	1355	0
Unigene0001097		602	NC_046293.1	47891502	47891099	191	602	0
Unigene0001098	LPPRC	4564	NC_046296.1	41210237	41210676	4130	4564	0
Unigene0001099		1905	NC_046294.1	5397494	5395590	1	1905	0
Unigene0001100		335	NC_046305.1	15360088	15359850	1	239	4.11e-112
Unigene0001101	LORF2	784	NC_046307.1	2117128	2116346	1	784	0
Unigene0001102		613	NC_046298.1	34017852	34017239	1	613	0
Unigene0001103	AL1L2	3324	NC_046293.1	15151443	15150636	1	808	0
Unigene0001104		1201	NC_046290.1	73654518	73653322	5	1201	0
Unigene0001105	KLHL3	2971	NC_046307.1	12868648	12869644	1	1001	0
Unigene0001106		913	NC_046292.1	16859022	16859934	1	913	0
Unigene0001107		4168	NC_046294.1	65172007	65176170	1	4168	0
Unigene0001108		2561	NW_022680355.1	3212248	3209698	1	2561	0
Unigene0001109		2162	NC_046302.1	14376863	14379024	1	2162	0
Unigene0001110	ZFP14	1535	NC_046298.1	36736822	36738355	1	1535	0
Unigene0001111		416	NC_046301.1	47554788	47555203	1	416	0
Unigene0001112	ZZZ3	4321	NC_046292.1	57638419	57636867	367	1919	0
Unigene0001113	CLCB	2948	NC_046307.1	6105792	6103553	4	2241	0
Unigene0001114		509	NC_046286.1	6241667	6241159	1	509	0
Unigene0001115		902	NC_046291.1	47742716	47741815	1	902	0
Unigene0001116	S12A2	5583	NC_046290.1	88609261	88607652	1	1608	0
Unigene0001117		1257	NC_046299.1	8281671	8282916	2	1257	0
Unigene0001118	LORF2	406	NC_046291.1	9478270	9477888	1	381	0
Unigene0001119	HIG2A	1615	NC_046307.1	6105795	6106834	8	1047	0
Unigene0001120	P2R3C	2318	NC_046289.1	83280297	83279690	1711	2318	0
Unigene0001121		301	NC_046298.1	51027242	51026944	3	301	1.64e-135
Unigene0001122		292	NC_046302.1	45830308	45830481	113	292	2.24e-74
Unigene0001123		2761	NC_046302.1	50493839	50496591	1	2761	0
Unigene0001124		586	NC_046290.1	41988358	41988947	1	586	0
Unigene0001125	MPP8	8406	NC_046305.1	44769118	44766911	1703	3913	0
Unigene0001126		410	NC_046304.1	19971194	19971604	1	410	0
Unigene0001127		1555	NC_046294.1	80403556	80405109	3	1555	0
Unigene0001128		383	NC_046291.1	81894058	81893689	11	380	0
Unigene0001129		277	NW_022680357.1	883058	883331	1	274	5.38e-135
Unigene0001130	LORF2	1723	NC_046296.1	8271041	8272525	239	1723	0
Unigene0001131		204	NC_046300.1	11146881	11146681	1	201	6.84e-83
Unigene0001132		1374	NW_022680422.1	120137	121506	1	1374	0
Unigene0001133		290	NC_046300.1	15117011	15117300	1	290	7.17e-149
Unigene0001134		977	NC_046295.1	77072512	77071526	9	977	0
Unigene0001135		2690	NC_046284.1	81351218	81348958	1	2259	0
Unigene0001136		1616	NC_046287.1	69464412	69466026	1	1616	0
Unigene0001137		333	NC_046298.1	29600313	29599983	1	333	1.77e-160
Unigene0001138	RSRC1	5760	NC_046295.1	916103	919964	1895	5760	0
Unigene0001139	ZN709	4387	NC_046301.1	38803835	38799746	1	4090	0
Unigene0001140	ZN577	1127	NC_046298.1	46302154	46303262	1	1127	0
Unigene0001141	ZN709	569	NC_046301.1	38985059	38984491	1	569	0
Unigene0001142	ZN844	1265	NC_046301.1	38556302	38555038	1	1265	0
Unigene0001143		1106	NC_046305.1	28435759	28435119	1	641	0
Unigene0001144		813	NC_046301.1	39491536	39490727	1	811	0
Unigene0001145		999	NC_046289.1	70596693	70595695	1	999	0
Unigene0001146	AAAD	7760	NC_046285.1	86132357	86125272	676	7760	0
Unigene0001147		728	NC_046306.1	26771727	26770999	1	728	0
Unigene0001148		374	NC_046293.1	23822986	23822613	1	374	0
Unigene0001149	F111A	3731	NC_046294.1	10774756	10777813	246	3317	0
Unigene0001150		463	NC_046292.1	69694131	69693772	104	463	0
Unigene0001151	LIFR	8320	NC_046290.1	25432585	25428903	2964	6659	0
Unigene0001152		538	NC_046301.1	58450742	58451179	103	538	0
Unigene0001153		533	NC_046294.1	25769118	25768586	1	533	0
Unigene0001154		365	NC_046298.1	39961280	39961644	1	365	4.13e-172
Unigene0001155		303	NC_046288.1	38143576	38143274	1	303	4.53e-146
Unigene0001156		214	NC_046294.1	47690871	47691081	1	211	1.95e-103
Unigene0001157		410	NC_046289.1	86660488	86660079	1	410	0
Unigene0001158		1464	NC_046294.1	7991091	7992551	1	1464	0
Unigene0001159		1113	NC_046300.1	7462263	7463379	1	1113	0
Unigene0001160		246	NC_046297.1	61052228	61052069	78	237	1.1e-76
Unigene0001161	MAPK5	3181	NC_046308.1	7099500	7098069	1	1417	0
Unigene0001162		5101	NC_046284.1	1280924	1275816	1	5101	0
Unigene0001163		1264	NC_046306.1	19013737	19014992	11	1264	0
Unigene0001164		1604	NC_046298.1	22874544	22872950	11	1604	0
Unigene0001165		340	NC_046306.1	19013479	19013818	1	340	1.37e-176
Unigene0001166		548	NW_022680357.1	1292613	1293160	1	548	0
Unigene0001167	ZNF84	2842	NC_046308.1	95341	93954	1	1388	0
Unigene0001168		706	NC_046292.1	27859896	27860597	1	706	0
Unigene0001169		1068	NC_046287.1	100140353	100141423	1	1068	0
Unigene0001170	LORF2	2314	NC_046287.1	103956743	103959038	1	2314	0
Unigene0001171	ZN397	4111	NC_046302.1	29309469	29306037	1	3444	0
Unigene0001172	SL9B2	4582	NC_046288.1	53814977	53812023	1624	4582	0
Unigene0001173		225	NC_046292.1	38725690	38725913	1	225	1.24e-100
Unigene0001174	PAPP1	10923	NC_046291.1	90961291	90964781	1	3490	0
Unigene0001175	CDKL4	4999	NC_046296.1	44739724	44743606	1121	4999	0
Unigene0001176	RL37A	1536	NC_046307.1	21132560	21133920	1	1370	0
Unigene0001177	LORF2	247	NC_046300.1	10945549	10945793	1	245	2.89e-122
Unigene0001178	ECHA	5222	NC_046296.1	54163818	54163011	4417	5222	0
Unigene0001179		874	NC_046304.1	38256062	38255189	1	874	0
Unigene0001180		435	NC_046288.1	12630597	12630164	1	435	0
Unigene0001181	LORF1	255	NC_046298.1	49960685	49960442	2	249	1.83e-109
Unigene0001182		282	NC_046298.1	44218976	44218695	1	282	4.28e-131
Unigene0001183		652	NC_046288.1	14628231	14628882	1	652	0
Unigene0001184	RRP36	2655	NC_046286.1	12488855	12486800	1	2056	0
Unigene0001185		270	NC_046291.1	43970905	43970650	14	270	1.15e-121
Unigene0001186		896	NC_046311.1	437594	438491	1	896	0
Unigene0001187	ZN180	741	NC_046298.1	41139353	41138613	1	741	0
Unigene0001188		326	NC_046292.1	31764861	31765187	1	326	1.75e-150
Unigene0001189	ZN571	614	NC_046298.1	49361638	49361799	453	614	4.92e-79
Unigene0001190	ZN583	3031	NC_046298.1	49205259	49208299	1	3031	0
Unigene0001191	LIN1	765	NW_022680364.1	544405	543640	1	765	0
Unigene0001192	LORF2	784	NC_046292.1	69800602	69799841	3	763	0
Unigene0001193		555	NC_046304.1	16976791	16977364	1	555	0
Unigene0001194		2059	NC_046299.1	32337100	32339159	1	2059	0
Unigene0001195	LORF2	1527	NC_046290.1	156297	157816	1	1527	0
Unigene0001196	RFIP1	4982	NC_046287.1	61601244	61599357	1455	3342	0
Unigene0001197	ADA17	3272	NC_046296.1	65987934	65988963	2242	3272	0
Unigene0001198	RBAK	355	NC_046307.1	41367155	41366798	1	355	4.4e-107
Unigene0001199		541	NC_046305.1	42035389	42034848	1	541	0
Unigene0001200		457	NC_046294.1	6574787	6575241	1	457	0
Unigene0001201	LORF2	866	NC_046306.1	31093333	31092474	4	866	0
Unigene0001202		269	NC_046287.1	99494645	99494913	1	268	2.46e-123
Unigene0001203		804	NC_046310.1	13708690	13707893	1	804	0
Unigene0001204		205	NC_046286.1	15617429	15617226	2	205	1.45e-99
Unigene0001205		981	NC_046300.1	43791278	43790415	1	878	0
Unigene0001206	RFX5	6524	NC_046305.1	51337223	51342837	1	5617	0
Unigene0001207	P2RX5	3624	NC_046304.1	14812612	14814823	1429	3624	0
Unigene0001208		1601	NC_046294.1	5353954	5352363	1	1601	0
Unigene0001209		237	NC_046302.1	18818338	18818104	3	237	2.16e-113
Unigene0001210	LORF1	1118	NC_046287.1	29515220	29516358	1	1118	0
Unigene0001211		1116	NC_046298.1	50866750	50867591	1	841	0
Unigene0001212		1656	NC_046295.1	19352715	19354128	237	1656	0
Unigene0001213	LORF2	849	NC_046289.1	45094310	45093680	1	631	0
Unigene0001214	LORF2	550	NC_046290.1	35212939	35213473	27	550	2.3e-171
Unigene0001215	NDUA5	982	NC_046309.1	20957918	20958655	235	982	0
Unigene0001216		343	NC_046308.1	10765795	10765459	7	343	3.02e-168
Unigene0001217	LORF2	990	NW_022680357.1	11183107	11182112	1	990	0
Unigene0001218	LORF2	694	NC_046288.1	9297372	9296677	1	694	0
Unigene0001219		6797	NC_046308.1	38361751	38357404	2461	6797	0
Unigene0001220		398	NC_046301.1	60450096	60449703	1	398	0
Unigene0001221	CP062	3852	NW_022680357.1	15534866	15533802	1	1066	0
Unigene0001222		870	NC_046289.1	84562575	84562040	1	537	0
Unigene0001223		1415	NC_046311.1	16538312	16539722	1	1411	0
Unigene0001224		1183	NC_046311.1	712300	711566	1	733	0
Unigene0001225		416	NC_046297.1	26612690	26613106	2	416	0
Unigene0001226		4403	NC_046293.1	50964942	50967932	1414	4403	0
Unigene0001227	HB2D	2858	NC_046286.1	2721486	2718607	1	2858	0
Unigene0001228		1770	NC_046296.1	69657105	69655359	1	1770	0
Unigene0001229		885	NC_046308.1	24461604	24462487	1	885	0
Unigene0001230		627	NC_046290.1	64455263	64454729	1	537	0
Unigene0001231	ZN658	1952	NC_046291.1	97512272	97513754	470	1952	0
Unigene0001232		691	NC_046298.1	33442209	33441548	27	690	0
Unigene0001233		309	NC_046296.1	53763081	53762773	1	309	4.53e-161
Unigene0001234	SETMR	984	NC_046302.1	3026317	3025363	1	984	0
Unigene0001235		575	NC_046286.1	68128387	68128960	1	575	0
Unigene0001236		837	NC_046305.1	8632029	8631381	189	837	0
Unigene0001237		665	NC_046298.1	3722533	3723197	1	665	0
Unigene0001238	LORF2	977	NC_046292.1	24193447	24194406	2	977	0
Unigene0001239	LORF2	849	NC_046301.1	62408725	62407873	1	849	0
Unigene0001240	LORF2	549	NC_046298.1	46348535	46348901	187	549	1.36e-178
Unigene0001241	THUM3	4099	NC_046300.1	44399562	44402052	209	2653	0
Unigene0001242		417	NC_046286.1	11858118	11857702	1	417	6.17e-171
Unigene0001243		345	NC_046297.1	22259326	22259045	1	281	4.13e-132
Unigene0001244		555	NC_046306.1	375958	376513	1	555	0
Unigene0001245	LORF2	1689	NC_046295.1	9255081	9256759	1	1689	0
Unigene0001246	FWCH2	2371	NW_022680357.1	4435891	4437068	818	1995	0
Unigene0001247		1066	NC_046301.1	39945011	39943965	2	1066	0
Unigene0001248		319	NC_046299.1	749992	749710	1	283	2.91e-138
Unigene0001249	ZN510	2361	NC_046295.1	9656901	9659252	1	2361	0
Unigene0001250	LORF2	1947	NC_046287.1	91579929	91577981	1	1947	0
Unigene0001251	LORF2	861	NC_046284.1	599504	598649	1	861	0
Unigene0001252	LORF2	542	NW_022680440.1	2560561	2561102	1	542	0
Unigene0001253	ZN658	877	NC_046291.1	97515628	97514750	1	877	0
Unigene0001254		541	NC_046307.1	6028401	6028941	1	541	0
Unigene0001255		423	NC_046309.1	17287330	17286944	38	423	0
Unigene0001256	TNF10	2024	NC_046285.1	70251230	70252812	447	2024	0
Unigene0001257	LORF2	302	NC_046292.1	68729627	68729326	1	302	3.47e-152
Unigene0001258	SETMR	1018	NW_022680357.1	933849	934844	1	1008	0
Unigene0001259	LORF2	971	NC_046293.1	25457822	25458796	1	971	0
Unigene0001260	LORF2	3386	NC_046309.1	13223518	13220133	1	3386	0
Unigene0001261		1281	NC_046309.1	22607935	22606655	1	1281	0
Unigene0001262	LIN1	1779	NC_046287.1	57771837	57770049	1	1779	0
Unigene0001263		2709	NC_046293.1	25457884	25455295	121	2709	0
Unigene0001264		481	NC_046289.1	45596338	45596821	1	481	0
Unigene0001265	TRAF5	3785	NC_046305.1	20598284	20600778	113	2607	0
Unigene0001266		387	NC_046285.1	107604840	107604454	1	387	0
Unigene0001267	IRG1	2386	NC_046287.1	27845050	27846785	326	2057	0
Unigene0001268	AIFM2	2324	NC_046299.1	48308885	48310084	1	1200	0
Unigene0001269		228	NC_046292.1	22683340	22683113	1	228	1.63e-99
Unigene0001270		392	NC_046287.1	92679099	92678710	1	390	0
Unigene0001271	RL37A	652	NC_046301.1	62409972	62410623	1	652	0
Unigene0001272	LORF1	300	NC_046298.1	43901455	43901752	1	299	2.72e-138
Unigene0001273	LORF1	860	NC_046296.1	16596750	16597617	1	860	0
Unigene0001274		311	NC_046293.1	55374248	55374004	66	311	1.75e-115
Unigene0001275		2170	NC_046301.1	51632700	51631188	145	1661	0
Unigene0001276		660	NC_046290.1	28796751	28796092	1	660	0
Unigene0001277	LIN1	881	NC_046301.1	8622099	8622984	1	881	0
Unigene0001278		737	NC_046309.1	16843715	16842978	1	737	0
Unigene0001279		904	NC_046296.1	40314855	40315710	1	866	0
Unigene0001280		422	NC_046284.1	75562573	75562274	123	422	2.99e-149
Unigene0001281		1815	NC_046293.1	10253784	10252626	1	1151	0
Unigene0001282		634	NC_046292.1	32280734	32280193	92	634	0
Unigene0001283	ZN565	1441	NC_046298.1	36422946	36423987	1	1042	0
Unigene0001284	ZN248	334	NC_046299.1	67418325	67418643	17	334	5.3e-111
Unigene0001285	ZN782	1353	NC_046295.1	9635436	9634430	1	1007	0
Unigene0001286	ZN605	3480	NC_046308.1	132099	135578	1	3480	0
Unigene0001287		295	NC_046301.1	28065753	28066045	1	293	3.4e-147
Unigene0001288		834	NC_046304.1	24605763	24606593	1	834	0
Unigene0001289		455	NC_046294.1	84411654	84412103	1	455	0
Unigene0001290		257	NC_046309.1	29369271	29369015	1	257	1.4e-125
Unigene0001291		559	NC_046288.1	33758888	33758325	1	559	0
Unigene0001292		221	NW_022680355.1	13886179	13886398	1	220	4.42e-95
Unigene0001293		2798	NC_046291.1	34207795	34205000	1	2796	0
Unigene0001294		451	NC_046299.1	16362964	16363414	1	451	0
Unigene0001295		2992	NC_046295.1	20001153	20004109	47	2992	0
Unigene0001296	LORF2	1591	NC_046298.1	37024580	37026178	1	1591	0
Unigene0001297	ZN699	421	NC_046301.1	40317528	40317108	1	421	0
Unigene0001298		512	NC_046303.1	10415256	10414739	1	512	0
Unigene0001299	LORF2	741	NC_046302.1	27721975	27722730	1	741	0
Unigene0001300		402	NC_046298.1	34569185	34568875	93	402	1.72e-141
Unigene0001301		1027	NW_022680422.1	175221	176247	1	1027	0
Unigene0001302	CTR4	3512	NC_046308.1	23438392	23436921	2007	3480	0
Unigene0001303	RAB9B	2506	NC_046284.1	51089561	51091757	310	2506	0
Unigene0001304		859	NC_046292.1	32279363	32280227	1	858	0
Unigene0001305	LORF2	733	NC_046307.1	2117122	2117856	1	733	0
Unigene0001306		231	NC_046290.1	27182377	27182149	4	231	1.65e-104
Unigene0001307		359	NC_046298.1	50431804	50431448	3	359	0
Unigene0001308		1323	NC_046304.1	53851191	53852512	1	1323	0
Unigene0001309	LORF1	942	NC_046301.1	62408788	62409728	1	942	0
Unigene0001310		591	NC_046290.1	28796099	28795528	18	591	0
Unigene0001311		529	NC_046292.1	70398947	70398424	1	529	0
Unigene0001312		675	NC_046284.1	108259921	108259240	1	675	0
Unigene0001313		1619	NC_046287.1	89146693	89145082	2	1615	0
Unigene0001314		915	NC_046295.1	19352697	19351789	4	915	0
Unigene0001315	MOS1T	670	NC_046285.1	71571661	71572158	171	670	0
Unigene0001316		388	NC_046300.1	11286346	11285959	1	388	0
Unigene0001317		3985	NC_046304.1	23094312	23090560	211	3985	0
Unigene0001318	LORF2	253	NC_046303.1	9923491	9923239	1	253	4.97e-120
Unigene0001319	LORF2	282	NC_046292.1	87115407	87115126	1	282	9.06e-143
Unigene0001320		3505	NC_046304.1	36200799	36197295	1	3505	0
Unigene0001321	T161A	7433	NC_046294.1	65861297	65865669	1	4384	0
Unigene0001322	ZN660	1137	NC_046300.1	10144840	10145980	1	1137	0
Unigene0001323		4810	NC_046292.1	10499466	10494661	1	4810	0
Unigene0001324		569	NC_046285.1	2084821	2085389	1	569	0
Unigene0001325		1037	NC_046288.1	84605706	84605060	352	993	0
Unigene0001326		628	NC_046287.1	57790299	57789671	1	628	0
Unigene0001327		465	NC_046288.1	28641781	28641316	1	465	0
Unigene0001328	LORF2	565	NC_046293.1	51503983	51503421	2	565	0
Unigene0001329	ZN782	303	NC_046295.1	9636444	9636142	1	303	2.11e-144
Unigene0001330	ZN709	1287	NC_046301.1	38854381	38855667	1	1287	0
Unigene0001331	MOS1T	442	NC_046285.1	81246080	81245638	1	440	0
Unigene0001332		1602	NC_046292.1	28471434	28473036	1	1602	0
Unigene0001333		505	NC_046289.1	99425635	99426139	1	505	0
Unigene0001334		529	NC_046311.1	354728	354404	206	529	3.81e-149
Unigene0001335		541	NC_046292.1	18941259	18941683	1	424	0
Unigene0001336	ANXA7	6420	NC_046299.1	50878589	50883641	1	5052	0
Unigene0001337	HECD1	12085	NC_046289.1	80047064	80044148	8205	11125	0
Unigene0001338	CFLAR	3275	NC_046291.1	30159324	30161248	1348	3272	0
Unigene0001339	SPC24	1763	NC_046301.1	39314472	39313326	1	1180	0
Unigene0001340		374	NC_046285.1	54523995	54523627	1	374	1.95e-180
Unigene0001341		424	NC_046285.1	51621790	51622212	3	424	0
Unigene0001342		516	NC_046289.1	99126699	99126229	1	471	0
Unigene0001343		283	NC_046291.1	4834551	4834830	1	280	1.18e-141
Unigene0001344		314	NC_046300.1	24888595	24888284	1	314	1.31e-146
Unigene0001345		443	NC_046293.1	70558158	70558600	1	443	0
Unigene0001346		719	NC_046291.1	406230	405593	82	719	0
Unigene0001347		418	NC_046287.1	8941589	8941321	1	268	8.59e-120
Unigene0001348		837	NC_046292.1	69801075	69801679	1	606	0
Unigene0001349		253	NC_046296.1	38449524	38449776	1	253	1.06e-126
Unigene0001350		4409	NC_046290.1	41266065	41261661	5	4409	0
Unigene0001351	DAZL	323	NC_046290.1	61232831	61233041	113	323	6.7e-100
Unigene0001352		377	NC_046289.1	86660667	86660393	1	278	5.9e-126
Unigene0001353		202	NC_046305.1	18394868	18395069	1	202	8.56e-97
Unigene0001354	ZN782	1526	NC_046295.1	8952936	8952276	366	1026	0
Unigene0001355		1910	NC_046298.1	37344167	37346072	1	1910	0
Unigene0001356	LORF2	648	NC_046305.1	36047536	36046892	1	648	0
Unigene0001357		315	NW_022680357.1	882511	882207	1	305	7.92e-144
Unigene0001358		1193	NC_046297.1	21804579	21803386	1	1193	0
Unigene0001359		467	NC_046294.1	87570887	87570436	1	450	0
Unigene0001360	ZN782	1795	NC_046295.1	9213496	9211818	3	1678	0
Unigene0001361	ZN782	679	NC_046295.1	9635598	9636276	1	679	0
Unigene0001362	ZN605	2828	NC_046298.1	46230981	46229082	935	2828	0
Unigene0001363		216	NC_046300.1	32320028	32320241	1	214	4.3e-95
Unigene0001364		1082	NC_046298.1	49969329	49968248	1	1082	0
Unigene0001365	ZN383	1443	NC_046298.1	36979472	36980915	1	1443	0
Unigene0001366		1285	NC_046300.1	8552066	8550802	19	1285	0
Unigene0001367	ZNF3	205	NW_022680440.1	2628963	2629166	2	205	1.45e-99
Unigene0001368	ZN33B	5798	NC_046299.1	67624206	67628700	1314	5798	0
Unigene0001369	Z585A	1269	NC_046298.1	36928423	36929681	1	1260	0
Unigene0001370	ZN846	2709	NC_046301.1	40292396	40294142	971	2709	0
Unigene0001371	Z658B	1211	NW_022680440.1	2630310	2631520	1	1211	0
Unigene0001372	ZN674	2525	NC_046284.1	87322561	87320371	334	2525	0
Unigene0001373	LORF2	231	NC_046307.1	44264401	44264627	1	227	1.27e-105
Unigene0001374		565	NC_046286.1	24041059	24041504	1	446	0
Unigene0001375		449	NC_046309.1	9990114	9990559	1	447	0
Unigene0001376	INT2	5931	NC_046304.1	25949332	25950853	702	2215	0
Unigene0001377		1313	NC_046304.1	16756898	16755583	1	1313	0
Unigene0001378	ENDOV	4150	NC_046304.1	53697407	53694718	1	2697	0
Unigene0001379	ZNF23	2720	NC_046298.1	21192662	21194905	477	2720	0
Unigene0001380	TBB7	5177	NC_046306.1	3328419	3323686	426	5177	0
Unigene0001381	RAB6A	6753	NC_046294.1	48862073	48867788	1	5721	0
Unigene0001382	LORF2	885	NC_046295.1	18174368	18173486	1	885	0
Unigene0001383		720	NC_046302.1	52147584	52147106	2	484	0
Unigene0001384		576	NC_046307.1	10178271	10178842	1	576	0
Unigene0001385		339	NC_046309.1	30058158	30057820	1	339	1.06e-172
Unigene0001386		337	NC_046297.1	41879402	41879738	1	337	2.96e-168
Unigene0001387	LORF2	369	NC_046300.1	7514372	7514004	1	369	0
Unigene0001388		1330	NC_046298.1	50551554	50552308	1	762	0
Unigene0001389		4093	NC_046308.1	2001464	2005532	1	4093	0
Unigene0001390		464	NC_046302.1	14375463	14375006	5	464	0
Unigene0001391	LORF2	408	NC_046303.1	17052377	17052784	1	408	0
Unigene0001392	LORF2	520	NC_046298.1	51028891	51029408	1	520	0
Unigene0001393		1877	NC_046290.1	90526723	90524867	4	1867	0
Unigene0001394	LORF2	460	NC_046286.1	60450155	60449714	1	442	0
Unigene0001395	LORF2	361	NC_046301.1	8623691	8624051	1	361	1.46e-176
Unigene0001396	MOS1T	406	NC_046290.1	94062521	94062927	1	404	1.32e-157
Unigene0001397	SETMR	433	NC_046292.1	93856482	93856908	1	433	1.79e-171
Unigene0001398	LORF1	686	NC_046296.1	18128013	18127328	1	686	0
Unigene0001399		973	NC_046298.1	36715383	36714408	1	973	0
Unigene0001400		1329	NC_046291.1	62566891	62567947	273	1329	0
Unigene0001401		468	NC_046293.1	51434998	51435461	1	458	1.18e-163
Unigene0001402		814	NC_046290.1	75339863	75339061	1	813	0
Unigene0001403	PSMG2	1090	NC_046302.1	5528744	5528471	817	1090	1.07e-132
Unigene0001404		1184	NC_046298.1	35698868	35700050	1	1184	0
Unigene0001405		226	NC_046298.1	48698428	48698641	1	213	3.5e-96
Unigene0001406	ZN689	3836	NW_022680357.1	630226	627299	287	3214	0
Unigene0001407	LIN1	1083	NC_046301.1	55898171	55897090	1	1083	0
Unigene0001408	LORF2	898	NC_046292.1	69799994	69800872	1	892	0
Unigene0001409		429	NC_046287.1	69467298	69467719	1	421	0
Unigene0001410		414	NC_046308.1	13342694	13342306	26	414	0
Unigene0001411	FV1	2045	NC_046285.1	39331814	39333805	1	1993	0
Unigene0001412		3283	NC_046299.1	53645590	53643677	163	2074	0
Unigene0001413		750	NC_046287.1	87648414	87647668	1	750	0
Unigene0001414	LIN1	467	NC_046296.1	54794783	54795220	1	441	0
Unigene0001415	LORF2	456	NC_046286.1	45916459	45916004	1	456	0
Unigene0001416	LORF2	534	NC_046299.1	48308322	48308855	1	534	0
Unigene0001417	TR13C	2110	NC_046293.1	6208244	6206511	1	1737	0
Unigene0001418	LORF2	621	NC_046306.1	19076986	19077606	1	621	0
Unigene0001419	LORF2	1131	NC_046298.1	87836	88497	1	635	0
Unigene0001420	RM51	6421	NC_046293.1	23754960	23748534	1	6421	0
Unigene0001421		1075	NC_046285.1	83121680	83121038	437	1075	0
Unigene0001422		971	NC_046286.1	12926568	12927381	138	971	0
Unigene0001423		1218	NC_046295.1	63044665	63043446	1	1218	0
Unigene0001424		990	NC_046293.1	55430399	55431107	279	990	0
Unigene0001425		1285	NC_046287.1	67161587	67162872	1	1285	0
Unigene0001426		810	NC_046287.1	67162293	67162872	231	810	0
Unigene0001427		481	NC_046297.1	20201680	20201196	1	481	0
Unigene0001428		717	NC_046297.1	4199671	4198955	1	717	0
Unigene0001429		353	NC_046301.1	35749573	35749224	3	353	8.69e-164
Unigene0001430	ZNF35	2102	NC_046300.1	10109824	10111468	1	1647	0
Unigene0001431		1159	NC_046290.1	90581557	90580399	1	1158	0
Unigene0001432		400	NC_046289.1	100348780	100349177	1	397	0
Unigene0001433		240	NC_046289.1	63568783	63569022	1	240	7.84e-118
Unigene0001434		652	NC_046297.1	36491386	36490735	1	652	0
Unigene0001435		504	NC_046286.1	1984169	1984484	1	316	2.18e-146
Unigene0001436	KNOP1	5383	NW_022680357.1	15536879	15539387	1799	4301	0
Unigene0001437		279	NC_046299.1	999601	999327	1	279	2.63e-103
Unigene0001438	LORF2	256	NC_046310.1	830898	830643	1	256	1.07e-126
Unigene0001439		263	NC_046300.1	53855172	53854912	1	263	2.43e-113
Unigene0001440	LORF1	860	NC_046306.1	19076806	19075954	1	860	0
Unigene0001441	LORF1	538	NC_046299.1	48308008	48308545	1	538	0
Unigene0001442	LORF1	372	NC_046289.1	38186812	38186442	1	372	4.4e-142
Unigene0001443	LORF1	753	NW_022680364.1	774838	774086	1	753	0
Unigene0001444		420	NC_046305.1	40869796	40870122	1	326	2.29e-155
Unigene0001445	LORF2	1842	NW_022680455.1	23277	21434	1	1842	0
Unigene0001446	LORF1	1396	NC_046306.1	30750326	30751672	37	1396	0
Unigene0001447		731	NC_046296.1	8574433	8575161	1	731	0
Unigene0001448	FA26E	2848	NC_046286.1	67368550	67366320	1	2226	0
Unigene0001449	MOS1T	420	NC_046286.1	75684023	75684439	4	420	0
Unigene0001450		230	NC_046304.1	11242639	11242410	1	230	2.7e-112
Unigene0001451		226	NC_046306.1	26770590	26770814	1	225	7.48e-103
Unigene0001452		504	NC_046303.1	48962107	48962403	210	504	1.31e-143
Unigene0001453	LORF2	422	NC_046299.1	16361004	16360586	1	422	2.93e-164
Unigene0001454	LORF2	316	NC_046298.1	31768724	31768411	1	314	7.78e-159
Unigene0001455	LORF2	392	NC_046293.1	9879658	9879268	1	392	0
Unigene0001456	LORF2	659	NC_046308.1	26457502	26456848	1	657	0
Unigene0001457	ZN699	3042	NC_046301.1	40320376	40317333	1	3042	0
Unigene0001458	Z658B	414	NW_022680440.1	2628568	2628979	3	414	3.82e-143
Unigene0001459	Z658B	254	NW_022680422.1	119740	119993	1	254	6.69e-94
Unigene0001460	ZN658	617	NW_022680422.1	119594	120210	1	617	0
Unigene0001461		321	NC_046286.1	91610623	91610301	1	319	1.05e-137
Unigene0001462		306	NC_046289.1	47189959	47189654	1	306	4.61e-141
Unigene0001463		595	NC_046302.1	18818837	18819431	1	595	0
Unigene0001464		284	NC_046284.1	105675889	105676174	1	284	4.31e-131
Unigene0001465	OPTN	4304	NW_022680426.1	113935	115397	2661	4127	0
Unigene0001466	LORF2	281	NC_046284.1	599387	599107	1	281	1.51e-140
Unigene0001467		2138	NC_046298.1	50098880	50100446	572	2138	0
Unigene0001468	ZN347	5430	NC_046295.1	9271943	9277332	62	5428	0
Unigene0001469		5457	NC_046295.1	51945020	51939662	76	5457	0
Unigene0001470		250	NC_046295.1	51945146	51944893	1	250	3.84e-111
Unigene0001471	LORF2	235	NC_046308.1	39107788	39107554	1	235	4.64e-110
Unigene0001472	LORF2	639	NC_046305.1	20227845	20228483	1	639	0
Unigene0001473	LORF2	1186	NC_046294.1	82165988	82167172	1	1186	0
Unigene0001474	LORF2	284	NC_046305.1	26901204	26900921	1	284	3.26e-147
Unigene0001475		286	NC_046295.1	51422016	51421733	1	286	1.99e-139
Unigene0001476		279	NC_046299.1	7280717	7280440	1	278	1.54e-120
Unigene0001477		448	NC_046304.1	55398060	55397614	1	448	0
Unigene0001478		1027	NC_046308.1	531392	532419	1	1027	0
Unigene0001479	TEX9	2395	NC_046289.1	52735225	52733972	1059	2327	0
Unigene0001480	LIN1	2801	NC_046305.1	23620414	23617615	1	2799	0
Unigene0001481		234	NC_046287.1	103828278	103828511	3	234	2.78e-107
Unigene0001482		397	NW_022680356.1	1576424	1576028	1	397	0
Unigene0001483		407	NC_046304.1	18435777	18436159	1	384	9.99e-174
Unigene0001484		374	NC_046305.1	50942628	50942276	1	353	4.3e-162
Unigene0001485		1066	NC_046290.1	78606751	78605705	1	1047	0
Unigene0001486	ZN782	301	NC_046295.1	9159363	9159513	48	198	2.99e-73
Unigene0001487	ZN782	1984	NC_046295.1	9555077	9556714	344	1984	0
Unigene0001488		253	NC_046305.1	4733697	4733445	1	253	2.31e-118
Unigene0001489	SETMR	953	NC_046298.1	27154871	27155823	1	953	0
Unigene0001490	SETMR	375	NC_046298.1	27155118	27155491	2	375	9.28e-164
Unigene0001491		294	NC_046295.1	80144037	80144330	1	294	2.04e-144
Unigene0001492		359	NW_022680356.1	2495497	2495144	1	354	5.36e-156
Unigene0001493		552	NC_046290.1	57378214	57377667	1	541	0
Unigene0001494	UFM1	3223	NC_046286.1	68128493	68125292	2	3213	0
Unigene0001495	SETMR	1030	NC_046287.1	87659013	87659925	1	913	0
Unigene0001496	LORF2	297	NC_046302.1	45088935	45089231	1	297	2.05e-149
Unigene0001497	HA2D	1492	NC_046286.1	3063832	3063121	2	716	0
Unigene0001498		2888	NC_046300.1	48428134	48425261	1	2888	0
Unigene0001499		1374	NC_046296.1	37560514	37561887	1	1374	0
Unigene0001500	TXND9	3874	NC_046296.1	4912778	4910322	731	3192	0
Unigene0001501	LORF2	4164	NC_046284.1	595585	591428	1	4164	0
Unigene0001502		370	NC_046305.1	26573699	26574064	1	370	1.92e-180
Unigene0001503		725	NC_046295.1	35746281	35746972	34	725	0
Unigene0001504		327	NC_046293.1	51434993	51434666	1	326	2.24e-159
Unigene0001505	LORF2	676	NC_046289.1	47169612	47170284	1	676	0
Unigene0001506	LORF2	865	NW_022680357.1	1214802	1213943	8	865	0
Unigene0001507		576	NC_046301.1	51269908	51269462	113	576	0
Unigene0001508		741	NC_046292.1	22337356	22338097	1	741	0
Unigene0001509		936	NC_046302.1	8451767	8450895	65	936	0
Unigene0001510		1788	NC_046295.1	82851874	82853668	1	1788	0
Unigene0001511	LORF1	1430	NC_046291.1	62518986	62520320	92	1430	0
Unigene0001512	LORF2	2281	NC_046293.1	18925210	18922927	1	2280	0
Unigene0001513		599	NC_046293.1	25444633	25445230	1	599	0
Unigene0001514	LORF1	791	NC_046301.1	28064743	28065531	1	791	0
Unigene0001515	LORF1	1679	NC_046293.1	36710773	36712325	3	1563	0
Unigene0001516		1680	NW_022680354.1	3008400	3010090	1	1680	0
Unigene0001517	POGK	728	NC_046297.1	20201633	20200910	1	728	0
Unigene0001518	POGK	631	NC_046297.1	39800406	39801034	1	631	0
Unigene0001519	POGK	1168	NC_046305.1	28829160	28830322	1	1168	0
Unigene0001520		951	NC_046291.1	47843975	47844803	1	785	0
Unigene0001521		518	NC_046285.1	22851450	22851968	1	518	0
Unigene0001522		419	NC_046303.1	11911591	11911298	1	294	3.01e-139
Unigene0001523		2129	NC_046291.1	66707440	66705335	14	2124	0
Unigene0001524	LORF2	455	NC_046298.1	39356938	39357246	1	309	3.31e-134
Unigene0001525	LORF2	534	NC_046292.1	88332355	88331821	1	534	0
Unigene0001526	LORF2	560	NC_046292.1	7943605	7943963	188	560	1.88e-147
Unigene0001527		575	NC_046301.1	55899217	55898642	1	575	0
Unigene0001528	LIN1	2570	NC_046304.1	1375548	1372979	1	2570	0
Unigene0001529	LORF2	217	NC_046299.1	15259580	15259368	5	217	7.14e-103
Unigene0001530		2078	NC_046304.1	51510146	51508635	1	1512	0
Unigene0001531		291	NC_046299.1	24100280	24099990	1	291	9.32e-148
Unigene0001532		511	NC_046295.1	51938870	51939336	1	467	0
Unigene0001533	LORF2	573	NC_046289.1	97696817	97696247	1	573	0
Unigene0001534		1027	NW_022680356.1	2496224	2495184	1	1027	0
Unigene0001535		496	NC_046301.1	51526104	51526599	1	496	0
Unigene0001536	LORF2	584	NC_046290.1	44616906	44617470	17	584	0
Unigene0001537		408	NC_046296.1	28046290	28046615	1	326	1.05e-138
Unigene0001538		991	NC_046296.1	45038463	45037693	1	772	0
Unigene0001539		234	NC_046287.1	67726440	67726202	1	234	6.01e-104
Unigene0001540	LORF2	3086	NC_046294.1	6338835	6335749	1	3086	0
Unigene0001541		321	NC_046298.1	45040708	45041028	1	321	4.69e-166
Unigene0001542		1001	NC_046302.1	392521	393534	1	1001	0
Unigene0001543		280	NC_046306.1	25261584	25261862	2	280	8.99e-143
Unigene0001544		633	NC_046294.1	7682624	7683092	1	459	0
Unigene0001545		1033	NC_046305.1	19473877	19474909	1	1033	0
Unigene0001546	ZN383	1315	NC_046298.1	36979451	36978894	1	558	0
Unigene0001547		662	NC_046284.1	117128949	117128288	1	662	0
Unigene0001548		544	NC_046295.1	14328345	14327802	1	544	0
Unigene0001549		546	NC_046292.1	30050810	30050271	1	546	0
Unigene0001550		508	NC_046289.1	57040829	57041201	137	508	0
Unigene0001551	LORF2	507	NC_046286.1	53701830	53702341	1	507	0
Unigene0001552		816	NC_046294.1	5395383	5394569	1	815	0
Unigene0001553	MOS1T	758	NC_046308.1	23166951	23167705	1	758	0
Unigene0001554		277	NC_046284.1	86694194	86693918	1	277	1.15e-141
Unigene0001555		418	NC_046296.1	27393631	27394042	1	418	0
Unigene0001556	LORF2	325	NC_046298.1	49921033	49920709	1	325	1.32e-166
Unigene0001557		378	NC_046300.1	27651509	27651132	1	378	0
Unigene0001558		436	NC_046310.1	9682088	9681656	4	436	0
Unigene0001559		2501	NC_046308.1	19648625	19650834	1	2192	0
Unigene0001560		557	NC_046290.1	27052634	27052267	1	366	0
Unigene0001561		1013	NC_046298.1	25713502	25712490	1	1013	0
Unigene0001562		1882	NC_046293.1	23938584	23940455	5	1882	0
Unigene0001563	LORF2	951	NC_046295.1	18175606	18176557	1	951	0
Unigene0001564	LORF2	645	NC_046308.1	26458297	26457715	63	641	0
Unigene0001565		470	NC_046298.1	41434358	41434021	133	470	5.46e-167
Unigene0001566		248	NC_046298.1	37991322	37991569	1	248	6.24e-124
Unigene0001567		713	NC_046286.1	13975630	13976342	1	713	0
Unigene0001568		685	NC_046303.1	50144933	50144251	1	685	0
Unigene0001569		345	NC_046292.1	70142998	70143340	1	343	2.99e-178
Unigene0001570		668	NC_046311.1	14937153	14936486	1	668	0
Unigene0001571		1603	NC_046301.1	44000757	43999764	602	1603	0
Unigene0001572		1110	NC_046291.1	2094205	2093102	1	1110	0
Unigene0001573		740	NW_022680440.1	2569765	2570504	1	740	0
Unigene0001574	LORF2	434	NC_046307.1	16354910	16355343	1	434	0
Unigene0001575		445	NC_046287.1	67305049	67305492	1	445	0
Unigene0001576	LIN1	348	NC_046295.1	18176978	18176631	1	348	1.09e-172
Unigene0001577		993	NC_046294.1	5394055	5393313	1	743	0
Unigene0001578		512	NC_046292.1	15964767	15964262	1	512	0
Unigene0001579		530	NC_046297.1	18749849	18749313	1	530	0
Unigene0001580		405	NC_046289.1	94750464	94750064	1	404	0
Unigene0001581		579	NC_046308.1	25152093	25151518	4	579	0
Unigene0001582		582	NC_046287.1	44840684	44841285	1	582	0
Unigene0001583	LIN1	218	NC_046295.1	18177001	18177218	1	218	5.55e-104
Unigene0001584	S38A6	2839	NC_046298.1	10885906	10887100	1	1195	0
Unigene0001585		713	NC_046294.1	5354653	5353936	1	713	0
Unigene0001586		1723	NC_046304.1	41324223	41322535	1	1690	0
Unigene0001587	CP4V2	3188	NC_046287.1	75969507	75971254	1	1748	0
Unigene0001588		560	NC_046289.1	61051345	61050757	1	560	0
Unigene0001589		2714	NC_046290.1	9753347	9755358	1	2018	0
Unigene0001590		4968	NC_046291.1	52181597	52178374	1737	4968	0
Unigene0001591		718	NC_046300.1	43910556	43909839	1	718	0
Unigene0001592	D19L4	9798	NC_046297.1	36122673	36118496	1	4182	0
Unigene0001593		1285	NC_046286.1	783306	784592	1	1285	0
Unigene0001594		2274	NC_046298.1	48676127	48675042	1	1086	0
Unigene0001595		4214	NC_046307.1	23541631	23537419	1	4214	0
Unigene0001596	LORF2	713	NC_046306.1	1245334	1244622	1	713	0
Unigene0001597		2395	NC_046288.1	61357537	61355145	1	2395	0
Unigene0001598	POGK	646	NC_046305.1	28830170	28829529	1	646	0
Unigene0001599		2749	NC_046306.1	25258430	25261175	1	2749	0
Unigene0001600	CX056	2637	NC_046284.1	37381287	37383295	627	2637	0
Unigene0001601		828	NW_022680357.1	5661421	5662248	1	828	0
Unigene0001602	SYCP3	1903	NC_046293.1	17533600	17531699	1	1903	0
Unigene0001603		446	NC_046292.1	702852	703297	1	446	0
Unigene0001604		718	NC_046291.1	18736487	18737204	1	718	0
Unigene0001605	RERG	2070	NC_046293.1	29293954	29295488	1	1535	0
Unigene0001606	PUS7L	2519	NC_046293.1	46386436	46387365	1484	2413	0
Unigene0001607		413	NC_046294.1	51874939	51874525	1	413	0
Unigene0001608		1976	NC_046286.1	58578447	58580414	1	1976	0
Unigene0001609		373	NC_046309.1	170626	170254	1	373	0
Unigene0001610		316	NC_046301.1	40054414	40054099	1	316	2.78e-163
Unigene0001611		1750	NC_046303.1	13972077	13970328	1	1750	0
Unigene0001612	GRIN3	3395	NC_046288.1	42996572	42999602	1	3032	0
Unigene0001613	F126B	3977	NC_046291.1	30299103	30296490	1	2616	0
Unigene0001614		371	NC_046297.1	14548853	14549220	1	371	0
Unigene0001615		871	NC_046304.1	54172036	54172899	1	871	0
Unigene0001616		459	NC_046298.1	22000032	21999574	1	459	0
Unigene0001617		376	NC_046302.1	46559884	46560259	1	376	0
Unigene0001618		244	NC_046297.1	17367442	17367665	21	244	1.38e-90
Unigene0001619		503	NC_046291.1	71753025	71752521	1	503	0
Unigene0001620		649	NC_046302.1	34788014	34788657	1	649	0
Unigene0001621		370	NC_046285.1	106678466	106678835	1	370	0
Unigene0001622		374	NC_046292.1	13255669	13256042	1	374	0
Unigene0001623		600	NW_022680445.1	2668063	2667692	229	600	0
Unigene0001624	PORIM	3299	NC_046294.1	71926174	71928626	1	2444	0
Unigene0001625		782	NC_046304.1	23908590	23908949	423	782	0
Unigene0001626	LV2A	263	NC_046308.1	21373447	21373245	1	203	7.11e-79
Unigene0001627		498	NC_046294.1	84544721	84545218	1	498	0
Unigene0001628		634	NC_046295.1	25172333	25172966	1	634	0
Unigene0001629		540	NC_046292.1	2048479	2049018	1	540	0
Unigene0001630		723	NC_046301.1	61082578	61083198	107	723	0
Unigene0001631		493	NC_046292.1	18486872	18487364	1	493	0
Unigene0001632	ALDR	1284	NC_046290.1	24496372	24497106	359	1106	0
Unigene0001633		734	NC_046298.1	38791333	38790600	1	734	0
Unigene0001634		412	NC_046302.1	1760262	1760674	1	412	0
Unigene0001635	IPMK	6146	NC_046299.1	39132001	39126793	937	6146	0
Unigene0001636		1015	NC_046304.1	7674601	7675605	1	1015	0
Unigene0001637	LORF2	1205	NC_046307.1	10176905	10175697	1	1205	0
Unigene0001638		374	NC_046284.1	85701624	85701257	1	368	0
Unigene0001639	U2AFM	1647	NC_046284.1	114738559	114738082	1176	1647	0
Unigene0001640	CNO6L	6058	NC_046288.1	33563571	33568136	1	4566	0
Unigene0001641		876	NC_046293.1	71058077	71057618	1	463	0
Unigene0001643		369	NC_046307.1	44596413	44596781	1	369	0
Unigene0001644		1426	NC_046304.1	25568987	25570411	1	1426	0
Unigene0001645		2119	NC_046290.1	67239417	67237299	1	2119	0
Unigene0001646	ENV	3979	NC_046288.1	15456556	15458719	1815	3979	0
Unigene0001647	MMP3	1943	NC_046294.1	72282840	72282262	1365	1943	0
Unigene0001648	TBCD7	2427	NC_046292.1	80996225	80997662	992	2427	0
Unigene0001649	LEG12	513	NC_046294.1	7741260	7741040	293	513	3.01e-110
Unigene0001650		1243	NC_046291.1	62268995	62270237	1	1243	0
Unigene0001651		426	NC_046287.1	104713504	104713929	1	426	0
Unigene0001652	CDCA4	2466	NC_046289.1	697604	699887	177	2466	0
Unigene0001653	P3H2	2512	NC_046285.1	56057660	56057032	1884	2512	0
Unigene0001654		1130	NC_046293.1	5709753	5710879	1	1130	0
Unigene0001655	SYNEM	4342	NC_046311.1	11589636	11585850	1	3787	0
Unigene0001656		2923	NC_046293.1	5253075	5250159	1	2922	0
Unigene0001657		644	NC_046289.1	9867631	9867067	77	644	0
Unigene0001658		2795	NC_046304.1	39699325	39696532	1	2795	0
Unigene0001659	MSH3	3898	NC_046290.1	52064723	52065287	3334	3898	0
Unigene0001660	SND1	3413	NC_046309.1	17733796	17734369	1	574	0
Unigene0001661		732	NC_046308.1	16467176	16467906	1	732	0
Unigene0001662	PKHL1	2458	NC_046297.1	49953128	49952777	567	918	4.92e-179
Unigene0001663		456	NC_046291.1	16186910	16187363	1	456	0
Unigene0001664		605	NC_046303.1	2345983	2345398	1	605	0
Unigene0001665		537	NC_046304.1	1405271	1405807	1	537	0
Unigene0001666	BZW1	5634	NC_046291.1	30395648	30391323	1298	5634	0
Unigene0001667		415	NC_046300.1	15014562	15014976	1	415	0
Unigene0001668		473	NC_046290.1	93610363	93610481	1	119	2.99e-55
Unigene0001669		364	NC_046305.1	44128521	44128884	1	364	0
Unigene0001670	LIN1	1401	NC_046309.1	4245072	4243671	1	1401	0
Unigene0001671		326	NC_046298.1	40146584	40146909	1	326	1.72e-165
Unigene0001672	FL2D	1833	NC_046286.1	101201906	101203177	564	1833	0
Unigene0001673	TRI22	1589	NC_046294.1	45866388	45865875	1039	1551	0
Unigene0001674		356	NC_046285.1	98205781	98206051	86	356	3.27e-138
Unigene0001675		306	NC_046288.1	37812837	37812551	1	287	3.54e-147
Unigene0001676		695	NC_046292.1	57943507	57944201	1	695	0
Unigene0001677		493	NC_046286.1	82576836	82577328	1	493	0
Unigene0001678	SIA4C	1699	NC_046287.1	31122588	31121202	216	1627	0
Unigene0001679	PPR3B	4789	NC_046287.1	68544151	68548724	219	4789	0
Unigene0001680		331	NW_022680357.1	16337908	16337579	1	330	4.89e-161
Unigene0001681		1030	NC_046305.1	46707876	46706847	1	1030	0
Unigene0001682		335	NC_046300.1	9008931	9008597	1	335	8.17e-169
Unigene0001683	ECHD2	3454	NC_046292.1	37823644	37821746	1	1894	0
Unigene0001684		299	NC_046291.1	97519737	97520035	1	297	1.32e-101
Unigene0001685	UNC5D	464	NC_046287.1	63629535	63629916	82	463	0
Unigene0001686	LRIQ1	389	NC_046293.1	77767445	77767836	1	389	0
Unigene0001687	CASP8	1853	NC_046291.1	30071223	30070721	1126	1628	0
Unigene0001688		321	NC_046292.1	19182321	19182639	3	321	6.07e-165
Unigene0001689		353	NC_046291.1	29707204	29706852	1	353	0
Unigene0001690	MIPT3	3524	NC_046291.1	2133043	2134704	1	1659	0
Unigene0001691		381	NC_046287.1	76783534	76783155	1	381	0
Unigene0001692		409	NC_046301.1	48677587	48677180	1	409	0
Unigene0001693		1572	NC_046303.1	53154045	53155619	1	1572	0
Unigene0001694	CHSTC	4480	NC_046307.1	43333130	43329098	23	4072	0
Unigene0001695	EPG5	9577	NC_046302.1	37806414	37804441	7602	9577	0
Unigene0001696	SV421	3691	NC_046294.1	4495197	4497260	1628	3691	0
Unigene0001697	NUP50	4836	NC_046293.1	3864986	3868298	1	3320	0
Unigene0001698		1488	NC_046285.1	108170101	108168618	1	1488	0
Unigene0001699		1350	NC_046296.1	17667338	17666001	1	1350	0
Unigene0001700		736	NC_046290.1	6607818	6608549	1	736	0
Unigene0001701	IF2B3	2192	NC_046299.1	48378359	48379290	686	1644	0
Unigene0001702		325	NC_046302.1	44469671	44469996	1	325	2.86e-163
Unigene0001703		543	NC_046299.1	7440110	7440656	1	543	0
Unigene0001704		423	NC_046307.1	21921359	21921779	2	423	0
Unigene0001705		451	NC_046298.1	44375641	44375392	1	250	1.99e-126
Unigene0001706		923	NC_046284.1	113188048	113187127	1	923	0
Unigene0001707	LORF2	309	NC_046285.1	102694770	102694462	1	309	9.81e-158
Unigene0001708	RHES	3665	NC_046293.1	10861104	10858685	1245	3665	0
Unigene0001709	ARY1	1173	NC_046287.1	56649319	56650453	40	1173	0
Unigene0001710		538	NC_046298.1	17219856	17219319	1	538	0
Unigene0001711		384	NC_046297.1	67158664	67158281	1	384	0
Unigene0001712	DPOLN	905	NC_046288.1	86893411	86892507	1	905	0
Unigene0001713		1101	NC_046293.1	60275419	60276519	1	1101	0
Unigene0001714		767	NW_022680357.1	1420115	1419358	1	758	0
Unigene0001715		598	NC_046289.1	24136149	24136750	1	598	0
Unigene0001716		295	NC_046285.1	46720177	46720471	1	295	2.61e-153
Unigene0001717	FBLN3	3124	NC_046296.1	32014667	32013140	1	1527	0
Unigene0001718		389	NC_046310.1	27037915	27037527	1	389	0
Unigene0001719		307	NC_046296.1	44388929	44388623	1	307	1.27e-151
Unigene0001720		451	NC_046298.1	48005365	48005804	19	451	0
Unigene0001721		429	NC_046293.1	516474	516046	1	429	0
Unigene0001722	EDC3	3718	NC_046289.1	99236307	99234068	1478	3718	0
Unigene0001723		2132	NC_046299.1	48444184	48442047	1	2132	0
Unigene0001724		329	NC_046298.1	43398057	43397729	1	329	8.01e-169
Unigene0001725		487	NC_046302.1	58465865	58465379	1	487	0
Unigene0001726	CTL1	4880	NC_046295.1	59396333	59399189	2026	4878	0
Unigene0001727		298	NC_046307.1	43209965	43210262	1	298	2.68e-143
Unigene0001728		614	NC_046295.1	74359323	74359935	1	614	0
Unigene0001729		3195	NC_046299.1	6111991	6115185	1	3195	0
Unigene0001730		824	NC_046290.1	94585491	94585334	110	264	7.06e-39
Unigene0001731		1194	NC_046286.1	9265367	9266550	8	1194	0
Unigene0001732		409	NC_046301.1	23280595	23281003	1	409	0
Unigene0001733	MED16	2385	NC_046301.1	62043785	62044494	1675	2385	0
Unigene0001734		368	NC_046301.1	61501953	61501587	2	368	0
Unigene0001735		753	NC_046285.1	9480783	9480030	1	753	0
Unigene0001736		1556	NC_046292.1	7941636	7943191	1	1556	0
Unigene0001737		435	NC_046302.1	60000707	60000273	1	435	0
Unigene0001738		518	NC_046295.1	83135627	83135368	259	518	6.36e-132
Unigene0001739	DHB7	2420	NC_046305.1	3002056	3000774	1138	2420	0
Unigene0001740	TXD15	1598	NC_046307.1	10644616	10643928	1	690	0
Unigene0001741		887	NC_046298.1	33347182	33346299	1	884	0
Unigene0001742	TEX33	990	NC_046293.1	9763682	9763233	353	802	0
Unigene0001743		649	NC_046289.1	33090172	33089523	1	649	0
Unigene0001744	YIF1B	3733	NC_046298.1	37756094	37758877	1	2784	0
Unigene0001745		821	NC_046298.1	39715143	39714326	1	821	0
Unigene0001746		360	NC_046306.1	1350848	1350490	1	360	0
Unigene0001747	PAPOA	4432	NC_046289.1	7120992	7118828	2268	4432	0
Unigene0001748	SUV3	3325	NC_046299.1	47585683	47587056	1952	3325	0
Unigene0001749	TPA	2493	NC_046287.1	58352940	58352063	1	878	0
Unigene0001750		471	NC_046295.1	6493180	6492710	1	471	0
Unigene0001751		385	NC_046298.1	36925967	36926351	1	385	0
Unigene0001752		617	NC_046301.1	38779630	38780247	1	617	0
Unigene0001753		358	NC_046299.1	15512831	15512476	1	358	0
Unigene0001754	TXND6	1270	NC_046300.1	37465655	37465387	1002	1270	1.6e-136
Unigene0001755	BUB1B	3469	NC_046289.1	64802679	64803041	1	363	0
Unigene0001756		513	NC_046307.1	44240907	44240393	1	513	0
Unigene0001757		1633	NC_046295.1	79021604	79020000	1	1633	0
Unigene0001758		368	NC_046296.1	7970745	7971112	1	368	0
Unigene0001759		507	NC_046289.1	34963875	34964380	1	507	0
Unigene0001760	DMBT1	785	NC_046299.1	7648742	7649054	78	390	3.74e-91
Unigene0001761	KAP3	3042	NC_046303.1	50327757	50325941	1	1818	0
Unigene0001762		832	NC_046292.1	74021610	74020828	1	804	0
Unigene0001763		687	NC_046304.1	35060141	35060827	1	687	0
Unigene0001764		361	NC_046287.1	26805195	26804835	1	361	0
Unigene0001765		362	NC_046299.1	56318341	56317980	1	362	0
Unigene0001766		561	NC_046309.1	3777372	3777904	29	561	0
Unigene0001767	TRM44	3217	NC_046288.1	85561095	85559856	1	1242	0
Unigene0001768	DISC1	1639	NC_046310.1	25110892	25110619	1095	1368	1.61e-137
Unigene0001769		385	NC_046298.1	3730216	3729832	1	385	0
Unigene0001770		629	NC_046299.1	32456192	32456820	1	629	0
Unigene0001771	CO7	3685	NC_046290.1	27250095	27251333	2447	3685	0
Unigene0001772		323	NC_046305.1	52449049	52448736	1	314	3.73e-152
Unigene0001773		433	NC_046306.1	250664	250232	1	433	0
Unigene0001774	DOA	1017	NC_046286.1	3449488	3449769	391	672	3.52e-142
Unigene0001775		361	NC_046297.1	71031168	71031539	3	361	4.17e-157
Unigene0001776		657	NC_046299.1	6090758	6091411	1	657	0
Unigene0001777		1735	NC_046305.1	21116405	21114669	1	1735	0
Unigene0001778		421	NC_046302.1	16443372	16443792	1	421	0
Unigene0001779	TFF3	378	NC_046285.1	106268948	106268793	223	378	6.35e-76
Unigene0001780	ACTC	1124	NC_046289.1	69359810	69359464	597	945	3.85e-152
Unigene0001781	SLK	7603	NC_046299.1	21372006	21375599	1	3595	0
Unigene0001782		1165	NC_046294.1	9011469	9012633	1	1165	0
Unigene0001783		833	NC_046285.1	98754594	98753771	1	823	0
Unigene0001784		915	NC_046289.1	18546802	18547712	1	915	0
Unigene0001785		461	NC_046310.1	1356660	1357119	1	461	0
Unigene0001786		445	NC_046300.1	41211537	41212002	1	445	0
Unigene0001787		375	NC_046301.1	59536182	59535826	1	357	0
Unigene0001788	LORF2	862	NW_022680357.1	15541213	15542074	1	862	0
Unigene0001789		410	NC_046288.1	70757005	70757414	1	410	0
Unigene0001790		1422	NC_046284.1	82783021	82784077	361	1421	0
Unigene0001791		3385	NC_046298.1	9480446	9477269	1	3186	0
Unigene0001792	CSPG4	7822	NC_046289.1	100015709	100019249	3958	7498	0
Unigene0001793	RM01	1704	NC_046288.1	33755872	33756443	1133	1704	0
Unigene0001794		389	NC_046307.1	25776540	25776911	1	372	0
Unigene0001795	TRI67	1398	NC_046310.1	25672572	25672877	439	744	1.03e-158
Unigene0001796	SSU72	1921	NC_046292.1	594556	592632	1	1921	0
Unigene0001797		1461	NC_046285.1	2241283	2242743	1	1461	0
Unigene0001798		379	NC_046310.1	10928167	10928545	1	379	0
Unigene0001799	ZN462	1901	NC_046295.1	60492262	60490853	1	1410	0
Unigene0001800		593	NC_046296.1	46162219	46162817	1	593	0
Unigene0001801		1034	NC_046296.1	40328006	40329031	1	1034	0
Unigene0001802		675	NC_046296.1	40329658	40328984	1	675	0
Unigene0001803		668	NC_046297.1	2961612	2960947	1	666	0
Unigene0001804	SYT9	5231	NC_046294.1	44307360	44310764	1	3406	0
Unigene0001805		1280	NC_046289.1	64705110	64706390	1	1280	0
Unigene0001806	PBX2	2005	NC_046292.1	21376630	21374928	99	1809	0
Unigene0001807		451	NC_046303.1	48999235	48998786	1	451	0
Unigene0001808	MYL9	2449	NC_046302.1	14096510	14098501	1	2001	0
Unigene0001809		454	NC_046285.1	28121600	28121147	1	454	0
Unigene0001810	BRD8	3927	NC_046307.1	13317859	13316670	850	2036	0
Unigene0001811	N4BP3	3424	NC_046301.1	45852965	45854955	1430	3421	0
Unigene0001812		634	NC_046304.1	39297498	39298132	1	634	0
Unigene0001813	NDNF	4656	NC_046301.1	4179588	4175536	595	4656	0
Unigene0001814		393	NC_046309.1	7625220	7625611	1	393	0
Unigene0001815	SMIM3	1695	NC_046307.1	22902691	22901349	1	1326	0
Unigene0001816	ODBA	2187	NC_046298.1	39709480	39708651	1	831	0
Unigene0001817	LMO3	3384	NC_046293.1	30439870	30436930	449	3384	0
Unigene0001818	HMBX1	6400	NC_046301.1	30032474	30027634	1	4855	0
Unigene0001819		377	NC_046298.1	31510366	31509989	1	377	9.33e-164
Unigene0001820		397	NC_046291.1	217270	217666	1	397	0
Unigene0001821	SCMC3	2318	NC_046301.1	57892981	57891852	1	1128	0
Unigene0001822		445	NC_046291.1	28876453	28876897	1	445	0
Unigene0001823		388	NC_046291.1	26224190	26224577	1	388	0
Unigene0001824	DBNL	619	NC_046303.1	62515	61897	1	619	0
Unigene0001825		639	NC_046305.1	9298260	9297622	1	639	0
Unigene0001826		747	NC_046299.1	3894456	3895201	1	747	0
Unigene0001827	AN32B	2049	NC_046295.1	54420214	54421094	1	881	0
Unigene0001828	YAP1	4597	NC_046294.1	71779184	71776641	1	2546	0
Unigene0001829		460	NW_022680357.1	19057878	19058349	1	460	0
Unigene0001830		374	NC_046292.1	6738953	6739326	1	374	0
Unigene0001831		379	NC_046298.1	44224147	44223767	1	379	0
Unigene0001832		673	NC_046301.1	719631	720303	1	673	0
Unigene0001833		747	NC_046289.1	62601274	62600529	1	747	0
Unigene0001834	UB2J2	3428	NC_046292.1	426046	427725	1749	3428	0
Unigene0001835		1516	NW_022680426.1	101543	100027	1	1516	0
Unigene0001836		1615	NC_046294.1	48523532	48521918	1	1615	0
Unigene0001837		619	NC_046296.1	7896241	7895623	1	619	0
Unigene0001838		441	NC_046288.1	10715808	10715368	1	441	0
Unigene0001839		511	NC_046308.1	36903390	36902994	1	397	0
Unigene0001840	PCDGD	1531	NC_046307.1	15670814	15669284	1	1531	0
Unigene0001841	CHCH2	734	NC_046308.1	7123780	7124497	1	718	0
Unigene0001842		383	NC_046294.1	71906542	71906165	1	383	9.42e-169
Unigene0001843	HTRA1	1794	NC_046299.1	7719586	7718921	1128	1794	0
Unigene0001844		439	NC_046301.1	40050143	40049709	1	439	0
Unigene0001845		2854	NC_046286.1	54132562	54130957	1249	2854	0
Unigene0001846		495	NC_046296.1	53276868	53276374	1	495	0
Unigene0001847	BAF	893	NC_046285.1	58572344	58573039	198	891	0
Unigene0001848	EIF1A	1562	NC_046294.1	5852932	5853438	1019	1525	0
Unigene0001849	TBA8	1403	NC_046293.1	91610594	91609190	1	1403	0
Unigene0001850	ABRAL	670	NC_046286.1	84722364	84721848	1	517	0
Unigene0001851	TPC2	2799	NC_046294.1	3861543	3860958	2214	2799	0
Unigene0001852		885	NC_046294.1	7149450	7148558	1	885	0
Unigene0001853		775	NC_046310.1	16559272	16560046	1	775	0
Unigene0001854		2347	NC_046301.1	60142431	60140086	1	2347	0
Unigene0001855		679	NC_046295.1	83107703	83108381	1	679	0
Unigene0001856	TNIP3	1425	NC_046301.1	4251570	4252016	1	447	0
Unigene0001857	RUSC1	2357	NC_046305.1	339814	340438	1733	2357	0
Unigene0001858		607	NC_046298.1	39946860	39946254	1	607	0
Unigene0001859	MENTO	799	NC_046303.1	52006939	52007225	175	461	2.11e-148
Unigene0001860		438	NC_046293.1	6538661	6538224	1	438	0
Unigene0001861		747	NC_046300.1	56652790	56652044	1	747	0
Unigene0001862	BARH1	1347	NC_046295.1	80283923	80283289	1	634	0
Unigene0001863	MRCKG	5330	NC_046294.1	6738595	6739249	4676	5330	0
Unigene0001864		3823	NC_046285.1	100442896	100440902	1	1999	0
Unigene0001865	RFTN2	3862	NC_046291.1	33064172	33062080	1	2098	0
Unigene0001866	E4F1	1243	NW_022680357.1	3952044	3953286	1	1243	0
Unigene0001867	SBP1	1588	NC_046305.1	51353543	51353803	1	261	5.72e-122
Unigene0001868	CFA69	499	NC_046303.1	35472130	35472439	188	499	1.3e-143
Unigene0001869		1528	NC_046299.1	30124714	30123168	1	1528	0
Unigene0001870		376	NC_046295.1	77100230	77100402	203	376	4.85e-82
Unigene0001871		413	NC_046310.1	27772822	27772412	1	413	3.68e-168
Unigene0001872	MYSS	722	NC_046304.1	8995461	8995678	505	722	2.01e-108
Unigene0001873	DNJA2	1877	NC_046298.1	2989268	2988513	1118	1872	0
Unigene0001874		400	NC_046290.1	249929	249536	1	400	0
Unigene0001875		532	NC_046298.1	39415200	39414669	1	532	0
Unigene0001876		632	NC_046303.1	49421610	49422240	2	632	0
Unigene0001877		897	NC_046293.1	13116585	13117480	1	897	0
Unigene0001878	MUC16	524	NC_046301.1	56208355	56208875	1	521	0
Unigene0001879		508	NC_046308.1	22245499	22244992	1	508	0
Unigene0001880	CE024	4715	NC_046307.1	10620372	10615887	1	4490	0
Unigene0001881		4229	NW_022680355.1	17470870	17466647	1	4227	0
Unigene0001882		382	NC_046293.1	53509180	53509505	59	382	7.32e-165
Unigene0001883		748	NC_046305.1	15057000	15057746	1	748	0
Unigene0001884		627	NC_046308.1	159936	160562	1	627	0
Unigene0001885	SP5	1433	NC_046291.1	53514753	53516040	5	1292	0
Unigene0001886		610	NC_046294.1	13688774	13689383	1	610	0
Unigene0001887		357	NC_046299.1	33085477	33085186	1	292	6.94e-150
Unigene0001888	SC22C	11170	NC_046300.1	11478167	11473252	1	4934	0
Unigene0001889	KDM4C	4168	NC_046295.1	30036866	30036007	3309	4168	0
Unigene0001890		372	NC_046296.1	60621479	60621139	1	344	1.18e-167
Unigene0001891		457	NC_046285.1	98633441	98633897	1	457	0
Unigene0001892		570	NC_046305.1	2110952	2110383	1	570	0
Unigene0001893		498	NC_046297.1	30215472	30215969	1	498	0
Unigene0001894		1126	NC_046303.1	1254164	1255288	1	1126	0
Unigene0001895		464	NC_046304.1	39312674	39313131	6	464	0
Unigene0001896		4773	NC_046303.1	449915	454684	1	4773	0
Unigene0001897		515	NC_046286.1	21119189	21118667	1	515	0
Unigene0001898	NDUS7	1582	NC_046301.1	61810543	61809230	270	1582	0
Unigene0001900		388	NC_046286.1	63166559	63166947	1	388	0
Unigene0001901	CERU	6398	NC_046285.1	8309714	8308989	3433	4154	0
Unigene0001902		983	NC_046289.1	9010331	9010872	439	983	0
Unigene0001903		943	NC_046309.1	16124303	16123364	1	943	0
Unigene0001904		1982	NC_046289.1	97705361	97707360	1	1982	0
Unigene0001905	CD79B	1675	NC_046304.1	42458207	42458924	958	1675	0
Unigene0001906		439	NW_022680426.1	98744	99190	1	439	0
Unigene0001907		2746	NC_046311.1	11969764	11972070	1	2309	0
Unigene0001908		374	NC_046302.1	49640603	49640295	66	374	1.2e-157
Unigene0001909		425	NC_046285.1	96036793	96037217	1	425	0
Unigene0001910		501	NC_046294.1	58875632	58875132	1	501	0
Unigene0001911	DCLK2	3437	NC_046301.1	22183079	22184353	2158	3434	0
Unigene0001912		370	NC_046294.1	5332066	5331697	1	370	0
Unigene0001913		462	NC_046285.1	59806707	59806245	1	462	0
Unigene0001914		402	NW_022680356.1	166070	166471	1	402	0
Unigene0001915	UBE3D	1707	NC_046286.1	41576448	41575969	1228	1707	0
Unigene0001916		606	NC_046285.1	98631181	98630575	1	606	0
Unigene0001917		371	NC_046309.1	16682940	16683310	1	371	0
Unigene0001918		1281	NC_046294.1	4804874	4803602	1	1281	0
Unigene0001919		480	NC_046291.1	6803530	6803147	100	480	0
Unigene0001920	ABCA3	370	NW_022680357.1	16465569	16465374	30	225	1.68e-96
Unigene0001921	MOS1T	3199	NC_046285.1	100132567	100135652	119	3199	0
Unigene0001922	TGM2	3917	NC_046306.1	17988935	17986985	1	1953	0
Unigene0001923	MISP	833	NC_046301.1	47924649	47923817	1	833	0
Unigene0001924		416	NC_046293.1	9033908	9033493	1	416	0
Unigene0001925	ZMAT2	474	NC_046307.1	15230140	15230611	1	472	0
Unigene0001926		545	NC_046292.1	29874130	29874659	1	531	0
Unigene0001927		467	NC_046286.1	24368177	24367711	1	467	0
Unigene0001928		658	NC_046304.1	52726798	52727455	1	658	0
Unigene0001929	MFSD4	455	NC_046305.1	25635510	25635148	93	455	0
Unigene0001930	ITAX	4476	NW_022680357.1	120746	121596	1	851	0
Unigene0001931		468	NC_046307.1	44266144	44265677	1	468	0
Unigene0001932		371	NC_046284.1	85592093	85592273	126	304	6.14e-86
Unigene0001933		417	NC_046298.1	2002344	2001923	1	417	0
Unigene0001934		535	NC_046306.1	18681175	18681709	1	535	0
Unigene0001935		4598	NC_046309.1	14967110	14962518	1	4598	0
Unigene0001936		373	NC_046307.1	39406886	39407258	2	373	0
Unigene0001938		451	NW_022680357.1	17495953	17495503	1	451	0
Unigene0001939		421	NC_046295.1	60776658	60777078	1	421	0
Unigene0001940	LORF2	275	NC_046289.1	33987625	33987351	1	275	6.91e-134
Unigene0001941		1674	NC_046294.1	10430930	10432603	1	1674	0
Unigene0001942	IC1	1785	NC_046294.1	11556232	11555708	94	618	0
Unigene0001943	SBK1	2831	NW_022680357.1	1372306	1375119	1	2831	0
Unigene0001944		645	NC_046298.1	47103258	47102613	1	645	0
Unigene0001945		570	NC_046291.1	30116383	30115814	1	570	0
Unigene0001946		377	NC_046292.1	31741272	31740896	1	377	0
Unigene0001947	FREM2	376	NC_046287.1	91272077	91272452	1	376	0
Unigene0001948		3519	NC_046307.1	9148285	9151793	1	3519	0
Unigene0001949		632	NC_046295.1	83006837	83007466	3	632	0
Unigene0001950		417	NC_046299.1	50990041	50989630	1	417	0
Unigene0001951		372	NC_046295.1	64962946	64963317	1	372	0
Unigene0001952	CCD13	2663	NC_046300.1	11342193	11341590	1	604	0
Unigene0001953	DJB12	794	NC_046299.1	50113629	50113995	428	794	0
Unigene0001954		587	NC_046285.1	102012354	102011768	1	587	0
Unigene0001955		1030	NW_022680357.1	4147455	4148469	1	1030	0
Unigene0001956	NTNG2	452	NC_046295.1	80042498	80042133	86	451	0
Unigene0001957		712	NC_046294.1	7380676	7379965	1	712	0
Unigene0001958	ATS7	5235	NC_046311.1	857777	859135	887	2245	0
Unigene0001959		422	NC_046295.1	5741755	5741334	1	422	0
Unigene0001960		364	NC_046294.1	7068748	7068926	131	309	9.99e-89
Unigene0001961	TRM6	3002	NC_046291.1	50904897	50907892	1	3000	0
Unigene0001962	COLI	1110	NC_046296.1	54948876	54949739	238	1110	0
Unigene0001963	MYO9B	1328	NC_046301.1	50433172	50431875	2	1300	0
Unigene0001964	MIPEP	2338	NC_046287.1	97305630	97305893	2076	2338	3e-131
Unigene0001965		645	NC_046294.1	8111108	8111752	1	645	0
Unigene0001966		2565	NC_046295.1	31630000	31632018	1	2028	0
Unigene0001967		371	NC_046298.1	9445172	9444802	1	371	0
Unigene0001968		676	NW_022680357.1	11167482	11167954	1	473	0
Unigene0001969	ACBG1	8581	NC_046311.1	766040	763795	3498	5741	0
Unigene0001970	LMTK3	1467	NC_046298.1	44036897	44035511	1	1387	0
Unigene0001971		447	NC_046303.1	10372214	10372660	1	447	0
Unigene0001972	MIC27	1167	NC_046287.1	28935998	28937162	1	1167	0
Unigene0001973		387	NC_046296.1	55798779	55799143	23	387	0
Unigene0001974		2833	NC_046301.1	23203864	23201040	1	2832	0
Unigene0001975		370	NC_046292.1	29917271	29917639	1	370	0
Unigene0001976	RN19A	4479	NC_046297.1	41960616	41962945	1	2330	0
Unigene0001977		370	NC_046304.1	38227044	38227413	1	370	0
Unigene0001978		710	NC_046308.1	20750075	20749367	1	710	0
Unigene0001979		2118	NC_046305.1	43179508	43181431	1	1911	0
Unigene0001980	SLAF5	2066	NC_046305.1	1439429	1440308	1	881	0
Unigene0001981		3867	NC_046305.1	1436145	1439998	1	3867	0
Unigene0001982		397	NC_046292.1	5822404	5822008	1	397	0
Unigene0001983		904	NC_046289.1	11777195	11776295	1	904	0
Unigene0001984		742	NC_046300.1	30744487	30744163	299	623	1.49e-159
Unigene0001985		872	NC_046300.1	29966963	29967492	1	537	0
Unigene0001986		1644	NC_046311.1	14882989	14881346	1	1644	0
Unigene0001987	CABP2	858	NC_046294.1	4738177	4738410	2	235	1.42e-115
Unigene0001988		1966	NC_046286.1	15593246	15591275	1	1966	0
Unigene0001989		847	NC_046293.1	50294306	50293459	1	847	0
Unigene0001990		1596	NC_046310.1	673259	674858	1	1596	0
Unigene0001991	CD003	2152	NC_046301.1	3319189	3321100	27	1939	0
Unigene0001992	HMCN2	340	NC_046295.1	78593877	78593727	76	225	1.24e-67
Unigene0001993	F111B	2806	NC_046294.1	10794078	10796322	1	2245	0
Unigene0001994	ANR26	3287	NW_022680457.1	13163	15322	1126	3287	0
Unigene0001995		380	NC_046284.1	50814742	50815121	1	380	0
Unigene0001996		2626	NC_046286.1	6056646	6059269	2	2626	0
Unigene0001997	SYT11	4431	NC_046305.1	557462	554242	1	3222	0
Unigene0001998		4009	NC_046296.1	5385843	5389826	1	4009	0
Unigene0001999	IST1	786	NC_046298.1	20874253	20874539	498	786	1.25e-145
Unigene0002000	PAR14	6399	NC_046285.1	47396689	47398976	839	3126	0
Unigene0002001	TXLNA	5294	NC_046292.1	22098019	22101420	1900	5294	0
Unigene0002002		1253	NC_046284.1	52420549	52421801	1	1253	0
Unigene0002003	LORF2	513	NC_046292.1	90559888	90559380	5	513	0
Unigene0002004		540	NC_046300.1	31073464	31072933	1	540	0
Unigene0002005		756	NC_046310.1	26061810	26061055	1	756	0
Unigene0002006	DGLB	10775	NC_046307.1	41123888	41128894	3881	8888	0
Unigene0002007		340	NC_046289.1	71647771	71648109	1	340	2.29e-174
Unigene0002008		340	NC_046298.1	231970	232310	1	340	2.97e-173
[truncated: 68,275 more rows]
