# Supplementary material for: Divergence of cochlear transcriptomics between reference‑based and reference‑free transcriptome analyses among Rhinolophus ferrumequinum populations
Source: PLoS One. 2023 Jul 11;18(7):e0288404. doi: 10.1371/journal.pone.0288404 (PMC10335675; doi:10.1371/journal.pone.0288404)
Supplement: S12 Table — (XLSX) [file pone.0288404.s012.xlsx]

## Sheet: GOpadj
	锘緾ategory	GOID	Description	GeneRatio	BgRatio	pvalue	padj	geneID	geneName	Count	padj.1
1	BP	GO:0035556	intracellular signal transduction	47/400	464/8063	1.77e-06	0.000676461	117012305/117012554/117013085/117013449/117013924/117014415/117015942/117016411/117016478/117016977/117017461/117018191/117018640/117019292/117020884/117021048/117021098/117021693/117022603/117022980/117024110/117024773/117024891/117025616/117025747/117027525/117027570/117027975/117027986/117028330/117028585/117029126/117029503/117030926/117031097/117031675/117033249/117033406/117033942/117034806…	ADCY1/DGKB/PLCH1/WSB1/RND2/RHOC/PLCB4/ITK/OBSCN/PSD2/SH2B3/DGKI/RGS7/PSD4/RAB44/DCLK1/ASB5/PSD3/RHOH/BMX/PLCB2/RAB9B/RAB3C/ALS2/PLCD4/PLCH2/RAB3B/RND1/RERG/IFT27/STAC3/LRRK2/ASB9/TIAM1/CNIH2/RASEF/RHOB/PLEK/ADCY8/PLCG2/DGKG/HCST/RASA2/RAB6B/DCLK2/RAB3A/RIT2	47	7.48931e-05
2	BP	GO:0051259	protein complex oligomerization	13/400	69/8063	2.77e-05	0.0047794	117011695/117014942/117014961/117018222/117021708/117022551/117029401/117029973/117030131/117031714/117032302/117033439/117037653	KCNG2/KCND3/KCNA3/KCND2/KCTD4/KCTD8/KCNC2/KCNC1/KCND1/TRPM3/TRPM6/KCNF1/CRTC1	13	0.000852405
3	BP	GO:0007186	G-protein coupled receptor signaling pathway	44/400	475/8063	3.74e-05	0.0047794	117011984/117012130/117012153/117012514/117012554/117013139/117014259/117015304/117016619/117018191/117018269/117018342/117018356/117018640/117019399/117019892/117020105/117021082/117021350/117021462/117021669/117027819/117028048/117028454/117028668/117029293/117029393/117029798/117030557/117031737/117033581/117034990/117035615/117036167/117036546/117036572/117036598/117036613/117036643/117037320…	GALR1/CALCR/GPR22/GRM3/DGKB/CCR7/GPR61/GPR63/NSG2/DGKI/GPR37/GRM8/GPR85/RGS7/GRM4/CNR1/GPR17/GPR12/GPR18/RXFP2/EDNRB/PTAFR/GPR84/P2RY8/MCHR1/GPR19/LPAR5/CXCR5/GPR83/GPR21/PENK/DGKG/GPR32/CALY/GRM2/GPR62/HRH1/CCRL2/PTH1R/GRM7/CCR1/GNA15/S1PR2/S1PR4	44	0.00110086
4	BP	GO:0051260	protein homooligomerization	11/400	60/8063	0.000148167	0.014187	117011695/117014942/117014961/117018222/117021708/117022551/117029401/117029973/117030131/117033439/117037653	KCNG2/KCND3/KCNA3/KCND2/KCTD4/KCTD8/KCNC2/KCNC1/KCND1/KCNF1/CRTC1	11	0.00313466
5	BP	GO:0006811	ion transport	40/400	460/8063	0.000331114	0.0253633	117011695/117012973/117013456/117013663/117013753/117014942/117014961/117015156/117015389/117017211/117017316/117018117/117018222/117018496/117020459/117021595/117021676/117023044/117025279/117026238/117027999/117028207/117028464/117029401/117029973/117030131/117031714/117032039/117032302/117032959/117033439/117034373/117034996/117035383/117036195/117036542/117037173/117037652/117038351/117038380	KCNG2/P2RX1/ZACN/SCN4A/ASIC2/KCND3/KCNA3/KCNJ9/KCNH1/KCNJ5/P2RX7/TRPV5/KCND2/RYR2/KCNQ5/NALCN/ATP7B/CLCN4/KCNN2/KCNJ3/GLRA2/ASIC1/KCNH3/KCNC2/KCNC1/KCND1/TRPM3/KCNT1/TRPM6/SFXN5/KCNF1/RYR1/FXYD7/KCNJ6/TRPM2/KCNH8/ITPR1/HCN2/TRPC3/GLRB	40	0.00679285
6	BP	GO:0031109	microtubule polymerization or depolymerization	4/400	11/8063	0.00149021	0.0815358	117016322/117027474/117034100/117037952	STMN3/STMN1/STMN2/STMN4	4	0.0258685
7	BP	GO:0031110	regulation of microtubule polymerization or depolymerization	4/400	11/8063	0.00149021	0.0815358	117016322/117027474/117034100/117037952	STMN3/STMN1/STMN2/STMN4	4	0.0258685
8	BP	GO:0032886	regulation of microtubule-based process	4/400	12/8063	0.00214846	0.0914289	117016322/117027474/117034100/117037952	STMN3/STMN1/STMN2/STMN4	4	0.0346311
9	BP	GO:0070507	regulation of microtubule cytoskeleton organization	4/400	12/8063	0.00214846	0.0914289	117016322/117027474/117034100/117037952	STMN3/STMN1/STMN2/STMN4	4	0.0346311
10	BP	GO:0030001	metal ion transport	13/400	108/8063	0.00254986	0.0976596	117013663/117013753/117015156/117017211/117018496/117021676/117025279/117026238/117028207/117032039/117034373/117035383/117037173	SCN4A/ASIC2/KCNJ9/KCNJ5/RYR2/ATP7B/KCNN2/KCNJ3/ASIC1/KCNT1/RYR1/KCNJ6/ITPR1	13	0.0401455
11	BP	GO:0006022	aminoglycan metabolic process	5/400	22/8063	0.0038281	0.128127	117013388/117019198/117023538/117027039/117036796	CHIT1/ITIH5/GLCE/EXTL1/ITIH3	5	0.0575916
12	BP	GO:0048013	ephrin receptor signaling pathway	4/400	14/8063	0.00401443	0.128127	117022416/117027326/117027788/117037239	EPHA5/EPHB2/EPHA8/EPHB1	4	0.059082
13	BP	GO:0051493	regulation of cytoskeleton organization	6/400	33/8063	0.00508057	0.149681	117016322/117018570/117023030/117027474/117034100/117037952	STMN3/LMOD1/TMOD2/STMN1/STMN2/STMN4	6	0.0731819
14	BP	GO:0022607	cellular component assembly	19/400	206/8063	0.00660526	0.180701	117011695/117014942/117014961/117016619/117018222/117018570/117021708/117022551/117023030/117029401/117029973/117030131/117031714/117032302/117033439/117036133/117036167/117036996/117037653	KCNG2/KCND3/KCNA3/NSG2/KCND2/LMOD1/KCTD4/KCTD8/TMOD2/KCNC2/KCNC1/KCND1/TRPM3/TRPM6/KCNF1/SYCE1/CALY/CAV3/CRTC1	19	0.0912604
15	BP	GO:0006813	potassium ion transport	6/400	37/8063	0.00902672	0.223995	117015156/117017211/117025279/117026238/117032039/117035383	KCNJ9/KCNJ5/KCNN2/KCNJ3/KCNT1/KCNJ6	6	0.119825
16	BP	GO:0030203	glycosaminoglycan metabolic process	4/400	18/8063	0.0104863	0.223995	117019198/117023538/117027039/117036796	ITIH5/GLCE/EXTL1/ITIH3	4	0.135398
17	BP	GO:0065003	protein-containing complex assembly	17/400	186/8063	0.0107939	0.223995	117011695/117014942/117014961/117016619/117018222/117018570/117021708/117022551/117023030/117029401/117029973/117030131/117031714/117032302/117033439/117036167/117037653	KCNG2/KCND3/KCNA3/NSG2/KCND2/LMOD1/KCTD4/KCTD8/TMOD2/KCNC2/KCNC1/KCND1/TRPM3/TRPM6/KCNF1/CALY/CRTC1	17	0.135398
18	BP	GO:0051262	protein tetramerization	3/400	10/8063	0.0111998	0.223995	117031714/117032302/117037653	TRPM3/TRPM6/CRTC1	3	0.135398
19	BP	GO:0070588	calcium ion transmembrane transport	3/400	10/8063	0.0111998	0.223995	117018496/117034373/117037173	RYR2/RYR1/ITPR1	3	0.135398
20	BP	GO:0055085	transmembrane transport	34/400	460/8063	0.0121928	0.223995	117011695/117012973/117013663/117014879/117014942/117014961/117015389/117017316/117017371/117018117/117018222/117018340/117018496/117018843/117020459/117020460/117021595/117023044/117025813/117028464/117029145/117029401/117029973/117030131/117031714/117032302/117032959/117033439/117034373/117036195/117036542/117037173/117037652/117038351	KCNG2/P2RX1/SCN4A/SV2A/KCND3/KCNA3/KCNH1/P2RX7/SVOP/TRPV5/KCND2/CFTR/RYR2/SV2B/KCNQ5/TAP1/NALCN/CLCN4/ABCB6/KCNH3/ABCC9/KCNC2/KCNC1/KCND1/TRPM3/TRPM6/SFXN5/KCNF1/RYR1/TRPM2/KCNH8/ITPR1/HCN2/TRPC3	34	0.144816
21	BP	GO:0043933	protein-containing complex subunit organization	17/400	192/8063	0.0144809	0.223995	117011695/117014942/117014961/117016619/117018222/117018570/117021708/117022551/117023030/117029401/117029973/117030131/117031714/117032302/117033439/117036167/117037653	KCNG2/KCND3/KCNA3/NSG2/KCND2/LMOD1/KCTD4/KCTD8/TMOD2/KCNC2/KCNC1/KCND1/TRPM3/TRPM6/KCNF1/CALY/CRTC1	17	0.16471
22	BP	GO:0033043	regulation of organelle organization	6/400	41/8063	0.0147891	0.223995	117016322/117018570/117023030/117027474/117034100/117037952	STMN3/LMOD1/TMOD2/STMN1/STMN2/STMN4	6	0.16471
23	BP	GO:0007205	protein kinase C-activating G-protein coupled receptor signaling pathway	3/400	11/8063	0.0148409	0.223995	117012554/117018191/117034990	DGKB/DGKI/DGKG	3	0.16471
24	BP	GO:0048513	animal organ development	3/400	11/8063	0.0148409	0.223995	117019823/117021386/117030600	AHSP/MCPH1/MYOD1	3	0.16471
25	BP	GO:0048731	system development	4/400	20/8063	0.0153548	0.223995	117019823/117021386/117029802/117030600	AHSP/MCPH1/RAG1/MYOD1	4	0.165808
26	BP	GO:0016043	cellular component organization	30/400	401/8063	0.0154297	0.223995	117011695/117014942/117014961/117016322/117016619/117018222/117018570/117020515/117021708/117022036/117022551/117023030/117023916/117024440/117025715/117027474/117028155/117029401/117029973/117030131/117031714/117032302/117033439/117034100/117036133/117036158/117036167/117036996/117037653/117037952	KCNG2/KCND3/KCNA3/STMN3/NSG2/KCND2/LMOD1/LST1/KCTD4/DMP1/KCTD8/TMOD2/PIF1/ESM1/XIRP2/STMN1/EP300/KCNC2/KCNC1/KCND1/TRPM3/TRPM6/KCNF1/STMN2/SYCE1/HTRA1/CALY/CAV3/CRTC1/STMN4	30	0.165808
27	BP	GO:0051128	regulation of cellular component organization	8/400	66/8063	0.0157908	0.223995	117016322/117018570/117023030/117024440/117027474/117034100/117036158/117037952	STMN3/LMOD1/TMOD2/ESM1/STMN1/STMN2/HTRA1/STMN4	8	0.166394
28	BP	GO:0006816	calcium ion transport	3/400	12/8063	0.0190717	0.254073	117018496/117034373/117037173	RYR2/RYR1/ITPR1	3	0.18089
29	BP	GO:0044085	cellular component biogenesis	20/400	245/8063	0.0192379	0.254073	117011695/117014942/117014961/117016619/117016805/117018222/117018570/117021708/117022551/117023030/117029401/117029973/117030131/117031714/117032302/117033439/117036133/117036167/117036996/117037653	KCNG2/KCND3/KCNA3/NSG2/FBLL1/KCND2/LMOD1/KCTD4/KCTD8/TMOD2/KCNC2/KCNC1/KCND1/TRPM3/TRPM6/KCNF1/SYCE1/CALY/CAV3/CRTC1	20	0.18089
30	BP	GO:0014070	response to organic cyclic compound	7/400	57/8063	0.021813	0.278479	117012973/117014490/117017316/117018539/117026267/117028533/117031706	P2RX1/RXRG/P2RX7/NR5A2/NR4A2/PPARA/RXRA	7	0.191824
31	BP	GO:0007169	transmembrane receptor protein tyrosine kinase signaling pathway	4/400	23/8063	0.0249721	0.308526	117022416/117027326/117027788/117037239	EPHA5/EPHB2/EPHA8/EPHB1	4	0.214001
32	BP	GO:0071840	cellular component organization or biogenesis	31/400	440/8063	0.0295963	0.35423	117011695/117014942/117014961/117016322/117016619/117016805/117018222/117018570/117020515/117021708/117022036/117022551/117023030/117023916/117024440/117025715/117027474/117028155/117029401/117029973/117030131/117031714/117032302/117033439/117034100/117036133/117036158/117036167/117036996/117037653/117037952	KCNG2/KCND3/KCNA3/STMN3/NSG2/FBLL1/KCND2/LMOD1/LST1/KCTD4/DMP1/KCTD8/TMOD2/PIF1/ESM1/XIRP2/STMN1/EP300/KCNC2/KCNC1/KCND1/TRPM3/TRPM6/KCNF1/STMN2/SYCE1/HTRA1/CALY/CAV3/CRTC1/STMN4	31	0.247366
33	BP	GO:0007264	small GTPase mediated signal transduction	22/400	292/8063	0.0327099	0.379633	117013924/117014415/117016478/117016977/117019292/117020884/117021693/117022603/117024773/117024891/117025616/117027570/117027975/117027986/117028330/117029126/117030926/117031675/117033249/117036959/117037913/117038752	RND2/RHOC/OBSCN/PSD2/PSD4/RAB44/PSD3/RHOH/RAB9B/RAB3C/ALS2/RAB3B/RND1/RERG/IFT27/LRRK2/TIAM1/RASEF/RHOB/RAB6B/RAB3A/RIT2	22	0.264038
34	BP	GO:0048856	anatomical structure development	10/400	106/8063	0.0370376	0.410827	117011881/117012677/117019823/117020515/117021386/117021787/117024249/117028098/117029802/117030600	LAMA3/WNT3/AHSP/LST1/MCPH1/SIAH3/OTX2/NINJ2/RAG1/MYOD1	10	0.294993
35	BP	GO:0000226	microtubule cytoskeleton organization	4/400	26/8063	0.0375429	0.410827	117016322/117027474/117034100/117037952	STMN3/STMN1/STMN2/STMN4	4	0.295541
36	BP	GO:0032011	ARF protein signal transduction	3/400	16/8063	0.0419335	0.434068	117016977/117019292/117021693	PSD2/PSD4/PSD3	3	0.322602
37	BP	GO:0032012	regulation of ARF protein signal transduction	3/400	16/8063	0.0419335	0.434068	117016977/117019292/117021693	PSD2/PSD4/PSD3	3	0.322602
38	BP	GO:0032502	developmental process	10/400	109/8063	0.0435632	0.439072	117011881/117012677/117019823/117020515/117021386/117021787/117024249/117028098/117029802/117030600	LAMA3/WNT3/AHSP/LST1/MCPH1/SIAH3/OTX2/NINJ2/RAG1/MYOD1	10	0.331374
39	BP	GO:0002376	immune system process	12/400	147/8063	0.0609739	0.598795	117014038/117015191/117015267/117019267/117019823/117020515/117025149/117026136/117029802/117031821/117033967/117034997	CCL16/PRG4/CD1C/IL1B/AHSP/LST1/CCL26/CCL20/RAG1/CCL21/IL7/HCST	12	0.421218
40	BP	GO:0070838	divalent metal ion transport	3/400	19/8063	0.0650844	0.607984	117018496/117034373/117037173	RYR2/RYR1/ITPR1	3	0.431982
41	BP	GO:0072511	divalent inorganic cation transport	3/400	19/8063	0.0650844	0.607984	117018496/117034373/117037173	RYR2/RYR1/ITPR1	3	0.431982
42	BP	GO:0007155	cell adhesion	11/400	135/8063	0.0715612	0.628633	117011719/117011881/117012525/117012559/117016405/117021252/117028098/117029201/117030769/117037601/117038194	DSC1/LAMA3/EPDR1/CDHR3/FAT2/PCDH9/NINJ2/STAB2/FAT3/FAT4/NCAN	11	0.4614
43	BP	GO:0022610	biological adhesion	11/400	135/8063	0.0715612	0.628633	117011719/117011881/117012525/117012559/117016405/117021252/117028098/117029201/117030769/117037601/117038194	DSC1/LAMA3/EPDR1/CDHR3/FAT2/PCDH9/NINJ2/STAB2/FAT3/FAT4/NCAN	11	0.4614
44	BP	GO:0007275	multicellular organism development	8/400	89/8063	0.0734922	0.628633	117011881/117012677/117019823/117021386/117021787/117024249/117029802/117030600	LAMA3/WNT3/AHSP/MCPH1/SIAH3/OTX2/RAG1/MYOD1	8	0.467321
45	BP	GO:0009605	response to external stimulus	3/400	20/8063	0.0738602	0.628633	117012973/117017316/117036976	P2RX1/P2RX7/CAMP	3	0.467321
46	BP	GO:0040007	growth	5/400	46/8063	0.0760166	0.632921	117012120/117024440/117028098/117028357/117036158	INHBA/ESM1/NINJ2/GDF11/HTRA1	5	0.476511
47	BP	GO:0007167	enzyme linked receptor protein signaling pathway	4/400	33/8063	0.0786126	0.635297	117022416/117027326/117027788/117037239	EPHA5/EPHB2/EPHA8/EPHB1	4	0.488264
48	BP	GO:0010033	response to organic substance	7/400	76/8063	0.0819338	0.635297	117012973/117014490/117017316/117018539/117026267/117028533/117031706	P2RX1/RXRG/P2RX7/NR5A2/NR4A2/PPARA/RXRA	7	0.502717
49	BP	GO:0007166	cell surface receptor signaling pathway	9/400	107/8063	0.0833855	0.635297	117012677/117022416/117025650/117027326/117027788/117029810/117029892/117030551/117037239	WNT3/EPHA5/FZD5/EPHB2/EPHA8/CD3D/CD3G/MAML2/EPHB1	9	0.502717
50	BP	GO:0006915	apoptotic process	6/400	63/8063	0.0910294	0.635297	117012398/117015132/117025215/117029604/117035598/117036762	NOD1/PEA15/CARD6/CASP1/NOD2/CIDEC	6	0.522262
51	BP	GO:0012501	programmed cell death	6/400	63/8063	0.0910294	0.635297	117012398/117015132/117025215/117029604/117035598/117036762	NOD1/PEA15/CARD6/CASP1/NOD2/CIDEC	6	0.522262
52	BP	GO:0033993	response to lipid	5/400	50/8063	0.100426	0.635297	117014490/117018539/117026267/117028533/117031706	RXRG/NR5A2/NR4A2/PPARA/RXRA	5	0.535341
53	BP	GO:0043401	steroid hormone mediated signaling pathway	5/400	50/8063	0.100426	0.635297	117014490/117018539/117026267/117028533/117031706	RXRG/NR5A2/NR4A2/PPARA/RXRA	5	0.535341
54	BP	GO:0048545	response to steroid hormone	5/400	50/8063	0.100426	0.635297	117014490/117018539/117026267/117028533/117031706	RXRG/NR5A2/NR4A2/PPARA/RXRA	5	0.535341
55	BP	GO:0071383	cellular response to steroid hormone stimulus	5/400	50/8063	0.100426	0.635297	117014490/117018539/117026267/117028533/117031706	RXRG/NR5A2/NR4A2/PPARA/RXRA	5	0.535341
56	BP	GO:0071396	cellular response to lipid	5/400	50/8063	0.100426	0.635297	117014490/117018539/117026267/117028533/117031706	RXRG/NR5A2/NR4A2/PPARA/RXRA	5	0.535341
57	BP	GO:0071407	cellular response to organic cyclic compound	5/400	50/8063	0.100426	0.635297	117014490/117018539/117026267/117028533/117031706	RXRG/NR5A2/NR4A2/PPARA/RXRA	5	0.535341
58	BP	GO:0008219	cell death	6/400	65/8063	0.10212	0.635297	117012398/117015132/117025215/117029604/117035598/117036762	NOD1/PEA15/CARD6/CASP1/NOD2/CIDEC	6	0.54012
59	BP	GO:0006914	autophagy	2/400	12/8063	0.116708	0.635297	117011709/117016305	MTCL1/SOGA3	2	0.585268
60	BP	GO:0061919	process utilizing autophagic mechanism	2/400	12/8063	0.116708	0.635297	117011709/117016305	MTCL1/SOGA3	2	0.585268
61	BP	GO:1901700	response to oxygen-containing compound	2/400	12/8063	0.116708	0.635297	117012973/117017316	P2RX1/P2RX7	2	0.585268
62	BP	GO:0009755	hormone-mediated signaling pathway	5/400	53/8063	0.120998	0.635297	117014490/117018539/117026267/117028533/117031706	RXRG/NR5A2/NR4A2/PPARA/RXRA	5	0.587241
63	BP	GO:0010941	regulation of cell death	5/400	53/8063	0.120998	0.635297	117012398/117015132/117025215/117029604/117035598	NOD1/PEA15/CARD6/CASP1/NOD2	5	0.587241
64	BP	GO:0042981	regulation of apoptotic process	5/400	53/8063	0.120998	0.635297	117012398/117015132/117025215/117029604/117035598	NOD1/PEA15/CARD6/CASP1/NOD2	5	0.587241
65	BP	GO:0043067	regulation of programmed cell death	5/400	53/8063	0.120998	0.635297	117012398/117015132/117025215/117029604/117035598	NOD1/PEA15/CARD6/CASP1/NOD2	5	0.587241
66	BP	GO:0032870	cellular response to hormone stimulus	5/400	54/8063	0.128263	0.635297	117014490/117018539/117026267/117028533/117031706	RXRG/NR5A2/NR4A2/PPARA/RXRA	5	0.587241
67	BP	GO:0006310	DNA recombination	2/400	13/8063	0.133582	0.635297	117029802/117031086	RAG1/RAG2	2	0.587241
68	BP	GO:0030042	actin filament depolymerization	2/400	13/8063	0.133582	0.635297	117018570/117023030	LMOD1/TMOD2	2	0.587241
69	BP	GO:0030834	regulation of actin filament depolymerization	2/400	13/8063	0.133582	0.635297	117018570/117023030	LMOD1/TMOD2	2	0.587241
70	BP	GO:0030835	negative regulation of actin filament depolymerization	2/400	13/8063	0.133582	0.635297	117018570/117023030	LMOD1/TMOD2	2	0.587241
71	BP	GO:0030837	negative regulation of actin filament polymerization	2/400	13/8063	0.133582	0.635297	117018570/117023030	LMOD1/TMOD2	2	0.587241
72	BP	GO:0031333	negative regulation of protein complex assembly	2/400	13/8063	0.133582	0.635297	117018570/117023030	LMOD1/TMOD2	2	0.587241
73	BP	GO:0032272	negative regulation of protein polymerization	2/400	13/8063	0.133582	0.635297	117018570/117023030	LMOD1/TMOD2	2	0.587241
74	BP	GO:0042493	response to drug	2/400	13/8063	0.133582	0.635297	117012973/117017316	P2RX1/P2RX7	2	0.587241
75	BP	GO:0043242	negative regulation of protein complex disassembly	2/400	13/8063	0.133582	0.635297	117018570/117023030	LMOD1/TMOD2	2	0.587241
76	BP	GO:0051261	protein depolymerization	2/400	13/8063	0.133582	0.635297	117018570/117023030	LMOD1/TMOD2	2	0.587241
77	BP	GO:0051693	actin filament capping	2/400	13/8063	0.133582	0.635297	117018570/117023030	LMOD1/TMOD2	2	0.587241
78	BP	GO:1901879	regulation of protein depolymerization	2/400	13/8063	0.133582	0.635297	117018570/117023030	LMOD1/TMOD2	2	0.587241
79	BP	GO:1901880	negative regulation of protein depolymerization	2/400	13/8063	0.133582	0.635297	117018570/117023030	LMOD1/TMOD2	2	0.587241
80	BP	GO:1902904	negative regulation of supramolecular fiber organization	2/400	13/8063	0.133582	0.635297	117018570/117023030	LMOD1/TMOD2	2	0.587241
81	BP	GO:0009725	response to hormone	5/400	55/8063	0.135721	0.635297	117014490/117018539/117026267/117028533/117031706	RXRG/NR5A2/NR4A2/PPARA/RXRA	5	0.590277
82	BP	GO:0009607	response to biotic stimulus	3/400	26/8063	0.136017	0.635297	117015099/117019439/117036976	PRRT1/PRRT2/CAMP	3	0.590277
83	BP	GO:0042221	response to chemical	7/400	88/8063	0.145848	0.649633	117012973/117014490/117017316/117018539/117026267/117028533/117031706	P2RX1/RXRG/P2RX7/NR5A2/NR4A2/PPARA/RXRA	7	0.615658
84	BP	GO:0045893	positive regulation of transcription, DNA-templated	2/400	14/8063	0.150959	0.649633	117011850/117030551	GATA6/MAML2	2	0.615658
85	BP	GO:0045935	positive regulation of nucleobase-containing compound metabolic process	2/400	14/8063	0.150959	0.649633	117011850/117030551	GATA6/MAML2	2	0.615658
86	BP	GO:0051254	positive regulation of RNA metabolic process	2/400	14/8063	0.150959	0.649633	117011850/117030551	GATA6/MAML2	2	0.615658
87	BP	GO:0051494	negative regulation of cytoskeleton organization	2/400	14/8063	0.150959	0.649633	117018570/117023030	LMOD1/TMOD2	2	0.615658
88	BP	GO:1902680	positive regulation of RNA biosynthetic process	2/400	14/8063	0.150959	0.649633	117011850/117030551	GATA6/MAML2	2	0.615658
89	BP	GO:1903508	positive regulation of nucleic acid-templated transcription	2/400	14/8063	0.150959	0.649633	117011850/117030551	GATA6/MAML2	2	0.615658
90	BP	GO:0006955	immune response	10/400	142/8063	0.167032	0.710222	117014038/117015191/117015267/117019267/117020515/117025149/117026136/117031821/117033967/117034997	CCL16/PRG4/CD1C/IL1B/LST1/CCL26/CCL20/CCL21/IL7/HCST	10	0.661292
91	BP	GO:0043244	regulation of protein complex disassembly	2/400	15/8063	0.168747	0.710222	117018570/117023030	LMOD1/TMOD2	2	0.664197
92	BP	GO:0006812	cation transport	15/400	233/8063	0.181313	0.740695	117012973/117013663/117013753/117015156/117017211/117017316/117018496/117021676/117025279/117026238/117028207/117032039/117034373/117035383/117037173	P2RX1/SCN4A/ASIC2/KCNJ9/KCNJ5/P2RX7/RYR2/ATP7B/KCNN2/KCNJ3/ASIC1/KCNT1/RYR1/KCNJ6/ITPR1	15	0.693559
93	BP	GO:0009891	positive regulation of biosynthetic process	2/400	16/8063	0.186864	0.740695	117011850/117030551	GATA6/MAML2	2	0.693559
94	BP	GO:0010557	positive regulation of macromolecule biosynthetic process	2/400	16/8063	0.186864	0.740695	117011850/117030551	GATA6/MAML2	2	0.693559
95	BP	GO:0010628	positive regulation of gene expression	2/400	16/8063	0.186864	0.740695	117011850/117030551	GATA6/MAML2	2	0.693559
96	BP	GO:0031328	positive regulation of cellular biosynthetic process	2/400	16/8063	0.186864	0.740695	117011850/117030551	GATA6/MAML2	2	0.693559
97	BP	GO:0007156	homophilic cell adhesion via plasma membrane adhesion molecules	6/400	78/8063	0.189525	0.740695	117011719/117012559/117016405/117021252/117030769/117037601	DSC1/CDHR3/FAT2/PCDH9/FAT3/FAT4	6	0.693559
98	BP	GO:0098742	cell-cell adhesion via plasma-membrane adhesion molecules	6/400	78/8063	0.189525	0.740695	117011719/117012559/117016405/117021252/117030769/117037601	DSC1/CDHR3/FAT2/PCDH9/FAT3/FAT4	6	0.693559
99	BP	GO:0098609	cell-cell adhesion	6/400	79/8063	0.197207	0.755938	117011719/117012559/117016405/117021252/117030769/117037601	DSC1/CDHR3/FAT2/PCDH9/FAT3/FAT4	6	0.714553
100	BP	GO:0006814	sodium ion transport	3/400	31/8063	0.197373	0.755938	117013663/117013753/117028207	SCN4A/ASIC2/ASIC1	3	0.714553
101	BP	GO:0010639	negative regulation of organelle organization	2/400	17/8063	0.205232	0.778255	117018570/117023030	LMOD1/TMOD2	2	0.739053
102	BP	GO:0032501	multicellular organismal process	10/400	150/8063	0.210634	0.79091	117011881/117012677/117015004/117019823/117021386/117021787/117022036/117024249/117029802/117030600	LAMA3/WNT3/CIART/AHSP/MCPH1/SIAH3/DMP1/OTX2/RAG1/MYOD1	10	0.754493
103	BP	GO:0071495	cellular response to endogenous stimulus	5/400	65/8063	0.219551	0.809773	117014490/117018539/117026267/117028533/117031706	RXRG/NR5A2/NR4A2/PPARA/RXRA	5	0.775328
104	BP	GO:0007017	microtubule-based process	7/400	99/8063	0.219886	0.809773	117016322/117025673/117027474/117028143/117033841/117034100/117037952	STMN3/KIF5C/STMN1/KIF5A/KIFC2/STMN2/STMN4	7	0.775328
105	BP	GO:0051129	negative regulation of cellular component organization	2/400	18/8063	0.223783	0.811043	117018570/117023030	LMOD1/TMOD2	2	0.784979
106	BP	GO:0009719	response to endogenous stimulus	5/400	66/8063	0.228701	0.811043	117014490/117018539/117026267/117028533/117031706	RXRG/NR5A2/NR4A2/PPARA/RXRA	5	0.785943
107	BP	GO:0070887	cellular response to chemical stimulus	5/400	66/8063	0.228701	0.811043	117014490/117018539/117026267/117028533/117031706	RXRG/NR5A2/NR4A2/PPARA/RXRA	5	0.785943
108	BP	GO:0071310	cellular response to organic substance	5/400	66/8063	0.228701	0.811043	117014490/117018539/117026267/117028533/117031706	RXRG/NR5A2/NR4A2/PPARA/RXRA	5	0.785943
109	BP	GO:0018193	peptidyl-amino acid modification	5/400	67/8063	0.237961	0.821766	117025205/117027033/117028155/117036342/117036727	PPIC/PADI2/EP300/PPIF/NKTR	5	0.808575
110	BP	GO:0007010	cytoskeleton organization	7/400	102/8063	0.242097	0.821766	117016322/117018570/117023030/117025715/117027474/117034100/117037952	STMN3/LMOD1/TMOD2/XIRP2/STMN1/STMN2/STMN4	7	0.808575
111	BP	GO:0016042	lipid catabolic process	2/400	19/8063	0.242453	0.821766	117024110/117036966	PLCB2/ACOX2	2	0.808575
112	BP	GO:0032984	protein-containing complex disassembly	2/400	19/8063	0.242453	0.821766	117018570/117023030	LMOD1/TMOD2	2	0.808575
113	BP	GO:0043624	cellular protein complex disassembly	2/400	19/8063	0.242453	0.821766	117018570/117023030	LMOD1/TMOD2	2	0.808575
114	BP	GO:0007265	Ras protein signal transduction	6/400	86/8063	0.253895	0.824712	117016478/117016977/117019292/117021693/117025616/117030926	OBSCN/PSD2/PSD4/PSD3/ALS2/TIAM1	6	0.834069
115	BP	GO:0046578	regulation of Ras protein signal transduction	6/400	86/8063	0.253895	0.824712	117016478/117016977/117019292/117021693/117025616/117030926	OBSCN/PSD2/PSD4/PSD3/ALS2/TIAM1	6	0.834069
116	BP	GO:0001558	regulation of cell growth	2/400	20/8063	0.261186	0.824712	117024440/117036158	ESM1/HTRA1	2	0.834069
117	BP	GO:0016049	cell growth	2/400	20/8063	0.261186	0.824712	117024440/117036158	ESM1/HTRA1	2	0.834069
118	BP	GO:0022411	cellular component disassembly	2/400	20/8063	0.261186	0.824712	117018570/117023030	LMOD1/TMOD2	2	0.834069
119	BP	GO:0015672	monovalent inorganic cation transport	9/400	143/8063	0.278991	0.824712	117013663/117013753/117015156/117017211/117025279/117026238/117028207/117032039/117035383	SCN4A/ASIC2/KCNJ9/KCNJ5/KCNN2/KCNJ3/ASIC1/KCNT1/KCNJ6	9	0.834852
120	BP	GO:0008064	regulation of actin polymerization or depolymerization	2/400	21/8063	0.279928	0.824712	117018570/117023030	LMOD1/TMOD2	2	0.834852
121	BP	GO:0008154	actin polymerization or depolymerization	2/400	21/8063	0.279928	0.824712	117018570/117023030	LMOD1/TMOD2	2	0.834852
122	BP	GO:0009190	cyclic nucleotide biosynthetic process	2/400	21/8063	0.279928	0.824712	117012305/117033942	ADCY1/ADCY8	2	0.834852
123	BP	GO:0030041	actin filament polymerization	2/400	21/8063	0.279928	0.824712	117018570/117023030	LMOD1/TMOD2	2	0.834852
124	BP	GO:0030832	regulation of actin filament length	2/400	21/8063	0.279928	0.824712	117018570/117023030	LMOD1/TMOD2	2	0.834852
125	BP	GO:0030833	regulation of actin filament polymerization	2/400	21/8063	0.279928	0.824712	117018570/117023030	LMOD1/TMOD2	2	0.834852
126	BP	GO:0032535	regulation of cellular component size	2/400	21/8063	0.279928	0.824712	117018570/117023030	LMOD1/TMOD2	2	0.834852
127	BP	GO:0032956	regulation of actin cytoskeleton organization	2/400	21/8063	0.279928	0.824712	117018570/117023030	LMOD1/TMOD2	2	0.834852
128	BP	GO:0032970	regulation of actin filament-based process	2/400	21/8063	0.279928	0.824712	117018570/117023030	LMOD1/TMOD2	2	0.834852
129	BP	GO:0040008	regulation of growth	2/400	21/8063	0.279928	0.824712	117024440/117036158	ESM1/HTRA1	2	0.834852
130	BP	GO:0110053	regulation of actin filament organization	2/400	21/8063	0.279928	0.824712	117018570/117023030	LMOD1/TMOD2	2	0.834852
131	BP	GO:1902531	regulation of intracellular signal transduction	7/400	108/8063	0.288443	0.84331	117016478/117016977/117019292/117021693/117025616/117030926/117034997	OBSCN/PSD2/PSD4/PSD3/ALS2/TIAM1/HCST	7	0.856473
132	BP	GO:0009187	cyclic nucleotide metabolic process	2/400	22/8063	0.298634	0.866492	117012305/117033942	ADCY1/ADCY8	2	0.879023
133	BP	GO:0010604	positive regulation of macromolecule metabolic process	2/400	23/8063	0.317261	0.906798	117011850/117030551	GATA6/MAML2	2	0.921119
134	BP	GO:0051173	positive regulation of nitrogen compound metabolic process	2/400	23/8063	0.317261	0.906798	117011850/117030551	GATA6/MAML2	2	0.921119
135	BP	GO:0006470	protein dephosphorylation	6/400	94/8063	0.323236	0.917033	117012748/117026320/117029198/117029455/117030248/117031727	SSH2/PTPRN/PTPRR/PTPRO/PTPRJ/PTPRD	6	0.921119
136	BP	GO:0090066	regulation of anatomical structure size	2/400	24/8063	0.33577	0.945588	117018570/117023030	LMOD1/TMOD2	2	0.934461
137	BP	GO:0051056	regulation of small GTPase mediated signal transduction	6/400	97/8063	0.349963	0.956996	117016478/117016977/117019292/117021693/117025616/117030926	OBSCN/PSD2/PSD4/PSD3/ALS2/TIAM1	6	0.934461
138	BP	GO:0009893	positive regulation of metabolic process	2/400	25/8063	0.354128	0.956996	117011850/117030551	GATA6/MAML2	2	0.934461
139	BP	GO:0031325	positive regulation of cellular metabolic process	2/400	25/8063	0.354128	0.956996	117011850/117030551	GATA6/MAML2	2	0.934461
140	BP	GO:0016311	dephosphorylation	6/400	98/8063	0.358918	0.956996	117012748/117026320/117029198/117029455/117030248/117031727	SSH2/PTPRN/PTPRR/PTPRO/PTPRJ/PTPRD	6	0.934461
141	BP	GO:0006508	proteolysis	26/400	483/8063	0.360244	0.956996	117012253/117015819/117015974/117016325/117017891/117018147/117021787/117025199/117025894/117028078/117028478/117029071/117029151/117030437/117030675/117031217/117031318/117034013/117034872/117035208/117035241/117035614/117035619/117035625/117035720/117037990	SCRN1/MMP9/CPXM1/MMP24/MMP17/DPP6/SIAH3/PCSK1/DPP10/MMP19/CELA1/PHEX/C1RL/MMP13/MMP27/MMP1/MMP8/MMP16/DPEP3/DPEP1/MMP2/KLK6/KLK15/KLK1/ADAM8/PRTN3	26	0.934461
142	BP	GO:0000413	protein peptidyl-prolyl isomerization	3/400	43/8063	0.360257	0.956996	117025205/117036342/117036727	PPIC/PPIF/NKTR	3	0.934461
143	BP	GO:0018208	peptidyl-proline modification	3/400	43/8063	0.360257	0.956996	117025205/117036342/117036727	PPIC/PPIF/NKTR	3	0.934461
144	BP	GO:0006629	lipid metabolic process	9/400	156/8063	0.369677	0.956996	117013085/117014081/117015942/117022466/117024110/117025747/117027525/117034806/117036966	PLCH1/GDPD1/PLCB4/SCD5/PLCB2/PLCD4/PLCH2/PLCG2/ACOX2	9	0.944007
145	BP	GO:0032271	regulation of protein polymerization	2/400	26/8063	0.372304	0.956996	117018570/117023030	LMOD1/TMOD2	2	0.944007
146	BP	GO:0042157	lipoprotein metabolic process	2/400	26/8063	0.372304	0.956996	117034359/117034751	APOC1/APOE	2	0.944007
147	BP	GO:0043254	regulation of protein complex assembly	2/400	26/8063	0.372304	0.956996	117018570/117023030	LMOD1/TMOD2	2	0.944007
148	BP	GO:0044087	regulation of cellular component biogenesis	2/400	26/8063	0.372304	0.956996	117018570/117023030	LMOD1/TMOD2	2	0.944007
149	BP	GO:1902903	regulation of supramolecular fiber organization	2/400	26/8063	0.372304	0.956996	117018570/117023030	LMOD1/TMOD2	2	0.944007
150	BP	GO:0040011	locomotion	1/400	10/8063	0.398972	0.999431	117011881	LAMA3	1	0.975104
151	BP	GO:0044242	cellular lipid catabolic process	1/400	10/8063	0.398972	0.999431	117036966	ACOX2	1	0.975104
152	BP	GO:0051258	protein polymerization	2/400	29/8063	0.425485	0.999431	117018570/117023030	LMOD1/TMOD2	2	0.999887
153	BP	GO:0006952	defense response	3/400	48/8063	0.428174	0.999431	117019267/117021793/117036976	IL1B/DEFB1/CAMP	3	0.999887
154	BP	GO:0010256	endomembrane system organization	1/400	11/8063	0.428825	0.999431	117036996	CAV3	1	0.999887
155	BP	GO:0043207	response to external biotic stimulus	1/400	11/8063	0.428825	0.999431	117036976	CAMP	1	0.999887
156	BP	GO:0051707	response to other organism	1/400	11/8063	0.428825	0.999431	117036976	CAMP	1	0.999887
157	BP	GO:0052652	cyclic purine nucleotide metabolic process	1/400	11/8063	0.428825	0.999431	117033942	ADCY8	1	0.999887
158	BP	GO:0072593	reactive oxygen species metabolic process	1/400	11/8063	0.428825	0.999431	117012675	NOS2	1	0.999887
159	BP	GO:0098542	defense response to other organism	1/400	11/8063	0.428825	0.999431	117036976	CAMP	1	0.999887
160	BP	GO:0098813	nuclear chromosome segregation	1/400	11/8063	0.428825	0.999431	117036133	SYCE1	1	0.999887
161	BP	GO:0023051	regulation of signaling	8/400	147/8063	0.446216	0.999431	117016478/117016977/117019292/117021693/117025616/117028457/117030926/117034997	OBSCN/PSD2/PSD4/PSD3/ALS2/REP15/TIAM1/HCST	8	0.999887
162	BP	GO:0006954	inflammatory response	1/400	12/8063	0.457199	0.999431	117019267	IL1B	1	0.999887
163	BP	GO:0009653	anatomical structure morphogenesis	1/400	12/8063	0.457199	0.999431	117020515	LST1	1	0.999887
164	BP	GO:0016054	organic acid catabolic process	1/400	12/8063	0.457199	0.999431	117036966	ACOX2	1	0.999887
165	BP	GO:0030258	lipid modification	1/400	12/8063	0.457199	0.999431	117036966	ACOX2	1	0.999887
166	BP	GO:0032879	regulation of localization	1/400	12/8063	0.457199	0.999431	117011881	LAMA3	1	0.999887
167	BP	GO:0046395	carboxylic acid catabolic process	1/400	12/8063	0.457199	0.999431	117036966	ACOX2	1	0.999887
168	BP	GO:0018205	peptidyl-lysine modification	1/400	13/8063	0.484168	0.999431	117028155	EP300	1	0.999887
169	BP	GO:0044282	small molecule catabolic process	1/400	13/8063	0.484168	0.999431	117036966	ACOX2	1	0.999887
170	BP	GO:0006928	movement of cell or subcellular component	4/400	74/8063	0.503997	0.999431	117011881/117025673/117028143/117033841	LAMA3/KIF5C/KIF5A/KIFC2	4	0.999887
171	BP	GO:0009888	tissue development	1/400	14/8063	0.509799	0.999431	117028098	NINJ2	1	0.999887
172	BP	GO:0050776	regulation of immune response	1/400	14/8063	0.509799	0.999431	117034997	HCST	1	0.999887
173	BP	GO:0050793	regulation of developmental process	1/400	14/8063	0.509799	0.999431	117011881	LAMA3	1	0.999887
174	BP	GO:0000280	nuclear division	1/400	15/8063	0.53416	0.999431	117036133	SYCE1	1	0.999887
175	BP	GO:0009967	positive regulation of signal transduction	1/400	15/8063	0.53416	0.999431	117034997	HCST	1	0.999887
176	BP	GO:0010647	positive regulation of cell communication	1/400	15/8063	0.53416	0.999431	117034997	HCST	1	0.999887
177	BP	GO:0023056	positive regulation of signaling	1/400	15/8063	0.53416	0.999431	117034997	HCST	1	0.999887
178	BP	GO:0043087	regulation of GTPase activity	1/400	15/8063	0.53416	0.999431	117036947	RASA2	1	0.999887
179	BP	GO:0048522	positive regulation of cellular process	3/400	58/8063	0.554698	0.999431	117011850/117030551/117034997	GATA6/MAML2/HCST	3	0.999887
180	BP	GO:0002682	regulation of immune system process	1/400	16/8063	0.557313	0.999431	117034997	HCST	1	0.999887
181	BP	GO:0005996	monosaccharide metabolic process	1/400	16/8063	0.557313	0.999431	117028033	OTOGL	1	0.999887
182	BP	GO:0006575	cellular modified amino acid metabolic process	1/400	16/8063	0.557313	0.999431	117015731	GGT7	1	0.999887
183	BP	GO:0016569	covalent chromatin modification	1/400	16/8063	0.557313	0.999431	117028155	EP300	1	0.999887
184	BP	GO:0016570	histone modification	1/400	16/8063	0.557313	0.999431	117028155	EP300	1	0.999887
185	BP	GO:0051239	regulation of multicellular organismal process	1/400	16/8063	0.557313	0.999431	117011881	LAMA3	1	0.999887
186	BP	GO:0098655	cation transmembrane transport	5/400	100/8063	0.557991	0.999431	117012973/117017316/117018496/117034373/117037173	P2RX1/P2RX7/RYR2/RYR1/ITPR1	5	0.999887
187	BP	GO:0006950	response to stress	8/400	164/8063	0.571395	0.999431	117017015/117019267/117020446/117020567/117021793/117023916/117028098/117036976	GPX3/IL1B/MSH5/POLH/DEFB1/PIF1/NINJ2/CAMP	8	0.999887
188	BP	GO:0030029	actin filament-based process	3/400	60/8063	0.577958	0.999431	117018570/117023030/117025715	LMOD1/TMOD2/XIRP2	3	0.999887
189	BP	GO:0030036	actin cytoskeleton organization	3/400	60/8063	0.577958	0.999431	117018570/117023030/117025715	LMOD1/TMOD2/XIRP2	3	0.999887
190	BP	GO:0006631	fatty acid metabolic process	1/400	17/8063	0.579318	0.999431	117036966	ACOX2	1	0.999887
191	BP	GO:0051640	organelle localization	1/400	17/8063	0.579318	0.999431	117026319	MREG	1	0.999887
192	BP	GO:0009966	regulation of signal transduction	7/400	146/8063	0.591984	0.999431	117016478/117016977/117019292/117021693/117025616/117030926/117034997	OBSCN/PSD2/PSD4/PSD3/ALS2/TIAM1/HCST	7	0.999887
193	BP	GO:0010646	regulation of cell communication	7/400	146/8063	0.591984	0.999431	117016478/117016977/117019292/117021693/117025616/117030926/117034997	OBSCN/PSD2/PSD4/PSD3/ALS2/TIAM1/HCST	7	0.999887
194	BP	GO:0006364	rRNA processing	1/400	18/8063	0.600232	0.999431	117016805	FBLL1	1	0.999887
195	BP	GO:0016072	rRNA metabolic process	1/400	18/8063	0.600232	0.999431	117016805	FBLL1	1	0.999887
196	BP	GO:0048285	organelle fission	1/400	18/8063	0.600232	0.999431	117036133	SYCE1	1	0.999887
197	BP	GO:0032787	monocarboxylic acid metabolic process	2/400	41/8063	0.610797	0.999431	117013629/117036966	ALDOC/ACOX2	2	0.999887
198	BP	GO:0009101	glycoprotein biosynthetic process	3/400	63/8063	0.611384	0.999431	117020375/117027039/117032379	FUT9/EXTL1/FUT7	3	0.999887
199	BP	GO:0007219	Notch signaling pathway	1/400	19/8063	0.620108	0.999431	117030551	MAML2	1	0.999887
200	BP	GO:0006281	DNA repair	3/400	64/8063	0.622125	0.999431	117020446/117020567/117023916	MSH5/POLH/PIF1	3	0.999887
201	BP	GO:0007018	microtubule-based movement	3/400	64/8063	0.622125	0.999431	117025673/117028143/117033841	KIF5C/KIF5A/KIFC2	3	0.999887
202	BP	GO:0009100	glycoprotein metabolic process	3/400	64/8063	0.622125	0.999431	117020375/117027039/117032379	FUT9/EXTL1/FUT7	3	0.999887
203	BP	GO:0006090	pyruvate metabolic process	1/400	21/8063	0.656953	0.999431	117013629	ALDOC	1	0.999887
204	BP	GO:0006096	glycolytic process	1/400	21/8063	0.656953	0.999431	117013629	ALDOC	1	0.999887
205	BP	GO:0006757	ATP generation from ADP	1/400	21/8063	0.656953	0.999431	117013629	ALDOC	1	0.999887
206	BP	GO:0006979	response to oxidative stress	1/400	21/8063	0.656953	0.999431	117017015	GPX3	1	0.999887
207	BP	GO:0007059	chromosome segregation	1/400	21/8063	0.656953	0.999431	117036133	SYCE1	1	0.999887
208	BP	GO:0009135	purine nucleoside diphosphate metabolic process	1/400	21/8063	0.656953	0.999431	117013629	ALDOC	1	0.999887
209	BP	GO:0009179	purine ribonucleoside diphosphate metabolic process	1/400	21/8063	0.656953	0.999431	117013629	ALDOC	1	0.999887
210	BP	GO:0009185	ribonucleoside diphosphate metabolic process	1/400	21/8063	0.656953	0.999431	117013629	ALDOC	1	0.999887
211	BP	GO:0042866	pyruvate biosynthetic process	1/400	21/8063	0.656953	0.999431	117013629	ALDOC	1	0.999887
212	BP	GO:0046031	ADP metabolic process	1/400	21/8063	0.656953	0.999431	117013629	ALDOC	1	0.999887
213	BP	GO:0007015	actin filament organization	2/400	45/8063	0.661571	0.999431	117018570/117023030	LMOD1/TMOD2	2	0.999887
214	BP	GO:0006869	lipid transport	1/400	22/8063	0.674015	0.999431	117034751	APOE	1	0.999887
215	BP	GO:0016052	carbohydrate catabolic process	1/400	22/8063	0.674015	0.999431	117013629	ALDOC	1	0.999887
216	BP	GO:0061024	membrane organization	1/400	22/8063	0.674015	0.999431	117036996	CAV3	1	0.999887
217	BP	GO:0007266	Rho protein signal transduction	3/400	70/8063	0.682258	0.999431	117016478/117025616/117030926	OBSCN/ALS2/TIAM1	3	0.999887
218	BP	GO:0035023	regulation of Rho protein signal transduction	3/400	70/8063	0.682258	0.999431	117016478/117025616/117030926	OBSCN/ALS2/TIAM1	3	0.999887
219	BP	GO:0048583	regulation of response to stimulus	7/400	160/8063	0.687455	0.999431	117016478/117016977/117019292/117021693/117025616/117030926/117034997	OBSCN/PSD2/PSD4/PSD3/ALS2/TIAM1/HCST	7	0.999887
220	BP	GO:0048518	positive regulation of biological process	3/400	71/8063	0.691557	0.999431	117011850/117030551/117034997	GATA6/MAML2/HCST	3	0.999887
221	BP	GO:0006836	neurotransmitter transport	1/400	24/8063	0.705643	0.999431	117016738	CPLX2	1	0.999887
222	BP	GO:0006974	cellular response to DNA damage stimulus	3/400	73/8063	0.709539	0.999431	117020446/117020567/117023916	MSH5/POLH/PIF1	3	0.999887
223	BP	GO:0065008	regulation of biological quality	7/400	164/8063	0.711939	0.999431	117012675/117018496/117018570/117019823/117023030/117023916/117034373	NOS2/RYR2/LMOD1/AHSP/TMOD2/PIF1/RYR1	7	0.999887
224	BP	GO:0033554	cellular response to stress	3/400	74/8063	0.718224	0.999431	117020446/117020567/117023916	MSH5/POLH/PIF1	3	0.999887
225	BP	GO:0006790	sulfur compound metabolic process	1/400	25/8063	0.720289	0.999431	117015731	GGT7	1	0.999887
226	BP	GO:0051336	regulation of hydrolase activity	1/400	25/8063	0.720289	0.999431	117036947	RASA2	1	0.999887
227	BP	GO:0034220	ion transmembrane transport	5/400	121/8063	0.72413	0.999431	117012973/117017316/117018496/117034373/117037173	P2RX1/P2RX7/RYR2/RYR1/ITPR1	5	0.999887
228	BP	GO:0006259	DNA metabolic process	6/400	144/8063	0.726303	0.999431	117019127/117020446/117020567/117023916/117029802/117031086	MCM10/MSH5/POLH/PIF1/RAG1/RAG2	6	0.999887
229	BP	GO:0097435	supramolecular fiber organization	2/400	51/8063	0.727596	0.999431	117018570/117023030	LMOD1/TMOD2	2	0.999887
230	BP	GO:0009166	nucleotide catabolic process	1/400	26/8063	0.734209	0.999431	117013629	ALDOC	1	0.999887
231	BP	GO:0010876	lipid localization	1/400	26/8063	0.734209	0.999431	117034751	APOE	1	0.999887
232	BP	GO:0019359	nicotinamide nucleotide biosynthetic process	1/400	26/8063	0.734209	0.999431	117013629	ALDOC	1	0.999887
233	BP	GO:0006357	regulation of transcription by RNA polymerase II	1/400	27/8063	0.747437	0.999431	117030551	MAML2	1	0.999887
234	BP	GO:0009116	nucleoside metabolic process	1/400	27/8063	0.747437	0.999431	117031620	MTAP	1	0.999887
235	BP	GO:0015698	inorganic anion transport	1/400	27/8063	0.747437	0.999431	117023044	CLCN4	1	0.999887
236	BP	GO:0019363	pyridine nucleotide biosynthetic process	1/400	27/8063	0.747437	0.999431	117013629	ALDOC	1	0.999887
237	BP	GO:0048584	positive regulation of response to stimulus	1/400	27/8063	0.747437	0.999431	117034997	HCST	1	0.999887
238	BP	GO:0072525	pyridine-containing compound biosynthetic process	1/400	27/8063	0.747437	0.999431	117013629	ALDOC	1	0.999887
239	BP	GO:1901292	nucleoside phosphate catabolic process	1/400	27/8063	0.747437	0.999431	117013629	ALDOC	1	0.999887
240	BP	GO:1901657	glycosyl compound metabolic process	1/400	27/8063	0.747437	0.999431	117031620	MTAP	1	0.999887
241	BP	GO:0000003	reproduction	1/400	28/8063	0.760009	0.999431	117036133	SYCE1	1	0.999887
242	BP	GO:0016055	Wnt signaling pathway	1/400	28/8063	0.760009	0.999431	117012677	WNT3	1	0.999887
243	BP	GO:0022414	reproductive process	1/400	28/8063	0.760009	0.999431	117036133	SYCE1	1	0.999887
244	BP	GO:0048869	cellular developmental process	1/400	28/8063	0.760009	0.999431	117020515	LST1	1	0.999887
245	BP	GO:0198738	cell-cell signaling by wnt	1/400	28/8063	0.760009	0.999431	117012677	WNT3	1	0.999887
246	BP	GO:1905114	cell surface receptor signaling pathway involved in cell-cell signaling	1/400	28/8063	0.760009	0.999431	117012677	WNT3	1	0.999887
247	BP	GO:0006873	cellular ion homeostasis	2/400	56/8063	0.773985	0.999431	117018496/117034373	RYR2/RYR1	2	0.999887
248	BP	GO:0006875	cellular metal ion homeostasis	2/400	56/8063	0.773985	0.999431	117018496/117034373	RYR2/RYR1	2	0.999887
249	BP	GO:0030003	cellular cation homeostasis	2/400	56/8063	0.773985	0.999431	117018496/117034373	RYR2/RYR1	2	0.999887
250	BP	GO:0050801	ion homeostasis	2/400	57/8063	0.782392	0.999431	117018496/117034373	RYR2/RYR1	2	0.999887
251	BP	GO:0055065	metal ion homeostasis	2/400	57/8063	0.782392	0.999431	117018496/117034373	RYR2/RYR1	2	0.999887
252	BP	GO:0055080	cation homeostasis	2/400	57/8063	0.782392	0.999431	117018496/117034373	RYR2/RYR1	2	0.999887
253	BP	GO:0055082	cellular chemical homeostasis	2/400	57/8063	0.782392	0.999431	117018496/117034373	RYR2/RYR1	2	0.999887
254	BP	GO:0098771	inorganic ion homeostasis	2/400	57/8063	0.782392	0.999431	117018496/117034373	RYR2/RYR1	2	0.999887
255	BP	GO:0019362	pyridine nucleotide metabolic process	1/400	30/8063	0.78331	0.999431	117013629	ALDOC	1	0.999887
256	BP	GO:0046496	nicotinamide nucleotide metabolic process	1/400	30/8063	0.78331	0.999431	117013629	ALDOC	1	0.999887
257	BP	GO:0072524	pyridine-containing compound metabolic process	1/400	30/8063	0.78331	0.999431	117013629	ALDOC	1	0.999887
258	BP	GO:0006486	protein glycosylation	2/400	58/8063	0.790524	0.999431	117020375/117032379	FUT9/FUT7	2	0.999887
259	BP	GO:0043413	macromolecule glycosylation	2/400	58/8063	0.790524	0.999431	117020375/117032379	FUT9/FUT7	2	0.999887
260	BP	GO:0070085	glycosylation	2/400	58/8063	0.790524	0.999431	117020375/117032379	FUT9/FUT7	2	0.999887
261	BP	GO:0006165	nucleoside diphosphate phosphorylation	1/400	31/8063	0.7941	0.999431	117013629	ALDOC	1	0.999887
262	BP	GO:0006413	translational initiation	1/400	31/8063	0.7941	0.999431	117037245	EIF1B	1	0.999887
263	BP	GO:0046939	nucleotide phosphorylation	1/400	31/8063	0.7941	0.999431	117013629	ALDOC	1	0.999887
264	BP	GO:0048878	chemical homeostasis	2/400	59/8063	0.798387	0.999431	117018496/117034373	RYR2/RYR1	2	0.999887
265	BP	GO:1901135	carbohydrate derivative metabolic process	10/400	250/8063	0.801962	0.999431	117013388/117013629/117019198/117020375/117023538/117027039/117031620/117032379/117033942/117036796	CHIT1/ALDOC/ITIH5/FUT9/GLCE/EXTL1/MTAP/FUT7/ADCY8/ITIH3	10	0.999887
266	BP	GO:0006733	oxidoreduction coenzyme metabolic process	1/400	32/8063	0.804354	0.999431	117013629	ALDOC	1	0.999887
267	BP	GO:0072330	monocarboxylic acid biosynthetic process	1/400	33/8063	0.814099	0.999431	117013629	ALDOC	1	0.999887
268	BP	GO:0009056	catabolic process	6/400	161/8063	0.817278	0.999431	117011709/117013629/117016305/117021787/117024110/117036966	MTCL1/ALDOC/SOGA3/SIAH3/PLCB2/ACOX2	6	0.999887
269	BP	GO:0007267	cell-cell signaling	1/400	34/8063	0.823359	0.999431	117012677	WNT3	1	0.999887
270	BP	GO:0009132	nucleoside diphosphate metabolic process	1/400	34/8063	0.823359	0.999431	117013629	ALDOC	1	0.999887
271	BP	GO:0046434	organophosphate catabolic process	1/400	34/8063	0.823359	0.999431	117013629	ALDOC	1	0.999887
272	BP	GO:0006996	organelle organization	10/400	256/8063	0.824486	0.999431	117016322/117018570/117023030/117023916/117025715/117027474/117028155/117034100/117036133/117037952	STMN3/LMOD1/TMOD2/PIF1/XIRP2/STMN1/EP300/STMN2/SYCE1/STMN4	10	0.999887
273	BP	GO:0034622	cellular protein-containing complex assembly	4/400	117/8063	0.839389	0.999431	117016619/117018570/117023030/117036167	NSG2/LMOD1/TMOD2/CALY	4	0.999887
274	BP	GO:0044248	cellular catabolic process	5/400	142/8063	0.840292	0.999431	117011709/117013629/117016305/117021787/117036966	MTCL1/ALDOC/SOGA3/SIAH3/ACOX2	5	0.999887
275	BP	GO:0050790	regulation of catalytic activity	1/400	36/8063	0.840522	0.999431	117036947	RASA2	1	0.999887
276	BP	GO:0098662	inorganic cation transmembrane transport	3/400	93/8063	0.847324	0.999431	117018496/117034373/117037173	RYR2/RYR1/ITPR1	3	0.999887
277	BP	GO:0034655	nucleobase-containing compound catabolic process	1/400	37/8063	0.848469	0.999431	117013629	ALDOC	1	0.999887
278	BP	GO:0016192	vesicle-mediated transport	4/400	119/8063	0.84881	0.999431	117013790/117018947/117019888/117020903	VAMP2/AP3B2/STX1B/STX11	4	0.999887
279	BP	GO:0098660	inorganic ion transmembrane transport	3/400	94/8063	0.852419	0.999431	117018496/117034373/117037173	RYR2/RYR1/ITPR1	3	0.999887
280	BP	GO:0022402	cell cycle process	1/400	38/8063	0.856021	0.999431	117036133	SYCE1	1	0.999887
281	BP	GO:0065009	regulation of molecular function	1/400	38/8063	0.856021	0.999431	117036947	RASA2	1	0.999887
282	BP	GO:0008033	tRNA processing	1/400	39/8063	0.863197	0.999431	117016805	FBLL1	1	0.999887
283	BP	GO:0048523	negative regulation of cellular process	2/400	70/8063	0.869013	0.999431	117018570/117023030	LMOD1/TMOD2	2	0.999887
284	BP	GO:0034404	nucleobase-containing small molecule biosynthetic process	1/400	40/8063	0.870017	0.999431	117013629	ALDOC	1	0.999887
285	BP	GO:0042254	ribosome biogenesis	1/400	40/8063	0.870017	0.999431	117016805	FBLL1	1	0.999887
286	BP	GO:0044270	cellular nitrogen compound catabolic process	1/400	42/8063	0.882656	0.999431	117013629	ALDOC	1	0.999887
287	BP	GO:0046700	heterocycle catabolic process	1/400	42/8063	0.882656	0.999431	117013629	ALDOC	1	0.999887
288	BP	GO:0019439	aromatic compound catabolic process	1/400	43/8063	0.888508	0.999431	117013629	ALDOC	1	0.999887
289	BP	GO:0022613	ribonucleoprotein complex biogenesis	1/400	44/8063	0.894068	0.999431	117016805	FBLL1	1	0.999887
290	BP	GO:1901361	organic cyclic compound catabolic process	1/400	44/8063	0.894068	0.999431	117013629	ALDOC	1	0.999887
291	BP	GO:0006091	generation of precursor metabolites and energy	1/400	45/8063	0.899352	0.999431	117013629	ALDOC	1	0.999887
292	BP	GO:1901137	carbohydrate derivative biosynthetic process	6/400	185/8063	0.90319	0.999431	117013629/117020375/117023538/117027039/117032379/117033942	ALDOC/FUT9/GLCE/EXTL1/FUT7/ADCY8	6	0.999887
293	BP	GO:0048519	negative regulation of biological process	2/400	80/8063	0.912733	0.999431	117018570/117023030	LMOD1/TMOD2	2	0.999887
294	BP	GO:0051186	cofactor metabolic process	2/400	81/8063	0.916259	0.999431	117013629/117015731	ALDOC/GGT7	2	0.999887
295	BP	GO:0006457	protein folding	4/400	138/8063	0.917137	0.999431	117019823/117025205/117036342/117036727	AHSP/PPIC/PPIF/NKTR	4	0.999887
296	BP	GO:0017144	drug metabolic process	3/400	111/8063	0.918862	0.999431	117012675/117013388/117013629	NOS2/CHIT1/ALDOC	3	0.999887
297	BP	GO:0006366	transcription by RNA polymerase II	1/400	50/8063	0.92208	0.999431	117030551	MAML2	1	0.999887
298	BP	GO:0006511	ubiquitin-dependent protein catabolic process	1/400	50/8063	0.92208	0.999431	117021787	SIAH3	1	0.999887
299	BP	GO:0019941	modification-dependent protein catabolic process	1/400	50/8063	0.92208	0.999431	117021787	SIAH3	1	0.999887
300	BP	GO:0043632	modification-dependent macromolecule catabolic process	1/400	50/8063	0.92208	0.999431	117021787	SIAH3	1	0.999887
301	BP	GO:0042592	homeostatic process	3/400	113/8063	0.924557	0.999431	117018496/117023916/117034373	RYR2/PIF1/RYR1	3	0.999887
302	BP	GO:0005975	carbohydrate metabolic process	5/400	171/8063	0.931933	0.999431	117013388/117013629/117028033/117029227/117034335	CHIT1/ALDOC/OTOGL/LDHB/FUT1	5	0.999887
303	BP	GO:0009108	coenzyme biosynthetic process	1/400	53/8063	0.933177	0.999431	117013629	ALDOC	1	0.999887
304	BP	GO:0016053	organic acid biosynthetic process	1/400	53/8063	0.933177	0.999431	117013629	ALDOC	1	0.999887
305	BP	GO:0046394	carboxylic acid biosynthetic process	1/400	53/8063	0.933177	0.999431	117013629	ALDOC	1	0.999887
306	BP	GO:0019752	carboxylic acid metabolic process	4/400	145/8063	0.934339	0.999431	117013629/117019198/117036796/117036966	ALDOC/ITIH5/ITIH3/ACOX2	4	0.999887
307	BP	GO:0051276	chromosome organization	3/400	118/8063	0.937232	0.999431	117023916/117028155/117036133	PIF1/EP300/SYCE1	3	0.999887
308	BP	GO:0006082	organic acid metabolic process	4/400	147/8063	0.938624	0.999431	117013629/117019198/117036796/117036966	ALDOC/ITIH5/ITIH3/ACOX2	4	0.999887
309	BP	GO:0043436	oxoacid metabolic process	4/400	147/8063	0.938624	0.999431	117013629/117019198/117036796/117036966	ALDOC/ITIH5/ITIH3/ACOX2	4	0.999887
310	BP	GO:0006397	mRNA processing	1/400	55/8063	0.939685	0.999431	117013115	ERN1	1	0.999887
311	BP	GO:0034470	ncRNA processing	1/400	55/8063	0.939685	0.999431	117016805	FBLL1	1	0.999887
312	BP	GO:1901575	organic substance catabolic process	4/400	148/8063	0.94067	0.999431	117013629/117021787/117024110/117036966	ALDOC/SIAH3/PLCB2/ACOX2	4	0.999887
313	BP	GO:0055114	oxidation-reduction process	17/400	474/8063	0.942524	0.999431	117012656/117012675/117016042/117017015/117017391/117019703/117022476/117025612/117027287/117029227/117032008/117033472/117035190/117035973/117036818/117036966/117038280	PNPO/NOS2/SMOX/GPX3/AIFM3/MSRB1/ADH6/ACADL/RPE65/LDHB/PTGR1/CREG2/VAT1L/P4HA1/P4HTM/ACOX2/PRDX2	17	0.999887
314	BP	GO:0006732	coenzyme metabolic process	1/400	58/8063	0.94828	0.999431	117013629	ALDOC	1	0.999887
315	BP	GO:0006260	DNA replication	1/400	60/8063	0.95332	0.999431	117019127	MCM10	1	0.999887
316	BP	GO:0051188	cofactor biosynthetic process	1/400	60/8063	0.95332	0.999431	117013629	ALDOC	1	0.999887
317	BP	GO:0009152	purine ribonucleotide biosynthetic process	2/400	95/8063	0.953476	0.999431	117013629/117033942	ALDOC/ADCY8	2	0.999887
318	BP	GO:0009260	ribonucleotide biosynthetic process	2/400	95/8063	0.953476	0.999431	117013629/117033942	ALDOC/ADCY8	2	0.999887
319	BP	GO:0046390	ribose phosphate biosynthetic process	2/400	95/8063	0.953476	0.999431	117013629/117033942	ALDOC/ADCY8	2	0.999887
320	BP	GO:0051704	multi-organism process	1/400	61/8063	0.955653	0.999431	117036976	CAMP	1	0.999887
321	BP	GO:0006164	purine nucleotide biosynthetic process	2/400	98/8063	0.959074	0.999431	117013629/117033942	ALDOC/ADCY8	2	0.999887
322	BP	GO:0006754	ATP biosynthetic process	1/400	63/8063	0.959976	0.999431	117013629	ALDOC	1	0.999887
323	BP	GO:0072522	purine-containing compound biosynthetic process	2/400	99/8063	0.960792	0.999431	117013629/117033942	ALDOC/ADCY8	2	0.999887
324	BP	GO:0006820	anion transport	1/400	64/8063	0.961978	0.999431	117023044	CLCN4	1	0.999887
325	BP	GO:0016071	mRNA metabolic process	1/400	64/8063	0.961978	0.999431	117013115	ERN1	1	0.999887
326	BP	GO:0009127	purine nucleoside monophosphate biosynthetic process	1/400	67/8063	0.967402	0.999431	117013629	ALDOC	1	0.999887
327	BP	GO:0009156	ribonucleoside monophosphate biosynthetic process	1/400	67/8063	0.967402	0.999431	117013629	ALDOC	1	0.999887
328	BP	GO:0009168	purine ribonucleoside monophosphate biosynthetic process	1/400	67/8063	0.967402	0.999431	117013629	ALDOC	1	0.999887
329	BP	GO:0009165	nucleotide biosynthetic process	3/400	136/8063	0.968302	0.999431	117012305/117013629/117033942	ADCY1/ALDOC/ADCY8	3	0.999887
330	BP	GO:1901293	nucleoside phosphate biosynthetic process	3/400	136/8063	0.968302	0.999431	117012305/117013629/117033942	ADCY1/ALDOC/ADCY8	3	0.999887
331	BP	GO:0009124	nucleoside monophosphate biosynthetic process	1/400	69/8063	0.970582	0.999431	117013629	ALDOC	1	0.999887
332	BP	GO:0044257	cellular protein catabolic process	1/400	69/8063	0.970582	0.999431	117021787	SIAH3	1	0.999887
333	BP	GO:0051603	proteolysis involved in cellular protein catabolic process	1/400	69/8063	0.970582	0.999431	117021787	SIAH3	1	0.999887
334	BP	GO:0046907	intracellular transport	3/400	141/8063	0.973918	0.999431	117018947/117026319/117037732	AP3B2/MREG/XPO7	3	0.999887
335	BP	GO:0019725	cellular homeostasis	2/400	109/8063	0.974573	0.999431	117018496/117034373	RYR2/RYR1	2	0.999887
336	BP	GO:0051649	establishment of localization in cell	3/400	142/8063	0.974921	0.999431	117018947/117026319/117037732	AP3B2/MREG/XPO7	3	0.999887
337	BP	GO:0007049	cell cycle	1/400	73/8063	0.976043	0.999431	117036133	SYCE1	1	0.999887
338	BP	GO:0009142	nucleoside triphosphate biosynthetic process	1/400	73/8063	0.976043	0.999431	117013629	ALDOC	1	0.999887
339	BP	GO:0009145	purine nucleoside triphosphate biosynthetic process	1/400	73/8063	0.976043	0.999431	117013629	ALDOC	1	0.999887
340	BP	GO:0009201	ribonucleoside triphosphate biosynthetic process	1/400	73/8063	0.976043	0.999431	117013629	ALDOC	1	0.999887
341	BP	GO:0009206	purine ribonucleoside triphosphate biosynthetic process	1/400	73/8063	0.976043	0.999431	117013629	ALDOC	1	0.999887
342	BP	GO:0030163	protein catabolic process	1/400	73/8063	0.976043	0.999431	117021787	SIAH3	1	0.999887
343	BP	GO:0009150	purine ribonucleotide metabolic process	2/400	116/8063	0.981299	0.999431	117013629/117033942	ALDOC/ADCY8	2	0.999887
344	BP	GO:0009259	ribonucleotide metabolic process	2/400	116/8063	0.981299	0.999431	117013629/117033942	ALDOC/ADCY8	2	0.999887
345	BP	GO:0044265	cellular macromolecule catabolic process	1/400	80/8063	0.98328	0.999431	117021787	SIAH3	1	0.999887
346	BP	GO:0006163	purine nucleotide metabolic process	2/400	119/8063	0.983622	0.999431	117013629/117033942	ALDOC/ADCY8	2	0.999887
347	BP	GO:0019693	ribose phosphate metabolic process	2/400	119/8063	0.983622	0.999431	117013629/117033942	ALDOC/ADCY8	2	0.999887
348	BP	GO:0006325	chromatin organization	1/400	81/8063	0.984118	0.999431	117028155	EP300	1	0.999887
349	BP	GO:0072521	purine-containing compound metabolic process	2/400	120/8063	0.984332	0.999431	117013629/117033942	ALDOC/ADCY8	2	0.999887
350	BP	GO:0046034	ATP metabolic process	1/400	82/8063	0.984914	0.999431	117013629	ALDOC	1	0.999887
351	BP	GO:0006399	tRNA metabolic process	1/400	83/8063	0.98567	0.999431	117016805	FBLL1	1	0.999887
352	BP	GO:0006886	intracellular protein transport	2/400	124/8063	0.986885	0.999431	117018947/117037732	AP3B2/XPO7	2	0.999887
353	BP	GO:0009126	purine nucleoside monophosphate metabolic process	1/400	86/8063	0.987719	0.999431	117013629	ALDOC	1	0.999887
354	BP	GO:0009161	ribonucleoside monophosphate metabolic process	1/400	86/8063	0.987719	0.999431	117013629	ALDOC	1	0.999887
355	BP	GO:0009167	purine ribonucleoside monophosphate metabolic process	1/400	86/8063	0.987719	0.999431	117013629	ALDOC	1	0.999887
356	BP	GO:0044255	cellular lipid metabolic process	1/400	86/8063	0.987719	0.999431	117036966	ACOX2	1	0.999887
357	BP	GO:0009057	macromolecule catabolic process	1/400	87/8063	0.988335	0.999431	117021787	SIAH3	1	0.999887
358	BP	GO:0044283	small molecule biosynthetic process	1/400	88/8063	0.98892	0.999431	117013629	ALDOC	1	0.999887
359	BP	GO:0009123	nucleoside monophosphate metabolic process	1/400	89/8063	0.989476	0.999431	117013629	ALDOC	1	0.999887
360	BP	GO:0055086	nucleobase-containing small molecule metabolic process	4/400	196/8063	0.989529	0.999431	117012305/117013629/117031620/117033942	ADCY1/ALDOC/MTAP/ADCY8	4	0.999887
361	BP	GO:0090407	organophosphate biosynthetic process	3/400	166/8063	0.990439	0.999431	117012305/117013629/117033942	ADCY1/ALDOC/ADCY8	3	0.999887
362	BP	GO:1901565	organonitrogen compound catabolic process	1/400	91/8063	0.990505	0.999431	117021787	SIAH3	1	0.999887
363	BP	GO:0051641	cellular localization	3/400	167/8063	0.990824	0.999431	117018947/117026319/117037732	AP3B2/MREG/XPO7	3	0.999887
364	BP	GO:0009144	purine nucleoside triphosphate metabolic process	1/400	93/8063	0.991434	0.999431	117013629	ALDOC	1	0.999887
365	BP	GO:0009199	ribonucleoside triphosphate metabolic process	1/400	93/8063	0.991434	0.999431	117013629	ALDOC	1	0.999887
366	BP	GO:0009205	purine ribonucleoside triphosphate metabolic process	1/400	93/8063	0.991434	0.999431	117013629	ALDOC	1	0.999887
367	BP	GO:0034613	cellular protein localization	2/400	136/8063	0.992348	0.999431	117018947/117037732	AP3B2/XPO7	2	0.999887
368	BP	GO:0070727	cellular macromolecule localization	2/400	136/8063	0.992348	0.999431	117018947/117037732	AP3B2/XPO7	2	0.999887
369	BP	GO:0009117	nucleotide metabolic process	3/400	173/8063	0.992836	0.999431	117012305/117013629/117033942	ADCY1/ALDOC/ADCY8	3	0.999887
370	BP	GO:0034660	ncRNA metabolic process	1/400	99/8063	0.993711	0.999431	117016805	FBLL1	1	0.999887
371	BP	GO:0006753	nucleoside phosphate metabolic process	3/400	177/8063	0.993933	0.999431	117012305/117013629/117033942	ADCY1/ALDOC/ADCY8	3	0.999887
372	BP	GO:0009141	nucleoside triphosphate metabolic process	1/400	100/8063	0.994027	0.999431	117013629	ALDOC	1	0.999887
373	BP	GO:0015031	protein transport	2/400	143/8063	0.99443	0.999431	117018947/117037732	AP3B2/XPO7	2	0.999887
374	BP	GO:0015833	peptide transport	2/400	143/8063	0.99443	0.999431	117018947/117037732	AP3B2/XPO7	2	0.999887
375	BP	GO:0042886	amide transport	2/400	145/8063	0.994915	0.999431	117018947/117037732	AP3B2/XPO7	2	0.999887
376	BP	GO:0033036	macromolecule localization	3/400	182/8063	0.995077	0.999431	117018947/117034751/117037732	AP3B2/APOE/XPO7	3	0.999887
377	BP	GO:0045184	establishment of protein localization	2/400	147/8063	0.995359	0.999431	117018947/117037732	AP3B2/XPO7	2	0.999887
378	BP	GO:0006396	RNA processing	2/400	148/8063	0.995566	0.999431	117013115/117016805	ERN1/FBLL1	2	0.999887
379	BP	GO:0008104	protein localization	2/400	154/8063	0.996633	0.999431	117018947/117037732	AP3B2/XPO7	2	0.999887
380	BP	GO:0044281	small molecule metabolic process	8/400	362/8063	0.997908	0.999431	117012305/117013629/117019198/117028033/117031620/117033942/117036796/117036966	ADCY1/ALDOC/ITIH5/OTOGL/MTAP/ADCY8/ITIH3/ACOX2	8	0.999887
381	BP	GO:0071702	organic substance transport	3/400	204/8063	0.998068	0.999431	117018947/117034751/117037732	AP3B2/APOE/XPO7	3	0.999887
382	BP	GO:0071705	nitrogen compound transport	2/400	170/8063	0.998395	0.999431	117018947/117037732	AP3B2/XPO7	2	0.999887
383	BP	GO:0019637	organophosphate metabolic process	3/400	232/8063	0.999431	0.999431	117012305/117013629/117033942	ADCY1/ALDOC/ADCY8	3	0.999887
384	CC	GO:0044421	extracellular region part	17/257	101/5252	6.12e-06	0.000397571	117011709/117012642/117015819/117016305/117016325/117017891/117019267/117020554/117021694/117024457/117028078/117030437/117030675/117031217/117031318/117034013/117035241	MTCL1/SOST/MMP9/SOGA3/MMP24/MMP17/IL1B/CD109/GPC5/GPC2/MMP19/MMP13/MMP27/MMP1/MMP8/MMP16/MMP2	17	0.00024372
385	CC	GO:0005576	extracellular region	35/257	361/5252	5.84e-05	0.00146006	117011709/117012525/117012642/117012677/117013388/117014038/117015819/117016153/117016305/117016325/117017891/117018176/117019267/117020554/117021694/117021793/117024440/117024457/117025149/117026136/117027368/117028078/117030437/117030675/117031217/117031318/117031821/117033967/117034013/117034359/117034751/117035241/117036158/117036976/117038081	MTCL1/EPDR1/SOST/WNT3/CHIT1/CCL16/MMP9/WFDC5/SOGA3/MMP24/MMP17/PIP/IL1B/CD109/GPC5/DEFB1/ESM1/GPC2/CCL26/CCL20/PRL/MMP19/MMP13/MMP27/MMP1/MMP8/CCL21/IL7/MMP16/APOC1/APOE/MMP2/HTRA1/CAMP/RETN	35	0.00153106
386	CC	GO:0031012	extracellular matrix	12/257	66/5252	6.74e-05	0.00146006	117015819/117016325/117017891/117021694/117024457/117028078/117030437/117030675/117031217/117031318/117034013/117035241	MMP9/MMP24/MMP17/GPC5/GPC2/MMP19/MMP13/MMP27/MMP1/MMP8/MMP16/MMP2	12	0.00168999
387	CC	GO:0016459	myosin complex	8/257	43/5252	0.00095986	0.0155977	117012505/117015741/117019181/117021746/117022948/117029442/117037597/117038182	MYO1G/MYH7B/MYO3A/MYO16/MYH6/MYH9/MYO9B/MYO1F	8	0.0191125
388	CC	GO:0015629	actin cytoskeleton	8/257	63/5252	0.0110305	0.143396	117012505/117015741/117019181/117021746/117022948/117029442/117037597/117038182	MYO1G/MYH7B/MYO3A/MYO16/MYH6/MYH9/MYO9B/MYO1F	8	0.135398
389	CC	GO:0005615	extracellular space	5/257	35/5252	0.0263042	0.284962	117011709/117012642/117016305/117019267/117020554	MTCL1/SOST/SOGA3/IL1B/CD109	5	0.222599
390	CC	GO:0030054	cell junction	2/257	12/5252	0.113995	0.999222	117017562/117025715	PANX3/XIRP2	2	0.584659
391	CC	GO:0005578	proteinaceous extracellular matrix	2/257	14/5252	0.147594	0.999222	117021694/117024457	GPC5/GPC2	2	0.615658
392	CC	GO:0005887	integral component of plasma membrane	3/257	28/5252	0.155016	0.999222	117012973/117013663/117017316	P2RX1/SCN4A/P2RX7	3	0.620979
393	CC	GO:0031226	intrinsic component of plasma membrane	3/257	28/5252	0.155016	0.999222	117012973/117013663/117017316	P2RX1/SCN4A/P2RX7	3	0.620979
394	CC	GO:0000228	nuclear chromosome	2/257	16/5252	0.18287	0.999222	117023330/117036133	REC8/SYCE1	2	0.693559
395	CC	GO:0000123	histone acetyltransferase complex	1/257	10/5252	0.394776	0.999222	117028155	EP300	1	0.971867
396	CC	GO:0001518	voltage-gated sodium channel complex	1/257	10/5252	0.394776	0.999222	117013663	SCN4A	1	0.971867
397	CC	GO:0031248	protein acetyltransferase complex	1/257	10/5252	0.394776	0.999222	117028155	EP300	1	0.971867
398	CC	GO:0034706	sodium channel complex	1/257	10/5252	0.394776	0.999222	117013663	SCN4A	1	0.971867
399	CC	GO:1902493	acetyltransferase complex	1/257	10/5252	0.394776	0.999222	117028155	EP300	1	0.971867
400	CC	GO:0000793	condensed chromosome	1/257	11/5252	0.424448	0.999222	117036133	SYCE1	1	0.999887
401	CC	GO:0005777	peroxisome	1/257	12/5252	0.452671	0.999222	117036966	ACOX2	1	0.999887
402	CC	GO:0042579	microbody	1/257	12/5252	0.452671	0.999222	117036966	ACOX2	1	0.999887
403	CC	GO:0044454	nuclear chromosome part	1/257	12/5252	0.452671	0.999222	117036133	SYCE1	1	0.999887
404	CC	GO:0005886	plasma membrane	5/257	93/5252	0.480988	0.999222	117012973/117013663/117017316/117018640/117033942	P2RX1/SCN4A/P2RX7/RGS7/ADCY8	5	0.999887
405	CC	GO:0005856	cytoskeleton	12/257	239/5252	0.506981	0.999222	117012505/117013009/117013801/117015741/117019181/117021746/117022948/117029442/117033827/117036975/117037597/117038182	MYO1G/EVPL/GFAP/MYH7B/MYO3A/MYO16/MYH6/MYH9/PLEC/BFSP2/MYO9B/MYO1F	12	0.999887
406	CC	GO:0005667	transcription factor complex	2/257	37/5252	0.547138	0.999222	117027190/117027379	E2F2/E2F3	2	0.999887
407	CC	GO:0071944	cell periphery	5/257	103/5252	0.572835	0.999222	117012973/117013663/117017316/117018640/117033942	P2RX1/SCN4A/P2RX7/RGS7/ADCY8	5	0.999887
408	CC	GO:0044459	plasma membrane part	4/257	83/5252	0.585175	0.999222	117012973/117013663/117017316/117018640	P2RX1/SCN4A/P2RX7/RGS7	4	0.999887
409	CC	GO:0005834	heterotrimeric G-protein complex	1/257	19/5252	0.615164	0.999222	117018640	RGS7	1	0.999887
410	CC	GO:0009898	cytoplasmic side of plasma membrane	1/257	19/5252	0.615164	0.999222	117018640	RGS7	1	0.999887
411	CC	GO:0019897	extrinsic component of plasma membrane	1/257	19/5252	0.615164	0.999222	117018640	RGS7	1	0.999887
412	CC	GO:0031234	extrinsic component of cytoplasmic side of plasma membrane	1/257	19/5252	0.615164	0.999222	117018640	RGS7	1	0.999887
413	CC	GO:0098552	side of membrane	1/257	19/5252	0.615164	0.999222	117018640	RGS7	1	0.999887
414	CC	GO:0098562	cytoplasmic side of membrane	1/257	19/5252	0.615164	0.999222	117018640	RGS7	1	0.999887
415	CC	GO:1905360	GTPase complex	1/257	19/5252	0.615164	0.999222	117018640	RGS7	1	0.999887
416	CC	GO:0044430	cytoskeletal part	10/257	217/5252	0.625363	0.999222	117012505/117013801/117015741/117019181/117021746/117022948/117029442/117036975/117037597/117038182	MYO1G/GFAP/MYH7B/MYO3A/MYO16/MYH6/MYH9/BFSP2/MYO9B/MYO1F	10	0.999887
417	CC	GO:0034702	ion channel complex	1/257	21/5252	0.652039	0.999222	117013663	SCN4A	1	0.999887
418	CC	GO:0034703	cation channel complex	1/257	21/5252	0.652039	0.999222	117013663	SCN4A	1	0.999887
419	CC	GO:0031981	nuclear lumen	4/257	91/5252	0.65811	0.999222	117023330/117028155/117030551/117036133	REC8/EP300/MAML2/SYCE1	4	0.999887
420	CC	GO:0019898	extrinsic component of membrane	1/257	27/5252	0.742847	0.999222	117018640	RGS7	1	0.999887
421	CC	GO:0031974	membrane-enclosed lumen	4/257	102/5252	0.743489	0.999222	117023330/117028155/117030551/117036133	REC8/EP300/MAML2/SYCE1	4	0.999887
422	CC	GO:0043233	organelle lumen	4/257	102/5252	0.743489	0.999222	117023330/117028155/117030551/117036133	REC8/EP300/MAML2/SYCE1	4	0.999887
423	CC	GO:0070013	intracellular organelle lumen	4/257	102/5252	0.743489	0.999222	117023330/117028155/117030551/117036133	REC8/EP300/MAML2/SYCE1	4	0.999887
424	CC	GO:1902495	transmembrane transporter complex	1/257	28/5252	0.755495	0.999222	117013663	SCN4A	1	0.999887
425	CC	GO:1990351	transporter complex	1/257	28/5252	0.755495	0.999222	117013663	SCN4A	1	0.999887
426	CC	GO:0031410	cytoplasmic vesicle	1/257	30/5252	0.778963	0.999222	117026319	MREG	1	0.999887
427	CC	GO:0031982	vesicle	1/257	30/5252	0.778963	0.999222	117026319	MREG	1	0.999887
428	CC	GO:0097708	intracellular vesicle	1/257	30/5252	0.778963	0.999222	117026319	MREG	1	0.999887
429	CC	GO:0005783	endoplasmic reticulum	2/257	60/5252	0.800302	0.999222	117021079/117035973	SERP2/P4HA1	2	0.999887
430	CC	GO:0030117	membrane coat	1/257	35/5252	0.828275	0.999222	117018947	AP3B2	1	0.999887
431	CC	GO:0048475	coated membrane	1/257	35/5252	0.828275	0.999222	117018947	AP3B2	1	0.999887
432	CC	GO:0044428	nuclear part	4/257	119/5252	0.842228	0.999222	117023330/117028155/117030551/117036133	REC8/EP300/MAML2/SYCE1	4	0.999887
433	CC	GO:0005654	nucleoplasm	2/257	69/5252	0.859023	0.999222	117028155/117030551	EP300/MAML2	2	0.999887
434	CC	GO:0044451	nucleoplasm part	2/257	69/5252	0.859023	0.999222	117028155/117030551	EP300/MAML2	2	0.999887
435	CC	GO:0098797	plasma membrane protein complex	2/257	73/5252	0.879684	0.999222	117013663/117018640	SCN4A/RGS7	2	0.999887
436	CC	GO:0005794	Golgi apparatus	1/257	43/5252	0.885396	0.999222	117028991	BICD1	1	0.999887
437	CC	GO:1990234	transferase complex	1/257	51/5252	0.923566	0.999222	117028155	EP300	1	0.999887
438	CC	GO:0005694	chromosome	2/257	85/5252	0.926072	0.999222	117023330/117036133	REC8/SYCE1	2	0.999887
439	CC	GO:0012505	endomembrane system	3/257	131/5252	0.959427	0.999222	117021079/117028991/117035973	SERP2/BICD1/P4HA1	3	0.999887
440	CC	GO:0044427	chromosomal part	1/257	71/5252	0.972312	0.999222	117036133	SYCE1	1	0.999887
441	CC	GO:0005882	intermediate filament	2/257	110/5252	0.97436	0.999222	117013801/117036975	GFAP/BFSP2	2	0.999887
442	CC	GO:0045111	intermediate filament cytoskeleton	2/257	110/5252	0.97436	0.999222	117013801/117036975	GFAP/BFSP2	2	0.999887
443	CC	GO:0099513	polymeric cytoskeletal fiber	2/257	114/5252	0.978453	0.999222	117013801/117036975	GFAP/BFSP2	2	0.999887
444	CC	GO:0099080	supramolecular complex	2/257	122/5252	0.984831	0.999222	117013801/117036975	GFAP/BFSP2	2	0.999887
445	CC	GO:0099081	supramolecular polymer	2/257	122/5252	0.984831	0.999222	117013801/117036975	GFAP/BFSP2	2	0.999887
446	CC	GO:0099512	supramolecular fiber	2/257	122/5252	0.984831	0.999222	117013801/117036975	GFAP/BFSP2	2	0.999887
447	CC	GO:0098796	membrane protein complex	3/257	221/5252	0.999006	0.999222	117013663/117018640/117018947	SCN4A/RGS7/AP3B2	3	0.999887
448	CC	GO:1902494	catalytic complex	2/257	187/5252	0.999222	0.999222	117018640/117028155	RGS7/EP300	2	0.999887
449	MF	GO:0005216	ion channel activity	48/723	245/12799	2.01e-14	1.15e-12	117011695/117011956/117012973/117013456/117013663/117013753/117014942/117014961/117015156/117015389/117016597/117017211/117017316/117017867/117018117/117018222/117018496/117018662/117020459/117021595/117022340/117023044/117025279/117026238/117027999/117028207/117028464/117029401/117029973/117030131/117030472/117031714/117031907/117032039/117032302/117033439/117034373/117034996/117035061/117035383…	KCNG2/GRIK1/P2RX1/ZACN/SCN4A/ASIC2/KCND3/KCNA3/KCNJ9/KCNH1/GRIA1/KCNJ5/P2RX7/GRIK4/TRPV5/KCND2/RYR2/GRIK2/KCNQ5/NALCN/GRID2/CLCN4/KCNN2/KCNJ3/GLRA2/ASIC1/KCNH3/KCNC2/KCNC1/KCND1/GRIA4/TRPM3/GRIN1/KCNT1/TRPM6/KCNF1/RYR1/FXYD7/GRIK5/KCNJ6/TRPM2/GRID1/KCNH8/ITPR1/HCN2/GRIA2/TRPC3/GLRB	48	3.40193e-12
450	MF	GO:0015267	channel activity	48/723	245/12799	2.01e-14	1.15e-12	117011695/117011956/117012973/117013456/117013663/117013753/117014942/117014961/117015156/117015389/117016597/117017211/117017316/117017867/117018117/117018222/117018496/117018662/117020459/117021595/117022340/117023044/117025279/117026238/117027999/117028207/117028464/117029401/117029973/117030131/117030472/117031714/117031907/117032039/117032302/117033439/117034373/117034996/117035061/117035383…	KCNG2/GRIK1/P2RX1/ZACN/SCN4A/ASIC2/KCND3/KCNA3/KCNJ9/KCNH1/GRIA1/KCNJ5/P2RX7/GRIK4/TRPV5/KCND2/RYR2/GRIK2/KCNQ5/NALCN/GRID2/CLCN4/KCNN2/KCNJ3/GLRA2/ASIC1/KCNH3/KCNC2/KCNC1/KCND1/GRIA4/TRPM3/GRIN1/KCNT1/TRPM6/KCNF1/RYR1/FXYD7/GRIK5/KCNJ6/TRPM2/GRID1/KCNH8/ITPR1/HCN2/GRIA2/TRPC3/GLRB	48	3.40193e-12
451	MF	GO:0022803	passive transmembrane transporter activity	48/723	245/12799	2.01e-14	1.15e-12	117011695/117011956/117012973/117013456/117013663/117013753/117014942/117014961/117015156/117015389/117016597/117017211/117017316/117017867/117018117/117018222/117018496/117018662/117020459/117021595/117022340/117023044/117025279/117026238/117027999/117028207/117028464/117029401/117029973/117030131/117030472/117031714/117031907/117032039/117032302/117033439/117034373/117034996/117035061/117035383…	KCNG2/GRIK1/P2RX1/ZACN/SCN4A/ASIC2/KCND3/KCNA3/KCNJ9/KCNH1/GRIA1/KCNJ5/P2RX7/GRIK4/TRPV5/KCND2/RYR2/GRIK2/KCNQ5/NALCN/GRID2/CLCN4/KCNN2/KCNJ3/GLRA2/ASIC1/KCNH3/KCNC2/KCNC1/KCND1/GRIA4/TRPM3/GRIN1/KCNT1/TRPM6/KCNF1/RYR1/FXYD7/GRIK5/KCNJ6/TRPM2/GRID1/KCNH8/ITPR1/HCN2/GRIA2/TRPC3/GLRB	48	3.40193e-12
452	MF	GO:0022838	substrate-specific channel activity	48/723	245/12799	2.01e-14	1.15e-12	117011695/117011956/117012973/117013456/117013663/117013753/117014942/117014961/117015156/117015389/117016597/117017211/117017316/117017867/117018117/117018222/117018496/117018662/117020459/117021595/117022340/117023044/117025279/117026238/117027999/117028207/117028464/117029401/117029973/117030131/117030472/117031714/117031907/117032039/117032302/117033439/117034373/117034996/117035061/117035383…	KCNG2/GRIK1/P2RX1/ZACN/SCN4A/ASIC2/KCND3/KCNA3/KCNJ9/KCNH1/GRIA1/KCNJ5/P2RX7/GRIK4/TRPV5/KCND2/RYR2/GRIK2/KCNQ5/NALCN/GRID2/CLCN4/KCNN2/KCNJ3/GLRA2/ASIC1/KCNH3/KCNC2/KCNC1/KCND1/GRIA4/TRPM3/GRIN1/KCNT1/TRPM6/KCNF1/RYR1/FXYD7/GRIK5/KCNJ6/TRPM2/GRID1/KCNH8/ITPR1/HCN2/GRIA2/TRPC3/GLRB	48	3.40193e-12
453	MF	GO:0005231	excitatory extracellular ligand-gated ion channel activity	12/723	25/12799	2.54e-09	1.16e-07	117011956/117012973/117016597/117017316/117017867/117018662/117022340/117030472/117031907/117035061/117036427/117037765	GRIK1/P2RX1/GRIA1/P2RX7/GRIK4/GRIK2/GRID2/GRIA4/GRIN1/GRIK5/GRID1/GRIA2	12	3.43916e-07
454	MF	GO:0004970	ionotropic glutamate receptor activity	10/723	18/12799	9.01e-09	1.88e-07	117011956/117016597/117017867/117018662/117022340/117030472/117031907/117035061/117036427/117037765	GRIK1/GRIA1/GRIK4/GRIK2/GRID2/GRIA4/GRIN1/GRIK5/GRID1/GRIA2	10	5.54525e-07
455	MF	GO:0005234	extracellularly glutamate-gated ion channel activity	10/723	18/12799	9.01e-09	1.88e-07	117011956/117016597/117017867/117018662/117022340/117030472/117031907/117035061/117036427/117037765	GRIK1/GRIA1/GRIK4/GRIK2/GRID2/GRIA4/GRIN1/GRIK5/GRID1/GRIA2	10	5.54525e-07
456	MF	GO:0008066	glutamate receptor activity	10/723	18/12799	9.01e-09	1.88e-07	117011956/117016597/117017867/117018662/117022340/117030472/117031907/117035061/117036427/117037765	GRIK1/GRIA1/GRIK4/GRIK2/GRID2/GRIA4/GRIN1/GRIK5/GRID1/GRIA2	10	5.54525e-07
457	MF	GO:0022824	transmitter-gated ion channel activity	10/723	18/12799	9.01e-09	1.88e-07	117011956/117016597/117017867/117018662/117022340/117030472/117031907/117035061/117036427/117037765	GRIK1/GRIA1/GRIK4/GRIK2/GRID2/GRIA4/GRIN1/GRIK5/GRID1/GRIA2	10	5.54525e-07
458	MF	GO:0022835	transmitter-gated channel activity	10/723	18/12799	9.01e-09	1.88e-07	117011956/117016597/117017867/117018662/117022340/117030472/117031907/117035061/117036427/117037765	GRIK1/GRIA1/GRIK4/GRIK2/GRID2/GRIA4/GRIN1/GRIK5/GRID1/GRIA2	10	5.54525e-07
459	MF	GO:0030594	neurotransmitter receptor activity	10/723	18/12799	9.01e-09	1.88e-07	117011956/117016597/117017867/117018662/117022340/117030472/117031907/117035061/117036427/117037765	GRIK1/GRIA1/GRIK4/GRIK2/GRID2/GRIA4/GRIN1/GRIK5/GRID1/GRIA2	10	5.54525e-07
460	MF	GO:0015276	ligand-gated ion channel activity	21/723	91/12799	2.4e-08	4.23e-07	117011956/117012973/117013456/117015156/117016597/117017211/117017316/117017867/117018496/117018662/117022340/117026238/117027999/117030472/117031907/117034373/117035061/117035383/117036427/117037765/117038380	GRIK1/P2RX1/ZACN/KCNJ9/GRIA1/KCNJ5/P2RX7/GRIK4/RYR2/GRIK2/GRID2/KCNJ3/GLRA2/GRIA4/GRIN1/RYR1/GRIK5/KCNJ6/GRID1/GRIA2/GLRB	21	1.24985e-06
461	MF	GO:0022834	ligand-gated channel activity	21/723	91/12799	2.4e-08	4.23e-07	117011956/117012973/117013456/117015156/117016597/117017211/117017316/117017867/117018496/117018662/117022340/117026238/117027999/117030472/117031907/117034373/117035061/117035383/117036427/117037765/117038380	GRIK1/P2RX1/ZACN/KCNJ9/GRIA1/KCNJ5/P2RX7/GRIK4/RYR2/GRIK2/GRID2/KCNJ3/GLRA2/GRIA4/GRIN1/RYR1/GRIK5/KCNJ6/GRID1/GRIA2/GLRB	21	1.24985e-06
462	MF	GO:0022836	gated channel activity	24/723	123/12799	7.83e-08	1.2e-06	117011956/117012973/117013456/117015156/117016597/117017211/117017316/117017867/117018496/117018662/117022340/117023044/117025279/117026238/117027999/117030472/117031907/117032039/117034373/117035061/117035383/117036427/117037765/117038380	GRIK1/P2RX1/ZACN/KCNJ9/GRIA1/KCNJ5/P2RX7/GRIK4/RYR2/GRIK2/GRID2/CLCN4/KCNN2/KCNJ3/GLRA2/GRIA4/GRIN1/KCNT1/RYR1/GRIK5/KCNJ6/GRID1/GRIA2/GLRB	24	3.53394e-06
463	MF	GO:0022839	ion gated channel activity	24/723	123/12799	7.83e-08	1.2e-06	117011956/117012973/117013456/117015156/117016597/117017211/117017316/117017867/117018496/117018662/117022340/117023044/117025279/117026238/117027999/117030472/117031907/117032039/117034373/117035061/117035383/117036427/117037765/117038380	GRIK1/P2RX1/ZACN/KCNJ9/GRIA1/KCNJ5/P2RX7/GRIK4/RYR2/GRIK2/GRID2/CLCN4/KCNN2/KCNJ3/GLRA2/GRIA4/GRIN1/KCNT1/RYR1/GRIK5/KCNJ6/GRID1/GRIA2/GLRB	24	3.53394e-06
464	MF	GO:0004888	transmembrane signaling receptor activity	50/723	467/12799	9.28e-06	0.000132828	117011956/117011984/117012130/117012153/117012514/117012973/117013139/117014259/117015304/117016597/117017316/117017867/117018269/117018342/117018356/117018662/117019399/117019892/117020105/117021082/117021350/117021462/117021669/117022340/117027819/117028048/117028454/117028668/117029293/117029393/117029798/117029810/117029892/117030472/117030557/117031737/117031907/117035061/117035615/117036427…	GRIK1/GALR1/CALCR/GPR22/GRM3/P2RX1/CCR7/GPR61/GPR63/GRIA1/P2RX7/GRIK4/GPR37/GRM8/GPR85/GRIK2/GRM4/CNR1/GPR17/GPR12/GPR18/RXFP2/EDNRB/GRID2/PTAFR/GPR84/P2RY8/MCHR1/GPR19/LPAR5/CXCR5/CD3D/CD3G/GRIA4/GPR83/GPR21/GRIN1/GRIK5/GPR32/GRID1/GRM2/GPR62/HRH1/CCRL2/PTH1R/GRM7/CCR1/S1PR2/GRIA2/S1PR4	50	0.000349031
465	MF	GO:0005230	extracellular ligand-gated ion channel activity	15/723	73/12799	1.11e-05	0.000141382	117011956/117012973/117013456/117016597/117017316/117017867/117018662/117022340/117027999/117030472/117031907/117035061/117036427/117037765/117038380	GRIK1/P2RX1/ZACN/GRIA1/P2RX7/GRIK4/GRIK2/GRID2/GLRA2/GRIA4/GRIN1/GRIK5/GRID1/GRIA2/GLRB	15	0.000377186
466	MF	GO:0038023	signaling receptor activity	50/723	471/12799	1.17e-05	0.000141382	117011956/117011984/117012130/117012153/117012514/117012973/117013139/117014259/117015304/117016597/117017316/117017867/117018269/117018342/117018356/117018662/117019399/117019892/117020105/117021082/117021350/117021462/117021669/117022340/117027819/117028048/117028454/117028668/117029293/117029393/117029798/117029810/117029892/117030472/117030557/117031737/117031907/117035061/117035615/117036427…	GRIK1/GALR1/CALCR/GPR22/GRM3/P2RX1/CCR7/GPR61/GPR63/GRIA1/P2RX7/GRIK4/GPR37/GRM8/GPR85/GRIK2/GRM4/CNR1/GPR17/GPR12/GPR18/RXFP2/EDNRB/GRID2/PTAFR/GPR84/P2RY8/MCHR1/GPR19/LPAR5/CXCR5/CD3D/CD3G/GRIA4/GPR83/GPR21/GRIN1/GRIK5/GPR32/GRID1/GRM2/GPR62/HRH1/CCRL2/PTH1R/GRM7/CCR1/S1PR2/GRIA2/S1PR4	50	0.000377186
467	MF	GO:0060089	molecular transducer activity	50/723	471/12799	1.17e-05	0.000141382	117011956/117011984/117012130/117012153/117012514/117012973/117013139/117014259/117015304/117016597/117017316/117017867/117018269/117018342/117018356/117018662/117019399/117019892/117020105/117021082/117021350/117021462/117021669/117022340/117027819/117028048/117028454/117028668/117029293/117029393/117029798/117029810/117029892/117030472/117030557/117031737/117031907/117035061/117035615/117036427…	GRIK1/GALR1/CALCR/GPR22/GRM3/P2RX1/CCR7/GPR61/GPR63/GRIA1/P2RX7/GRIK4/GPR37/GRM8/GPR85/GRIK2/GRM4/CNR1/GPR17/GPR12/GPR18/RXFP2/EDNRB/GRID2/PTAFR/GPR84/P2RY8/MCHR1/GPR19/LPAR5/CXCR5/CD3D/CD3G/GRIA4/GPR83/GPR21/GRIN1/GRIK5/GPR32/GRID1/GRM2/GPR62/HRH1/CCRL2/PTH1R/GRM7/CCR1/S1PR2/GRIA2/S1PR4	50	0.000377186
468	MF	GO:0099094	ligand-gated cation channel activity	8/723	25/12799	4.57e-05	0.0005227	117012973/117015156/117017211/117017316/117018496/117026238/117034373/117035383	P2RX1/KCNJ9/KCNJ5/P2RX7/RYR2/KCNJ3/RYR1/KCNJ6	8	0.00128912
469	MF	GO:0015318	inorganic molecular entity transmembrane transporter activity	48/723	474/12799	5.88e-05	0.000640678	117011695/117011956/117012973/117013456/117013663/117013753/117014942/117014961/117015156/117015389/117016597/117017211/117017316/117017867/117018117/117018222/117018496/117018662/117020459/117021595/117022340/117023044/117025279/117026238/117027999/117028207/117028464/117029401/117029973/117030131/117030472/117031714/117031907/117032039/117032302/117033439/117034373/117034996/117035061/117035383…	KCNG2/GRIK1/P2RX1/ZACN/SCN4A/ASIC2/KCND3/KCNA3/KCNJ9/KCNH1/GRIA1/KCNJ5/P2RX7/GRIK4/TRPV5/KCND2/RYR2/GRIK2/KCNQ5/NALCN/GRID2/CLCN4/KCNN2/KCNJ3/GLRA2/ASIC1/KCNH3/KCNC2/KCNC1/KCND1/GRIA4/TRPM3/GRIN1/KCNT1/TRPM6/KCNF1/RYR1/FXYD7/GRIK5/KCNJ6/TRPM2/GRID1/KCNH8/ITPR1/HCN2/GRIA2/TRPC3/GLRB	48	0.00153106
470	MF	GO:0005261	cation channel activity	14/723	76/12799	7.78e-05	0.000809596	117012973/117013663/117013753/117015156/117017211/117017316/117018496/117025279/117026238/117028207/117032039/117034373/117035383/117037173	P2RX1/SCN4A/ASIC2/KCNJ9/KCNJ5/P2RX7/RYR2/KCNN2/KCNJ3/ASIC1/KCNT1/RYR1/KCNJ6/ITPR1	14	0.00188109
471	MF	GO:0004435	phosphatidylinositol phospholipase C activity	6/723	15/12799	0.000102569	0.000978683	117013085/117015942/117024110/117025747/117027525/117034806	PLCH1/PLCB4/PLCB2/PLCD4/PLCH2/PLCG2	6	0.00231464
472	MF	GO:0004629	phospholipase C activity	6/723	15/12799	0.000102569	0.000978683	117013085/117015942/117024110/117025747/117027525/117034806	PLCH1/PLCB4/PLCB2/PLCD4/PLCH2/PLCG2	6	0.00231464
473	MF	GO:0008081	phosphoric diester hydrolase activity	11/723	52/12799	0.000124481	0.00114025	117013085/117014081/117015942/117016452/117022483/117024110/117025747/117027525/117030559/117034217/117034806	PLCH1/GDPD1/PLCB4/PDE6A/PDE6B/PLCB2/PLCD4/PLCH2/PDE3B/PDE9A/PLCG2	11	0.0027185
474	MF	GO:0003700	DNA binding transcription factor activity	36/723	371/12799	0.00105987	0.00933501	117011850/117011986/117012334/117013579/117014490/117014737/117015429/117015768/117015995/117017515/117017759/117018334/117018539/117023481/117023899/117024249/117026267/117026672/117027190/117027379/117027818/117028533/117029248/117030452/117031693/117031706/117033052/117033215/117033908/117034711/117035008/117035011/117035223/117035572/117035626/117036594	GATA6/ETV5/ETV1/TBX21/RXRG/ELK4/TBX15/MYT1/FOXS1/ETS1/TBX1/IRF5/NR5A2/ELF4/FOXA1/OTX2/NR4A2/MYCL/E2F2/E2F3/RUNX3/PPARA/FOXM1/ELF5/FOXE1/RXRA/MYT1L/REL/TRPS1/RUNX1/CEBPA/IRF8/DBP/FOXF1/SPIB/EOMES	36	0.0205009
475	MF	GO:0043565	sequence-specific DNA binding	23/723	203/12799	0.00112907	0.00957616	117011850/117011986/117012334/117014490/117014737/117015004/117015995/117017515/117018539/117023481/117023899/117026267/117028533/117029248/117029802/117030452/117031693/117031706/117033908/117035008/117035223/117035572/117035626	GATA6/ETV5/ETV1/RXRG/ELK4/CIART/FOXS1/ETS1/NR5A2/ELF4/FOXA1/NR4A2/PPARA/FOXM1/RAG1/ELF5/FOXE1/RXRA/TRPS1/CEBPA/DBP/FOXF1/SPIB	23	0.0212327
476	MF	GO:0004620	phospholipase activity	6/723	23/12799	0.00140265	0.0114717	117013085/117015942/117024110/117025747/117027525/117034806	PLCH1/PLCB4/PLCB2/PLCD4/PLCH2/PLCG2	6	0.0256647
477	MF	GO:0016298	lipase activity	6/723	24/12799	0.00178199	0.0140716	117013085/117015942/117024110/117025747/117027525/117034806	PLCH1/PLCB4/PLCB2/PLCD4/PLCH2/PLCG2	6	0.0301601
478	MF	GO:0140110	transcription regulator activity	38/723	421/12799	0.00286278	0.0218525	117011850/117011986/117012334/117013579/117014490/117014737/117015429/117015768/117015995/117017515/117017759/117018334/117018539/117023481/117023899/117024249/117026267/117026672/117027190/117027379/117027818/117028155/117028533/117029248/117030452/117030551/117031693/117031706/117033052/117033215/117033908/117034711/117035008/117035011/117035223/117035572/117035626/117036594	GATA6/ETV5/ETV1/TBX21/RXRG/ELK4/TBX15/MYT1/FOXS1/ETS1/TBX1/IRF5/NR5A2/ELF4/FOXA1/OTX2/NR4A2/MYCL/E2F2/E2F3/RUNX3/EP300/PPARA/FOXM1/ELF5/MAML2/FOXE1/RXRA/MYT1L/REL/TRPS1/RUNX1/CEBPA/IRF8/DBP/FOXF1/SPIB/EOMES	38	0.0440478
479	MF	GO:0004930	G-protein coupled receptor activity	36/723	409/12799	0.00545291	0.0402812	117011984/117012130/117012153/117012514/117013139/117014259/117015304/117018269/117018342/117018356/117019399/117019892/117020105/117021082/117021350/117021462/117021669/117027819/117028048/117028454/117028668/117029293/117029393/117029798/117030557/117031737/117035615/117036546/117036572/117036598/117036613/117036643/117037320/117037327/117037706/117038368	GALR1/CALCR/GPR22/GRM3/CCR7/GPR61/GPR63/GPR37/GRM8/GPR85/GRM4/CNR1/GPR17/GPR12/GPR18/RXFP2/EDNRB/PTAFR/GPR84/P2RY8/MCHR1/GPR19/LPAR5/CXCR5/GPR83/GPR21/GPR32/GRM2/GPR62/HRH1/CCRL2/PTH1R/GRM7/CCR1/S1PR2/S1PR4	36	0.0769087
480	MF	GO:0005242	inward rectifier potassium channel activity	4/723	15/12799	0.00835676	0.0598031	117015156/117017211/117026238/117035383	KCNJ9/KCNJ5/KCNJ3/KCNJ6	4	0.113151
481	MF	GO:0010181	FMN binding	3/723	10/12799	0.0159758	0.108059	117012656/117012675/117033472	PNPO/NOS2/CREG2	3	0.166394
482	MF	GO:0005267	potassium channel activity	6/723	37/12799	0.0165155	0.108059	117015156/117017211/117025279/117026238/117032039/117035383	KCNJ9/KCNJ5/KCNN2/KCNJ3/KCNT1/KCNJ6	6	0.16688
483	MF	GO:0015079	potassium ion transmembrane transporter activity	6/723	37/12799	0.0165155	0.108059	117015156/117017211/117025279/117026238/117032039/117035383	KCNJ9/KCNJ5/KCNN2/KCNJ3/KCNT1/KCNJ6	6	0.16688
484	MF	GO:0004222	metalloendopeptidase activity	12/723	108/12799	0.018645	0.115425	117015819/117016325/117017891/117028078/117029071/117030437/117030675/117031217/117031318/117034013/117035241/117035720	MMP9/MMP24/MMP17/MMP19/PHEX/MMP13/MMP27/MMP1/MMP8/MMP16/MMP2/ADAM8	12	0.18089
485	MF	GO:0008237	metallopeptidase activity	15/723	147/12799	0.0190338	0.115425	117015819/117015974/117016325/117017891/117025093/117028078/117029045/117029071/117030437/117030675/117031217/117031318/117034013/117035241/117035720	MMP9/CPXM1/MMP24/MMP17/ERAP2/MMP19/TRHDE/PHEX/MMP13/MMP27/MMP1/MMP8/MMP16/MMP2/ADAM8	15	0.18089
486	MF	GO:0005509	calcium ion binding	30/723	357/12799	0.0191536	0.115425	117011719/117012525/117012554/117012559/117013085/117016405/117017271/117017385/117021252/117022590/117024110/117026234/117027033/117027151/117027525/117027549/117029144/117029795/117030769/117031675/117031964/117032122/117032294/117032395/117034093/117034373/117034990/117036991/117037416/117037601	DSC1/EPDR1/DGKB/CDHR3/PLCH1/FAT2/CABP7/CABP1/PCDH9/S100G/PLCB2/LRP1B/PADI2/LRP8/PLCH2/HPCA/NELL2/NELL1/FAT3/RASEF/VLDLR/NCS1/SUSD1/HMCN2/CALB1/RYR1/DGKG/TNNC1/FBN3/FAT4	30	0.18089
487	MF	GO:0004143	diacylglycerol kinase activity	3/723	11/12799	0.0210589	0.1177	117012554/117018191/117034990	DGKB/DGKI/DGKG	3	0.191072
488	MF	GO:0005262	calcium channel activity	3/723	11/12799	0.0210589	0.1177	117018496/117034373/117037173	RYR2/RYR1/ITPR1	3	0.191072
489	MF	GO:0008083	growth factor activity	10/723	85/12799	0.0211676	0.1177	117012120/117017952/117021315/117021758/117022308/117025800/117028357/117030196/117033967/117037536	INHBA/PTN/FGF14/FGF9/FGF5/VEGFD/GDF11/FGF3/IL7/GDF1	10	0.191072
490	MF	GO:0042578	phosphoric ester hydrolase activity	18/723	190/12799	0.0218426	0.1177	117012748/117013085/117014081/117015942/117016452/117018633/117022483/117024110/117025747/117026320/117027525/117029198/117029455/117030248/117030559/117031727/117034217/117034806	SSH2/PLCH1/GDPD1/PLCB4/PDE6A/NTPCR/PDE6B/PLCB2/PLCD4/PTPRN/PLCH2/PTPRR/PTPRO/PTPRJ/PDE3B/PTPRD/PDE9A/PLCG2	18	0.191824
491	MF	GO:0005102	signaling receptor binding	26/723	303/12799	0.0221009	0.1177	117011881/117012120/117012677/117014038/117015625/117017952/117019267/117021315/117021758/117022308/117025149/117025800/117026136/117027368/117028357/117028672/117029758/117030196/117031821/117032381/117033967/117034997/117035029/117037411/117037536/117038081	LAMA3/INHBA/WNT3/CCL16/DOK5/PTN/IL1B/FGF14/FGF9/FGF5/CCL26/VEGFD/CCL20/PRL/GDF11/NTF3/BDNF/FGF3/CCL21/IL33/IL7/HCST/NTF4/DOK2/GDF1/RETN	26	0.191824
492	MF	GO:0003774	motor activity	11/723	104/12799	0.0326185	0.166717	117012505/117015741/117019181/117021746/117022948/117025673/117028143/117029442/117033841/117037597/117038182	MYO1G/MYH7B/MYO3A/MYO16/MYH6/KIF5C/KIF5A/MYH9/KIFC2/MYO9B/MYO1F	11	0.264038
493	MF	GO:0005249	voltage-gated potassium channel activity	4/723	22/12799	0.032761	0.166717	117015156/117017211/117026238/117035383	KCNJ9/KCNJ5/KCNJ3/KCNJ6	4	0.264038
494	MF	GO:0046873	metal ion transmembrane transporter activity	12/723	123/12799	0.0451324	0.215646	117013663/117013753/117015156/117017211/117018496/117025279/117026238/117028207/117032039/117034373/117035383/117037173	SCN4A/ASIC2/KCNJ9/KCNJ5/RYR2/KCNN2/KCNJ3/ASIC1/KCNT1/RYR1/KCNJ6/ITPR1	12	0.332619
495	MF	GO:0005244	voltage-gated ion channel activity	5/723	35/12799	0.0452009	0.215646	117015156/117017211/117023044/117026238/117035383	KCNJ9/KCNJ5/CLCN4/KCNJ3/KCNJ6	5	0.332619
496	MF	GO:0022832	voltage-gated channel activity	5/723	35/12799	0.0452009	0.215646	117015156/117017211/117023044/117026238/117035383	KCNJ9/KCNJ5/CLCN4/KCNJ3/KCNJ6	5	0.332619
497	MF	GO:0015085	calcium ion transmembrane transporter activity	3/723	15/12799	0.0491181	0.227298	117018496/117034373/117037173	RYR2/RYR1/ITPR1	3	0.35743
498	MF	GO:0004114	3',5'-cyclic-nucleotide phosphodiesterase activity	4/723	25/12799	0.0496284	0.227298	117016452/117022483/117030559/117034217	PDE6A/PDE6B/PDE3B/PDE9A	4	0.35743
499	MF	GO:0004112	cyclic-nucleotide phosphodiesterase activity	4/723	26/12799	0.0561316	0.247195	117016452/117022483/117030559/117034217	PDE6A/PDE6B/PDE3B/PDE9A	4	0.395844
500	MF	GO:0022843	voltage-gated cation channel activity	4/723	26/12799	0.0561316	0.247195	117015156/117017211/117026238/117035383	KCNJ9/KCNJ5/KCNJ3/KCNJ6	4	0.395844
501	MF	GO:0005086	ARF guanyl-nucleotide exchange factor activity	3/723	16/12799	0.0579948	0.250581	117016977/117019292/117021693	PSD2/PSD4/PSD3	3	0.404768
502	MF	GO:0030545	receptor regulator activity	17/723	201/12799	0.0627385	0.26122	117012120/117014038/117017952/117021315/117021758/117022308/117025149/117025800/117026136/117027368/117028357/117030196/117031821/117032381/117033967/117037536/117038081	INHBA/CCL16/PTN/FGF14/FGF9/FGF5/CCL26/VEGFD/CCL20/PRL/GDF11/FGF3/CCL21/IL33/IL7/GDF1/RETN	17	0.424739
503	MF	GO:0048018	receptor ligand activity	17/723	201/12799	0.0627385	0.26122	117012120/117014038/117017952/117021315/117021758/117022308/117025149/117025800/117026136/117027368/117028357/117030196/117031821/117032381/117033967/117037536/117038081	INHBA/CCL16/PTN/FGF14/FGF9/FGF5/CCL26/VEGFD/CCL20/PRL/GDF11/FGF3/CCL21/IL33/IL7/GDF1/RETN	17	0.424739
504	MF	GO:0017111	nucleoside-triphosphatase activity	25/723	323/12799	0.0682326	0.279023	117012505/117012813/117013940/117013943/117013945/117015741/117018340/117019181/117020460/117021746/117022948/117023916/117025673/117025813/117027585/117028143/117029145/117029442/117030137/117031091/117033841/117037513/117037597/117037712/117038182	MYO1G/MX2/ABCA9/ABCA6/ABCA8/MYH7B/CFTR/MYO3A/TAP1/MYO16/MYH6/PIF1/KIF5C/ABCB6/ABCA4/KIF5A/ABCC9/MYH9/ATL3/ABCG4/KIFC2/GNA15/MYO9B/ABCA7/MYO1F	25	0.44848
505	MF	GO:0016462	pyrophosphatase activity	25/723	330/12799	0.0826564	0.329812	117012505/117012813/117013940/117013943/117013945/117015741/117018340/117019181/117020460/117021746/117022948/117023916/117025673/117025813/117027585/117028143/117029145/117029442/117030137/117031091/117033841/117037513/117037597/117037712/117038182	MYO1G/MX2/ABCA9/ABCA6/ABCA8/MYH7B/CFTR/MYO3A/TAP1/MYO16/MYH6/PIF1/KIF5C/ABCB6/ABCA4/KIF5A/ABCC9/MYH9/ATL3/ABCG4/KIFC2/GNA15/MYO9B/ABCA7/MYO1F	25	0.502717
506	MF	GO:0016817	hydrolase activity, acting on acid anhydrides	26/723	346/12799	0.0839099	0.329812	117012505/117012813/117013940/117013943/117013945/117015741/117018340/117019181/117020460/117021746/117022948/117023916/117025673/117025813/117026306/117027585/117028143/117029145/117029442/117030137/117031091/117033841/117037513/117037597/117037712/117038182	MYO1G/MX2/ABCA9/ABCA6/ABCA8/MYH7B/CFTR/MYO3A/TAP1/MYO16/MYH6/PIF1/KIF5C/ABCB6/IFIH1/ABCA4/KIF5A/ABCC9/MYH9/ATL3/ABCG4/KIFC2/GNA15/MYO9B/ABCA7/MYO1F	26	0.502717
507	MF	GO:0005044	scavenger receptor activity	4/723	30/12799	0.0864136	0.329812	117015191/117026332/117029834/117029905	PRG4/MARCO/CD6/CD5	4	0.508713
508	MF	GO:0038024	cargo receptor activity	4/723	30/12799	0.0864136	0.329812	117015191/117026332/117029834/117029905	PRG4/MARCO/CD6/CD5	4	0.508713
509	MF	GO:0005272	sodium channel activity	3/723	19/12799	0.0886765	0.3329	117013663/117013753/117028207	SCN4A/ASIC2/ASIC1	3	0.517534
510	MF	GO:0016887	ATPase activity	10/723	110/12799	0.0923208	0.340991	117013940/117013943/117013945/117018340/117020460/117025813/117027585/117029145/117031091/117037712	ABCA9/ABCA6/ABCA8/CFTR/TAP1/ABCB6/ABCA4/ABCC9/ABCG4/ABCA7	10	0.52522
511	MF	GO:0016818	hydrolase activity, acting on acid anhydrides, in phosphorus-containing anhydrides	25/723	337/12799	0.0990044	0.358315	117012505/117012813/117013940/117013943/117013945/117015741/117018340/117019181/117020460/117021746/117022948/117023916/117025673/117025813/117027585/117028143/117029145/117029442/117030137/117031091/117033841/117037513/117037597/117037712/117038182	MYO1G/MX2/ABCA9/ABCA6/ABCA8/MYH7B/CFTR/MYO3A/TAP1/MYO16/MYH6/PIF1/KIF5C/ABCB6/ABCA4/KIF5A/ABCC9/MYH9/ATL3/ABCG4/KIFC2/GNA15/MYO9B/ABCA7/MYO1F	25	0.535341
512	MF	GO:0005539	glycosaminoglycan binding	3/723	20/12799	0.100141	0.358315	117029201/117034932/117038194	STAB2/APLP1/NCAN	3	0.535341
513	MF	GO:0001871	pattern binding	2/723	10/12799	0.10614	0.368272	117015191/117022554	PRG4/STBD1	2	0.552743
514	MF	GO:0030247	polysaccharide binding	2/723	10/12799	0.10614	0.368272	117015191/117022554	PRG4/STBD1	2	0.552743
515	MF	GO:0004725	protein tyrosine phosphatase activity	5/723	45/12799	0.108249	0.369984	117026320/117029198/117029455/117030248/117031727	PTPRN/PTPRR/PTPRO/PTPRJ/PTPRD	5	0.559422
516	MF	GO:0005227	calcium activated cation channel activity	2/723	12/12799	0.144671	0.480141	117025279/117032039	KCNN2/KCNT1	2	0.615658
517	MF	GO:0015269	calcium-activated potassium channel activity	2/723	12/12799	0.144671	0.480141	117025279/117032039	KCNN2/KCNT1	2	0.615658
518	MF	GO:0016788	hydrolase activity, acting on ester bonds	22/723	308/12799	0.152697	0.499539	117012748/117013085/117013115/117014081/117015942/117016452/117018633/117022483/117023960/117024110/117025747/117026320/117027525/117029198/117029455/117029802/117030248/117030559/117031727/117034217/117034806/117038558	SSH2/PLCH1/ERN1/GDPD1/PLCB4/PDE6A/NTPCR/PDE6B/EXD2/PLCB2/PLCD4/PTPRN/PLCH2/PTPRR/PTPRO/RAG1/PTPRJ/PDE3B/PTPRD/PDE9A/PLCG2/ARSJ	22	0.619019
519	MF	GO:0008134	transcription factor binding	2/723	13/12799	0.164873	0.531774	117023899/117037653	FOXA1/CRTC1	2	0.656584
520	MF	GO:1901681	sulfur compound binding	3/723	26/12799	0.179206	0.565799	117021694/117024457/117034932	GPC5/GPC2/APLP1	3	0.693559
521	MF	GO:0005158	insulin receptor binding	2/723	14/12799	0.185525	0.565799	117015625/117037411	DOK5/DOK2	2	0.693559
522	MF	GO:0005540	hyaluronic acid binding	2/723	14/12799	0.185525	0.565799	117029201/117038194	STAB2/NCAN	2	0.693559
523	MF	GO:0008009	chemokine activity	4/723	40/12799	0.187776	0.565799	117014038/117025149/117026136/117031821	CCL16/CCL26/CCL20/CCL21	4	0.693559
524	MF	GO:0042379	chemokine receptor binding	4/723	40/12799	0.187776	0.565799	117014038/117025149/117026136/117031821	CCL16/CCL26/CCL20/CCL21	4	0.693559
525	MF	GO:0098772	molecular function regulator	31/723	472/12799	0.21453	0.638016	117012120/117014038/117016153/117016478/117016949/117016977/117017952/117019198/117019292/117020554/117021315/117021693/117021758/117022308/117025149/117025616/117025800/117026136/117027368/117028357/117030178/117030196/117030926/117031821/117032381/117033967/117036796/117037152/117037536/117037802/117038081	INHBA/CCL16/WFDC5/OBSCN/ARAP3/PSD2/PTN/ITIH5/PSD4/CD109/FGF14/PSD3/FGF9/FGF5/CCL26/ALS2/VEGFD/CCL20/PRL/GDF11/ARAP1/FGF3/TIAM1/CCL21/IL33/IL7/ITIH3/TIMP4/GDF1/PCP2/RETN	31	0.764403
526	MF	GO:0003690	double-stranded DNA binding	2/723	16/12799	0.227727	0.668582	117015004/117020446	CIART/MSH5	2	0.785943
527	MF	GO:0001664	G-protein coupled receptor binding	4/723	44/12799	0.23581	0.683552	117014038/117025149/117026136/117031821	CCL16/CCL26/CCL20/CCL21	4	0.806281
528	MF	GO:0003995	acyl-CoA dehydrogenase activity	2/723	17/12799	0.249081	0.712994	117025612/117036966	ACADL/ACOX2	2	0.826607
529	MF	GO:0008238	exopeptidase activity	4/723	46/12799	0.260838	0.72001	117012253/117015974/117034872/117035208	SCRN1/CPXM1/DPEP3/DPEP1	4	0.834069
530	MF	GO:0030414	peptidase inhibitor activity	5/723	61/12799	0.260964	0.72001	117016153/117019198/117020554/117036796/117037152	WFDC5/ITIH5/CD109/ITIH3/TIMP4	5	0.834069
531	MF	GO:0061134	peptidase regulator activity	5/723	61/12799	0.260964	0.72001	117016153/117019198/117020554/117036796/117037152	WFDC5/ITIH5/CD109/ITIH3/TIMP4	5	0.834069
532	MF	GO:0003713	transcription coactivator activity	2/723	18/12799	0.27049	0.724004	117028155/117030551	EP300/MAML2	2	0.834852
533	MF	GO:0016702	oxidoreductase activity, acting on single donors with incorporation of molecular oxygen, incorporation of two atoms of oxygen	2/723	18/12799	0.27049	0.724004	117027287/117035973	RPE65/P4HA1	2	0.834852
534	MF	GO:0005125	cytokine activity	5/723	62/12799	0.271897	0.724004	117014038/117025149/117026136/117031821/117032381	CCL16/CCL26/CCL20/CCL21/IL33	5	0.834852
535	MF	GO:0016701	oxidoreductase activity, acting on single donors with incorporation of molecular oxygen	2/723	19/12799	0.29188	0.760429	117027287/117035973	RPE65/P4HA1	2	0.862895
536	MF	GO:0005520	insulin-like growth factor binding	2/723	20/12799	0.313185	0.760429	117024440/117036158	ESM1/HTRA1	2	0.917861
537	MF	GO:0008146	sulfotransferase activity	4/723	51/12799	0.325181	0.760429	117012706/117013029/117030314/117034284	CHST2/WSCD1/CHST1/CHST8	4	0.921119
538	MF	GO:0015399	primary active transmembrane transporter activity	4/723	51/12799	0.325181	0.760429	117018340/117020460/117025813/117029145	CFTR/TAP1/ABCB6/ABCC9	4	0.921119
539	MF	GO:0015405	P-P-bond-hydrolysis-driven transmembrane transporter activity	4/723	51/12799	0.325181	0.760429	117018340/117020460/117025813/117029145	CFTR/TAP1/ABCB6/ABCC9	4	0.921119
540	MF	GO:0042626	ATPase activity, coupled to transmembrane movement of substances	4/723	51/12799	0.325181	0.760429	117018340/117020460/117025813/117029145	CFTR/TAP1/ABCB6/ABCC9	4	0.921119
541	MF	GO:0043492	ATPase activity, coupled to movement of substances	4/723	51/12799	0.325181	0.760429	117018340/117020460/117025813/117029145	CFTR/TAP1/ABCB6/ABCC9	4	0.921119
542	MF	GO:0016849	phosphorus-oxygen lyase activity	2/723	21/12799	0.334345	0.760429	117012305/117033942	ADCY1/ADCY8	2	0.934461
543	MF	GO:0019838	growth factor binding	2/723	21/12799	0.334345	0.760429	117024440/117036158	ESM1/HTRA1	2	0.934461
544	MF	GO:0001883	purine nucleoside binding	20/723	318/12799	0.341854	0.760429	117012813/117013924/117014415/117018650/117020884/117022603/117024773/117024891/117027570/117027975/117027986/117028330/117029126/117030137/117030160/117031675/117033249/117036959/117037913/117038752	MX2/RND2/RHOC/ARL8A/RAB44/RHOH/RAB9B/RAB3C/RAB3B/RND1/RERG/IFT27/LRRK2/ATL3/ARL2/RASEF/RHOB/RAB6B/RAB3A/RIT2	20	0.934461
545	MF	GO:0005525	GTP binding	20/723	318/12799	0.341854	0.760429	117012813/117013924/117014415/117018650/117020884/117022603/117024773/117024891/117027570/117027975/117027986/117028330/117029126/117030137/117030160/117031675/117033249/117036959/117037913/117038752	MX2/RND2/RHOC/ARL8A/RAB44/RHOH/RAB9B/RAB3C/RAB3B/RND1/RERG/IFT27/LRRK2/ATL3/ARL2/RASEF/RHOB/RAB6B/RAB3A/RIT2	20	0.934461
546	MF	GO:0032549	ribonucleoside binding	20/723	318/12799	0.341854	0.760429	117012813/117013924/117014415/117018650/117020884/117022603/117024773/117024891/117027570/117027975/117027986/117028330/117029126/117030137/117030160/117031675/117033249/117036959/117037913/117038752	MX2/RND2/RHOC/ARL8A/RAB44/RHOH/RAB9B/RAB3C/RAB3B/RND1/RERG/IFT27/LRRK2/ATL3/ARL2/RASEF/RHOB/RAB6B/RAB3A/RIT2	20	0.934461
547	MF	GO:0032550	purine ribonucleoside binding	20/723	318/12799	0.341854	0.760429	117012813/117013924/117014415/117018650/117020884/117022603/117024773/117024891/117027570/117027975/117027986/117028330/117029126/117030137/117030160/117031675/117033249/117036959/117037913/117038752	MX2/RND2/RHOC/ARL8A/RAB44/RHOH/RAB9B/RAB3C/RAB3B/RND1/RERG/IFT27/LRRK2/ATL3/ARL2/RASEF/RHOB/RAB6B/RAB3A/RIT2	20	0.934461
548	MF	GO:0001882	nucleoside binding	20/723	319/12799	0.347057	0.760429	117012813/117013924/117014415/117018650/117020884/117022603/117024773/117024891/117027570/117027975/117027986/117028330/117029126/117030137/117030160/117031675/117033249/117036959/117037913/117038752	MX2/RND2/RHOC/ARL8A/RAB44/RHOH/RAB9B/RAB3C/RAB3B/RND1/RERG/IFT27/LRRK2/ATL3/ARL2/RASEF/RHOB/RAB6B/RAB3A/RIT2	20	0.934461
549	MF	GO:0004866	endopeptidase inhibitor activity	4/723	53/12799	0.351269	0.760429	117019198/117020554/117036796/117037152	ITIH5/CD109/ITIH3/TIMP4	4	0.934461
550	MF	GO:0016782	transferase activity, transferring sulfur-containing groups	4/723	53/12799	0.351269	0.760429	117012706/117013029/117030314/117034284	CHST2/WSCD1/CHST1/CHST8	4	0.934461
551	MF	GO:0061135	endopeptidase regulator activity	4/723	53/12799	0.351269	0.760429	117019198/117020554/117036796/117037152	ITIH5/CD109/ITIH3/TIMP4	4	0.934461
552	MF	GO:0032561	guanyl ribonucleotide binding	20/723	320/12799	0.352277	0.760429	117012813/117013924/117014415/117018650/117020884/117022603/117024773/117024891/117027570/117027975/117027986/117028330/117029126/117030137/117030160/117031675/117033249/117036959/117037913/117038752	MX2/RND2/RHOC/ARL8A/RAB44/RHOH/RAB9B/RAB3C/RAB3B/RND1/RERG/IFT27/LRRK2/ATL3/ARL2/RASEF/RHOB/RAB6B/RAB3A/RIT2	20	0.934461
553	MF	GO:0019001	guanyl nucleotide binding	21/723	337/12799	0.352295	0.760429	117012813/117013924/117014415/117018650/117020884/117022603/117024773/117024891/117027570/117027975/117027986/117028330/117029126/117030137/117030160/117031675/117033249/117036959/117037513/117037913/117038752	MX2/RND2/RHOC/ARL8A/RAB44/RHOH/RAB9B/RAB3C/RAB3B/RND1/RERG/IFT27/LRRK2/ATL3/ARL2/RASEF/RHOB/RAB6B/GNA15/RAB3A/RIT2	21	0.934461
554	MF	GO:0031406	carboxylic acid binding	2/723	22/12799	0.35531	0.760429	117029201/117038194	STAB2/NCAN	2	0.934461
555	MF	GO:0043177	organic acid binding	2/723	22/12799	0.35531	0.760429	117029201/117038194	STAB2/NCAN	2	0.934461
556	MF	GO:0004867	serine-type endopeptidase inhibitor activity	2/723	23/12799	0.376033	0.788384	117019198/117036796	ITIH5/ITIH3	2	0.946374
557	MF	GO:0051213	dioxygenase activity	2/723	23/12799	0.376033	0.788384	117027287/117035973	RPE65/P4HA1	2	0.946374
558	MF	GO:0005126	cytokine receptor binding	6/723	88/12799	0.3787	0.788384	117014038/117019267/117025149/117026136/117031821/117033967	CCL16/IL1B/CCL26/CCL20/CCL21/IL7	6	0.949554
559	MF	GO:0016746	transferase activity, transferring acyl groups	7/723	107/12799	0.400968	0.827223	117022031/117023143/117023434/117023435/117028155/117028688/117034814	NAT8L/TGM7/TGM5/EPB42/EP300/CPT1B/CPT1C	7	0.976458
560	MF	GO:0016684	oxidoreductase activity, acting on peroxide as acceptor	2/723	26/12799	0.436388	0.856316	117017015/117038280	GPX3/PRDX2	2	0.999887
561	MF	GO:0005248	voltage-gated sodium channel activity	1/723	10/12799	0.441042	0.856316	117013663	SCN4A	1	0.999887
562	MF	GO:0008408	3'-5' exonuclease activity	1/723	10/12799	0.441042	0.856316	117023960	EXD2	1	0.999887
563	MF	GO:0016638	oxidoreductase activity, acting on the CH-NH2 group of donors	1/723	10/12799	0.441042	0.856316	117012656	PNPO	1	0.999887
564	MF	GO:0016709	oxidoreductase activity, acting on paired donors, with incorporation or reduction of molecular oxygen, NAD(P)H as one donor, and incorporation of one atom of oxygen	1/723	10/12799	0.441042	0.856316	117012675	NOS2	1	0.999887
565	MF	GO:0003755	peptidyl-prolyl cis-trans isomerase activity	3/723	43/12799	0.441246	0.856316	117025205/117036342/117036727	PPIC/PPIF/NKTR	3	0.999887
566	MF	GO:0016859	cis-trans isomerase activity	3/723	43/12799	0.441246	0.856316	117025205/117036342/117036727	PPIC/PPIF/NKTR	3	0.999887
567	MF	GO:0004842	ubiquitin-protein transferase activity	3/723	44/12799	0.456278	0.87073	117012444/117022499/117029802	HECW1/HERC5/RAG1	3	0.999887
568	MF	GO:0019787	ubiquitin-like protein transferase activity	3/723	44/12799	0.456278	0.87073	117012444/117022499/117029802	HECW1/HERC5/RAG1	3	0.999887
569	MF	GO:0004674	protein serine/threonine kinase activity	5/723	79/12799	0.463582	0.877359	117016094/117016647/117030407/117032302/117038032	STK4/STK10/ATM/TRPM6/ALPK1	5	0.999887
570	MF	GO:0009975	cyclase activity	1/723	11/12799	0.472642	0.887171	117033942	ADCY8	1	0.999887
571	MF	GO:0004721	phosphoprotein phosphatase activity	6/723	98/12799	0.480203	0.890014	117012748/117026320/117029198/117029455/117030248/117031727	SSH2/PTPRN/PTPRR/PTPRO/PTPRJ/PTPRD	6	0.999887
572	MF	GO:0015081	sodium ion transmembrane transporter activity	3/723	46/12799	0.485809	0.890014	117013663/117013753/117028207	SCN4A/ASIC2/ASIC1	3	0.999887
573	MF	GO:0004175	endopeptidase activity	19/723	328/12799	0.489086	0.890014	117015819/117016325/117017891/117025199/117028078/117028478/117029071/117029151/117030437/117030675/117031217/117031318/117034013/117035241/117035614/117035619/117035625/117035720/117037990	MMP9/MMP24/MMP17/PCSK1/MMP19/CELA1/PHEX/C1RL/MMP13/MMP27/MMP1/MMP8/MMP16/MMP2/KLK6/KLK15/KLK1/ADAM8/PRTN3	19	0.999887
574	MF	GO:0008080	N-acetyltransferase activity	2/723	29/12799	0.493435	0.890014	117022031/117028155	NAT8L/EP300	2	0.999887
575	MF	GO:0019825	oxygen binding	1/723	12/12799	0.502457	0.890014	117019390	HBM	1	0.999887
576	MF	GO:0016407	acetyltransferase activity	2/723	30/12799	0.511624	0.890014	117022031/117028155	NAT8L/EP300	2	0.999887
577	MF	GO:0046983	protein dimerization activity	16/723	279/12799	0.512345	0.890014	117017414/117018970/117019224/117024142/117026180/117026672/117027420/117028028/117028096/117028100/117030600/117030641/117031037/117031801/117033983/117036226	MLXIP/ARNT2/PTF1A/NPAS3/ANO7/MYCL/TAL1/ANO4/ASCL4/ASCL1/MYOD1/ANO5/OLIG2/OLIG1/HEY1/ATOH7	16	0.999887
578	MF	GO:0004857	enzyme inhibitor activity	5/723	85/12799	0.528737	0.890014	117016153/117019198/117020554/117036796/117037152	WFDC5/ITIH5/CD109/ITIH3/TIMP4	5	0.999887
579	MF	GO:0016209	antioxidant activity	2/723	31/12799	0.529378	0.890014	117017015/117038280	GPX3/PRDX2	2	0.999887
580	MF	GO:0003678	DNA helicase activity	1/723	13/12799	0.530589	0.890014	117023916	PIF1	1	0.999887
581	MF	GO:0003684	damaged DNA binding	1/723	13/12799	0.530589	0.890014	117020567	POLH	1	0.999887
582	MF	GO:0004527	exonuclease activity	1/723	13/12799	0.530589	0.890014	117023960	EXD2	1	0.999887
583	MF	GO:0005516	calmodulin binding	1/723	13/12799	0.530589	0.890014	117025279	KCNN2	1	0.999887
584	MF	GO:0019239	deaminase activity	1/723	13/12799	0.530589	0.890014	117030104	AMPD3	1	0.999887
585	MF	GO:0015631	tubulin binding	4/723	68/12799	0.540321	0.890014	117025673/117028143/117033841/117036867	KIF5C/KIF5A/KIFC2/MAP4	4	0.999887
586	MF	GO:0070011	peptidase activity, acting on L-amino acid peptides	27/723	481/12799	0.54293	0.890014	117012253/117015819/117015974/117016325/117017891/117018147/117025093/117025199/117025894/117028078/117028478/117029045/117029071/117029151/117030437/117030675/117031217/117031318/117034013/117034872/117035208/117035241/117035614/117035619/117035625/117035720/117037990	SCRN1/MMP9/CPXM1/MMP24/MMP17/DPP6/ERAP2/PCSK1/DPP10/MMP19/CELA1/TRHDE/PHEX/C1RL/MMP13/MMP27/MMP1/MMP8/MMP16/DPEP3/DPEP1/MMP2/KLK6/KLK15/KLK1/ADAM8/PRTN3	27	0.999887
587	MF	GO:0008092	cytoskeletal protein binding	10/723	177/12799	0.546377	0.890014	117016994/117018570/117020763/117021411/117023030/117025673/117025715/117028143/117033841/117036867	FSCN1/LMOD1/WASF1/WASF3/TMOD2/KIF5C/XIRP2/KIF5A/KIFC2/MAP4	10	0.999887
588	MF	GO:0016829	lyase activity	4/723	69/12799	0.552005	0.890014	117012305/117013629/117015180/117033942	ADCY1/ALDOC/NPL/ADCY8	4	0.999887
589	MF	GO:0008536	Ran GTPase binding	1/723	14/12799	0.557132	0.890014	117037732	XPO7	1	0.999887
590	MF	GO:0016811	hydrolase activity, acting on carbon-nitrogen (but not peptide) bonds, in linear amides	1/723	14/12799	0.557132	0.890014	117033575	NTAQ1	1	0.999887
591	MF	GO:0016814	hydrolase activity, acting on carbon-nitrogen (but not peptide) bonds, in cyclic amidines	1/723	14/12799	0.557132	0.890014	117028892	AICDA	1	0.999887
592	MF	GO:0042623	ATPase activity, coupled	4/723	70/12799	0.56353	0.890014	117018340/117020460/117025813/117029145	CFTR/TAP1/ABCB6/ABCC9	4	0.999887
593	MF	GO:0016627	oxidoreductase activity, acting on the CH-CH group of donors	2/723	33/12799	0.563546	0.890014	117025612/117036966	ACADL/ACOX2	2	0.999887
594	MF	GO:0016810	hydrolase activity, acting on carbon-nitrogen (but not peptide) bonds	3/723	52/12799	0.569308	0.892614	117027033/117028892/117033575	PADI2/AICDA/NTAQ1	3	0.999887
595	MF	GO:0008236	serine-type peptidase activity	9/723	163/12799	0.576886	0.892614	117018147/117025199/117025894/117028478/117029151/117035614/117035619/117035625/117037990	DPP6/PCSK1/DPP10/CELA1/C1RL/KLK6/KLK15/KLK1/PRTN3	9	0.999887
596	MF	GO:0017171	serine hydrolase activity	9/723	163/12799	0.576886	0.892614	117018147/117025199/117025894/117028478/117029151/117035614/117035619/117035625/117037990	DPP6/PCSK1/DPP10/CELA1/C1RL/KLK6/KLK15/KLK1/PRTN3	9	0.999887
597	MF	GO:0008233	peptidase activity	27/723	492/12799	0.591599	0.9087	117012253/117015819/117015974/117016325/117017891/117018147/117025093/117025199/117025894/117028078/117028478/117029045/117029071/117029151/117030437/117030675/117031217/117031318/117034013/117034872/117035208/117035241/117035614/117035619/117035625/117035720/117037990	SCRN1/MMP9/CPXM1/MMP24/MMP17/DPP6/ERAP2/PCSK1/DPP10/MMP19/CELA1/TRHDE/PHEX/C1RL/MMP13/MMP27/MMP1/MMP8/MMP16/DPEP3/DPEP1/MMP2/KLK6/KLK15/KLK1/ADAM8/PRTN3	27	0.999887
598	MF	GO:0030695	GTPase regulator activity	3/723	54/12799	0.595218	0.9087	117016949/117030178/117037802	ARAP3/ARAP1/PCP2	3	0.999887
599	MF	GO:0051015	actin filament binding	1/723	16/12799	0.605807	0.91413	117016994	FSCN1	1	0.999887
600	MF	GO:0005085	guanyl-nucleotide exchange factor activity	6/723	112/12799	0.611993	0.91413	117016478/117016977/117019292/117021693/117025616/117030926	OBSCN/PSD2/PSD4/PSD3/ALS2/TIAM1	6	0.999887
601	MF	GO:0004518	nuclease activity	3/723	56/12799	0.620092	0.91413	117013115/117023960/117029802	ERN1/EXD2/RAG1	3	0.999887
602	MF	GO:0030170	pyridoxal phosphate binding	2/723	37/12799	0.626414	0.91413	117011751/117036185	MOCOS/OAT	2	0.999887
603	MF	GO:0070279	vitamin B6 binding	2/723	37/12799	0.626414	0.91413	117011751/117036185	MOCOS/OAT	2	0.999887
604	MF	GO:0008375	acetylglucosaminyltransferase activity	1/723	17/12799	0.628102	0.91413	117032105	GCNT1	1	0.999887
605	MF	GO:0031683	G-protein beta/gamma-subunit complex binding	1/723	17/12799	0.628102	0.91413	117037513	GNA15	1	0.999887
606	MF	GO:0016791	phosphatase activity	7/723	133/12799	0.63071	0.91413	117012748/117018633/117026320/117029198/117029455/117030248/117031727	SSH2/NTPCR/PTPRN/PTPRR/PTPRO/PTPRJ/PTPRD	7	0.999887
607	MF	GO:0044877	protein-containing complex binding	4/723	77/12799	0.639375	0.917416	117015625/117016994/117037411/117037513	DOK5/FSCN1/DOK2/GNA15	4	0.999887
608	MF	GO:0016410	N-acyltransferase activity	2/723	38/12799	0.64099	0.917416	117022031/117028155	NAT8L/EP300	2	0.999887
609	MF	GO:0004497	monooxygenase activity	1/723	18/12799	0.649138	0.918957	117012675	NOS2	1	0.999887
610	MF	GO:0019899	enzyme binding	8/723	156/12799	0.661455	0.918957	117016478/117016977/117019292/117021693/117025616/117030926/117032300/117037732	OBSCN/PSD2/PSD4/PSD3/ALS2/TIAM1/TPRN/XPO7	8	0.999887
611	MF	GO:0051020	GTPase binding	7/723	137/12799	0.661515	0.918957	117016478/117016977/117019292/117021693/117025616/117030926/117037732	OBSCN/PSD2/PSD4/PSD3/ALS2/TIAM1/XPO7	7	0.999887
612	MF	GO:0050662	coenzyme binding	7/723	138/12799	0.668967	0.918957	117011751/117012656/117012675/117017391/117025612/117033472/117036185	MOCOS/PNPO/NOS2/AIFM3/ACADL/CREG2/OAT	7	0.999887
613	MF	GO:0004601	peroxidase activity	1/723	19/12799	0.668986	0.918957	117017015	GPX3	1	0.999887
614	MF	GO:0008484	sulfuric ester hydrolase activity	1/723	19/12799	0.668986	0.918957	117038558	ARSJ	1	0.999887
615	MF	GO:0003777	microtubule motor activity	3/723	61/12799	0.677611	0.918957	117025673/117028143/117033841	KIF5C/KIF5A/KIFC2	3	0.999887
616	MF	GO:0022890	inorganic cation transmembrane transporter activity	14/723	272/12799	0.679371	0.918957	117012973/117013663/117013753/117015156/117017211/117017316/117018496/117025279/117026238/117028207/117032039/117034373/117035383/117037173	P2RX1/SCN4A/ASIC2/KCNJ9/KCNJ5/P2RX7/RYR2/KCNN2/KCNJ3/ASIC1/KCNT1/RYR1/KCNJ6/ITPR1	14	0.999887
617	MF	GO:0016667	oxidoreductase activity, acting on a sulfur group of donors	1/723	20/12799	0.687712	0.918957	117019703	MSRB1	1	0.999887
618	MF	GO:0008017	microtubule binding	3/723	62/12799	0.688308	0.918957	117025673/117028143/117033841	KIF5C/KIF5A/KIFC2	3	0.999887
619	MF	GO:0060589	nucleoside-triphosphatase regulator activity	3/723	62/12799	0.688308	0.918957	117016949/117030178/117037802	ARAP3/ARAP1/PCP2	3	0.999887
620	MF	GO:0003779	actin binding	5/723	102/12799	0.690221	0.918957	117016994/117018570/117020763/117021411/117025715	FSCN1/LMOD1/WASF1/WASF3/XIRP2	5	0.999887
621	MF	GO:0016853	isomerase activity	4/723	85/12799	0.71484	0.938132	117023538/117025205/117036342/117036727	GLCE/PPIC/PPIF/NKTR	4	0.999887
622	MF	GO:0030246	carbohydrate binding	2/723	44/12799	0.719139	0.938132	117015191/117022554	PRG4/STBD1	2	0.999887
623	MF	GO:0030234	enzyme regulator activity	8/723	165/12799	0.721264	0.938132	117016153/117016949/117019198/117020554/117030178/117036796/117037152/117037802	WFDC5/ARAP3/ITIH5/CD109/ARAP1/ITIH3/TIMP4/PCP2	8	0.999887
624	MF	GO:0016830	carbon-carbon lyase activity	1/723	22/12799	0.722051	0.938132	117013629	ALDOC	1	0.999887
625	MF	GO:0005096	GTPase activator activity	2/723	45/12799	0.730674	0.938132	117016949/117030178	ARAP3/ARAP1	2	0.999887
626	MF	GO:0004181	metallocarboxypeptidase activity	1/723	23/12799	0.737779	0.938132	117015974	CPXM1	1	0.999887
627	MF	GO:0008235	metalloexopeptidase activity	1/723	23/12799	0.737779	0.938132	117015974	CPXM1	1	0.999887
628	MF	GO:0004252	serine-type endopeptidase activity	7/723	149/12799	0.744057	0.938132	117025199/117028478/117029151/117035614/117035619/117035625/117037990	PCSK1/CELA1/C1RL/KLK6/KLK15/KLK1/PRTN3	7	0.999887
629	MF	GO:0050660	flavin adenine dinucleotide binding	2/723	47/12799	0.752539	0.938132	117017391/117025612	AIFM3/ACADL	2	0.999887
630	MF	GO:0015103	inorganic anion transmembrane transporter activity	1/723	24/12799	0.752618	0.938132	117023044	CLCN4	1	0.999887
631	MF	GO:0008324	cation transmembrane transporter activity	14/723	289/12799	0.761436	0.938132	117012973/117013663/117013753/117015156/117017211/117017316/117018496/117025279/117026238/117028207/117032039/117034373/117035383/117037173	P2RX1/SCN4A/ASIC2/KCNJ9/KCNJ5/P2RX7/RYR2/KCNN2/KCNJ3/ASIC1/KCNT1/RYR1/KCNJ6/ITPR1	14	0.999887
632	MF	GO:0005088	Ras guanyl-nucleotide exchange factor activity	3/723	70/12799	0.76438	0.938132	117016478/117025616/117030926	OBSCN/ALS2/TIAM1	3	0.999887
633	MF	GO:0005089	Rho guanyl-nucleotide exchange factor activity	3/723	70/12799	0.76438	0.938132	117016478/117025616/117030926	OBSCN/ALS2/TIAM1	3	0.999887
634	MF	GO:0016798	hydrolase activity, acting on glycosyl bonds	3/723	71/12799	0.77274	0.938132	117013388/117022444/117028033	CHIT1/BST1/OTOGL	3	0.999887
635	MF	GO:0004180	carboxypeptidase activity	1/723	26/12799	0.779828	0.938132	117015974	CPXM1	1	0.999887
636	MF	GO:0000988	transcription factor activity, protein binding	2/723	50/12799	0.782459	0.938132	117028155/117030551	EP300/MAML2	2	0.999887
637	MF	GO:0000989	transcription factor activity, transcription factor binding	2/723	50/12799	0.782459	0.938132	117028155/117030551	EP300/MAML2	2	0.999887
638	MF	GO:0003712	transcription cofactor activity	2/723	50/12799	0.782459	0.938132	117028155/117030551	EP300/MAML2	2	0.999887
639	MF	GO:0019842	vitamin binding	2/723	50/12799	0.782459	0.938132	117011751/117036185	MOCOS/OAT	2	0.999887
640	MF	GO:0017016	Ras GTPase binding	4/723	95/12799	0.791981	0.939708	117016478/117025616/117030926/117037732	OBSCN/ALS2/TIAM1/XPO7	4	0.999887
641	MF	GO:0031267	small GTPase binding	4/723	95/12799	0.791981	0.939708	117016478/117025616/117030926/117037732	OBSCN/ALS2/TIAM1/XPO7	4	0.999887
642	MF	GO:0016758	transferase activity, transferring hexosyl groups	4/723	96/12799	0.798685	0.942778	117020375/117032105/117032379/117034335	FUT9/GCNT1/FUT7/FUT1	4	0.999887
643	MF	GO:0004519	endonuclease activity	1/723	28/12799	0.804048	0.944241	117029802	RAG1	1	0.999887
644	MF	GO:0005179	hormone activity	2/723	55/12799	0.825294	0.956627	117027368/117038081	PRL/RETN	2	0.999887
645	MF	GO:0004540	ribonuclease activity	1/723	30/12799	0.825608	0.956627	117013115	ERN1	1	0.999887
646	MF	GO:0008047	enzyme activator activity	2/723	56/12799	0.832894	0.956627	117016949/117030178	ARAP3/ARAP1	2	0.999887
647	MF	GO:0022804	active transmembrane transporter activity	4/723	102/12799	0.835314	0.956627	117018340/117020460/117025813/117029145	CFTR/TAP1/ABCB6/ABCC9	4	0.999887
648	MF	GO:0016903	oxidoreductase activity, acting on the aldehyde or oxo group of donors	1/723	31/12799	0.835482	0.956627	117035887	OGDHL	1	0.999887
649	MF	GO:0017048	Rho GTPase binding	3/723	81/12799	0.843596	0.961111	117016478/117025616/117030926	OBSCN/ALS2/TIAM1	3	0.999887
650	MF	GO:0008194	UDP-glycosyltransferase activity	1/723	33/12799	0.853587	0.962135	117032105	GCNT1	1	0.999887
651	MF	GO:0004553	hydrolase activity, hydrolyzing O-glycosyl compounds	2/723	60/12799	0.860393	0.962135	117013388/117028033	CHIT1/OTOGL	2	0.999887
652	MF	GO:0003743	translation initiation factor activity	1/723	34/12799	0.861879	0.962135	117037245	EIF1B	1	0.999887
653	MF	GO:0003924	GTPase activity	3/723	85/12799	0.86608	0.962135	117012813/117030137/117037513	MX2/ATL3/GNA15	3	0.999887
654	MF	GO:0051536	iron-sulfur cluster binding	1/723	35/12799	0.869702	0.962135	117017391	AIFM3	1	0.999887
655	MF	GO:0051540	metal cluster binding	1/723	35/12799	0.869702	0.962135	117017391	AIFM3	1	0.999887
656	MF	GO:0016747	transferase activity, transferring acyl groups other than amino-acyl groups	2/723	63/12799	0.87823	0.966898	117022031/117028155	NAT8L/EP300	2	0.999887
657	MF	GO:0015077	monovalent inorganic cation transmembrane transporter activity	9/723	223/12799	0.889442	0.974556	117013663/117013753/117015156/117017211/117025279/117026238/117028207/117032039/117035383	SCN4A/ASIC2/KCNJ9/KCNJ5/KCNN2/KCNJ3/ASIC1/KCNT1/KCNJ6	9	0.999887
658	MF	GO:0004386	helicase activity	1/723	42/12799	0.913379	0.996018	117023916	PIF1	1	0.999887
659	MF	GO:0008138	protein tyrosine/serine/threonine phosphatase activity	1/723	46/12799	0.931411	0.999887	117012748	SSH2	1	0.999887
660	MF	GO:0140097	catalytic activity, acting on DNA	1/723	47/12799	0.935299	0.999887	117023916	PIF1	1	0.999887
661	MF	GO:0008135	translation factor activity, RNA binding	1/723	51/12799	0.948773	0.999887	117037245	EIF1B	1	0.999887
662	MF	GO:0008168	methyltransferase activity	2/723	85/12799	0.957017	0.999887	117012975/117016805	PNMT/FBLL1	2	0.999887
663	MF	GO:0016705	oxidoreductase activity, acting on paired donors, with incorporation or reduction of molecular oxygen	2/723	87/12799	0.961009	0.999887	117012675/117035973	NOS2/P4HA1	2	0.999887
664	MF	GO:0008509	anion transmembrane transporter activity	1/723	56/12799	0.961744	0.999887	117023044	CLCN4	1	0.999887
665	MF	GO:0016757	transferase activity, transferring glycosyl groups	5/723	168/12799	0.964288	0.999887	117020375/117029352/117032105/117032379/117034335	FUT9/MFNG/GCNT1/FUT7/FUT1	5	0.999887
666	MF	GO:0016741	transferase activity, transferring one-carbon groups	2/723	92/12799	0.969491	0.999887	117012975/117016805	PNMT/FBLL1	2	0.999887
667	MF	GO:0016616	oxidoreductase activity, acting on the CH-OH group of donors, NAD or NADP as acceptor	1/723	60/12799	0.969716	0.999887	117029227	LDHB	1	0.999887
668	MF	GO:0035091	phosphatidylinositol binding	1/723	60/12799	0.969716	0.999887	117013723	PLD2	1	0.999887
669	MF	GO:0016614	oxidoreductase activity, acting on CH-OH group of donors	1/723	74/12799	0.986641	0.999887	117029227	LDHB	1	0.999887
670	MF	GO:0048037	cofactor binding	8/723	282/12799	0.991636	0.999887	117011751/117012656/117012675/117017391/117019390/117025612/117033472/117036185	MOCOS/PNPO/NOS2/AIFM3/HBM/ACADL/CREG2/OAT	8	0.999887
671	MF	GO:0016779	nucleotidyltransferase activity	1/723	84/12799	0.992559	0.999887	117017196	OAS1	1	0.999887
672	MF	GO:0005543	phospholipid binding	1/723	92/12799	0.995342	0.999887	117013723	PLD2	1	0.999887
673	MF	GO:0020037	heme binding	1/723	102/12799	0.997408	0.999887	117019390	HBM	1	0.999887
674	MF	GO:0008289	lipid binding	2/723	143/12799	0.997745	0.999887	117013723/117034751	PLD2/APOE	2	0.999887
675	MF	GO:0046906	tetrapyrrole binding	1/723	107/12799	0.998066	0.999887	117019390	HBM	1	0.999887
676	MF	GO:0140098	catalytic activity, acting on RNA	1/723	141/12799	0.999737	0.999887	117013115	ERN1	1	0.999887
677	MF	GO:0003723	RNA binding	6/723	333/12799	0.999887	0.999887	117014741/117016805/117018755/117023624/117035185/117037245	TDRKH/FBLL1/MEX3B/NOVA1/NOVA2/EIF1B	6	0.999887

## Sheet: Sheet1
S12 Table: Complete results of the GO enrichment analysis for the genes shared by the two methods.
Category	GOID	Description	GeneRatio	BgRatio	pvalue	FDR	geneID	geneName	Count
BP	GO:0035556	intracellular signal transduction	47/400	464/8063	1.77e-06	7.48931e-05	117012305/117012554/117013085/117013449/117013924/117014415/117015942/117016411/117016478/117016977/117017461/117018191/117018640/117019292/117020884/117021048/117021098/117021693/117022603/117022980/117024110/117024773/117024891/117025616/117025747/117027525/117027570/117027975/117027986/117028330/117028585/117029126/117029503/117030926/117031097/117031675/117033249/117033406/117033942/117034806…	ADCY1/DGKB/PLCH1/WSB1/RND2/RHOC/PLCB4/ITK/OBSCN/PSD2/SH2B3/DGKI/RGS7/PSD4/RAB44/DCLK1/ASB5/PSD3/RHOH/BMX/PLCB2/RAB9B/RAB3C/ALS2/PLCD4/PLCH2/RAB3B/RND1/RERG/IFT27/STAC3/LRRK2/ASB9/TIAM1/CNIH2/RASEF/RHOB/PLEK/ADCY8/PLCG2/DGKG/HCST/RASA2/RAB6B/DCLK2/RAB3A/RIT2	47
BP	GO:0051259	protein complex oligomerization	13/400	69/8063	2.77e-05	0.000852405	117011695/117014942/117014961/117018222/117021708/117022551/117029401/117029973/117030131/117031714/117032302/117033439/117037653	KCNG2/KCND3/KCNA3/KCND2/KCTD4/KCTD8/KCNC2/KCNC1/KCND1/TRPM3/TRPM6/KCNF1/CRTC1	13
BP	GO:0007186	G-protein coupled receptor signaling pathway	44/400	475/8063	3.74e-05	0.00110086	117011984/117012130/117012153/117012514/117012554/117013139/117014259/117015304/117016619/117018191/117018269/117018342/117018356/117018640/117019399/117019892/117020105/117021082/117021350/117021462/117021669/117027819/117028048/117028454/117028668/117029293/117029393/117029798/117030557/117031737/117033581/117034990/117035615/117036167/117036546/117036572/117036598/117036613/117036643/117037320…	GALR1/CALCR/GPR22/GRM3/DGKB/CCR7/GPR61/GPR63/NSG2/DGKI/GPR37/GRM8/GPR85/RGS7/GRM4/CNR1/GPR17/GPR12/GPR18/RXFP2/EDNRB/PTAFR/GPR84/P2RY8/MCHR1/GPR19/LPAR5/CXCR5/GPR83/GPR21/PENK/DGKG/GPR32/CALY/GRM2/GPR62/HRH1/CCRL2/PTH1R/GRM7/CCR1/GNA15/S1PR2/S1PR4	44
BP	GO:0051260	protein homooligomerization	11/400	60/8063	0.000148167	0.00313466	117011695/117014942/117014961/117018222/117021708/117022551/117029401/117029973/117030131/117033439/117037653	KCNG2/KCND3/KCNA3/KCND2/KCTD4/KCTD8/KCNC2/KCNC1/KCND1/KCNF1/CRTC1	11
BP	GO:0006811	ion transport	40/400	460/8063	0.000331114	0.00679285	117011695/117012973/117013456/117013663/117013753/117014942/117014961/117015156/117015389/117017211/117017316/117018117/117018222/117018496/117020459/117021595/117021676/117023044/117025279/117026238/117027999/117028207/117028464/117029401/117029973/117030131/117031714/117032039/117032302/117032959/117033439/117034373/117034996/117035383/117036195/117036542/117037173/117037652/117038351/117038380	KCNG2/P2RX1/ZACN/SCN4A/ASIC2/KCND3/KCNA3/KCNJ9/KCNH1/KCNJ5/P2RX7/TRPV5/KCND2/RYR2/KCNQ5/NALCN/ATP7B/CLCN4/KCNN2/KCNJ3/GLRA2/ASIC1/KCNH3/KCNC2/KCNC1/KCND1/TRPM3/KCNT1/TRPM6/SFXN5/KCNF1/RYR1/FXYD7/KCNJ6/TRPM2/KCNH8/ITPR1/HCN2/TRPC3/GLRB	40
BP	GO:0031109	microtubule polymerization or depolymerization	4/400	11/8063	0.00149021	0.0258685	117016322/117027474/117034100/117037952	STMN3/STMN1/STMN2/STMN4	4
BP	GO:0031110	regulation of microtubule polymerization or depolymerization	4/400	11/8063	0.00149021	0.0258685	117016322/117027474/117034100/117037952	STMN3/STMN1/STMN2/STMN4	4
BP	GO:0032886	regulation of microtubule-based process	4/400	12/8063	0.00214846	0.0346311	117016322/117027474/117034100/117037952	STMN3/STMN1/STMN2/STMN4	4
BP	GO:0070507	regulation of microtubule cytoskeleton organization	4/400	12/8063	0.00214846	0.0346311	117016322/117027474/117034100/117037952	STMN3/STMN1/STMN2/STMN4	4
BP	GO:0030001	metal ion transport	13/400	108/8063	0.00254986	0.0401455	117013663/117013753/117015156/117017211/117018496/117021676/117025279/117026238/117028207/117032039/117034373/117035383/117037173	SCN4A/ASIC2/KCNJ9/KCNJ5/RYR2/ATP7B/KCNN2/KCNJ3/ASIC1/KCNT1/RYR1/KCNJ6/ITPR1	13
CC	GO:0044421	extracellular region part	17/257	101/5252	6.12e-06	0.00024372	117011709/117012642/117015819/117016305/117016325/117017891/117019267/117020554/117021694/117024457/117028078/117030437/117030675/117031217/117031318/117034013/117035241	MTCL1/SOST/MMP9/SOGA3/MMP24/MMP17/IL1B/CD109/GPC5/GPC2/MMP19/MMP13/MMP27/MMP1/MMP8/MMP16/MMP2	17
CC	GO:0005576	extracellular region	35/257	361/5252	5.84e-05	0.00153106	117011709/117012525/117012642/117012677/117013388/117014038/117015819/117016153/117016305/117016325/117017891/117018176/117019267/117020554/117021694/117021793/117024440/117024457/117025149/117026136/117027368/117028078/117030437/117030675/117031217/117031318/117031821/117033967/117034013/117034359/117034751/117035241/117036158/117036976/117038081	MTCL1/EPDR1/SOST/WNT3/CHIT1/CCL16/MMP9/WFDC5/SOGA3/MMP24/MMP17/PIP/IL1B/CD109/GPC5/DEFB1/ESM1/GPC2/CCL26/CCL20/PRL/MMP19/MMP13/MMP27/MMP1/MMP8/CCL21/IL7/MMP16/APOC1/APOE/MMP2/HTRA1/CAMP/RETN	35
CC	GO:0031012	extracellular matrix	12/257	66/5252	6.74e-05	0.00168999	117015819/117016325/117017891/117021694/117024457/117028078/117030437/117030675/117031217/117031318/117034013/117035241	MMP9/MMP24/MMP17/GPC5/GPC2/MMP19/MMP13/MMP27/MMP1/MMP8/MMP16/MMP2	12
CC	GO:0016459	myosin complex	8/257	43/5252	0.00095986	0.0191125	117012505/117015741/117019181/117021746/117022948/117029442/117037597/117038182	MYO1G/MYH7B/MYO3A/MYO16/MYH6/MYH9/MYO9B/MYO1F	8
MF	GO:0005216	ion channel activity	48/723	245/12799	2.01e-14	3.40193e-12	117011695/117011956/117012973/117013456/117013663/117013753/117014942/117014961/117015156/117015389/117016597/117017211/117017316/117017867/117018117/117018222/117018496/117018662/117020459/117021595/117022340/117023044/117025279/117026238/117027999/117028207/117028464/117029401/117029973/117030131/117030472/117031714/117031907/117032039/117032302/117033439/117034373/117034996/117035061/117035383…	KCNG2/GRIK1/P2RX1/ZACN/SCN4A/ASIC2/KCND3/KCNA3/KCNJ9/KCNH1/GRIA1/KCNJ5/P2RX7/GRIK4/TRPV5/KCND2/RYR2/GRIK2/KCNQ5/NALCN/GRID2/CLCN4/KCNN2/KCNJ3/GLRA2/ASIC1/KCNH3/KCNC2/KCNC1/KCND1/GRIA4/TRPM3/GRIN1/KCNT1/TRPM6/KCNF1/RYR1/FXYD7/GRIK5/KCNJ6/TRPM2/GRID1/KCNH8/ITPR1/HCN2/GRIA2/TRPC3/GLRB	48
MF	GO:0015267	channel activity	48/723	245/12799	2.01e-14	3.40193e-12	117011695/117011956/117012973/117013456/117013663/117013753/117014942/117014961/117015156/117015389/117016597/117017211/117017316/117017867/117018117/117018222/117018496/117018662/117020459/117021595/117022340/117023044/117025279/117026238/117027999/117028207/117028464/117029401/117029973/117030131/117030472/117031714/117031907/117032039/117032302/117033439/117034373/117034996/117035061/117035383…	KCNG2/GRIK1/P2RX1/ZACN/SCN4A/ASIC2/KCND3/KCNA3/KCNJ9/KCNH1/GRIA1/KCNJ5/P2RX7/GRIK4/TRPV5/KCND2/RYR2/GRIK2/KCNQ5/NALCN/GRID2/CLCN4/KCNN2/KCNJ3/GLRA2/ASIC1/KCNH3/KCNC2/KCNC1/KCND1/GRIA4/TRPM3/GRIN1/KCNT1/TRPM6/KCNF1/RYR1/FXYD7/GRIK5/KCNJ6/TRPM2/GRID1/KCNH8/ITPR1/HCN2/GRIA2/TRPC3/GLRB	48
MF	GO:0022803	passive transmembrane transporter activity	48/723	245/12799	2.01e-14	3.40193e-12	117011695/117011956/117012973/117013456/117013663/117013753/117014942/117014961/117015156/117015389/117016597/117017211/117017316/117017867/117018117/117018222/117018496/117018662/117020459/117021595/117022340/117023044/117025279/117026238/117027999/117028207/117028464/117029401/117029973/117030131/117030472/117031714/117031907/117032039/117032302/117033439/117034373/117034996/117035061/117035383…	KCNG2/GRIK1/P2RX1/ZACN/SCN4A/ASIC2/KCND3/KCNA3/KCNJ9/KCNH1/GRIA1/KCNJ5/P2RX7/GRIK4/TRPV5/KCND2/RYR2/GRIK2/KCNQ5/NALCN/GRID2/CLCN4/KCNN2/KCNJ3/GLRA2/ASIC1/KCNH3/KCNC2/KCNC1/KCND1/GRIA4/TRPM3/GRIN1/KCNT1/TRPM6/KCNF1/RYR1/FXYD7/GRIK5/KCNJ6/TRPM2/GRID1/KCNH8/ITPR1/HCN2/GRIA2/TRPC3/GLRB	48
MF	GO:0022838	substrate-specific channel activity	48/723	245/12799	2.01e-14	3.40193e-12	117011695/117011956/117012973/117013456/117013663/117013753/117014942/117014961/117015156/117015389/117016597/117017211/117017316/117017867/117018117/117018222/117018496/117018662/117020459/117021595/117022340/117023044/117025279/117026238/117027999/117028207/117028464/117029401/117029973/117030131/117030472/117031714/117031907/117032039/117032302/117033439/117034373/117034996/117035061/117035383…	KCNG2/GRIK1/P2RX1/ZACN/SCN4A/ASIC2/KCND3/KCNA3/KCNJ9/KCNH1/GRIA1/KCNJ5/P2RX7/GRIK4/TRPV5/KCND2/RYR2/GRIK2/KCNQ5/NALCN/GRID2/CLCN4/KCNN2/KCNJ3/GLRA2/ASIC1/KCNH3/KCNC2/KCNC1/KCND1/GRIA4/TRPM3/GRIN1/KCNT1/TRPM6/KCNF1/RYR1/FXYD7/GRIK5/KCNJ6/TRPM2/GRID1/KCNH8/ITPR1/HCN2/GRIA2/TRPC3/GLRB	48
MF	GO:0005231	excitatory extracellular ligand-gated ion channel activity	12/723	25/12799	2.54e-09	3.43916e-07	117011956/117012973/117016597/117017316/117017867/117018662/117022340/117030472/117031907/117035061/117036427/117037765	GRIK1/P2RX1/GRIA1/P2RX7/GRIK4/GRIK2/GRID2/GRIA4/GRIN1/GRIK5/GRID1/GRIA2	12
MF	GO:0004970	ionotropic glutamate receptor activity	10/723	18/12799	9.01e-09	5.54525e-07	117011956/117016597/117017867/117018662/117022340/117030472/117031907/117035061/117036427/117037765	GRIK1/GRIA1/GRIK4/GRIK2/GRID2/GRIA4/GRIN1/GRIK5/GRID1/GRIA2	10
MF	GO:0005234	extracellularly glutamate-gated ion channel activity	10/723	18/12799	9.01e-09	5.54525e-07	117011956/117016597/117017867/117018662/117022340/117030472/117031907/117035061/117036427/117037765	GRIK1/GRIA1/GRIK4/GRIK2/GRID2/GRIA4/GRIN1/GRIK5/GRID1/GRIA2	10
MF	GO:0008066	glutamate receptor activity	10/723	18/12799	9.01e-09	5.54525e-07	117011956/117016597/117017867/117018662/117022340/117030472/117031907/117035061/117036427/117037765	GRIK1/GRIA1/GRIK4/GRIK2/GRID2/GRIA4/GRIN1/GRIK5/GRID1/GRIA2	10
MF	GO:0022824	transmitter-gated ion channel activity	10/723	18/12799	9.01e-09	5.54525e-07	117011956/117016597/117017867/117018662/117022340/117030472/117031907/117035061/117036427/117037765	GRIK1/GRIA1/GRIK4/GRIK2/GRID2/GRIA4/GRIN1/GRIK5/GRID1/GRIA2	10
MF	GO:0022835	transmitter-gated channel activity	10/723	18/12799	9.01e-09	5.54525e-07	117011956/117016597/117017867/117018662/117022340/117030472/117031907/117035061/117036427/117037765	GRIK1/GRIA1/GRIK4/GRIK2/GRID2/GRIA4/GRIN1/GRIK5/GRID1/GRIA2	10
MF	GO:0030594	neurotransmitter receptor activity	10/723	18/12799	9.01e-09	5.54525e-07	117011956/117016597/117017867/117018662/117022340/117030472/117031907/117035061/117036427/117037765	GRIK1/GRIA1/GRIK4/GRIK2/GRID2/GRIA4/GRIN1/GRIK5/GRID1/GRIA2	10
MF	GO:0015276	ligand-gated ion channel activity	21/723	91/12799	2.4e-08	1.24985e-06	117011956/117012973/117013456/117015156/117016597/117017211/117017316/117017867/117018496/117018662/117022340/117026238/117027999/117030472/117031907/117034373/117035061/117035383/117036427/117037765/117038380	GRIK1/P2RX1/ZACN/KCNJ9/GRIA1/KCNJ5/P2RX7/GRIK4/RYR2/GRIK2/GRID2/KCNJ3/GLRA2/GRIA4/GRIN1/RYR1/GRIK5/KCNJ6/GRID1/GRIA2/GLRB	21
MF	GO:0022834	ligand-gated channel activity	21/723	91/12799	2.4e-08	1.24985e-06	117011956/117012973/117013456/117015156/117016597/117017211/117017316/117017867/117018496/117018662/117022340/117026238/117027999/117030472/117031907/117034373/117035061/117035383/117036427/117037765/117038380	GRIK1/P2RX1/ZACN/KCNJ9/GRIA1/KCNJ5/P2RX7/GRIK4/RYR2/GRIK2/GRID2/KCNJ3/GLRA2/GRIA4/GRIN1/RYR1/GRIK5/KCNJ6/GRID1/GRIA2/GLRB	21
MF	GO:0022836	gated channel activity	24/723	123/12799	7.83e-08	3.53394e-06	117011956/117012973/117013456/117015156/117016597/117017211/117017316/117017867/117018496/117018662/117022340/117023044/117025279/117026238/117027999/117030472/117031907/117032039/117034373/117035061/117035383/117036427/117037765/117038380	GRIK1/P2RX1/ZACN/KCNJ9/GRIA1/KCNJ5/P2RX7/GRIK4/RYR2/GRIK2/GRID2/CLCN4/KCNN2/KCNJ3/GLRA2/GRIA4/GRIN1/KCNT1/RYR1/GRIK5/KCNJ6/GRID1/GRIA2/GLRB	24
MF	GO:0022839	ion gated channel activity	24/723	123/12799	7.83e-08	3.53394e-06	117011956/117012973/117013456/117015156/117016597/117017211/117017316/117017867/117018496/117018662/117022340/117023044/117025279/117026238/117027999/117030472/117031907/117032039/117034373/117035061/117035383/117036427/117037765/117038380	GRIK1/P2RX1/ZACN/KCNJ9/GRIA1/KCNJ5/P2RX7/GRIK4/RYR2/GRIK2/GRID2/CLCN4/KCNN2/KCNJ3/GLRA2/GRIA4/GRIN1/KCNT1/RYR1/GRIK5/KCNJ6/GRID1/GRIA2/GLRB	24
MF	GO:0004888	transmembrane signaling receptor activity	50/723	467/12799	9.28e-06	0.000349031	117011956/117011984/117012130/117012153/117012514/117012973/117013139/117014259/117015304/117016597/117017316/117017867/117018269/117018342/117018356/117018662/117019399/117019892/117020105/117021082/117021350/117021462/117021669/117022340/117027819/117028048/117028454/117028668/117029293/117029393/117029798/117029810/117029892/117030472/117030557/117031737/117031907/117035061/117035615/117036427…	GRIK1/GALR1/CALCR/GPR22/GRM3/P2RX1/CCR7/GPR61/GPR63/GRIA1/P2RX7/GRIK4/GPR37/GRM8/GPR85/GRIK2/GRM4/CNR1/GPR17/GPR12/GPR18/RXFP2/EDNRB/GRID2/PTAFR/GPR84/P2RY8/MCHR1/GPR19/LPAR5/CXCR5/CD3D/CD3G/GRIA4/GPR83/GPR21/GRIN1/GRIK5/GPR32/GRID1/GRM2/GPR62/HRH1/CCRL2/PTH1R/GRM7/CCR1/S1PR2/GRIA2/S1PR4	50
MF	GO:0005230	extracellular ligand-gated ion channel activity	15/723	73/12799	1.11e-05	0.000377186	117011956/117012973/117013456/117016597/117017316/117017867/117018662/117022340/117027999/117030472/117031907/117035061/117036427/117037765/117038380	GRIK1/P2RX1/ZACN/GRIA1/P2RX7/GRIK4/GRIK2/GRID2/GLRA2/GRIA4/GRIN1/GRIK5/GRID1/GRIA2/GLRB	15
MF	GO:0038023	signaling receptor activity	50/723	471/12799	1.17e-05	0.000377186	117011956/117011984/117012130/117012153/117012514/117012973/117013139/117014259/117015304/117016597/117017316/117017867/117018269/117018342/117018356/117018662/117019399/117019892/117020105/117021082/117021350/117021462/117021669/117022340/117027819/117028048/117028454/117028668/117029293/117029393/117029798/117029810/117029892/117030472/117030557/117031737/117031907/117035061/117035615/117036427…	GRIK1/GALR1/CALCR/GPR22/GRM3/P2RX1/CCR7/GPR61/GPR63/GRIA1/P2RX7/GRIK4/GPR37/GRM8/GPR85/GRIK2/GRM4/CNR1/GPR17/GPR12/GPR18/RXFP2/EDNRB/GRID2/PTAFR/GPR84/P2RY8/MCHR1/GPR19/LPAR5/CXCR5/CD3D/CD3G/GRIA4/GPR83/GPR21/GRIN1/GRIK5/GPR32/GRID1/GRM2/GPR62/HRH1/CCRL2/PTH1R/GRM7/CCR1/S1PR2/GRIA2/S1PR4	50
MF	GO:0060089	molecular transducer activity	50/723	471/12799	1.17e-05	0.000377186	117011956/117011984/117012130/117012153/117012514/117012973/117013139/117014259/117015304/117016597/117017316/117017867/117018269/117018342/117018356/117018662/117019399/117019892/117020105/117021082/117021350/117021462/117021669/117022340/117027819/117028048/117028454/117028668/117029293/117029393/117029798/117029810/117029892/117030472/117030557/117031737/117031907/117035061/117035615/117036427…	GRIK1/GALR1/CALCR/GPR22/GRM3/P2RX1/CCR7/GPR61/GPR63/GRIA1/P2RX7/GRIK4/GPR37/GRM8/GPR85/GRIK2/GRM4/CNR1/GPR17/GPR12/GPR18/RXFP2/EDNRB/GRID2/PTAFR/GPR84/P2RY8/MCHR1/GPR19/LPAR5/CXCR5/CD3D/CD3G/GRIA4/GPR83/GPR21/GRIN1/GRIK5/GPR32/GRID1/GRM2/GPR62/HRH1/CCRL2/PTH1R/GRM7/CCR1/S1PR2/GRIA2/S1PR4	50
MF	GO:0099094	ligand-gated cation channel activity	8/723	25/12799	4.57e-05	0.00128912	117012973/117015156/117017211/117017316/117018496/117026238/117034373/117035383	P2RX1/KCNJ9/KCNJ5/P2RX7/RYR2/KCNJ3/RYR1/KCNJ6	8
MF	GO:0015318	inorganic molecular entity transmembrane transporter activity	48/723	474/12799	5.88e-05	0.00153106	117011695/117011956/117012973/117013456/117013663/117013753/117014942/117014961/117015156/117015389/117016597/117017211/117017316/117017867/117018117/117018222/117018496/117018662/117020459/117021595/117022340/117023044/117025279/117026238/117027999/117028207/117028464/117029401/117029973/117030131/117030472/117031714/117031907/117032039/117032302/117033439/117034373/117034996/117035061/117035383…	KCNG2/GRIK1/P2RX1/ZACN/SCN4A/ASIC2/KCND3/KCNA3/KCNJ9/KCNH1/GRIA1/KCNJ5/P2RX7/GRIK4/TRPV5/KCND2/RYR2/GRIK2/KCNQ5/NALCN/GRID2/CLCN4/KCNN2/KCNJ3/GLRA2/ASIC1/KCNH3/KCNC2/KCNC1/KCND1/GRIA4/TRPM3/GRIN1/KCNT1/TRPM6/KCNF1/RYR1/FXYD7/GRIK5/KCNJ6/TRPM2/GRID1/KCNH8/ITPR1/HCN2/GRIA2/TRPC3/GLRB	48
MF	GO:0005261	cation channel activity	14/723	76/12799	7.78e-05	0.00188109	117012973/117013663/117013753/117015156/117017211/117017316/117018496/117025279/117026238/117028207/117032039/117034373/117035383/117037173	P2RX1/SCN4A/ASIC2/KCNJ9/KCNJ5/P2RX7/RYR2/KCNN2/KCNJ3/ASIC1/KCNT1/RYR1/KCNJ6/ITPR1	14
MF	GO:0004435	phosphatidylinositol phospholipase C activity	6/723	15/12799	0.000102569	0.00231464	117013085/117015942/117024110/117025747/117027525/117034806	PLCH1/PLCB4/PLCB2/PLCD4/PLCH2/PLCG2	6
MF	GO:0004629	phospholipase C activity	6/723	15/12799	0.000102569	0.00231464	117013085/117015942/117024110/117025747/117027525/117034806	PLCH1/PLCB4/PLCB2/PLCD4/PLCH2/PLCG2	6
MF	GO:0008081	phosphoric diester hydrolase activity	11/723	52/12799	0.000124481	0.0027185	117013085/117014081/117015942/117016452/117022483/117024110/117025747/117027525/117030559/117034217/117034806	PLCH1/GDPD1/PLCB4/PDE6A/PDE6B/PLCB2/PLCD4/PLCH2/PDE3B/PDE9A/PLCG2	11
MF	GO:0003700	DNA binding transcription factor activity	36/723	371/12799	0.00105987	0.0205009	117011850/117011986/117012334/117013579/117014490/117014737/117015429/117015768/117015995/117017515/117017759/117018334/117018539/117023481/117023899/117024249/117026267/117026672/117027190/117027379/117027818/117028533/117029248/117030452/117031693/117031706/117033052/117033215/117033908/117034711/117035008/117035011/117035223/117035572/117035626/117036594	GATA6/ETV5/ETV1/TBX21/RXRG/ELK4/TBX15/MYT1/FOXS1/ETS1/TBX1/IRF5/NR5A2/ELF4/FOXA1/OTX2/NR4A2/MYCL/E2F2/E2F3/RUNX3/PPARA/FOXM1/ELF5/FOXE1/RXRA/MYT1L/REL/TRPS1/RUNX1/CEBPA/IRF8/DBP/FOXF1/SPIB/EOMES	36
MF	GO:0043565	sequence-specific DNA binding	23/723	203/12799	0.00112907	0.0212327	117011850/117011986/117012334/117014490/117014737/117015004/117015995/117017515/117018539/117023481/117023899/117026267/117028533/117029248/117029802/117030452/117031693/117031706/117033908/117035008/117035223/117035572/117035626	GATA6/ETV5/ETV1/RXRG/ELK4/CIART/FOXS1/ETS1/NR5A2/ELF4/FOXA1/NR4A2/PPARA/FOXM1/RAG1/ELF5/FOXE1/RXRA/TRPS1/CEBPA/DBP/FOXF1/SPIB	23
MF	GO:0004620	phospholipase activity	6/723	23/12799	0.00140265	0.0256647	117013085/117015942/117024110/117025747/117027525/117034806	PLCH1/PLCB4/PLCB2/PLCD4/PLCH2/PLCG2	6
MF	GO:0016298	lipase activity	6/723	24/12799	0.00178199	0.0301601	117013085/117015942/117024110/117025747/117027525/117034806	PLCH1/PLCB4/PLCB2/PLCD4/PLCH2/PLCG2	6
MF	GO:0140110	transcription regulator activity	38/723	421/12799	0.00286278	0.0440478	117011850/117011986/117012334/117013579/117014490/117014737/117015429/117015768/117015995/117017515/117017759/117018334/117018539/117023481/117023899/117024249/117026267/117026672/117027190/117027379/117027818/117028155/117028533/117029248/117030452/117030551/117031693/117031706/117033052/117033215/117033908/117034711/117035008/117035011/117035223/117035572/117035626/117036594	GATA6/ETV5/ETV1/TBX21/RXRG/ELK4/TBX15/MYT1/FOXS1/ETS1/TBX1/IRF5/NR5A2/ELF4/FOXA1/OTX2/NR4A2/MYCL/E2F2/E2F3/RUNX3/EP300/PPARA/FOXM1/ELF5/MAML2/FOXE1/RXRA/MYT1L/REL/TRPS1/RUNX1/CEBPA/IRF8/DBP/FOXF1/SPIB/EOMES	38
