# Supplementary material for: Divergence of cochlear transcriptomics between reference‑based and reference‑free transcriptome analyses among Rhinolophus ferrumequinum populations
Source: PLoS One. 2023 Jul 11;18(7):e0288404. doi: 10.1371/journal.pone.0288404 (PMC10335675; doi:10.1371/journal.pone.0288404)
Supplement: S13 Table — (XLSX) [file pone.0288404.s013.xlsx]

## Sheet: sharedKEGG
	KEGGID	Description	GeneRatio	BgRatio	pvalue	padj	geneID	geneName	keggID	Count	padj.1
1	pale05340	Primary immunodeficiency	12/393	40/6993	1.12e-06	0.000194391	117020460/117026023/117027840/117028892/117029802/117029810/117030447/117031086/117032640/117033109/117037044/117038244	TAP1/ICOS/LCK/AICDA/RAG1/CD3D/CD3E/RAG2/CD8A/CD8B/AIRE/JAK3	pale:102893312/pale:102884694/pale:102891182/pale:102880164/pale:102886891/pale:102894486/pale:102894744/pale:102887570/pale:102883844/pale:102884096/pale:102879366/pale:102898620	12	0.00019454
2	pale03320	PPAR signaling pathway	16/393	72/6993	1.65e-06	0.000194391	117014490/117016731/117018945/117022466/117025612/117028533/117028674/117028688/117031217/117031706/117034814/117035978/117036966/117037394/117037682/117037978	RXRG/ACSL6/PLIN1/SCD5/ACADL/PPARA/OLR1/CPT1B/MMP1/RXRA/CPT1C/ACSL5/ACOX2/PLIN5/PLIN4/UCP1	pale:102897820/pale:102893287/pale:102883611/pale:102891827/pale:102878971/pale:102878006/pale:102878286/pale:102879520/pale:102893881/pale:102881572/pale:102878033/pale:102881062/pale:102884254/pale:102894701/pale:102881331/pale:102886797	16	0.00019454
3	pale04724	Glutamatergic synapse	20/393	109/6993	2.13e-06	0.000194391	117011956/117012305/117012514/117012845/117013723/117015942/117016597/117017867/117018342/117018662/117019399/117024110/117026238/117030472/117031907/117033942/117035061/117036546/117037320/117037765	GRIK1/ADCY1/GRM3/DLG4/PLD2/PLCB4/GRIA1/GRIK4/GRM8/GRIK2/GRM4/PLCB2/KCNJ3/GRIA4/GRIN1/ADCY8/GRIK5/GRM2/GRM7/GRIA2	pale:102881696/pale:102887497/pale:102881876/pale:102889275/pale:102894598/pale:102885207/pale:102897005/pale:102890943/pale:102898832/pale:102896341/pale:102882871/pale:102885953/pale:102898716/pale:102887651/pale:102894415/pale:102896789/pale:102897238/pale:102883719/pale:102878333/pale:102891151	20	0.00019454
4	pale04080	Neuroactive ligand-receptor interaction	37/393	316/6993	1.39e-05	0.000954466	117011956/117011984/117012130/117012514/117012973/117016597/117017316/117017867/117018342/117018662/117019399/117019892/117020393/117021462/117021669/117022340/117024874/117027368/117027620/117027819/117027999/117028454/117028668/117030472/117030557/117031907/117033581/117035061/117036427/117036546/117036598/117036643/117037320/117037706/117037765/117038368/117038380	GRIK1/GALR1/CALCR/GRM3/P2RX1/GRIA1/P2RX7/GRIK4/GRM8/GRIK2/GRM4/CNR1/TSPO2/RXFP2/EDNRB/GRID2/PRLR/PRL/LEPR/PTAFR/GLRA2/P2RY8/MCHR1/GRIA4/GPR83/GRIN1/PENK/GRIK5/GRID1/GRM2/HRH1/PTH1R/GRM7/S1PR2/GRIA2/S1PR4/GLRB	pale:102881696/pale:102892101/pale:102898004/pale:102881876/pale:102881068/pale:102897005/pale:102879645/pale:102890943/pale:102898832/pale:102896341/pale:102882871/pale:102887984/pale:102887146/pale:102888376/pale:102880014/pale:102894734/pale:102890093/pale:102887064/pale:102882664/pale:102882270/pale:102891367/pale:102877751/pale:102894674/pale:102887651/pale:102877810/pale:102894415/pale:1028…	37	0.00095215
5	pale02010	ABC transporters	10/393	45/6993	0.000151714	0.00799881	117013940/117013943/117013945/117018340/117020460/117025813/117027585/117029145/117031091/117037712	ABCA9/ABCA6/ABCA8/CFTR/TAP1/ABCB6/ABCA4/ABCC9/ABCG4/ABCA7	pale:102889811/pale:102889569/pale:102884829/pale:102884577/pale:102893312/pale:102880827/pale:102895432/pale:102891530/pale:102894484/pale:102877693	10	0.00799879
6	pale04514	Cell adhesion molecules	20/393	146/6993	0.000175156	0.00799881	117012195/117013350/117014900/117015166/117026023/117026063/117026748/117027149/117027500/117028592/117029834/117029956/117030029/117032640/117033109/117034923/117034935/117038263/117038566/117038674	NRCAM/NLGN2/CNTN2/CADM3/ICOS/CD28/L1CAM/NLGN3/NEGR1/CNTN1/CD6/NCAM1/CADM1/CD8A/CD8B/CD22/MAG/NLGN1/NCAM2/CD226	pale:102881175/pale:102884192/pale:102896056/pale:102888120/pale:102884694/pale:102884019/pale:102887759/pale:102888315/pale:102890995/pale:102884515/pale:102898495/pale:102883823/pale:102880418/pale:102883844/pale:102884096/pale:102879683/pale:102879273/pale:102886818/pale:102897910/pale:102879167	20	0.00799879
7	pale04713	Circadian entrainment	15/393	95/6993	0.000237384	0.00929188	117012305/117015156/117015942/117016597/117017211/117018496/117024110/117026238/117026999/117030472/117031907/117033942/117034373/117035383/117037765	ADCY1/KCNJ9/PLCB4/GRIA1/KCNJ5/RYR2/PLCB2/KCNJ3/PER3/GRIA4/GRIN1/ADCY8/RYR1/KCNJ6/GRIA2	pale:102887497/pale:102885617/pale:102885207/pale:102897005/pale:102877748/pale:102877858/pale:102885953/pale:102898716/pale:102885184/pale:102887651/pale:102894415/pale:102896789/pale:102891286/pale:102887850/pale:102891151	15	0.00929189
8	pale04928	Parathyroid hormone synthesis, secretion and action	14/393	102/6993	0.00158636	0.0543329	117012305/117012642/117013723/117014490/117015942/117016325/117017891/117024110/117026267/117030437/117031706/117033942/117034013/117036643	ADCY1/SOST/PLD2/RXRG/PLCB4/MMP24/MMP17/PLCB2/NR4A2/MMP13/RXRA/ADCY8/MMP16/PTH1R	pale:102887497/pale:102884991/pale:102894598/pale:102897820/pale:102885207/pale:102879689/pale:102893488/pale:102885953/pale:102878015/pale:102886632/pale:102881572/pale:102896789/pale:102880814/pale:102892602	14	0.0543329
9	pale04060	Cytokine-cytokine receptor interaction	25/393	252/6993	0.00381321	0.116091	117012120/117013139/117014038/117014904/117018923/117019267/117019357/117024874/117025149/117025195/117026136/117027368/117027620/117027656/117028188/117028357/117029472/117029798/117029942/117031821/117032381/117033967/117037327/117037466/117037536	INHBA/CCR7/CCL16/IL10/IL16/IL1B/IL21R/PRLR/CCL26/OSMR/CCL20/PRL/LEPR/CSF3R/CD27/GDF11/IL2RB/CXCR5/CLCF1/CCL21/IL33/IL7/CCR1/EPOR/GDF1	pale:102878960/pale:102879129/pale:102894803/pale:102887289/pale:102894360/pale:102893238/pale:102883062/pale:102890093/pale:102878927/pale:102884525/pale:102889711/pale:102887064/pale:102882664/pale:102897878/pale:102886829/pale:102898082/pale:102883396/pale:102888985/pale:102892753/pale:102891708/pale:102878836/pale:112472586/pale:102890894/pale:102886625/pale:102885624	25	0.116091
10	pale04640	Hematopoietic cell lineage	12/393	90/6993	0.00427629	0.11717	117013833/117019267/117027656/117029810/117029892/117029905/117030447/117032640/117033109/117033967/117034923/117037466	CD7/IL1B/CSF3R/CD3D/CD3G/CD5/CD3E/CD8A/CD8B/IL7/CD22/EPOR	pale:102878231/pale:102893238/pale:102897878/pale:102894486/pale:102894240/pale:102898248/pale:102894744/pale:102883844/pale:102884096/pale:112472586/pale:102879683/pale:102886625	12	0.11717
11	pale05223	Non-small cell lung cancer	10/393	70/6993	0.00538376	0.134104	117012188/117014490/117016094/117025673/117027190/117027379/117028143/117031706/117033323/117038244	CDK6/RXRG/STK4/KIF5C/E2F2/E2F3/KIF5A/RXRA/ALK/JAK3	pale:102896272/pale:102897820/pale:102881410/pale:102893034/pale:102884459/pale:102887239/pale:102891447/pale:102881572/pale:102884662/pale:102898620	10	0.134104
12	pale04072	Phospholipase D signaling pathway	15/393	144/6993	0.0149375	0.313373	117012305/117012514/117012554/117013723/117015942/117018191/117018342/117019399/117024110/117029393/117033942/117034990/117036546/117037320/117037962	ADCY1/GRM3/DGKB/PLD2/PLCB4/DGKI/GRM8/GRM4/PLCB2/LPAR5/ADCY8/DGKG/GRM2/GRM7/SHC2	pale:102887497/pale:102881876/pale:102888163/pale:102894598/pale:102885207/pale:102883642/pale:102898832/pale:102882871/pale:102885953/pale:102892521/pale:102896789/pale:102883031/pale:102883719/pale:102878333/pale:102885958	15	0.313373
13	pale05030	Cocaine addiction	7/393	47/6993	0.0150416	0.313373	117012514/117012845/117018286/117029758/117031907/117036546/117037765	GRM3/DLG4/CDK5/BDNF/GRIN1/GRM2/GRIA2	pale:102881876/pale:102889275/pale:102879023/pale:102896087/pale:102894415/pale:102883719/pale:102891151	7	0.313373
14	pale00071	Fatty acid degradation	6/393	37/6993	0.0160117	0.313373	117016731/117022476/117025612/117028688/117034814/117035978	ACSL6/ADH6/ACADL/CPT1B/CPT1C/ACSL5	pale:102893287/pale:102877891/pale:102878971/pale:102879520/pale:102878033/pale:102881062	6	0.313373
15	pale04659	Th17 cell differentiation	12/393	109/6993	0.0188259	0.343887	117013579/117014490/117019267/117019357/117019393/117027840/117029472/117029810/117029892/117030447/117031706/117038244	TBX21/RXRG/IL1B/IL21R/LAT/LCK/IL2RB/CD3D/CD3G/CD3E/RXRA/JAK3	pale:102885141/pale:102897820/pale:102893238/pale:102883062/pale:102883829/pale:102891182/pale:102883396/pale:102894486/pale:102894240/pale:102894744/pale:102881572/pale:102898620	12	0.343887
16	pale04720	Long-term potentiation	8/393	62/6993	0.02185	0.374181	117012305/117015942/117016597/117024110/117028155/117031907/117033942/117037765	ADCY1/PLCB4/GRIA1/PLCB2/EP300/GRIN1/ADCY8/GRIA2	pale:102887497/pale:102885207/pale:102897005/pale:102885953/pale:102881042/pale:102894415/pale:102896789/pale:102891151	8	0.374181
17	pale05017	Spinocerebellar ataxia	14/393	139/6993	0.0238657	0.38466	117012170/117013115/117014942/117015942/117016597/117021315/117024110/117027483/117030600/117031907/117031964/117034373/117037765/117038351	RELN/ERN1/KCND3/PLCB4/GRIA1/FGF14/PLCB2/DAB1/MYOD1/GRIN1/VLDLR/RYR1/GRIA2/TRPC3	pale:102898395/pale:102888330/pale:102880031/pale:102885207/pale:102897005/pale:102891278/pale:102885953/pale:102894590/pale:102887963/pale:102894415/pale:102884610/pale:102891286/pale:102891151/pale:102894586	14	0.38466
18	pale04926	Relaxin signaling pathway	13/393	128/6993	0.0271551	0.413361	117012305/117012675/117015942/117021462/117021669/117024110/117025800/117030437/117031217/117033942/117035241/117037513/117037962	ADCY1/NOS2/PLCB4/RXFP2/EDNRB/PLCB2/VEGFD/MMP13/MMP1/ADCY8/MMP2/GNA15/SHC2	pale:102887497/pale:102878456/pale:102885207/pale:102888376/pale:102880014/pale:102885953/pale:102889143/pale:102886632/pale:102893881/pale:102896789/pale:102883808/pale:102888860/pale:102885958	13	0.413361
19	pale04920	Adipocytokine signaling pathway	8/393	68/6993	0.0357755	0.470581	117014490/117016731/117027620/117028533/117028688/117031706/117034814/117035978	RXRG/ACSL6/LEPR/PPARA/CPT1B/RXRA/CPT1C/ACSL5	pale:102897820/pale:102893287/pale:102882664/pale:102878006/pale:102879520/pale:102881572/pale:102878033/pale:102881062	8	0.470581
20	pale04062	Chemokine signaling pathway	16/393	175/6993	0.0366207	0.470581	117012305/117013139/117014038/117015942/117016411/117024110/117025149/117026136/117029798/117030926/117031821/117033942/117034639/117037327/117037962/117038244	ADCY1/CCR7/CCL16/PLCB4/ITK/PLCB2/CCL26/CCL20/CXCR5/TIAM1/CCL21/ADCY8/BCAR1/CCR1/SHC2/JAK3	pale:102887497/pale:102879129/pale:102894803/pale:102885207/pale:102880728/pale:102885953/pale:102878927/pale:102889711/pale:102888985/pale:102883973/pale:102891708/pale:102896789/pale:102897097/pale:102890894/pale:102885958/pale:102898620	16	0.470581
21	pale04658	Th1 and Th2 cell differentiation	10/393	94/6993	0.0374737	0.470581	117013579/117019393/117027818/117027840/117029472/117029810/117029892/117030447/117030551/117038244	TBX21/LAT/RUNX3/LCK/IL2RB/CD3D/CD3G/CD3E/MAML2/JAK3	pale:102885141/pale:102883829/pale:102885137/pale:102891182/pale:102883396/pale:102894486/pale:102894240/pale:102894744/pale:102881263/pale:102898620	10	0.470581
22	pale05162	Measles	13/393	135/6993	0.0395381	0.470581	117012188/117012813/117017196/117019267/117024773/117026063/117026306/117029119/117029472/117029810/117029892/117030447/117038244	CDK6/MX2/OAS1/IL1B/RAB9B/CD28/IFIH1/TLR7/IL2RB/CD3D/CD3G/CD3E/JAK3	pale:102896272/pale:102885101/pale:102879074/pale:102893238/pale:102893342/pale:102884019/pale:102888688/pale:102894711/pale:102883396/pale:102894486/pale:102894240/pale:102894744/pale:102898620	13	0.470581
23	pale04061	Viral protein interaction with cytokine and cytokine receptor	9/393	82/6993	0.039675	0.470581	117013139/117014038/117014904/117025149/117026136/117029472/117029798/117031821/117037327	CCR7/CCL16/IL10/CCL26/CCL20/IL2RB/CXCR5/CCL21/CCR1	pale:102879129/pale:102894803/pale:102887289/pale:102878927/pale:102889711/pale:102883396/pale:102888985/pale:102891708/pale:102890894	9	0.470581
24	pale04660	T cell receptor signaling pathway	11/393	109/6993	0.0417934	0.470581	117014904/117016411/117019393/117026023/117026063/117027840/117029810/117029892/117030447/117032640/117033109	IL10/ITK/LAT/ICOS/CD28/LCK/CD3D/CD3G/CD3E/CD8A/CD8B	pale:102887289/pale:102880728/pale:102883829/pale:102884694/pale:102884019/pale:102891182/pale:102894486/pale:102894240/pale:102894744/pale:102883844/pale:102884096	11	0.470581
25	pale04911	Insulin secretion	9/393	84/6993	0.0452354	0.470581	117012117/117012305/117013790/117015942/117018496/117024110/117025279/117033942/117037913	PCLO/ADCY1/VAMP2/PLCB4/RYR2/PLCB2/KCNN2/ADCY8/RAB3A	pale:102883446/pale:102887497/pale:102895105/pale:102885207/pale:102877858/pale:102885953/pale:102881903/pale:102896789/pale:102880383	9	0.470581
26	pale04728	Dopaminergic synapse	12/393	125/6993	0.0477121	0.470581	117015156/117015942/117016597/117017211/117024110/117025673/117026238/117028143/117030472/117035383/117036167/117037765	KCNJ9/PLCB4/GRIA1/KCNJ5/PLCB2/KIF5C/KCNJ3/KIF5A/GRIA4/KCNJ6/CALY/GRIA2	pale:102885617/pale:102885207/pale:102897005/pale:102877748/pale:102885953/pale:102893034/pale:102898716/pale:102891447/pale:102887651/pale:102887850/pale:102897355/pale:102891151	12	0.470581
27	pale04723	Retrograde endocannabinoid signaling	13/393	139/6993	0.0481846	0.470581	117012305/117015156/117015942/117016597/117017211/117019892/117024110/117026238/117030472/117033681/117033942/117035383/117037765	ADCY1/KCNJ9/PLCB4/GRIA1/KCNJ5/CNR1/PLCB2/KCNJ3/GRIA4/RIMS2/ADCY8/KCNJ6/GRIA2	pale:102887497/pale:102885617/pale:102885207/pale:102897005/pale:102877748/pale:102887984/pale:102885953/pale:102898716/pale:102887651/pale:102884386/pale:102896789/pale:102887850/pale:102891151	13	0.470581
28	pale04015	Rap1 signaling pathway	18/393	211/6993	0.0496865	0.470581	117012157/117012305/117013366/117015942/117016949/117017034/117019393/117019892/117021758/117022308/117024110/117025800/117029393/117030926/117031907/117033942/117034639/117034647	DOCK4/ADCY1/SKAP1/PLCB4/ARAP3/RGS14/LAT/CNR1/FGF9/FGF5/PLCB2/VEGFD/LPAR5/TIAM1/GRIN1/ADCY8/BCAR1/VASP	pale:102893006/pale:102887497/pale:102898232/pale:102885207/pale:102897313/pale:102881159/pale:102883829/pale:102887984/pale:102887882/pale:102895642/pale:102885953/pale:102889143/pale:102892521/pale:102883973/pale:102894415/pale:102896789/pale:102897097/pale:102892921	18	0.470581
29	pale04929	GnRH secretion	7/393	60/6993	0.0498061	0.470581	117015156/117015942/117017211/117024110/117025279/117026238/117035383	KCNJ9/PLCB4/KCNJ5/PLCB2/KCNN2/KCNJ3/KCNJ6	pale:102885617/pale:102885207/pale:102877748/pale:102885953/pale:102881903/pale:102898716/pale:102887850	7	0.470581
30	pale04020	Calcium signaling pathway	17/393	202/6993	0.0613956	0.560159	117012305/117012675/117012973/117015942/117017316/117018496/117021669/117024110/117025747/117026833/117027819/117031907/117033942/117034373/117036598/117036991/117037513	ADCY1/NOS2/P2RX1/PLCB4/P2RX7/RYR2/EDNRB/PLCB2/PLCD4/MYLK4/PTAFR/GRIN1/ADCY8/RYR1/HRH1/TNNC1/GNA15	pale:102887497/pale:102878456/pale:102881068/pale:102885207/pale:102879645/pale:102877858/pale:102880014/pale:102885953/pale:102884893/pale:102894361/pale:102882270/pale:102894415/pale:102896789/pale:102891286/pale:102890827/pale:102897540/pale:102888860	17	0.560159
31	pale04630	JAK-STAT signaling pathway	13/393	145/6993	0.063477	0.560159	117013801/117014904/117019357/117024874/117025195/117027368/117027620/117027656/117028155/117029472/117033967/117037466/117038244	GFAP/IL10/IL21R/PRLR/OSMR/PRL/LEPR/CSF3R/EP300/IL2RB/IL7/EPOR/JAK3	pale:102895484/pale:102887289/pale:102883062/pale:102890093/pale:102884525/pale:102887064/pale:102882664/pale:102897878/pale:102881042/pale:102883396/pale:112472586/pale:102886625/pale:102898620	13	0.560159
32	pale05219	Bladder cancer	5/393	39/6993	0.06542	0.560159	117027190/117027379/117028721/117031217/117035241	E2F2/E2F3/UPK3A/MMP1/MMP2	pale:102884459/pale:102887239/pale:102879181/pale:102893881/pale:102883808	5	0.560159
33	pale05142	Chagas disease	10/393	108/6993	0.0811419	0.673723	117012305/117012675/117014904/117015942/117019267/117024110/117029810/117029892/117030447/117037513	ADCY1/NOS2/IL10/PLCB4/IL1B/PLCB2/CD3D/CD3G/CD3E/GNA15	pale:102887497/pale:102878456/pale:102887289/pale:102885207/pale:102893238/pale:102885953/pale:102894486/pale:102894240/pale:102894744/pale:102888860	10	0.673723
34	pale01212	Fatty acid metabolism	6/393	55/6993	0.0866061	0.697943	117016731/117022466/117025612/117028688/117034814/117035978	ACSL6/SCD5/ACADL/CPT1B/CPT1C/ACSL5	pale:102893287/pale:102891827/pale:102878971/pale:102879520/pale:102878033/pale:102881062	6	0.697943
35	pale04730	Long-term depression	6/393	57/6993	0.0989427	0.77458	117015942/117016597/117022340/117024110/117034373/117037765	PLCB4/GRIA1/GRID2/PLCB2/RYR1/GRIA2	pale:102885207/pale:102897005/pale:102894734/pale:102885953/pale:102891286/pale:102891151	6	0.77458
36	pale04921	Oxytocin signaling pathway	12/393	143/6993	0.106024	0.802591	117012305/117015156/117015942/117017211/117018496/117024110/117026238/117026833/117033942/117034373/117035383/117036195	ADCY1/KCNJ9/PLCB4/KCNJ5/RYR2/PLCB2/KCNJ3/MYLK4/ADCY8/RYR1/KCNJ6/TRPM2	pale:102887497/pale:102885617/pale:102885207/pale:102877748/pale:102877858/pale:102885953/pale:102898716/pale:102894361/pale:102896789/pale:102891286/pale:102887850/pale:102879615	12	0.802591
37	pale04971	Gastric acid secretion	7/393	72/6993	0.108379	0.802591	117012305/117015942/117018340/117024110/117026833/117033942/117035341	ADCY1/PLCB4/CFTR/PLCB2/MYLK4/ADCY8/ATP4A	pale:102887497/pale:102885207/pale:102884577/pale:102885953/pale:102894361/pale:102896789/pale:102882245	7	0.802591
38	pale04371	Apelin signaling pathway	11/393	130/6993	0.113312	0.817037	117012305/117012675/117015942/117018496/117018945/117024110/117026833/117030559/117033942/117034373/117037978	ADCY1/NOS2/PLCB4/RYR2/PLIN1/PLCB2/MYLK4/PDE3B/ADCY8/RYR1/UCP1	pale:102887497/pale:102878456/pale:102885207/pale:102877858/pale:102883611/pale:102885953/pale:102894361/pale:102894289/pale:102896789/pale:102891286/pale:102886797	11	0.817037
39	pale04024	cAMP signaling pathway	16/393	206/6993	0.116876	0.821125	117012305/117013723/117016597/117016949/117018340/117018496/117028042/117028155/117028533/117029758/117030472/117030559/117030926/117031907/117033942/117037765	ADCY1/PLD2/GRIA1/ARAP3/CFTR/RYR2/GLI1/EP300/PPARA/BDNF/GRIA4/PDE3B/TIAM1/GRIN1/ADCY8/GRIA2	pale:102887497/pale:102894598/pale:102897005/pale:102897313/pale:102884577/pale:102877858/pale:102889893/pale:102881042/pale:102878006/pale:102896087/pale:102887651/pale:102894289/pale:102883973/pale:102894415/pale:102896789/pale:102891151	16	0.821125
40	pale04979	Cholesterol metabolism	5/393	47/6993	0.122027	0.835882	117020393/117023634/117029355/117034359/117034751	TSPO2/LIPC/SOAT2/APOC1/APOE	pale:102887146/pale:102896472/pale:102897972/pale:102885668/pale:102889566	5	0.835882
41	pale05143	African trypanosomiasis	4/393	35/6993	0.131057	0.866718	117014904/117015942/117019267/117024110	IL10/PLCB4/IL1B/PLCB2	pale:102887289/pale:102885207/pale:102893238/pale:102885953	4	0.866718
42	pale04721	Synaptic vesicle cycle	7/393	76/6993	0.133675	0.866718	117013401/117013790/117016738/117019888/117028712/117033681/117037913	NSF/VAMP2/CPLX2/STX1B/SYT1/RIMS2/RAB3A	pale:102887160/pale:102895105/pale:102898562/pale:102885183/pale:102897872/pale:102884386/pale:102880383	7	0.866718
43	pale00330	Arginine and proline metabolism	5/393	49/6993	0.138887	0.866718	117011739/117012675/117016042/117027610/117035973	CNDP1/NOS2/SMOX/AZIN2/P4HA1	pale:102890418/pale:102878456/pale:102891646/pale:102885886/pale:102885589	5	0.866718
44	pale05202	Transcriptional misregulation in cancer	14/393	181/6993	0.139181	0.866718	117011986/117012334/117014490/117014737/117016716/117018970/117022421/117028557/117029472/117030407/117031706/117032275/117033215/117035008	ETV5/ETV1/RXRG/ELK4/TLX3/ARNT2/KLF3/HMGA2/IL2RB/ATM/RXRA/PAX5/REL/CEBPA	pale:102882781/pale:102887914/pale:102897820/pale:102892959/pale:102893059/pale:102895548/pale:102895172/pale:102893619/pale:102883396/pale:102898588/pale:102881572/pale:102888739/pale:102882961/pale:102893139	14	0.866718
45	pale05146	Amoebiasis	8/393	92/6993	0.144388	0.874277	117011881/117012305/117012675/117014904/117015942/117019267/117024110/117037513	LAMA3/ADCY1/NOS2/IL10/PLCB4/IL1B/PLCB2/GNA15	pale:102897225/pale:102887497/pale:102878456/pale:102887289/pale:102885207/pale:102893238/pale:102885953/pale:102888860	8	0.874277
46	pale04750	Inflammatory mediator regulation of TRP channels	8/393	93/6993	0.150771	0.874277	117012305/117013753/117015942/117019267/117024110/117028207/117033942/117036598	ADCY1/ASIC2/PLCB4/IL1B/PLCB2/ASIC1/ADCY8/HRH1	pale:102887497/pale:102897807/pale:102885207/pale:102893238/pale:102885953/pale:102881296/pale:102896789/pale:102890827	8	0.874277
47	pale05222	Small cell lung cancer	8/393	94/6993	0.157288	0.874277	117011881/117012188/117012675/117014490/117016131/117027190/117027379/117031706	LAMA3/CDK6/NOS2/RXRG/BIRC7/E2F2/E2F3/RXRA	pale:102897225/pale:102896272/pale:102878456/pale:102897820/pale:102889019/pale:102884459/pale:102887239/pale:102881572	8	0.874277
48	pale04014	Ras signaling pathway	17/393	233/6993	0.161417	0.874277	117013723/117016094/117017515/117019393/117021758/117022308/117025800/117028672/117029758/117030344/117030926/117031907/117032168/117033215/117035029/117036947/117037962	PLD2/STK4/ETS1/LAT/FGF9/FGF5/VEGFD/NTF3/BDNF/RIN1/TIAM1/GRIN1/NTRK2/REL/NTF4/RASA2/SHC2	pale:102894598/pale:102881410/pale:102893422/pale:102883829/pale:102887882/pale:102895642/pale:102889143/pale:102891298/pale:102896087/pale:102880584/pale:102883973/pale:102894415/pale:102882910/pale:102882961/pale:102884120/pale:102897741/pale:102885958	17	0.874277
49	pale05033	Nicotine addiction	4/393	38/6993	0.162719	0.874277	117016597/117030472/117031907/117037765	GRIA1/GRIA4/GRIN1/GRIA2	pale:102897005/pale:102887651/pale:102894415/pale:102891151	4	0.874277
50	pale00601	Glycosphingolipid biosynthesis - lacto and neolacto series	3/393	25/6993	0.163103	0.874277	117020375/117032379/117034335	FUT9/FUT7/FUT1	pale:102880999/pale:102893440/pale:102885708	3	0.874277
51	pale00480	Glutathione metabolism	5/393	52/6993	0.165953	0.874277	117014255/117015731/117017015/117022860/117038400	GSTM3/GGT7/GPX3/CHAC1/MGST2	pale:102894088/pale:102877769/pale:102892152/pale:102885202/pale:102885225	5	0.874277
52	pale04360	Axon guidance	13/393	172/6993	0.169248	0.874277	117012748/117013857/117016809/117018286/117021752/117022242/117026748/117027326/117027788/117027975/117036356/117037239/117038351	SSH2/EFNB3/UNC5A/CDK5/UNC5D/UNC5C/L1CAM/EPHB2/EPHA8/RND1/ROBO2/EPHB1/TRPC3	pale:102879806/pale:102890112/pale:102877866/pale:102879023/pale:102883405/pale:102896781/pale:102887759/pale:102886872/pale:102887638/pale:102889501/pale:102877964/pale:102884896/pale:102894586	13	0.874277
53	pale04915	Estrogen signaling pathway	10/393	126/6993	0.170101	0.874277	117012305/117015156/117015942/117017211/117024110/117026238/117033942/117035241/117035383/117037962	ADCY1/KCNJ9/PLCB4/KCNJ5/PLCB2/KCNJ3/ADCY8/MMP2/KCNJ6/SHC2	pale:102887497/pale:102885617/pale:102885207/pale:102877748/pale:102885953/pale:102898716/pale:102896789/pale:102883808/pale:102887850/pale:102885958	10	0.874277
54	pale05166	Human T-cell leukemia virus 1 infection	16/393	220/6993	0.17359	0.874277	117012305/117014737/117017515/117020393/117027190/117027379/117027840/117028155/117029472/117029810/117029892/117030407/117030447/117033942/117037653/117038244	ADCY1/ELK4/ETS1/TSPO2/E2F2/E2F3/LCK/EP300/IL2RB/CD3D/CD3G/ATM/CD3E/ADCY8/CRTC1/JAK3	pale:102887497/pale:102892959/pale:102893422/pale:102887146/pale:102884459/pale:102887239/pale:102891182/pale:102881042/pale:102883396/pale:102894486/pale:102894240/pale:102898588/pale:102894744/pale:102896789/pale:102885130/pale:102898620	16	0.874277
55	pale04916	Melanogenesis	8/393	97/6993	0.177615	0.874277	117012305/117012677/117015942/117017071/117021669/117024110/117028155/117033942	ADCY1/WNT3/PLCB4/TCF7/EDNRB/PLCB2/EP300/ADCY8	pale:102887497/pale:102877979/pale:102885207/pale:102885788/pale:102880014/pale:102885953/pale:102881042/pale:102896789	8	0.874277
56	pale04151	PI3K-Akt signaling pathway	23/393	335/6993	0.183903	0.874277	117011881/117012170/117012188/117021758/117021895/117022308/117024874/117025195/117025800/117027368/117027656/117028137/117028289/117028672/117029393/117029472/117029758/117031706/117032168/117033967/117035029/117037466/117038244	LAMA3/RELN/CDK6/FGF9/EREG/FGF5/PRLR/OSMR/VEGFD/PRL/CSF3R/MTCP1/VWF/NTF3/LPAR5/IL2RB/BDNF/RXRA/NTRK2/IL7/NTF4/EPOR/JAK3	pale:102897225/pale:102898395/pale:102896272/pale:102887882/pale:102884726/pale:102895642/pale:102890093/pale:102884525/pale:102889143/pale:102887064/pale:102897878/pale:102898308/pale:102891539/pale:102891298/pale:102892521/pale:102883396/pale:102896087/pale:102881572/pale:102882910/pale:112472586/pale:102884120/pale:102886625/pale:102898620	23	0.874277
57	pale00533	Glycosaminoglycan biosynthesis - keratan sulfate	2/393	14/6993	0.183998	0.874277	117012706/117030314	CHST2/CHST1	pale:102891392/pale:102892829	2	0.874277
58	pale04672	Intestinal immune network for IgA production	5/393	54/6993	0.185066	0.874277	117014354/117014904/117026023/117026063/117028892	PIGR/IL10/ICOS/CD28/AICDA	pale:102889522/pale:102887289/pale:102884694/pale:102884019/pale:102880164	5	0.874277
59	pale05321	Inflammatory bowel disease	6/393	70/6993	0.198904	0.923725	117013579/117014904/117018627/117019267/117019357/117035598	TBX21/IL10/TLR5/IL1B/IL21R/NOD2	pale:102885141/pale:102887289/pale:102897940/pale:102893238/pale:102883062/pale:102881890	6	0.923725
60	pale00603	Glycosphingolipid biosynthesis - globo and isoglobo series	2/393	15/6993	0.204858	0.933414	117020375/117034335	FUT9/FUT1	pale:102880999/pale:102885708	2	0.933414
61	pale00562	Inositol phosphate metabolism	6/393	71/6993	0.207804	0.933414	117013085/117015942/117021371/117024110/117025747/117027525	PLCH1/PLCB4/MTMR7/PLCB2/PLCD4/PLCH2	pale:102892579/pale:102885207/pale:102887092/pale:102885953/pale:102884893/pale:102892882	6	0.933414
62	pale04970	Salivary secretion	6/393	72/6993	0.216843	0.943093	117012305/117013790/117015942/117022444/117024110/117033942	ADCY1/VAMP2/PLCB4/BST1/PLCB2/ADCY8	pale:102887497/pale:102895105/pale:102885207/pale:102884937/pale:102885953/pale:102896789	6	0.943093
63	pale04976	Bile secretion	6/393	72/6993	0.216843	0.943093	117011933/117012305/117018340/117025279/117031706/117033942	AQP4/ADCY1/CFTR/KCNN2/RXRA/ADCY8	pale:102893769/pale:102887497/pale:102884577/pale:102881903/pale:102881572/pale:102896789	6	0.943093
64	pale00061	Fatty acid biosynthesis	2/393	16/6993	0.225955	0.951189	117016731/117035978	ACSL6/ACSL5	pale:102893287/pale:102881062	2	0.951189
65	pale04918	Thyroid hormone synthesis	6/393	73/6993	0.226013	0.951189	117012305/117012723/117015942/117017015/117024110/117033942	ADCY1/ASGR1/PLCB4/GPX3/PLCB2/ADCY8	pale:102887497/pale:102879196/pale:102885207/pale:102892152/pale:102885953/pale:102896789	6	0.951189
66	pale04726	Serotonergic synapse	8/393	104/6993	0.229118	0.951189	117015156/117015942/117017211/117018222/117024110/117025279/117026238/117035383	KCNJ9/PLCB4/KCNJ5/KCND2/PLCB2/KCNN2/KCNJ3/KCNJ6	pale:102885617/pale:102885207/pale:102877748/pale:102883298/pale:102885953/pale:102881903/pale:102898716/pale:102887850	8	0.951189
67	pale05032	Morphine addiction	7/393	89/6993	0.232733	0.951773	117012305/117015156/117017211/117026238/117030559/117033942/117035383	ADCY1/KCNJ9/KCNJ5/KCNJ3/PDE3B/ADCY8/KCNJ6	pale:102887497/pale:102885617/pale:102877748/pale:102898716/pale:102894289/pale:102896789/pale:102887850	7	0.951773
68	pale04666	Fc gamma R-mediated phagocytosis	7/393	90/6993	0.241225	0.957909	117012456/117013723/117019393/117020074/117020763/117021411/117034647	AMPH/PLD2/LAT/BIN1/WASF1/WASF3/VASP	pale:102897330/pale:102894598/pale:102883829/pale:102881538/pale:102893633/pale:102893292/pale:102892921	7	0.957909
69	pale04972	Pancreatic secretion	7/393	90/6993	0.241225	0.957909	117012305/117015942/117018340/117018496/117022444/117024110/117033942	ADCY1/PLCB4/CFTR/RYR2/BST1/PLCB2/ADCY8	pale:102887497/pale:102885207/pale:102884577/pale:102877858/pale:102884937/pale:102885953/pale:102896789	7	0.957909
70	pale00230	Purine metabolism	9/393	123/6993	0.254092	0.994589	117012305/117016452/117018633/117020880/117022483/117030104/117030559/117033942/117034217	ADCY1/PDE6A/NTPCR/ENPP3/PDE6B/AMPD3/PDE3B/ADCY8/PDE9A	pale:102887497/pale:102886213/pale:112470024/pale:102898650/pale:102879188/pale:102886544/pale:102894289/pale:102896789/pale:102893178	9	0.994589
71	pale04070	Phosphatidylinositol signaling system	7/393	92/6993	0.258498	0.997582	117012554/117015942/117018191/117021371/117024110/117025747/117034990	DGKB/PLCB4/DGKI/MTMR7/PLCB2/PLCD4/DGKG	pale:102888163/pale:102885207/pale:102883642/pale:102887092/pale:102885953/pale:102884893/pale:102883031	7	0.997582
72	pale05132	Salmonella infection	16/393	238/6993	0.263258	0.999936	117012398/117017071/117018159/117018627/117018650/117019267/117020697/117021411/117022603/117022802/117024773/117025673/117028143/117030695/117032242/117033249	NOD1/TCF7/FLNC/TLR5/ARL8A/IL1B/FLNA/WASF3/RHOH/RIPK3/RAB9B/KIF5C/KIF5A/KLC2/DCTN3/RHOB	pale:102887249/pale:102885788/pale:102894137/pale:102897940/pale:102893862/pale:102893238/pale:102889996/pale:102893292/pale:102881671/pale:102889734/pale:102893342/pale:102893034/pale:102891447/pale:102881639/pale:102893510/pale:102882633	16	0.999936
73	pale00982	Drug metabolism - cytochrome P450	3/393	32/6993	0.267112	0.999936	117014255/117022476/117038400	GSTM3/ADH6/MGST2	pale:102894088/pale:102877891/pale:102885225	3	0.999936
74	pale04621	NOD-like receptor signaling pathway	10/393	143/6993	0.282999	0.999936	117012398/117015942/117017196/117017316/117019267/117022802/117024110/117025215/117035598/117036195	NOD1/PLCB4/OAS1/P2RX7/IL1B/RIPK3/PLCB2/CARD6/NOD2/TRPM2	pale:102887249/pale:102885207/pale:102879074/pale:102879645/pale:102893238/pale:102889734/pale:102885953/pale:102887021/pale:102881890/pale:102879615	10	0.999936
75	pale05235	PD-L1 expression and PD-1 checkpoint pathway in cancer	7/393	95/6993	0.285038	0.999936	117019393/117026063/117027840/117029810/117029892/117030447/117033323	LAT/CD28/LCK/CD3D/CD3G/CD3E/ALK	pale:102883829/pale:102884019/pale:102891182/pale:102894486/pale:102894240/pale:102894744/pale:102884662	7	0.999936
76	pale00980	Metabolism of xenobiotics by cytochrome P450	3/393	34/6993	0.298302	0.999936	117014255/117022476/117038400	GSTM3/ADH6/MGST2	pale:102894088/pale:102877891/pale:102885225	3	0.999936
77	pale04130	SNARE interactions in vesicular transport	3/393	34/6993	0.298302	0.999936	117013790/117019888/117020903	VAMP2/STX1B/STX11	pale:102895105/pale:102885183/pale:102880429	3	0.999936
78	pale05031	Amphetamine addiction	5/393	65/6993	0.301323	0.999936	117016597/117030472/117031907/117033761/117037765	GRIA1/GRIA4/GRIN1/ARC/GRIA2	pale:102897005/pale:102887651/pale:102894415/pale:102879499/pale:102891151	5	0.999936
79	pale05204	Chemical carcinogenesis	3/393	35/6993	0.313981	0.999936	117014255/117022476/117038400	GSTM3/ADH6/MGST2	pale:102894088/pale:102877891/pale:102885225	3	0.999936
80	pale04961	Endocrine and other factor-regulated calcium reabsorption	4/393	51/6993	0.321708	0.999936	117015942/117024110/117034093/117036643	PLCB4/PLCB2/CALB1/PTH1R	pale:102885207/pale:102885953/pale:102897489/pale:102892602	4	0.999936
81	pale05133	Pertussis	5/393	67/6993	0.323752	0.999936	117012398/117012675/117014904/117019267/117035011	NOD1/NOS2/IL10/IL1B/IRF8	pale:102887249/pale:102878456/pale:102887289/pale:102893238/pale:102880915	5	0.999936
82	pale05016	Huntington disease	18/393	283/6993	0.326444	0.999936	117012845/117013115/117015942/117016597/117017015/117023285/117024110/117025673/117028143/117028155/117029758/117030472/117030695/117031770/117031907/117032242/117037765/117037978	DLG4/ERN1/PLCB4/GRIA1/GPX3/RCOR1/PLCB2/KIF5C/KIF5A/EP300/BDNF/GRIA4/KLC2/DNAI1/GRIN1/DCTN3/GRIA2/UCP1	pale:102889275/pale:102888330/pale:102885207/pale:102897005/pale:102892152/pale:102885309/pale:102885953/pale:102893034/pale:102891447/pale:102881042/pale:102896087/pale:102887651/pale:102881639/pale:102894839/pale:102894415/pale:102893510/pale:102891151/pale:102886797	18	0.999936
83	pale05216	Thyroid cancer	3/393	36/6993	0.329679	0.999936	117014490/117017071/117031706	RXRG/TCF7/RXRA	pale:102897820/pale:102885788/pale:102881572	3	0.999936
84	pale00770	Pantothenate and CoA biosynthesis	2/393	21/6993	0.332097	0.999936	117020880/117028777	ENPP3/BCAT1	pale:102898650/pale:102888900	2	0.999936
85	pale04934	Cushing syndrome	10/393	150/6993	0.334825	0.999936	117012188/117012305/117012677/117015942/117017071/117024110/117027190/117027379/117028056/117033942	CDK6/ADCY1/WNT3/PLCB4/TCF7/PLCB2/E2F2/E2F3/KMT2D/ADCY8	pale:102896272/pale:102887497/pale:102877979/pale:102885207/pale:102885788/pale:102885953/pale:102884459/pale:102887239/pale:102888593/pale:102896789	10	0.999936
86	pale01524	Platinum drug resistance	5/393	68/6993	0.335037	0.999936	117014255/117020567/117021676/117030407/117038400	GSTM3/POLH/ATP7B/ATM/MGST2	pale:102894088/pale:102891912/pale:102887660/pale:102898588/pale:102885225	5	0.999936
87	pale04520	Adherens junction	5/393	68/6993	0.335037	0.999936	117017071/117020763/117021411/117028155/117030248	TCF7/WASF1/WASF3/EP300/PTPRJ	pale:102885788/pale:102893633/pale:102893292/pale:102881042/pale:102885414	5	0.999936
88	pale04922	Glucagon signaling pathway	7/393	101/6993	0.339812	0.999936	117015942/117024110/117028155/117028533/117028688/117030559/117034814	PLCB4/PLCB2/EP300/PPARA/CPT1B/PDE3B/CPT1C	pale:102885207/pale:102885953/pale:102881042/pale:102878006/pale:102879520/pale:102894289/pale:102878033	7	0.999936
89	pale04912	GnRH signaling pathway	6/393	85/6993	0.343459	0.999936	117012305/117013723/117015942/117024110/117033942/117035241	ADCY1/PLD2/PLCB4/PLCB2/ADCY8/MMP2	pale:102887497/pale:102894598/pale:102885207/pale:102885953/pale:102896789/pale:102883808	6	0.999936
90	pale05134	Legionellosis	4/393	53/6993	0.347689	0.999936	117016769/117018627/117019267/117025754	CLK4/TLR5/IL1B/CLK1	pale:102886610/pale:102897940/pale:102893238/pale:102895867	4	0.999936
91	pale00534	Glycosaminoglycan biosynthesis - heparan sulfate / heparin	2/393	22/6993	0.352991	0.999936	117023538/117027039	GLCE/EXTL1	pale:102891481/pale:102894796	2	0.999936
92	pale04742	Taste transduction	5/393	70/6993	0.357699	0.999936	117013753/117015942/117019399/117024110/117033942	ASIC2/PLCB4/GRM4/PLCB2/ADCY8	pale:102897807/pale:102885207/pale:102882871/pale:102885953/pale:102896789	5	0.999936
93	pale05218	Melanoma	5/393	70/6993	0.357699	0.999936	117012188/117021758/117022308/117027190/117027379	CDK6/FGF9/FGF5/E2F2/E2F3	pale:102896272/pale:102887882/pale:102895642/pale:102884459/pale:102887239	5	0.999936
94	pale04923	Regulation of lipolysis in adipocytes	4/393	54/6993	0.360699	0.999936	117012305/117018945/117030559/117033942	ADCY1/PLIN1/PDE3B/ADCY8	pale:102887497/pale:102883611/pale:102894289/pale:102896789	4	0.999936
95	pale04611	Platelet activation	8/393	120/6993	0.361611	0.999936	117012305/117012973/117015942/117024110/117026833/117028289/117033942/117034647	ADCY1/P2RX1/PLCB4/PLCB2/MYLK4/VWF/ADCY8/VASP	pale:102887497/pale:102881068/pale:102885207/pale:102885953/pale:102894361/pale:102891539/pale:102896789/pale:102892921	8	0.999936
96	pale04925	Aldosterone synthesis and secretion	6/393	88/6993	0.374021	0.999936	117012305/117015942/117017211/117024110/117026267/117033942	ADCY1/PLCB4/KCNJ5/PLCB2/NR4A2/ADCY8	pale:102887497/pale:102885207/pale:102877748/pale:102885953/pale:102878015/pale:102896789	6	0.999936
97	pale04512	ECM-receptor interaction	6/393	89/6993	0.384235	0.999936	117011881/117012170/117014879/117018843/117022036/117028289	LAMA3/RELN/SV2A/SV2B/DMP1/VWF	pale:102897225/pale:102898395/pale:102879272/pale:102880305/pale:102889142/pale:102891539	6	0.999936
98	pale05225	Hepatocellular carcinoma	10/393	158/6993	0.39593	0.999936	117012188/117012677/117014255/117017071/117023742/117027190/117027379/117034686/117037962/117038400	CDK6/WNT3/GSTM3/TCF7/DPF3/E2F2/E2F3/DPF1/SHC2/MGST2	pale:102896272/pale:102877979/pale:102894088/pale:102885788/pale:102882191/pale:102884459/pale:102887239/pale:102888819/pale:102885958/pale:102885225	10	0.999936
99	pale05226	Gastric cancer	9/393	143/6993	0.412619	0.999936	117012677/117014490/117017071/117021758/117022308/117027190/117027379/117031706/117037962	WNT3/RXRG/TCF7/FGF9/FGF5/E2F2/E2F3/RXRA/SHC2	pale:102877979/pale:102897820/pale:102885788/pale:102887882/pale:102895642/pale:102884459/pale:102887239/pale:102881572/pale:102885958	9	0.999936
100	pale04744	Phototransduction	2/393	25/6993	0.414123	0.999936	117016452/117022483	PDE6A/PDE6B	pale:102886213/pale:102879188	2	0.999936
101	pale04950	Maturity onset diabetes of the young	2/393	25/6993	0.414123	0.999936	117018539/117030122	NR5A2/PAX6	pale:112477516/pale:102877970	2	0.999936
102	pale04725	Cholinergic synapse	7/393	109/6993	0.414514	0.999936	117012305/117015942/117020459/117024110/117026238/117033942/117035383	ADCY1/PLCB4/KCNQ5/PLCB2/KCNJ3/ADCY8/KCNJ6	pale:102887497/pale:102885207/pale:102884139/pale:102885953/pale:102898716/pale:102896789/pale:102887850	7	0.999936
103	pale04068	FoxO signaling pathway	8/393	127/6993	0.422402	0.999936	117014904/117016094/117022560/117028155/117029802/117030407/117031086/117038368	IL10/STK4/CCNG2/EP300/RAG1/ATM/RAG2/S1PR4	pale:102887289/pale:102881410/pale:102898911/pale:102881042/pale:102886891/pale:102898588/pale:102887570/pale:102889109	8	0.999936
104	pale01522	Endocrine resistance	6/393	93/6993	0.425035	0.999936	117012305/117027190/117027379/117033942/117035241/117037962	ADCY1/E2F2/E2F3/ADCY8/MMP2/SHC2	pale:102887497/pale:102884459/pale:102887239/pale:102896789/pale:102883808/pale:102885958	6	0.999936
105	pale00561	Glycerolipid metabolism	4/393	59/6993	0.425373	0.999936	117012554/117018191/117023634/117034990	DGKB/DGKI/LIPC/DGKG	pale:102888163/pale:102883642/pale:102896472/pale:102883031	4	0.999936
106	pale04510	Focal adhesion	12/393	197/6993	0.429469	0.999936	117011881/117012170/117018159/117020697/117025800/117026833/117028289/117029237/117034639/117034647/117036996/117037962	LAMA3/RELN/FLNC/FLNA/VEGFD/MYLK4/VWF/PARVG/BCAR1/VASP/CAV3/SHC2	pale:102897225/pale:102898395/pale:102894137/pale:102889996/pale:102889143/pale:102894361/pale:102891539/pale:102881219/pale:102897097/pale:102892921/pale:102879431/pale:102885958	12	0.999936
107	pale00350	Tyrosine metabolism	2/393	26/6993	0.433867	0.999936	117012975/117022476	PNMT/ADH6	pale:102885798/pale:102877891	2	0.999936
108	pale05231	Choline metabolism in cancer	6/393	94/6993	0.435189	0.999936	117012554/117013723/117018191/117020763/117021411/117034990	DGKB/PLD2/DGKI/WASF1/WASF3/DGKG	pale:102888163/pale:102894598/pale:102883642/pale:102893633/pale:102893292/pale:102883031	6	0.999936
109	pale04962	Vasopressin-regulated water reabsorption	3/393	43/6993	0.438029	0.999936	117011933/117013401/117013790	AQP4/NSF/VAMP2	pale:102893769/pale:102887160/pale:102895105	3	0.999936
110	pale04935	Growth hormone synthesis, secretion and action	7/393	112/6993	0.442505	0.999936	117012305/117015942/117024110/117028155/117033942/117034639/117037962	ADCY1/PLCB4/PLCB2/EP300/ADCY8/BCAR1/SHC2	pale:102887497/pale:102885207/pale:102885953/pale:102881042/pale:102896789/pale:102897097/pale:102885958	7	0.999936
111	pale04392	Hippo signaling pathway - multiple species	2/393	27/6993	0.453249	0.999936	117023909/117037601	AJUBA/FAT4	pale:102884833/pale:102884681	2	0.999936
112	pale04927	Cortisol synthesis and secretion	4/393	62/6993	0.463426	0.999936	117012305/117015942/117024110/117033942	ADCY1/PLCB4/PLCB2/ADCY8	pale:102887497/pale:102885207/pale:102885953/pale:102896789	4	0.999936
113	pale04071	Sphingolipid signaling pathway	7/393	115/6993	0.470274	0.999936	117013723/117015942/117024110/117035751/117037537/117037706/117038368	PLD2/PLCB4/PLCB2/ASAH2/CERS1/S1PR2/S1PR4	pale:102894598/pale:102885207/pale:102885953/pale:102881257/pale:102885878/pale:102897806/pale:102889109	7	0.999936
114	pale00430	Taurine and hypotaurine metabolism	1/393	11/6993	0.470969	0.999936	117015731	GGT7	pale:102877769	1	0.999936
115	pale04933	AGE-RAGE signaling pathway in diabetic complications	6/393	98/6993	0.475434	0.999936	117015942/117019267/117024110/117025747/117025800/117035241	PLCB4/IL1B/PLCB2/PLCD4/VEGFD/MMP2	pale:102885207/pale:102893238/pale:102885953/pale:102884893/pale:102889143/pale:102883808	6	0.999936
116	pale04310	Wnt signaling pathway	9/393	151/6993	0.477566	0.999936	117012046/117012642/117012677/117015942/117017071/117021673/117024110/117027301/117028155	SFRP4/SOST/WNT3/PLCB4/TCF7/PORCN/PLCB2/RSPO1/EP300	pale:102896589/pale:102884991/pale:102877979/pale:102885207/pale:102885788/pale:102890685/pale:102885953/pale:102896655/pale:102881042	9	0.999936
117	pale00410	beta-Alanine metabolism	2/393	29/6993	0.490842	0.999936	117011739/117016042	CNDP1/SMOX	pale:102890418/pale:102891646	2	0.999936
118	pale00270	Cysteine and methionine metabolism	3/393	47/6993	0.497018	0.999936	117017209/117028777/117031620	SDSL/BCAT1/MTAP	pale:102890482/pale:102888900/pale:102893393	3	0.999936
119	pale04940	Type I diabetes mellitus	3/393	47/6993	0.497018	0.999936	117019267/117026063/117026320	IL1B/CD28/PTPRN	pale:102893238/pale:102884019/pale:102877715	3	0.999936
120	pale04919	Thyroid hormone signaling pathway	7/393	118/6993	0.497698	0.999936	117014490/117015942/117022948/117024110/117025747/117028155/117031706	RXRG/PLCB4/MYH6/PLCB2/PLCD4/EP300/RXRA	pale:102897820/pale:102885207/pale:102880161/pale:102885953/pale:102884893/pale:102881042/pale:102881572	7	0.999936
121	pale00730	Thiamine metabolism	1/393	12/6993	0.500747	0.999936	117018633	NTPCR	pale:112470024	1	0.999936
122	pale05206	MicroRNAs in cancer	9/393	155/6993	0.509499	0.999936	117012188/117012677/117027190/117027379/117027474/117028155/117028557/117030407/117034013	CDK6/WNT3/E2F2/E2F3/STMN1/EP300/HMGA2/ATM/MMP16	pale:102896272/pale:102877979/pale:102884459/pale:102887239/pale:102895625/pale:102881042/pale:102893619/pale:102898588/pale:102880814	9	0.999936
123	pale04623	Cytosolic DNA-sensing pathway	3/393	48/6993	0.511282	0.999936	117019267/117022802/117032381	IL1B/RIPK3/IL33	pale:102893238/pale:102889734/pale:102878836	3	0.999936
124	pale04261	Adrenergic signaling in cardiomyocytes	8/393	138/6993	0.516587	0.999936	117012305/117015942/117018496/117022948/117024110/117033942/117034982/117036991	ADCY1/PLCB4/RYR2/MYH6/PLCB2/ADCY8/SCN1B/TNNC1	pale:102887497/pale:102885207/pale:102877858/pale:102880161/pale:102885953/pale:102896789/pale:107196258/pale:102897540	8	0.999936
125	pale04022	cGMP-PKG signaling pathway	9/393	156/6993	0.517394	0.999936	117012305/117015942/117021669/117022948/117024110/117026833/117030559/117033942/117034647	ADCY1/PLCB4/EDNRB/MYH6/PLCB2/MYLK4/PDE3B/ADCY8/VASP	pale:102887497/pale:102885207/pale:102880014/pale:102880161/pale:102885953/pale:102894361/pale:102894289/pale:102896789/pale:102892921	9	0.999936
126	pale04917	Prolactin signaling pathway	4/393	67/6993	0.52469	0.999936	117024874/117027368/117030452/117037962	PRLR/PRL/ELF5/SHC2	pale:102890093/pale:102887064/pale:102883545/pale:102885958	4	0.999936
127	pale05022	Pathways of neurodegeneration - multiple diseases	25/393	444/6993	0.527438	0.999936	117012675/117012677/117012845/117013115/117015942/117016597/117017015/117018269/117018286/117018496/117019267/117024110/117025616/117025673/117028143/117029126/117029758/117030472/117030695/117031770/117031907/117032242/117034373/117037765/117038351	NOS2/WNT3/DLG4/ERN1/PLCB4/GRIA1/GPX3/GPR37/CDK5/RYR2/IL1B/PLCB2/ALS2/KIF5C/KIF5A/LRRK2/BDNF/GRIA4/KLC2/DNAI1/GRIN1/DCTN3/RYR1/GRIA2/TRPC3	pale:102878456/pale:102877979/pale:102889275/pale:102888330/pale:102885207/pale:102897005/pale:102892152/pale:102878305/pale:102879023/pale:102877858/pale:102893238/pale:102885953/pale:102879687/pale:102893034/pale:102891447/pale:102880438/pale:102896087/pale:102887651/pale:102881639/pale:102894839/pale:102894415/pale:102893510/pale:102891286/pale:102891151/pale:102894586	25	0.999936
128	pale04727	GABAergic synapse	5/393	86/6993	0.53502	0.999936	117012305/117013401/117025737/117033942/117035383	ADCY1/NSF/TRAK2/ADCY8/KCNJ6	pale:102887497/pale:102887160/pale:102878686/pale:102896789/pale:102887850	5	0.999936
129	pale00830	Retinol metabolism	2/393	32/6993	0.544079	0.999936	117022476/117027287	ADH6/RPE65	pale:102877891/pale:102887612	2	0.999936
130	pale04010	MAPK signaling pathway	16/393	287/6993	0.551527	0.999936	117014737/117016094/117018159/117019267/117020697/117021758/117021895/117022308/117025800/117027474/117028672/117029198/117029758/117032168/117035029/117036947	ELK4/STK4/FLNC/IL1B/FLNA/FGF9/EREG/FGF5/VEGFD/STMN1/NTF3/PTPRR/BDNF/NTRK2/NTF4/RASA2	pale:102892959/pale:102881410/pale:102894137/pale:102893238/pale:102889996/pale:102887882/pale:102884726/pale:102895642/pale:102889143/pale:102895625/pale:102891298/pale:102888539/pale:102896087/pale:102882910/pale:102884120/pale:102897741	16	0.999936
131	pale04330	Notch signaling pathway	3/393	51/6993	0.552744	0.999936	117028155/117029352/117030551	EP300/MFNG/MAML2	pale:102881042/pale:102885010/pale:102881263	3	0.999936
132	pale00120	Primary bile acid biosynthesis	1/393	14/6993	0.55538	0.999936	117036966	ACOX2	pale:102884254	1	0.999936
133	pale05160	Hepatitis C	8/393	143/6993	0.557749	0.999936	117012188/117012813/117017196/117027190/117027379/117028533/117031706/117036415	CDK6/MX2/OAS1/E2F2/E2F3/PPARA/RXRA/IFIT1	pale:102896272/pale:102885101/pale:102879074/pale:102884459/pale:102887239/pale:102878006/pale:102881572/pale:102878285	8	0.999936
134	pale05224	Breast cancer	8/393	143/6993	0.557749	0.999936	117012188/117012677/117017071/117021758/117022308/117027190/117027379/117037962	CDK6/WNT3/TCF7/FGF9/FGF5/E2F2/E2F3/SHC2	pale:102896272/pale:102877979/pale:102885788/pale:102887882/pale:102895642/pale:102884459/pale:102887239/pale:102885958	8	0.999936
135	pale05214	Glioma	4/393	70/6993	0.559795	0.999936	117012188/117027190/117027379/117037962	CDK6/E2F2/E2F3/SHC2	pale:102896272/pale:102884459/pale:102887239/pale:102885958	4	0.999936
136	pale04978	Mineral absorption	3/393	52/6993	0.566094	0.999936	117021676/117022590/117032302	ATP7B/S100G/TRPM6	pale:102887660/pale:102885922/pale:102891157	3	0.999936
137	pale04115	p53 signaling pathway	4/393	71/6993	0.571183	0.999936	117012188/117022560/117025615/117030407	CDK6/CCNG2/RPRM/ATM	pale:102896272/pale:102898911/pale:102898041/pale:102898588	4	0.999936
138	pale00760	Nicotinate and nicotinamide metabolism	2/393	34/6993	0.57736	0.999936	117020880/117022444	ENPP3/BST1	pale:102898650/pale:102884937	2	0.999936
139	pale05164	Influenza A	8/393	146/6993	0.581725	0.999936	117012188/117012813/117017196/117019267/117026306/117028155/117029119/117032381	CDK6/MX2/OAS1/IL1B/IFIH1/EP300/TLR7/IL33	pale:102896272/pale:102885101/pale:102879074/pale:102893238/pale:102888688/pale:102881042/pale:102894711/pale:102878836	8	0.999936
140	pale04650	Natural killer cell mediated cytotoxicity	5/393	91/6993	0.586056	0.999936	117014947/117019393/117027840/117034997/117037962	CD244/LAT/LCK/HCST/SHC2	pale:102881267/pale:102883829/pale:102891182/pale:102895630/pale:102885958	5	0.999936
141	pale05220	Chronic myeloid leukemia	4/393	73/6993	0.593456	0.999936	117012188/117027190/117027379/117037962	CDK6/E2F2/E2F3/SHC2	pale:102896272/pale:102884459/pale:102887239/pale:102885958	4	0.999936
142	pale05163	Human cytomegalovirus infection	11/393	204/6993	0.601534	0.999936	117012188/117012305/117015942/117019267/117020460/117024110/117027190/117027379/117033942/117034639/117037327	CDK6/ADCY1/PLCB4/IL1B/TAP1/PLCB2/E2F2/E2F3/ADCY8/BCAR1/CCR1	pale:102896272/pale:102887497/pale:102885207/pale:102893238/pale:102893312/pale:102885953/pale:102884459/pale:102887239/pale:102896789/pale:102897097/pale:102890894	11	0.999936
143	pale05212	Pancreatic cancer	4/393	74/6993	0.604333	0.999936	117012188/117013723/117027190/117027379	CDK6/PLD2/E2F2/E2F3	pale:102896272/pale:102894598/pale:102884459/pale:102887239	4	0.999936
144	pale04670	Leukocyte transendothelial migration	6/393	112/6993	0.607637	0.999936	117016411/117022603/117031261/117034639/117034647/117035241	ITK/RHOH/THY1/BCAR1/VASP/MMP2	pale:102880728/pale:102881671/pale:102897032/pale:102897097/pale:102892921/pale:102883808	6	0.999936
145	pale05414	Dilated cardiomyopathy	5/393	94/6993	0.615177	0.999936	117012305/117018496/117022948/117033942/117036991	ADCY1/RYR2/MYH6/ADCY8/TNNC1	pale:102887497/pale:102877858/pale:102880161/pale:102896789/pale:102897540	5	0.999936
146	pale05100	Bacterial invasion of epithelial cells	4/393	76/6993	0.625551	0.999936	117020763/117034639/117036996/117037962	WASF1/BCAR1/CAV3/SHC2	pale:102893633/pale:102897097/pale:102879431/pale:102885958	4	0.999936
147	pale04714	Thermogenesis	11/393	210/6993	0.640285	0.999936	117012305/117016731/117018945/117019892/117023742/117028688/117033942/117034686/117034814/117035978/117037978	ADCY1/ACSL6/PLIN1/CNR1/DPF3/CPT1B/ADCY8/DPF1/CPT1C/ACSL5/UCP1	pale:102887497/pale:102893287/pale:102883611/pale:102887984/pale:102882191/pale:102879520/pale:102896789/pale:102888819/pale:102878033/pale:102881062/pale:102886797	11	0.999936
148	pale04722	Neurotrophin signaling pathway	6/393	116/6993	0.641926	0.999936	117028553/117028672/117029758/117032168/117035029/117037962	IRAK3/NTF3/BDNF/NTRK2/NTF4/SHC2	pale:102894103/pale:102891298/pale:102896087/pale:102882910/pale:102884120/pale:102885958	6	0.999936
149	pale05215	Prostate cancer	5/393	97/6993	0.643068	0.999936	117011986/117017071/117027190/117027379/117028155	ETV5/TCF7/E2F2/E2F3/EP300	pale:102882781/pale:102885788/pale:102884459/pale:102887239/pale:102881042	5	0.999936
150	pale04146	Peroxisome	4/393	78/6993	0.646035	0.999936	117012675/117016731/117035978/117036966	NOS2/ACSL6/ACSL5/ACOX2	pale:102878456/pale:102893287/pale:102881062/pale:102884254	4	0.999936
151	pale04540	Gap junction	4/393	78/6993	0.646035	0.999936	117012305/117015942/117024110/117033942	ADCY1/PLCB4/PLCB2/ADCY8	pale:102887497/pale:102885207/pale:102885953/pale:102896789	4	0.999936
152	pale00220	Arginine biosynthesis	1/393	18/6993	0.647401	0.999936	117012675	NOS2	pale:102878456	1	0.999936
153	pale01210	2-Oxocarboxylic acid metabolism	1/393	18/6993	0.647401	0.999936	117028777	BCAT1	pale:102888900	1	0.999936
154	pale04550	Signaling pathways regulating pluripotency of stem cells	7/393	136/6993	0.649575	0.999936	117012120/117012677/117017071/117017224/117030122/117034319/117038244	INHBA/WNT3/TCF7/LHX5/PAX6/ZFHX3/JAK3	pale:102878960/pale:102877979/pale:102885788/pale:102881364/pale:102877970/pale:102885824/pale:102898620	7	0.999936
155	pale00310	Lysine degradation	3/393	59/6993	0.652416	0.999936	117018143/117028056/117033473	KMT2C/KMT2D/SMYD1	pale:102897550/pale:102888593/pale:102880671	3	0.999936
156	pale04144	Endocytosis	12/393	231/6993	0.654251	0.999936	117012456/117013723/117016949/117016977/117019292/117020074/117021693/117025673/117028143/117029472/117030178/117036996	AMPH/PLD2/ARAP3/PSD2/PSD4/BIN1/PSD3/KIF5C/KIF5A/IL2RB/ARAP1/CAV3	pale:102897330/pale:102894598/pale:102897313/pale:102887290/pale:102894225/pale:102881538/pale:102897290/pale:102893034/pale:102891447/pale:102883396/pale:102889345/pale:102879431	12	0.999936
157	pale05332	Graft-versus-host disease	2/393	40/6993	0.666355	0.999936	117019267/117026063	IL1B/CD28	pale:102893238/pale:102884019	2	0.999936
158	pale00790	Folate biosynthesis	1/393	19/6993	0.667268	0.999936	117011751	MOCOS	pale:102880788	1	0.999936
159	pale05169	Epstein-Barr virus infection	10/393	196/6993	0.670543	0.999936	117012188/117017196/117020460/117027190/117027379/117027818/117029810/117029892/117030447/117038244	CDK6/OAS1/TAP1/E2F2/E2F3/RUNX3/CD3D/CD3G/CD3E/JAK3	pale:102896272/pale:102879074/pale:102893312/pale:102884459/pale:102887239/pale:102885137/pale:102894486/pale:102894240/pale:102894744/pale:102898620	10	0.999936
160	pale04270	Vascular smooth muscle contraction	6/393	120/6993	0.674367	0.999936	117012305/117015942/117024110/117026833/117029442/117033942	ADCY1/PLCB4/PLCB2/MYLK4/MYH9/ADCY8	pale:102887497/pale:102885207/pale:102885953/pale:102894361/pale:102877832/pale:102896789	6	0.999936
161	pale04657	IL-17 signaling pathway	4/393	82/6993	0.68474	0.999936	117019267/117026136/117030437/117031217	IL1B/CCL20/MMP13/MMP1	pale:102893238/pale:102889711/pale:102886632/pale:102893881	4	0.999936
162	pale05217	Basal cell carcinoma	3/393	62/6993	0.685447	0.999936	117012677/117017071/117028042	WNT3/TCF7/GLI1	pale:102877979/pale:102885788/pale:102889893	3	0.999936
163	pale00100	Steroid biosynthesis	1/393	20/6993	0.686018	0.999936	117029355	SOAT2	pale:102897972	1	0.999936
164	pale00340	Histidine metabolism	1/393	20/6993	0.686018	0.999936	117011739	CNDP1	pale:102890418	1	0.999936
165	pale00900	Terpenoid backbone biosynthesis	1/393	20/6993	0.686018	0.999936	117022983	FNTB	pale:102881721	1	0.999936
166	pale05135	Yersinia infection	7/393	141/6993	0.68663	0.999936	117014904/117019267/117019393/117027840/117032640/117033109/117034639	IL10/IL1B/LAT/LCK/CD8A/CD8B/BCAR1	pale:102887289/pale:102893238/pale:102883829/pale:102891182/pale:102883844/pale:102884096/pale:102897097	7	0.999936
167	pale04216	Ferroptosis	2/393	42/6993	0.692464	0.999936	117016731/117035978	ACSL6/ACSL5	pale:102893287/pale:102881062	2	0.999936
168	pale04110	Cell cycle	6/393	124/6993	0.704873	0.999936	117012188/117018154/117027190/117027379/117028155/117030407	CDK6/WEE2/E2F2/E2F3/EP300/ATM	pale:102896272/pale:102880081/pale:102884459/pale:102887239/pale:102881042/pale:102898588	6	0.999936
169	pale05330	Allograft rejection	2/393	43/6993	0.704876	0.999936	117014904/117026063	IL10/CD28	pale:102887289/pale:102884019	2	0.999936
170	pale04612	Antigen processing and presentation	3/393	64/6993	0.706134	0.999936	117020460/117032640/117033109	TAP1/CD8A/CD8B	pale:102893312/pale:102883844/pale:102884096	3	0.999936
171	pale04932	Non-alcoholic fatty liver disease	7/393	144/6993	0.707627	0.999936	117013115/117017414/117019267/117027620/117028533/117031706/117035008	ERN1/MLXIP/IL1B/LEPR/PPARA/RXRA/CEBPA	pale:102888330/pale:102877888/pale:102893238/pale:102882664/pale:102878006/pale:102881572/pale:102893139	7	0.999936
172	pale04913	Ovarian steroidogenesis	2/393	44/6993	0.716868	0.999936	117012305/117033942	ADCY1/ADCY8	pale:102887497/pale:102896789	2	0.999936
173	pale04973	Carbohydrate digestion and absorption	2/393	44/6993	0.716868	0.999936	117015942/117024110	PLCB4/PLCB2	pale:102885207/pale:102885953	2	0.999936
174	pale04668	TNF signaling pathway	5/393	106/6993	0.718856	0.999936	117019267/117022802/117025800/117026136/117035598	IL1B/RIPK3/VEGFD/CCL20/NOD2	pale:102893238/pale:102889734/pale:102889143/pale:102889711/pale:102881890	5	0.999936
175	pale04810	Regulation of actin cytoskeleton	10/393	206/6993	0.729626	0.999936	117012748/117020763/117021758/117022308/117025703/117026833/117029393/117029442/117030926/117034639	SSH2/WASF1/FGF9/FGF5/ABI2/MYLK4/LPAR5/MYH9/TIAM1/BCAR1	pale:102879806/pale:102893633/pale:102887882/pale:102895642/pale:102883763/pale:102894361/pale:102892521/pale:102877832/pale:102883973/pale:102897097	10	0.999936
176	pale04662	B cell receptor signaling pathway	3/393	67/6993	0.735192	0.999936	117022532/117032155/117034923	DAPP1/CD72/CD22	pale:102878096/pale:102888182/pale:102879683	3	0.999936
177	pale04924	Renin secretion	3/393	67/6993	0.735192	0.999936	117015942/117024110/117030559	PLCB4/PLCB2/PDE3B	pale:102885207/pale:102885953/pale:102894289	3	0.999936
178	pale05211	Renal cell carcinoma	3/393	67/6993	0.735192	0.999936	117017515/117018970/117028155	ETS1/ARNT2/EP300	pale:102893422/pale:102895548/pale:102881042	3	0.999936
179	pale00515	Mannose type O-glycan biosynthesis	1/393	23/6993	0.736178	0.999936	117020375	FUT9	pale:102880999	1	0.999936
180	pale01040	Biosynthesis of unsaturated fatty acids	1/393	23/6993	0.736178	0.999936	117022466	SCD5	pale:102891827	1	0.999936
181	pale00565	Ether lipid metabolism	2/393	46/6993	0.739625	0.999936	117013723/117014081	PLD2/GDPD1	pale:102894598/pale:102886960	2	0.999936
182	pale04340	Hedgehog signaling pathway	2/393	46/6993	0.739625	0.999936	117028042/117032454	GLI1/GAS1	pale:102889893/pale:102892108	2	0.999936
183	pale04620	Toll-like receptor signaling pathway	4/393	89/6993	0.745096	0.999936	117018334/117018627/117019267/117029119	IRF5/TLR5/IL1B/TLR7	pale:102893406/pale:102897940/pale:102893238/pale:102894711	4	0.999936
184	pale05320	Autoimmune thyroid disease	2/393	47/6993	0.750408	0.999936	117014904/117026063	IL10/CD28	pale:102887289/pale:102884019	2	0.999936
185	pale04966	Collecting duct acid secretion	1/393	24/6993	0.751053	0.999936	117035341	ATP4A	pale:102882245	1	0.999936
186	pale04064	NF-kappa B signaling pathway	5/393	111/6993	0.755699	0.999936	117019267/117019393/117027840/117030407/117031821	IL1B/LAT/LCK/ATM/CCL21	pale:102893238/pale:102883829/pale:102891182/pale:102898588/pale:102891708	5	0.999936
187	pale00590	Arachidonic acid metabolism	2/393	48/6993	0.760805	0.999936	117017015/117031469	GPX3/PTGDS	pale:102892152/pale:102889838	2	0.999936
188	pale01230	Biosynthesis of amino acids	3/393	70/6993	0.761938	0.999936	117013629/117017209/117028777	ALDOC/SDSL/BCAT1	pale:102894364/pale:102890482/pale:102888900	3	0.999936
189	pale05140	Leishmaniasis	3/393	70/6993	0.761938	0.999936	117012675/117014904/117019267	NOS2/IL10/IL1B	pale:102878456/pale:102887289/pale:102893238	3	0.999936
190	pale00600	Sphingolipid metabolism	2/393	49/6993	0.770825	0.999936	117035751/117037537	ASAH2/CERS1	pale:102881257/pale:102885878	2	0.999936
191	pale03460	Fanconi anemia pathway	2/393	49/6993	0.770825	0.999936	117020567/117035205	POLH/FANCA	pale:102891912/pale:102884278	2	0.999936
192	pale00860	Porphyrin and chlorophyll metabolism	1/393	26/6993	0.778341	0.999936	117035103	BLVRB	pale:102879551	1	0.999936
193	pale05323	Rheumatoid arthritis	4/393	95/6993	0.789486	0.999936	117019267/117026063/117026136/117031217	IL1B/CD28/CCL20/MMP1	pale:102893238/pale:102884019/pale:102889711/pale:102893881	4	0.999936
194	pale00983	Drug metabolism - other enzymes	2/393	51/6993	0.789773	0.999936	117014255/117038400	GSTM3/MGST2	pale:102894088/pale:102885225	2	0.999936
195	pale04152	AMPK signaling pathway	5/393	118/6993	0.801053	0.999936	117018340/117022466/117027620/117028688/117034814	CFTR/SCD5/LEPR/CPT1B/CPT1C	pale:102884577/pale:102891827/pale:102882664/pale:102879520/pale:102878033	5	0.999936
196	pale00030	Pentose phosphate pathway	1/393	28/6993	0.802644	0.999936	117013629	ALDOC	pale:102894364	1	0.999936
197	pale00512	Mucin type O-glycan biosynthesis	1/393	28/6993	0.802644	0.999936	117032105	GCNT1	pale:102898105	1	0.999936
198	pale00564	Glycerophospholipid metabolism	4/393	97/6993	0.802839	0.999936	117012554/117013723/117018191/117034990	DGKB/PLD2/DGKI/DGKG	pale:102888163/pale:102894598/pale:102883642/pale:102883031	4	0.999936
199	pale04710	Circadian rhythm	1/393	29/6993	0.81378	0.999936	117026999	PER3	pale:102885184	1	0.999936
200	pale05144	Malaria	2/393	55/6993	0.82357	0.999936	117014904/117019267	IL10/IL1B	pale:102887289/pale:102893238	2	0.999936
201	pale01523	Antifolate resistance	1/393	30/6993	0.824289	0.999936	117019267	IL1B	pale:102893238	1	0.999936
202	pale04260	Cardiac muscle contraction	3/393	79/6993	0.829235	0.999936	117018496/117022948/117036991	RYR2/MYH6/TNNC1	pale:102877858/pale:102880161/pale:102897540	3	0.999936
203	pale00020	Citrate cycle (TCA cycle)	1/393	31/6993	0.834206	0.999936	117035887	OGDHL	pale:102895768	1	0.999936
204	pale00051	Fructose and mannose metabolism	1/393	31/6993	0.834206	0.999936	117013629	ALDOC	pale:102894364	1	0.999936
205	pale00250	Alanine, aspartate and glutamate metabolism	1/393	32/6993	0.843565	0.999936	117022031	NAT8L	pale:102896372	1	0.999936
206	pale00500	Starch and sucrose metabolism	1/393	32/6993	0.843565	0.999936	117020880	ENPP3	pale:102898650	1	0.999936
207	pale04218	Cellular senescence	6/393	148/6993	0.846673	0.999936	117012188/117017515/117027190/117027379/117029248/117030407	CDK6/ETS1/E2F2/E2F3/FOXM1/ATM	pale:102896272/pale:102893422/pale:102884459/pale:102887239/pale:102896650/pale:102898588	6	0.999936
208	pale05145	Toxoplasmosis	4/393	105/6993	0.849527	0.999936	117011881/117012675/117014904/117016131	LAMA3/NOS2/IL10/BIRC7	pale:102897225/pale:102878456/pale:102887289/pale:102889019	4	0.999936
209	pale04215	Apoptosis - multiple species	1/393	33/6993	0.852397	0.999936	117016131	BIRC7	pale:102889019	1	0.999936
210	pale04390	Hippo signaling pathway	6/393	150/6993	0.855476	0.999936	117012677/117012845/117017071/117023909/117026057/117031230	WNT3/DLG4/TCF7/AJUBA/DLG3/DLG2	pale:102877979/pale:102889275/pale:102885788/pale:102884833/pale:102886812/pale:102886308	6	0.999936
211	pale00010	Glycolysis / Gluconeogenesis	2/393	60/6993	0.85892	0.999936	117013629/117022476	ALDOC/ADH6	pale:102894364/pale:102877891	2	0.999936
212	pale05034	Alcoholism	5/393	130/6993	0.863083	0.999936	117028269/117029758/117031907/117032168/117037962	HDAC7/BDNF/GRIN1/NTRK2/SHC2	pale:102895165/pale:102896087/pale:102894415/pale:102882910/pale:102885958	5	0.999936
213	pale04213	Longevity regulating pathway - multiple species	2/393	61/6993	0.865165	0.999936	117012305/117033942	ADCY1/ADCY8	pale:102887497/pale:102896789	2	0.999936
214	pale05418	Fluid shear stress and atherosclerosis	5/393	131/6993	0.867433	0.999936	117014255/117019267/117035241/117036996/117038400	GSTM3/IL1B/MMP2/CAV3/MGST2	pale:102894088/pale:102893238/pale:102883808/pale:102879431/pale:102885225	5	0.999936
215	pale04350	TGF-beta signaling pathway	3/393	87/6993	0.874702	0.999936	117012120/117021939/117028155	INHBA/PITX2/EP300	pale:102878960/pale:102892032/pale:102881042	3	0.999936
216	pale03030	DNA replication	1/393	36/6993	0.876019	0.999936	117035773	DNA2	pale:102898443	1	0.999936
217	pale05310	Asthma	1/393	36/6993	0.876019	0.999936	117014904	IL10	pale:102887289	1	0.999936
218	pale04530	Tight junction	6/393	156/6993	0.879428	0.999936	117018340/117026057/117029442/117030926/117031230/117034647	CFTR/DLG3/MYH9/TIAM1/DLG2/VASP	pale:102884577/pale:102886812/pale:102877832/pale:102883973/pale:102886308/pale:102892921	6	0.999936
219	pale04914	Progesterone-mediated oocyte maturation	3/393	88/6993	0.879561	0.999936	117012305/117030559/117033942	ADCY1/PDE3B/ADCY8	pale:102887497/pale:102894289/pale:102896789	3	0.999936
220	pale05410	Hypertrophic cardiomyopathy	3/393	88/6993	0.879561	0.999936	117018496/117022948/117036991	RYR2/MYH6/TNNC1	pale:102877858/pale:102880161/pale:102897540	3	0.999936
221	pale05221	Acute myeloid leukemia	2/393	64/6993	0.882409	0.999936	117017071/117035008	TCF7/CEBPA	pale:102885788/pale:102893139	2	0.999936
222	pale05416	Viral myocarditis	2/393	64/6993	0.882409	0.999936	117022948/117026063	MYH6/CD28	pale:102880161/pale:102884019	2	0.999936
223	pale01200	Carbon metabolism	4/393	113/6993	0.886527	0.999936	117013629/117017209/117022476/117035887	ALDOC/SDSL/ADH6/OGDHL	pale:102894364/pale:102890482/pale:102877891/pale:102895768	4	0.999936
224	pale00260	Glycine, serine and threonine metabolism	1/393	38/6993	0.889631	0.999936	117017209	SDSL	pale:102890482	1	0.999936
225	pale00620	Pyruvate metabolism	1/393	39/6993	0.895868	0.999936	117032674	ACYP2	pale:102889137	1	0.999936
226	pale05020	Prion disease	10/393	248/6993	0.898593	0.999936	117018496/117019267/117025673/117028143/117029956/117030695/117031907/117034373/117036996/117038566	RYR2/IL1B/KIF5C/KIF5A/NCAM1/KLC2/GRIN1/RYR1/CAV3/NCAM2	pale:102877858/pale:102893238/pale:102893034/pale:102891447/pale:102883823/pale:102881639/pale:102894415/pale:102891286/pale:102879431/pale:102897910	10	0.999936
227	pale00513	Various types of N-glycan biosynthesis	1/393	40/6993	0.901753	0.999936	117034284	CHST8	pale:102893882	1	0.999936
228	pale05165	Human papillomavirus infection	13/393	314/6993	0.906344	0.999936	117011881/117012170/117012188/117012677/117012813/117017071/117026057/117028155/117028289/117029352/117030407/117030551/117031230	LAMA3/RELN/CDK6/WNT3/MX2/TCF7/DLG3/EP300/VWF/MFNG/ATM/MAML2/DLG2	pale:102897225/pale:102898395/pale:102896272/pale:102877979/pale:102885101/pale:102885788/pale:102886812/pale:102881042/pale:102891539/pale:102885010/pale:102898588/pale:102881263/pale:102886308	13	0.999936
229	pale00380	Tryptophan metabolism	1/393	41/6993	0.907306	0.999936	117025472	KYNU	pale:102890266	1	0.999936
230	pale03440	Homologous recombination	1/393	41/6993	0.907306	0.999936	117030407	ATM	pale:102898588	1	0.999936
231	pale05010	Alzheimer disease	14/393	340/6993	0.917284	0.999936	117012675/117012677/117013115/117015942/117018286/117019267/117024110/117025673/117028143/117030270/117030557/117030695/117031907/117034751	NOS2/WNT3/ERN1/PLCB4/CDK5/IL1B/PLCB2/KIF5C/KIF5A/APBB1/GPR83/KLC2/GRIN1/APOE	pale:102878456/pale:102877979/pale:102888330/pale:102885207/pale:102879023/pale:102893238/pale:102885953/pale:102893034/pale:102891447/pale:102889333/pale:102877810/pale:102881639/pale:102894415/pale:102889566	14	0.999936
232	pale05203	Viral carcinogenesis	6/393	168/6993	0.91743	0.999936	117012188/117028155/117028269/117033215/117036947/117038244	CDK6/EP300/HDAC7/REL/RASA2/JAK3	pale:102896272/pale:102881042/pale:102895165/pale:102882961/pale:102897741/pale:102898620	6	0.999936
233	pale00514	Other types of O-glycan biosynthesis	1/393	44/6993	0.922156	0.999936	117029352	MFNG	pale:102885010	1	0.999936
234	pale05205	Proteoglycans in cancer	7/393	193/6993	0.923756	0.999936	117012677/117018159/117020697/117021130/117030926/117035241/117036996	WNT3/FLNC/FLNA/ANK1/TIAM1/MMP2/CAV3	pale:102877979/pale:102894137/pale:102889996/pale:102886179/pale:102883973/pale:102883808/pale:102879431	7	0.999936
235	pale05412	Arrhythmogenic right ventricular cardiomyopathy	2/393	75/6993	0.929634	0.999936	117017071/117018496	TCF7/RYR2	pale:102885788/pale:102877858	2	0.999936
236	pale05167	Kaposi sarcoma-associated herpesvirus infection	6/393	173/6993	0.929899	0.999936	117012188/117017071/117027190/117027379/117028155/117037327	CDK6/TCF7/E2F2/E2F3/EP300/CCR1	pale:102896272/pale:102885788/pale:102884459/pale:102887239/pale:102881042/pale:102890894	6	0.999936
237	pale05161	Hepatitis B	5/393	150/6993	0.930329	0.999936	117026306/117027190/117027379/117028155/117038244	IFIH1/E2F2/E2F3/EP300/JAK3	pale:102888688/pale:102884459/pale:102887239/pale:102881042/pale:102898620	5	0.999936
238	pale00520	Amino sugar and nucleotide sugar metabolism	1/393	46/6993	0.930713	0.999936	117015180	NPL	pale:102892990	1	0.999936
239	pale04610	Complement and coagulation cascades	2/393	76/6993	0.932899	0.999936	117028289/117029267	VWF/VSIG4	pale:102891539/pale:102879539	2	0.999936
240	pale00280	Valine, leucine and isoleucine degradation	1/393	47/6993	0.934632	0.999936	117028777	BCAT1	pale:102888900	1	0.999936
241	pale04217	Necroptosis	4/393	130/6993	0.939822	0.999936	117019267/117022802/117032381/117038244	IL1B/RIPK3/IL33/JAK3	pale:102893238/pale:102889734/pale:102878836/pale:102898620	4	0.999936
242	pale04931	Insulin resistance	3/393	106/6993	0.942518	0.999936	117017414/117028533/117028688	MLXIP/PPARA/CPT1B	pale:102877888/pale:102878006/pale:102879520	3	0.999936
243	pale04012	ErbB signaling pathway	2/393	80/6993	0.944579	0.999936	117021895/117037962	EREG/SHC2	pale:102884726/pale:102885958	2	0.999936
244	pale05150	Staphylococcus aureus infection	2/393	80/6993	0.944579	0.999936	117014904/117027819	IL10/PTAFR	pale:102887289/pale:102882270	2	0.999936
245	pale05152	Tuberculosis	5/393	157/6993	0.945745	0.999936	117012675/117014904/117019267/117028155/117035598	NOS2/IL10/IL1B/EP300/NOD2	pale:102878456/pale:102887289/pale:102893238/pale:102881042/pale:102881890	5	0.999936
246	pale04145	Phagosome	4/393	133/6993	0.946427	0.999936	117020460/117026332/117028674/117036117	TAP1/MARCO/OLR1/SFTPD	pale:102893312/pale:102881745/pale:102878286/pale:102894327	4	0.999936
247	pale04066	HIF-1 signaling pathway	3/393	109/6993	0.949417	0.999936	117012675/117013629/117028155	NOS2/ALDOC/EP300	pale:102878456/pale:102894364/pale:102881042	3	0.999936
248	pale00240	Pyrimidine metabolism	1/393	53/6993	0.953917	0.999936	117020880	ENPP3	pale:102898650	1	0.999936
249	pale04114	Oocyte meiosis	3/393	112/6993	0.955539	0.999936	117012305/117023330/117033942	ADCY1/REC8/ADCY8	pale:102887497/pale:102892100/pale:102896789	3	0.999936
250	pale04380	Osteoclast differentiation	3/393	112/6993	0.955539	0.999936	117012130/117019267/117027840	CALCR/IL1B/LCK	pale:102898004/pale:102893238/pale:102891182	3	0.999936
251	pale05210	Colorectal cancer	2/393	85/6993	0.956475	0.999936	117017071/117021895	TCF7/EREG	pale:102885788/pale:102884726	2	0.999936
252	pale04370	VEGF signaling pathway	1/393	55/6993	0.958989	0.999936	117037962	SHC2	pale:102885958	1	0.999936
253	pale04211	Longevity regulating pathway	2/393	88/6993	0.962397	0.999936	117012305/117033942	ADCY1/ADCY8	pale:102887497/pale:102896789	2	0.999936
254	pale05213	Endometrial cancer	1/393	57/6993	0.963504	0.999936	117017071	TCF7	pale:102885788	1	0.999936
255	pale05322	Systemic lupus erythematosus	2/393	89/6993	0.964193	0.999936	117014904/117026063	IL10/CD28	pale:102887289/pale:102884019	2	0.999936
256	pale05170	Human immunodeficiency virus 1 infection	6/393	193/6993	0.964716	0.999936	117018154/117020460/117029810/117029892/117030407/117030447	WEE2/TAP1/CD3D/CD3G/ATM/CD3E	pale:102880081/pale:102893312/pale:102894486/pale:102894240/pale:102898588/pale:102894744	6	0.999936
257	pale04622	RIG-I-like receptor signaling pathway	1/393	59/6993	0.967523	0.999936	117026306	IFIH1	pale:102888688	1	0.999936
258	pale05014	Amyotrophic lateral sclerosis	12/393	337/6993	0.971015	0.999936	117012675/117013115/117016597/117017015/117025616/117025673/117028143/117030695/117031770/117031907/117032242/117037765	NOS2/ERN1/GRIA1/GPX3/ALS2/KIF5C/KIF5A/KLC2/DNAI1/GRIN1/DCTN3/GRIA2	pale:102878456/pale:102888330/pale:102897005/pale:102892152/pale:102879687/pale:102893034/pale:102891447/pale:102881639/pale:102894839/pale:102894415/pale:102893510/pale:102891151	12	0.999936
259	pale04664	Fc epsilon RI signaling pathway	1/393	64/6993	0.975743	0.999936	117019393	LAT	pale:102883829	1	0.999936
260	pale04625	C-type lectin receptor signaling pathway	2/393	97/6993	0.975878	0.999936	117014904/117019267	IL10/IL1B	pale:102887289/pale:102893238	2	0.999936
261	pale04210	Apoptosis	3/393	130/6993	0.979943	0.999936	117013115/117014901/117030407	ERN1/SPTA1/ATM	pale:102888330/pale:102880842/pale:102898588	3	0.999936
262	pale01521	EGFR tyrosine kinase inhibitor resistance	1/393	77/6993	0.988653	0.999936	117037962	SHC2	pale:102885958	1	0.999936
263	pale03018	RNA degradation	1/393	77/6993	0.988653	0.999936	117015396	BTG2	pale:102879693	1	0.999936
264	pale05012	Parkinson disease	6/393	227/6993	0.990062	0.999936	117013115/117018269/117025673/117028143/117029126/117030695	ERN1/GPR37/KIF5C/KIF5A/LRRK2/KLC2	pale:102888330/pale:102878305/pale:102893034/pale:102891447/pale:102880438/pale:102881639	6	0.999936
265	pale00190	Oxidative phosphorylation	2/393	119/6993	0.992073	0.999936	117035341/117036390	ATP4A/LHPP	pale:102882245/pale:102881713	2	0.999936
266	pale04142	Lysosome	2/393	128/6993	0.995019	0.999936	117018947/117021081	AP3B2/AP3M2	pale:102892227/pale:102893756	2	0.999936
267	pale04910	Insulin signaling pathway	2/393	131/6993	0.995738	0.999936	117030559/117037962	PDE3B/SHC2	pale:102894289/pale:102885958	2	0.999936
268	pale04120	Ubiquitin mediated proteolysis	2/393	138/6993	0.997043	0.999936	117016131/117037044	BIRC7/AIRE	pale:102889019/pale:102879366	2	0.999936
269	pale03040	Spliceosome	1/393	126/6993	0.999361	0.999936	117023704	SRSF5	pale:102890422	1	0.999936
270	pale04140	Autophagy - animal	1/393	133/6993	0.999577	0.999936	117013115	ERN1	pale:102888330	1	0.999936
271	pale05168	Herpes simplex virus 1 infection	6/393	313/6993	0.999733	0.999936	117017196/117019267/117020232/117020460/117023704/117026306	OAS1/IL1B/ZFP57/TAP1/SRSF5/IFIH1	pale:102879074/pale:102893238/pale:102886415/pale:102893312/pale:102890422/pale:102888688	6	0.999936
272	pale04150	mTOR signaling pathway	1/393	153/6993	0.99987	0.999936	117012677	WNT3	pale:102877979	1	0.999936
273	pale03013	RNA transport	1/393	158/6993	0.999904	0.999936	117037245	EIF1B	pale:102878996	1	0.999936
274	pale04141	Protein processing in endoplasmic reticulum	1/393	165/6993	0.999936	0.999936	117013115	ERN1	pale:102888330	1	0.999936

## Sheet: Sheet1
S13Table:Complete results of the KEGG enrichment analysis for the genes shared by the two methods.
KEGGID	Description	GeneRatio	BgRatio	pvalue	FDR	geneID	geneName	Count
pale05340	Primary immunodeficiency	12/393	40/6993	1.12e-06	0.00019454	117020460/117026023/117027840/117028892/117029802/117029810/117030447/117031086/117032640/117033109/117037044/117038244	TAP1/ICOS/LCK/AICDA/RAG1/CD3D/CD3E/RAG2/CD8A/CD8B/AIRE/JAK3	12
pale03320	PPAR signaling pathway	16/393	72/6993	1.65e-06	0.00019454	117014490/117016731/117018945/117022466/117025612/117028533/117028674/117028688/117031217/117031706/117034814/117035978/117036966/117037394/117037682/117037978	RXRG/ACSL6/PLIN1/SCD5/ACADL/PPARA/OLR1/CPT1B/MMP1/RXRA/CPT1C/ACSL5/ACOX2/PLIN5/PLIN4/UCP1	16
pale04724	Glutamatergic synapse	20/393	109/6993	2.13e-06	0.00019454	117011956/117012305/117012514/117012845/117013723/117015942/117016597/117017867/117018342/117018662/117019399/117024110/117026238/117030472/117031907/117033942/117035061/117036546/117037320/117037765	GRIK1/ADCY1/GRM3/DLG4/PLD2/PLCB4/GRIA1/GRIK4/GRM8/GRIK2/GRM4/PLCB2/KCNJ3/GRIA4/GRIN1/ADCY8/GRIK5/GRM2/GRM7/GRIA2	20
pale04080	Neuroactive ligand-receptor interaction	37/393	316/6993	1.39e-05	0.00095215	117011956/117011984/117012130/117012514/117012973/117016597/117017316/117017867/117018342/117018662/117019399/117019892/117020393/117021462/117021669/117022340/117024874/117027368/117027620/117027819/117027999/117028454/117028668/117030472/117030557/117031907/117033581/117035061/117036427/117036546/117036598/117036643/117037320/117037706/117037765/117038368/117038380	GRIK1/GALR1/CALCR/GRM3/P2RX1/GRIA1/P2RX7/GRIK4/GRM8/GRIK2/GRM4/CNR1/TSPO2/RXFP2/EDNRB/GRID2/PRLR/PRL/LEPR/PTAFR/GLRA2/P2RY8/MCHR1/GRIA4/GPR83/GRIN1/PENK/GRIK5/GRID1/GRM2/HRH1/PTH1R/GRM7/S1PR2/GRIA2/S1PR4/GLRB	37
pale02010	ABC transporters	10/393	45/6993	0.000151714	0.00799879	117013940/117013943/117013945/117018340/117020460/117025813/117027585/117029145/117031091/117037712	ABCA9/ABCA6/ABCA8/CFTR/TAP1/ABCB6/ABCA4/ABCC9/ABCG4/ABCA7	10
pale04514	Cell adhesion molecules	20/393	146/6993	0.000175156	0.00799879	117012195/117013350/117014900/117015166/117026023/117026063/117026748/117027149/117027500/117028592/117029834/117029956/117030029/117032640/117033109/117034923/117034935/117038263/117038566/117038674	NRCAM/NLGN2/CNTN2/CADM3/ICOS/CD28/L1CAM/NLGN3/NEGR1/CNTN1/CD6/NCAM1/CADM1/CD8A/CD8B/CD22/MAG/NLGN1/NCAM2/CD226	20
pale04713	Circadian entrainment	15/393	95/6993	0.000237384	0.00929189	117012305/117015156/117015942/117016597/117017211/117018496/117024110/117026238/117026999/117030472/117031907/117033942/117034373/117035383/117037765	ADCY1/KCNJ9/PLCB4/GRIA1/KCNJ5/RYR2/PLCB2/KCNJ3/PER3/GRIA4/GRIN1/ADCY8/RYR1/KCNJ6/GRIA2	15
