# Supplementary material for: Divergence of cochlear transcriptomics between reference‑based and reference‑free transcriptome analyses among Rhinolophus ferrumequinum populations
Source: PLoS One. 2023 Jul 11;18(7):e0288404. doi: 10.1371/journal.pone.0288404 (PMC10335675; doi:10.1371/journal.pone.0288404)
Supplement: S14 Table — (XLSX) [file pone.0288404.s014.xlsx]

## Sheet: RF
S14Table. Resting frequency of 11 individuals excluding the three outlier samples.
Sample	RF/Hz
JL1	68100
JL3	68100
JL4	68067
JL5	68052.9
HN1	74920
HN2	75600
HN3	75925
HN5	75550
YN1	73910
YN2	71700
YN4	73200
