# Supplementary material for: Divergence of cochlear transcriptomics between reference‑based and reference‑free transcriptome analyses among Rhinolophus ferrumequinum populations
Source: PLoS One. 2023 Jul 11;18(7):e0288404. doi: 10.1371/journal.pone.0288404 (PMC10335675; doi:10.1371/journal.pone.0288404)
Supplement: S15 Table — (XLSX) [file pone.0288404.s015.xlsx]

## Sheet: module_gene
S15 Table. DEGs in modules significantly associated with RF by the reference-based method.
Module	geneID
MEblue	117037890
MEblue	117034751
MEblue	117023295
MEblue	117025031
MEblue	117031469
MEblue	117023744
MEblue	117015851
MEblue	117017534
MEblue	117035483
MEblue	117034982
MEblue	117028445
MEblue	117029227
MEblue	117015935
MEblue	117028329
MEblue	117031951
MEblue	117025887
MEblue	117013437
MEblue	117026510
MEblue	117014362
MEblue	117023480
MEblue	117031261
MEblue	117011937
MEblue	117022857
MEblue	117037878
MEblue	117032407
MEblue	117022036
MEblue	117034664
MEblue	117038376
MEblue	117031021
MEblue	117026863
MEblue	117027444
MEblue	117020159
MEblue	117026958
MEblue	117022466
MEblue	117013700
MEblue	117024800
MEblue	117033239
MEblue	117034661
MEblue	117027996
MEblue	117036167
MEblue	117015132
MEblue	117035060
MEblue	117031771
MEblue	117036158
MEblue	117021282
MEblue	117017975
MEblue	117015166
MEblue	117028126
MEblue	117023020
MEblue	117031483
MEblue	117021762
MEblue	117028225
MEblue	117023438
MEblue	117017622
MEblue	117015920
MEblue	117028287
MEblue	117032380
MEblue	117033249
MEblue	117015952
MEblue	117023986
MEblue	117012976
MEblue	117037913
MEblue	117032242
MEblue	117021545
MEblue	117013401
MEblue	117031121
MEblue	117022020
MEblue	117031950
MEblue	117035819
MEblue	117030986
MEblue	117021494
MEblue	117020802
MEblue	117023590
MEblue	117034932
MEblue	117017952
MEblue	117024075
MEblue	117037539
MEblue	117031723
MEblue	117021067
MEblue	117021247
MEblue	117030420
MEblue	117012642
MEblue	117016791
MEblue	117035294
MEblue	117018871
MEblue	117018795
MEblue	117011721
MEblue	117017754
MEblue	117014999
MEblue	117031832
MEblue	117035241
MEblue	117022946
MEblue	117038131
MEblue	117036185
MEblue	117034796
MEblue	117033368
MEblue	117030270
MEblue	117020879
MEblue	117018522
MEblue	117013813
MEblue	117027755
MEblue	117026221
MEblue	117034714
MEblue	117013948
MEblue	117035506
MEblue	117016322
MEblue	117016640
MEblue	novel.149
MEblue	117014392
MEblue	117017102
MEblue	117015024
MEblue	117020287
MEblue	117021076
MEblue	117030177
MEblue	117022346
MEblue	117021038
MEblue	117025636
MEblue	117030010
MEblue	117026090
MEblue	117034941
MEblue	117028143
MEblue	117022330
MEblue	117032282
MEblue	117015732
MEblue	117030695
MEblue	117036818
MEblue	117036867
MEblue	117020074
MEblue	117029290
MEblue	117020304
MEblue	117027791
MEblue	117030160
MEblue	117019468
MEblue	117027422
MEblue	117022027
MEblue	117027688
MEblue	117021672
MEblue	117014668
MEblue	117016012
MEblue	117024061
MEblue	117013801
MEblue	117016115
MEblue	117031619
MEblue	117030576
MEblue	117013158
MEblue	117019398
MEblue	117037858
MEblue	117025123
MEblue	117033660
MEblue	117038755
MEblue	117027218
MEblue	117014802
MEblue	117023597
MEblue	117014879
MEblue	117029195
MEblue	117015905
MEblue	117031907
MEblue	117037152
MEblue	117036646
MEblue	117034832
MEblue	117020482
MEblue	117027033
MEblue	117023588
MEblue	117013255
MEblue	117029303
MEblue	117036567
MEblue	117035838
MEblue	117018650
MEblue	117015208
MEblue	117019696
MEblue	117036522
MEblue	117034891
MEblue	117029973
MEblue	117022253
MEblue	117019530
MEblue	117027687
MEblue	117036253
MEblue	117034277
MEblue	117030075
MEblue	117036665
MEblue	117017950
MEblue	117036183
MEblue	117011681
MEblue	117015619
MEblue	117012443
MEblue	117015241
MEblue	117012525
MEblue	117034632
MEblue	117020437
MEblue	117020303
MEblue	117028330
MEblue	novel.841
MEblue	117023474
MEblue	117019526
MEblue	117019888
MEblue	117012456
MEblue	117034755
MEblue	117016042
MEblue	117018736
MEblue	117017017
MEblue	117015921
MEblue	117036555
MEblue	117017369
MEblue	117023827
MEblue	117030052
MEblue	117018966
MEblue	117018286
MEblue	117037245
MEblue	117038197
MEblue	117027396
MEblue	117025673
MEblue	117032006
MEblue	117034639
MEblue	117034131
MEblue	117017470
MEblue	117023964
MEblue	117018052
MEblue	117028676
MEblue	117034935
MEblue	117016574
MEblue	117016970
MEblue	117015822
MEblue	117023432
MEblue	117026528
MEblue	117022343
MEblue	117018672
MEblue	117038196
MEblue	117013644
MEblue	117031017
MEblue	117026320
MEblue	117022414
MEblue	117019954
MEblue	117036953
MEblue	117023044
MEblue	117018105
MEblue	117012656
MEblue	117036959
MEblue	117035973
MEblue	117036923
MEblue	117016731
MEblue	117035604
MEblue	117035190
MEblue	117028777
MEblue	117017403
MEblue	117015434
MEblue	117024850
MEblue	117021048
MEblue	117032355
MEblue	117038329
MEblue	117035099
MEblue	117022220
MEblue	117017635
MEblue	117036643
MEblue	117037537
MEblue	117022869
MEblue	117017770
MEblue	117023601
MEblue	117030029
MEblue	117019197
MEblue	117035222
MEblue	117031229
MEblue	novel.940
MEblue	117016048
MEblue	117023058
MEblue	117012835
MEblue	117033995
MEblue	117013624
MEblue	117031010
MEblue	117025248
MEblue	117037652
MEblue	117028586
MEblue	117016047
MEblue	117036901
MEblue	117012938
MEblue	117031905
MEblue	117014064
MEblue	117012806
MEblue	117027160
MEblue	117030914
MEblue	117015169
MEblue	117016980
MEblue	117032772
MEblue	117013674
MEblue	117023025
MEblue	117018633
MEblue	117012085
MEblue	117019882
MEblue	117015746
MEblue	117018843
MEblue	117013828
MEblue	117026283
MEblue	117036882
MEblue	117032281
MEblue	117017194
MEblue	117033125
MEblue	117037672
MEblue	117017128
MEblue	117023955
MEblue	117023896
MEblue	117038311
MEblue	117026607
MEblue	117019629
MEblue	117022983
MEblue	117017448
MEblue	117035063
MEblue	117021411
MEblue	117015157
MEblue	117014415
MEblue	117035887
MEblue	117024577
MEblue	117011947
MEblue	117013723
MEblue	117018947
MEblue	117031578
MEblue	117022451
MEblue	117037541
MEblue	117012706
MEblue	117025703
MEblue	117019858
MEblue	117032061
MEblue	117037091
MEblue	117015731
MEblue	117013924
MEblue	117026378
MEblue	117021371
MEblue	117012622
MEblue	117025615
MEblue	117022277
MEblue	117024936
MEblue	117020195
MEblue	117035094
MEblue	117026598
MEblue	117022429
MEblue	117019832
MEblue	117028357
MEblue	117030616
MEblue	117018783
MEblue	117035591
MEblue	117029019
MEblue	117034259
MEblue	117022031
MEblue	117023660
MEblue	117037166
MEblue	117020848
MEblue	117017447
MEblue	117030641
MEblue	117011986
MEblue	117017391
MEblue	117029345
MEblue	117011787
MEblue	117024544
MEblue	117011953
MEblue	117031224
MEblue	117029261
MEblue	117029995
MEblue	117025205
MEblue	117018970
MEblue	117019198
MEblue	117013350
MEblue	117037607
MEblue	117033886
MEblue	117014081
MEblue	117032122
MEblue	117011739
MEblue	117024766
MEblue	117017627
MEblue	117020232
MEblue	117012046
MEblue	117031299
MEblue	117036319
MEblue	117025925
MEblue	novel.531
MEblue	117016018
MEblue	117029070
MEblue	117016277
MEblue	117036390
MEblue	117023849
MEblue	117023294
MEblue	117037582
MEblue	117034072
MEblue	117029071
MEblue	117035265
MEblue	117011649
MEblue	117025465
MEblue	117035633
MEblue	117033983
MEblue	117035114
MEblue	117023658
MEblue	117013464
MEblue	117037822
MEblue	117025893
MEblue	117019370
MEblue	117038644
MEblue	117022273
MEblue	117030069
MEblue	117013638
MEblue	117018269
MEblue	117024031
MEblue	117023670
MEblue	117036738
MEblue	117037962
MEblue	117014900
MEblue	117018841
MEblue	117031230
MEblue	117020265
MEblue	117024091
MEblue	novel.84
MEblue	117031901
MEblue	117034544
MEblue	117037514
MEblue	117016578
MEblue	117021081
MEblue	117019630
MEblue	117020881
MEblue	117029397
MEblue	117025293
MEblue	117026017
MEblue	117026204
MEblue	117028522
MEblue	117021673
MEblue	117029445
MEblue	117028489
MEblue	117027649
MEblue	117027151
MEblue	117037491
MEblue	117021769
MEblue	117031727
MEblue	117025516
MEblue	117028118
MEblue	117021306
MEblue	117038768
MEblue	117019553
MEblue	117025894
MEblue	117030424
MEblue	117036770
MEblue	117027518
MEblue	117012479
MEblue	117030195
MEblue	117022001
MEblue	117012841
MEblue	117017780
MEblue	117027676
MEblue	117034774
MEblue	117026508
MEblue	117028581
MEblue	117015972
MEblue	117015636
MEblue	117031648
MEblue	novel.775
MEblue	117031095
MEblue	117018207
MEblue	117022046
MEblue	117028005
MEblue	117032372
MEblue	117027554
MEblue	117035061
MEblue	117034040
MEblue	117023672
MEblue	117028207
MEblue	117019766
MEblue	117037258
MEblue	117031714
MEblue	117033171
MEblue	117028547
MEblue	117037002
MEblue	117016152
MEblue	117021373
MEblue	117017639
MEblue	117037874
MEblue	117024024
MEblue	117022584
MEblue	117037728
MEblue	117036906
MEblue	117027574
MEblue	117034362
MEblue	117030855
MEblue	117017495
MEblue	117036898
MEblue	117038743
MEblue	117021918
MEblue	117035123
MEblue	117033938
MEblue	117032674
MEblue	117012466
MEblue	117022548
MEblue	117033753
MEblue	117011754
MEblue	117013287
MEblue	117026871
MEblue	117025152
MEblue	117038380
MEblue	117025149
MEblue	117030857
MEblue	117016305
MEblue	117017375
MEblue	novel.142
MEblue	117016205
MEblue	117027064
MEblue	117026945
MEblue	117035311
MEblue	117020841
MEblue	117015996
MEblue	117026899
MEblue	117014741
MEblue	117036252
MEblue	117026182
MEblue	117027290
MEblue	117033942
MEblue	117016984
MEblue	117031179
MEblue	117034729
MEblue	117018563
MEblue	117034807
MEblue	117016638
MEblue	117027605
MEblue	117018114
MEblue	117037288
MEblue	117031091
MEblue	117014971
MEblue	117037610
MEblue	117022095
MEblue	117036559
MEblue	novel.656
MEblue	117014708
MEblue	117032268
MEblue	117030535
MEblue	117023600
MEblue	117022860
MEblue	117023466
MEblue	117037172
MEblue	117013288
MEblue	117018638
MEblue	117023332
MEblue	117033941
MEblue	117021773
MEblue	117026305
MEblue	117030735
MEblue	117031317
MEblue	117023239
MEblue	117015598
MEblue	117032062
MEblue	117032490
MEblue	117030838
MEblue	novel.245
MEblue	117035609
MEblue	117021758
MEblue	117019855
MEblue	117033798
MEblue	117018962
MEblue	117029257
MEblue	117021024
MEblue	117038303
MEblue	117036151
MEblue	117035516
MEblue	117033384
MEblue	novel.734
MEblue	novel.813
MEblue	117017620
MEblue	117016809
MEblue	117029820
MEblue	117028392
MEblue	117027242
MEblue	117035289
MEblue	117036206
MEblue	117016915
MEblue	117022242
MEblue	117038379
MEblue	117028098
MEblue	117016409
MEblue	117012475
MEblue	117017385
MEblue	117035249
MEblue	117025799
MEblue	117019425
MEblue	117031268
MEblue	117037536
MEblue	117012347
MEblue	117014277
MEblue	117034013
MEblue	117028028
MEblue	117028991
MEblue	117035754
MEblue	117018915
MEblue	117015667
MEblue	117033621
MEblue	117021794
MEblue	117021675
MEblue	117038401
MEblue	117037697
MEblue	117016882
MEblue	117014568
MEblue	117021017
MEblue	117024004
MEblue	117012780
MEblue	117036168
MEblue	117017615
MEblue	novel.1053
MEblue	117014456
MEblue	117012719
MEblue	117028705
MEblue	117012692
MEblue	novel.6
MEblue	novel.618
MEblue	117031609
MEblue	117027740
MEblue	117014095
MEblue	117018695
MEblue	117014416
MEblue	117015274
MEblue	117026006
MEblue	117032672
MEblue	117027610
MEblue	117034666
MEblue	117012186
MEblue	117018336
MEblue	117019558
MEblue	117034144
MEblue	117016196
MEblue	117020403
MEblue	novel.1001
MEblue	117028927
MEblue	117011923
MEblue	117021778
MEblue	117012681
MEblue	117036089
MEblue	117014343
MEblue	117017058
MEblue	novel.204
MEblue	117011833
MEblue	117018734
MEblue	117019050
MEblue	117017395
MEblue	117017118
MEblue	117031037
MEblue	117011803
MEblue	117037498
MEblue	117017877
MEblue	117033401
MEblue	117022123
MEblue	117015614
MEblue	117030135
MEblue	117012957
MEblue	117024482
MEblue	117022590
MEblue	117014256
MEblue	117021293
MEblue	117017562
MEblue	117023351
MEblue	117015400
MEblue	117018396
MEblue	117016489
MEblue	117021790
MEblue	117022801
MEblue	117013456
MEblue	117035745
MEblue	117035593
MEblue	117018348
MEblue	117023139
MEblue	117016645
MEblue	117015715
MEblue	117015838
MEblue	117026564
MEblue	117020042
MEblue	117025842
MEblue	117037484
MEblue	117025300
MEblue	117028627
MEblue	117014259
MEblue	117025698
MEblue	117021464
MEblue	117026121
MEblue	117030676
MEblue	117018775
MEblue	117015341
MEblue	novel.744
MEblue	117030678
MEblue	117028677
MEblue	117012444
MEblue	117021025
MEblue	117014337
MEblue	117025883
MEblue	117031612
MEblue	117035741
MEblue	117011849
MEblue	117027040
MEblue	117035233
MEblue	117021785
MEblue	117024457
MEblue	117013592
MEblue	117016089
MEblue	117038567
MEblue	117034872
MEblue	117024142
MEblue	117018740
MEblue	117034550
MEblue	117019382
MEblue	117034321
MEblue	novel.837
MEblue	117013944
MEblue	117026318
MEblue	117027965
MEblue	117031074
MEblue	117038751
MEblue	117032539
MEblue	117018215
MEblue	117028033
MEblue	117025617
MEblue	117015830
MEblue	117013219
MEblue	117013324
MEblue	117014593
MEblue	117038110
MEblue	117035221
MEblue	117013249
MEblue	novel.40
MEblue	novel.974
MEblue	117024210
MEblue	117014746
MEblue	117025175
MEblue	novel.384
MEblue	117021493
MEblue	117015689
MEblue	117020135
MEblue	117032395
MEblue	117021029
MEblue	novel.1026
MEblue	117022893
MEblue	117031552
MEblue	117016618
MEblue	novel.614
MEblue	117037438
MEblue	117036226
MEblue	117012743
MEblue	117037486
MEblue	117029840
MEblue	117033343
MEblue	novel.519
MEblue	117031584
MEblue	novel.294
MEblue	novel.113
MEblue	117035717
MEblue	117032377
MEblue	117020769
MEblue	117019404
MEblue	117030571
MEblue	117023830
MEblue	117025613
MEblue	117036998
MEblue	117014623
MEblue	117036572
MEblue	novel.241
MEblue	novel.681
MEblue	117016823
MEblue	117021413
MEblue	117030769
MEblue	117023714
MEblue	117027481
MEblue	novel.1022
MEblue	novel.577
MEblue	117019327
MEblue	117019181
MEblue	117026540
MEblue	117027406
MEblue	117028410
MEblue	117024195
MEblue	novel.235
MEblue	117019953
MEblue	117033323
MEblue	117038113
MEblue	novel.528
MEblue	117024982
MEblue	novel.58
MEblue	117020409
MEblue	117037044
MEblue	117029132
MEblue	novel.466
MEblue	117030196
MEblue	117026915
MEblue	novel.471
MEblue	117017262
MEblue	117022384
MEblue	117022326
MEblue	117011695
MEblue	117023143
MEblue	117030056
MEblue	117015100
MEblue	117028318
MEblue	117026190
MEblue	117016914
MEblue	117014910
MEblue	117019065
MEblue	117015633
MEblue	novel.364
MEblue	novel.429
MEblue	117021983
MEblue	117025027
MEblue	117032756
MEblue	117020873
MEblue	117012278
MEblue	117035045
MEblue	117025049
MEturquoise	117016691
MEturquoise	117013629
MEturquoise	117028580
MEturquoise	117012341
MEturquoise	117036086
MEturquoise	117015003
MEturquoise	117013537
MEturquoise	117038266
MEturquoise	117037616
MEturquoise	117011767
MEturquoise	117013091
MEturquoise	117020292
MEturquoise	117027474
MEturquoise	117028887
MEturquoise	117032177
MEturquoise	117024994
MEturquoise	117024827
MEturquoise	117013790
MEturquoise	117013445
MEturquoise	117023497
MEturquoise	117035543
MEturquoise	117034100
MEturquoise	117023819
MEturquoise	117034093
MEturquoise	117021588
MEturquoise	117018614
MEturquoise	117025898
MEturquoise	117027505
MEturquoise	117038284
MEturquoise	117022282
MEturquoise	117030264
MEturquoise	117034996
MEturquoise	117013069
MEturquoise	117034043
MEturquoise	117027445
MEturquoise	117024012
MEturquoise	117020590
MEturquoise	117027738
MEturquoise	117022051
MEturquoise	117035931
MEturquoise	117037173
MEturquoise	117017317
MEturquoise	117031151
MEturquoise	117011891
MEturquoise	117019470
MEturquoise	117020511
MEturquoise	117035977
MEturquoise	117027550
MEturquoise	117023343
MEturquoise	117032218
MEturquoise	117028508
MEturquoise	117028712
MEturquoise	117037089
MEturquoise	117012112
MEturquoise	117026902
MEturquoise	117019439
MEturquoise	117029236
MEturquoise	117026739
MEturquoise	117037458
MEturquoise	117022560
MEturquoise	117022010
MEturquoise	117015971
MEturquoise	117011903
MEturquoise	117016820
MEturquoise	117038075
MEturquoise	117016454
MEturquoise	117012334
MEturquoise	117033964
MEturquoise	117015861
MEturquoise	117026450
MEturquoise	117022631
MEturquoise	117018489
MEturquoise	117031088
MEturquoise	117012160
MEturquoise	117028630
MEturquoise	117018322
MEturquoise	117038546
MEturquoise	117012253
MEturquoise	117026903
MEturquoise	117029144
MEturquoise	117027692
MEturquoise	117037615
MEturquoise	117030632
MEturquoise	117035614
MEturquoise	117013866
MEturquoise	117037677
MEturquoise	117015388
MEturquoise	117030926
MEturquoise	117019796
MEturquoise	117031253
MEturquoise	117014465
MEturquoise	117036833
MEturquoise	117031845
MEturquoise	117026068
MEturquoise	117016994
MEturquoise	117020504
MEturquoise	117016911
MEturquoise	117031923
MEturquoise	117012276
MEturquoise	117031052
MEturquoise	117033635
MEturquoise	117016738
MEturquoise	117025302
MEturquoise	117027549
MEturquoise	117030098
MEturquoise	117035165
MEturquoise	117023304
MEturquoise	117017185
MEturquoise	117019414
MEturquoise	117027407
MEturquoise	117036796
MEturquoise	117021130
MEturquoise	117025616
MEturquoise	117018765
MEturquoise	117013173
MEturquoise	117016599
MEturquoise	117023030
MEturquoise	117013192
MEturquoise	117012845
MEturquoise	117036015
MEturquoise	117032397
MEturquoise	117018147
MEturquoise	117034357
MEturquoise	117037451
MEturquoise	117038372
MEturquoise	117022928
MEturquoise	117033581
MEturquoise	117029471
MEturquoise	117015942
MEturquoise	117034411
MEturquoise	117027308
MEturquoise	117030174
MEturquoise	117019183
MEturquoise	117032658
MEturquoise	117032272
MEturquoise	117027637
MEturquoise	117029956
MEturquoise	117018583
MEturquoise	117018922
MEturquoise	117030689
MEturquoise	117016405
MEturquoise	117018923
MEturquoise	117032168
MEturquoise	117035150
MEturquoise	117024530
MEturquoise	117017824
MEturquoise	117033350
MEturquoise	117012170
MEturquoise	117028592
MEturquoise	117035596
MEturquoise	117015155
MEturquoise	117016597
MEturquoise	117028511
MEturquoise	117026319
MEturquoise	117033365
MEturquoise	117037638
MEturquoise	117022449
MEturquoise	117017614
MEturquoise	117030929
MEturquoise	117023031
MEturquoise	117015818
MEturquoise	117016904
MEturquoise	117037952
MEturquoise	117023538
MEturquoise	117016619
MEturquoise	117018789
MEturquoise	117037802
MEturquoise	117021693
MEturquoise	117012195
MEturquoise	117017513
MEturquoise	117019399
MEturquoise	117020613
MEturquoise	117027975
MEturquoise	117031222
MEturquoise	117018095
MEturquoise	117032054
MEturquoise	novel.99
MEturquoise	117020503
MEturquoise	117022609
MEturquoise	117031235
MEturquoise	117026901
MEturquoise	117018582
MEturquoise	117022842
MEturquoise	117027960
MEturquoise	117018640
MEturquoise	117033414
MEturquoise	117014787
MEturquoise	117029453
MEturquoise	117026748
MEturquoise	117025723
MEturquoise	117012122
MEturquoise	117032959
MEturquoise	117026178
MEturquoise	117013174
MEturquoise	117033841
MEturquoise	117022135
MEturquoise	novel.214
MEturquoise	117026910
MEturquoise	117016082
MEturquoise	117016129
MEturquoise	117028312
MEturquoise	117029649
MEturquoise	117015121
MEturquoise	117034737
MEturquoise	117033047
MEturquoise	117034990
MEturquoise	117028061
MEturquoise	117030252
MEturquoise	117011713
MEturquoise	117017272
MEturquoise	117016661
MEturquoise	117035223
MEturquoise	novel.630
MEturquoise	117030039
MEturquoise	117013155
MEturquoise	117019395
MEturquoise	117038358
MEturquoise	117032300
MEturquoise	117021087
MEturquoise	117019892
MEturquoise	117035308
MEturquoise	117017763
MEturquoise	117030557
MEturquoise	117012626
MEturquoise	117019550
MEturquoise	117012380
MEturquoise	117016777
MEturquoise	117018222
MEturquoise	117018467
MEturquoise	117014982
MEturquoise	117019631
MEturquoise	117013359
MEturquoise	117031964
MEturquoise	117030413
MEturquoise	117012904
MEturquoise	117032688
MEturquoise	117038276
MEturquoise	117013703
MEturquoise	117029946
MEturquoise	117025712
MEturquoise	117035296
MEturquoise	117032050
MEturquoise	117038426
MEturquoise	117038299
MEturquoise	117021689
MEturquoise	117028934
MEturquoise	117018027
MEturquoise	117023251
MEturquoise	117035626
MEturquoise	117037598
MEturquoise	117017371
MEturquoise	117013954
MEturquoise	117016058
MEturquoise	117024213
MEturquoise	117023624
MEturquoise	117031359
MEturquoise	117022606
MEturquoise	117027529
MEturquoise	117024477
MEturquoise	117013682
MEturquoise	117022638
MEturquoise	117037581
MEturquoise	117031976
MEturquoise	117017634
MEturquoise	117035952
MEturquoise	117031039
MEturquoise	117032953
MEturquoise	novel.899
MEturquoise	117022891
MEturquoise	117019589
MEturquoise	117013698
MEturquoise	117027525
MEturquoise	117022274
MEturquoise	117033863
MEturquoise	117037653
MEturquoise	117013736
MEturquoise	117030458
MEturquoise	117031097
MEturquoise	117014094
MEturquoise	117013558
MEturquoise	117033439
MEturquoise	117032137
MEturquoise	117026172
MEturquoise	117021583
MEturquoise	117036784
MEturquoise	117022504
MEturquoise	117014049
MEturquoise	117021013
MEturquoise	117021508
MEturquoise	117015099
MEturquoise	117028689
MEturquoise	117029306
MEturquoise	117024987
MEturquoise	117021905
MEturquoise	117012898
MEturquoise	117023303
MEturquoise	117017521
MEturquoise	117013779
MEturquoise	117037793
MEturquoise	117024895
MEturquoise	117017372
MEturquoise	117035606
MEturquoise	117022149
MEturquoise	117029325
MEturquoise	117030472
MEturquoise	117036074
MEturquoise	117031716
MEturquoise	117015866
MEturquoise	117032039
MEturquoise	117025854
MEturquoise	117027992
MEturquoise	117029186
MEturquoise	117023282
MEturquoise	novel.574
MEturquoise	117013507
MEturquoise	117018164
MEturquoise	117026877
MEturquoise	117017947
MEturquoise	117019567
MEturquoise	117013582
MEturquoise	117032115
MEturquoise	117023442
MEturquoise	117012318
MEturquoise	117037765
MEturquoise	117013619
MEturquoise	117034406
MEturquoise	117035816
MEturquoise	117016683
MEturquoise	117017866
MEturquoise	117025947
MEturquoise	117020763
MEturquoise	117024891
MEturquoise	117015249
MEturquoise	117016103
MEturquoise	117037771
MEturquoise	117015847
MEturquoise	117031043
MEturquoise	117027530
MEturquoise	117017454
MEturquoise	117030314
MEturquoise	117031403
MEturquoise	117037239
MEturquoise	117033364
MEturquoise	117020888
MEturquoise	117033033
MEturquoise	117024642
MEturquoise	117015209
MEturquoise	117034821
MEturquoise	117019231
MEturquoise	117021088
MEturquoise	117036029
MEturquoise	117032366
MEturquoise	117019233
MEturquoise	117037174
MEturquoise	117035971
MEturquoise	117037445
MEturquoise	117015156
MEturquoise	117013082
MEturquoise	117012386
MEturquoise	117025447
MEturquoise	117027500
MEturquoise	117025859
MEturquoise	117011709
MEturquoise	117032288
MEturquoise	117034181
MEturquoise	117033103
MEturquoise	117016977
MEturquoise	117037041
MEturquoise	117015652
MEturquoise	117027983
MEturquoise	117025310
MEturquoise	117028636
MEturquoise	117017740
MEturquoise	117016992
MEturquoise	117028460
MEturquoise	117013029
MEturquoise	117037497
MEturquoise	117036871
MEturquoise	117036407
MEturquoise	117027003
MEturquoise	117036647
MEturquoise	117015309
MEturquoise	117038351
MEturquoise	117017738
MEturquoise	117015768
MEturquoise	117012296
MEturquoise	117022353
MEturquoise	117035903
MEturquoise	117016716
MEturquoise	117015135
MEturquoise	117013962
MEturquoise	117012858
MEturquoise	117026797
MEturquoise	117020895
MEturquoise	117032878
MEturquoise	117012305
MEturquoise	117029470
MEturquoise	117022327
MEturquoise	117034217
MEturquoise	117034408
MEturquoise	117031236
MEturquoise	117018688
MEturquoise	117031718
MEturquoise	117023086
MEturquoise	117025199
MEturquoise	117022995
MEturquoise	117032464
MEturquoise	117013154
MEturquoise	117028391
MEturquoise	117032416
MEturquoise	117035027
MEturquoise	117034147
MEturquoise	117021309
MEturquoise	117018662
MEturquoise	117011648
MEturquoise	117023960
MEturquoise	117027205
MEturquoise	117015248
MEturquoise	117012731
MEturquoise	117013780
MEturquoise	117018229
MEturquoise	117023905
MEturquoise	117011933
MEturquoise	117013734
MEturquoise	117016589
MEturquoise	117018264
MEturquoise	117021669
MEturquoise	117021315
MEturquoise	117035928
MEturquoise	117035401
MEturquoise	117033570
MEturquoise	117021343
MEturquoise	117033763
MEturquoise	117018753
MEturquoise	117025834
MEturquoise	117015644
MEturquoise	117025768
MEturquoise	117023814
MEturquoise	117015625
MEturquoise	117025165
MEturquoise	117022551
MEturquoise	117017695
MEturquoise	117023388
MEturquoise	117030122
MEturquoise	117031801
MEturquoise	117016532
MEturquoise	117013860
MEturquoise	117021252
MEturquoise	117033575
MEturquoise	117015672
MEturquoise	117017616
MEturquoise	117016321
MEturquoise	117033681
MEturquoise	117034626
MEturquoise	117037054
MEturquoise	117037668
MEturquoise	117011642
MEturquoise	117026238
MEturquoise	117034002
MEturquoise	novel.296
MEturquoise	117022901
MEturquoise	117018943
MEturquoise	117035948
MEturquoise	117027348
MEturquoise	117036755
MEturquoise	117016429
MEturquoise	117021728
MEturquoise	117027986
MEturquoise	117018066
MEturquoise	117014714
MEturquoise	117024209
MEturquoise	117016325
MEturquoise	117026057
MEturquoise	117028536
MEturquoise	117024117
MEturquoise	117019216
MEturquoise	117031082
MEturquoise	117036939
MEturquoise	117029304
MEturquoise	117030963
MEturquoise	117011926
MEturquoise	117027417
MEturquoise	117017771
MEturquoise	117027555
MEturquoise	117013140
MEturquoise	117034109
MEturquoise	117030647
MEturquoise	117029198
MEturquoise	117028041
MEturquoise	117018761
MEturquoise	117029435
MEturquoise	117026999
MEturquoise	117020867
MEturquoise	117035301
MEturquoise	117021766
MEturquoise	117017271
MEturquoise	117030074
MEturquoise	117015450
MEturquoise	117028464
MEturquoise	117012157
MEturquoise	117012514
MEturquoise	117019173
MEturquoise	117038752
MEturquoise	117016715
MEturquoise	117036722
MEturquoise	117016819
MEturquoise	117027881
MEturquoise	117032870
MEturquoise	117032155
MEturquoise	117030145
MEturquoise	117024438
MEturquoise	117027570
MEturquoise	117021595
MEturquoise	117014846
MEturquoise	117038194
MEturquoise	117012723
MEturquoise	117027632
MEturquoise	117022340
MEturquoise	117031812
MEturquoise	117015897
MEturquoise	117026546
MEturquoise	117019989
MEturquoise	117013960
MEturquoise	117012117
MEturquoise	117012453
MEturquoise	117034641
MEturquoise	117027039
MEturquoise	117016709
MEturquoise	117036584
MEturquoise	117024249
MEturquoise	117015974
MEturquoise	117015314
MEturquoise	novel.839
MEturquoise	117026267
MEturquoise	117019389
MEturquoise	117027551
MEturquoise	117012162
MEturquoise	117018735
MEturquoise	117033052
MEturquoise	117033761
MEturquoise	117029596
MEturquoise	117033111
MEturquoise	117027580
MEturquoise	117025747
MEturquoise	117024996
MEturquoise	117018579
MEturquoise	117033409
MEturquoise	117015416
MEturquoise	117025851
MEturquoise	117012353
MEturquoise	117026265
MEturquoise	117034814
MEturquoise	117026558
MEturquoise	117013784
MEturquoise	117017230
MEturquoise	117013544
MEturquoise	117013753
MEturquoise	117020732
MEturquoise	117037925
MEturquoise	117018600
MEturquoise	117024773
MEturquoise	117035864
MEturquoise	117034183
MEturquoise	117027149
MEturquoise	117020329
MEturquoise	117020822
MEturquoise	117030649
MEturquoise	117029298
MEturquoise	117035383
MEturquoise	117023742
MEturquoise	117018251
MEturquoise	117016309
MEturquoise	117027352
MEturquoise	117037314
MEturquoise	117014454
MEturquoise	117038114
MEturquoise	novel.904
MEturquoise	117036587
MEturquoise	117015407
MEturquoise	117020587
MEturquoise	117038566
MEturquoise	novel.260
MEturquoise	117011956
MEturquoise	novel.408
MEturquoise	117016888
MEturquoise	117038232
MEturquoise	117016037
MEturquoise	117028900
MEturquoise	117019424
MEturquoise	117029229
MEturquoise	117014942
MEturquoise	117033466
MEturquoise	117030930
MEturquoise	117022816
MEturquoise	117012153
MEturquoise	117013218
MEturquoise	117032937
MEturquoise	117012638
MEturquoise	117021591
MEturquoise	117027483
MEturquoise	117016805
MEturquoise	117023634
MEturquoise	117034284
MEturquoise	117028679
MEturquoise	117036358
MEturquoise	117023718
MEturquoise	117018356
MEturquoise	117037459
MEturquoise	117011906
MEturquoise	117016917
MEturquoise	117032434
MEturquoise	117029605
MEturquoise	117021708
MEturquoise	117018173
MEturquoise	117033960
MEturquoise	117022796
MEturquoise	117037478
MEturquoise	117019797
MEturquoise	117034771
MEturquoise	117031200
MEturquoise	117014050
MEturquoise	117035747
MEturquoise	117015412
MEturquoise	novel.911
MEturquoise	117013959
MEturquoise	117030522
MEturquoise	117017603
MEturquoise	117038149
MEturquoise	117030003
MEturquoise	117036170
MEturquoise	117030131
MEturquoise	117022185
MEturquoise	117032070
MEturquoise	117023024
MEturquoise	117030988
MEturquoise	117018408
MEturquoise	117018496
MEturquoise	117035185
MEturquoise	117036133
MEturquoise	117033975
MEturquoise	117016545
MEturquoise	117037267
MEturquoise	117036356
MEturquoise	117036427
MEturquoise	117018645
MEturquoise	117026492
MEturquoise	117019867
MEturquoise	117033585
MEturquoise	117029424
MEturquoise	117017550
MEturquoise	117011972
MEturquoise	117036579
MEturquoise	117022247
MEturquoise	117036037
MEturquoise	novel.31
MEturquoise	117022827
MEturquoise	117013085
MEturquoise	117012517
MEturquoise	117026342
MEturquoise	117038042
MEturquoise	117013857
MEturquoise	117016650
MEturquoise	117014621
MEturquoise	117034726
MEturquoise	117026635
MEturquoise	117030062
MEturquoise	117014649
MEturquoise	117035006
MEturquoise	117036287
MEturquoise	117021345
MEturquoise	117027780
MEturquoise	117033223
MEturquoise	117037596
MEturquoise	117027326
MEturquoise	117019064
MEturquoise	117015291
MEturquoise	117021168
MEturquoise	117033345
MEturquoise	novel.32
MEturquoise	117014029
MEturquoise	117019095
MEturquoise	117024099
MEturquoise	117024014
MEturquoise	117016521
MEturquoise	117037200
MEturquoise	117028892
MEturquoise	117021079
MEturquoise	117036971
MEturquoise	117017891
MEturquoise	117011991
MEturquoise	117034350
MEturquoise	117036594
MEturquoise	117021925
MEturquoise	117012174
MEturquoise	117037276
MEturquoise	117029849
MEturquoise	117038263
MEturquoise	117034800
MEturquoise	117028278
MEturquoise	117024819
MEturquoise	117020356
MEturquoise	novel.377
MEturquoise	117031518
MEturquoise	117015353
MEturquoise	117019640
MEturquoise	117038344
MEturquoise	117029758
MEturquoise	117012076
MEturquoise	117021811
MEturquoise	117017746
MEturquoise	novel.938
MEturquoise	117038164
MEturquoise	117011941
MEturquoise	117017781
MEturquoise	117020105
MEturquoise	117028672
MEturquoise	117029843
MEturquoise	117035173
MEturquoise	117029802
MEturquoise	novel.964
MEturquoise	117037310
MEturquoise	117030808
MEturquoise	117025043
MEturquoise	117011915
MEturquoise	117018933
MEturquoise	117018491
MEturquoise	117034902
MEturquoise	117020001
MEturquoise	117018906
MEturquoise	117030918
MEturquoise	117023739
MEturquoise	117022794
MEturquoise	117016118
MEturquoise	117034686
MEturquoise	novel.41
MEturquoise	117027266
MEturquoise	117017867
MEturquoise	117037320
MEturquoise	117019415
MEturquoise	117018755
MEturquoise	117019340
MEturquoise	117026446
MEturquoise	117020407
MEturquoise	117037326
MEturquoise	117012570
MEturquoise	117022125
MEturquoise	117026373
MEturquoise	117030520
MEturquoise	117016678
MEturquoise	117029045
MEturquoise	117026317
MEturquoise	117036546
MEturquoise	117028006
MEturquoise	117031086
MEturquoise	novel.818
MEturquoise	117016003
MEturquoise	117035072
MEturquoise	117022416
MEturquoise	novel.287
MEturquoise	117018857
MEturquoise	117026160
MEturquoise	117029467
MEturquoise	117021946
MEturquoise	117031995
MEturquoise	117031978
MEturquoise	117015863
MEturquoise	117027469
MEturquoise	117034113
MEturquoise	117015389
MEturquoise	117023348
MEturquoise	117021746
MEturquoise	117023360
MEturquoise	117027585
MEturquoise	117029401
MEturquoise	117012671
MEturquoise	novel.804
MEturquoise	117025628
MEturquoise	117027788
MEturquoise	117015701
MEturquoise	117027835
MEturquoise	117031626
MEturquoise	117031663
MEturquoise	117033472
MEturquoise	117026234
MEturquoise	117029863
MEturquoise	117018635
MEturquoise	117032181
MEturquoise	117034736
MEturquoise	117022367
MEturquoise	117024183
MEturquoise	novel.887
MEturquoise	117019859
MEturquoise	117028203
MEturquoise	novel.192
MEturquoise	novel.912
MEturquoise	novel.304
MEturquoise	117014429
MEturquoise	117021744
MEturquoise	117028100
MEturquoise	117018191
MEturquoise	117025279
MEturquoise	117022658
MEturquoise	117012254
MEturquoise	117012962
MEturquoise	117018712
MEturquoise	novel.563
MEturquoise	117021770
MEturquoise	117021082
MEturquoise	117014566
MEturquoise	117030001
MEturquoise	117036387
MEturquoise	117018342
MEturquoise	117028172
MEturquoise	117031502
MEturquoise	117033774
MEturquoise	117014361
MEturquoise	novel.651
MEturquoise	117025522
MEturquoise	117028718
MEturquoise	117032679
MEturquoise	117018696
MEturquoise	novel.1067
MEturquoise	117021787
MEturquoise	117028690
MEturquoise	117027516
MEturquoise	117038725
MEturquoise	117029795
MEturquoise	117033950
MEturquoise	117023534
MEturquoise	117024163
MEturquoise	novel.609
MEturquoise	117015703
MEturquoise	117025347
MEturquoise	117033446
MEturquoise	117032707
MEturquoise	117036476
MEturquoise	117014904
MEturquoise	117036032
MEturquoise	117012350
MEturquoise	novel.1027
MEturquoise	117021752
MEturquoise	117017224
MEturquoise	117015304
MEturquoise	117022308
MEturquoise	117012554
MEturquoise	novel.487
MEturquoise	117028668
MEturquoise	117016512
MEturquoise	117015752
MEturquoise	novel.450
MEturquoise	117029886
MEturquoise	117011687
MEturquoise	novel.650
MEturquoise	117020825
MEturquoise	117031694
MEturquoise	novel.591
MEturquoise	novel.710
MEturquoise	117020375
MEturquoise	117018771
MEturquoise	117027999
MEturquoise	novel.1035
MEturquoise	117022867
MEturquoise	117025458
MEturquoise	117036542
MEturquoise	novel.898
MEturquoise	117027815
MEturquoise	117032264
MEturquoise	117032720
MEturquoise	117025164
MEturquoise	117019934
MEturquoise	novel.602
MEturquoise	novel.900
MEturquoise	117031974
MEturquoise	117036598
MEturquoise	117033580
MEturquoise	117023627
MEturquoise	117031730
MEturquoise	117017405
MEturquoise	117014378
MEturquoise	novel.173
MEturquoise	117028038
MEturquoise	117034123
MEturquoise	117035182
MEturquoise	117012308
MEturquoise	117032079
MEturquoise	117026284
MEturquoise	117033351
MEturquoise	117017107
MEturquoise	117015646
MEturquoise	117018172
MEturquoise	novel.380
MEturquoise	117022529
MEturquoise	novel.226
MEturquoise	117029601
MEturquoise	117033954
MEturquoise	novel.295
MEturquoise	novel.275
MEturquoise	117018932
MEturquoise	117018606
MEturquoise	117025928
MEturquoise	117019428
MEturquoise	117016009
MEturquoise	117021694
MEturquoise	117017899
MEturquoise	117015709
MEturquoise	117018931
MEturquoise	117029448
MEturquoise	117018707
MEturquoise	117035611
MEturquoise	117036127
MEturquoise	117032318
MEturquoise	117021473
MEturquoise	117036720
MEturquoise	117019687
MEturquoise	117021042
MEturquoise	novel.386
MEturquoise	117038734
MEturquoise	117035646
MEturquoise	117021894
MEturquoise	117027287
MEturquoise	117025509
MEturquoise	117012932
MEturquoise	117037489
MEturquoise	117026124
MEturquoise	117036716
MEturquoise	117027460
MEturquoise	117022240
MEturquoise	117035341
MEturquoise	novel.277
MEturquoise	117016539
MEturquoise	117016733
MEturquoise	117033106
MEturquoise	novel.378
MEturquoise	117013637
MEturquoise	novel.67
MEturquoise	117020977
MEturquoise	117025466
MEturquoise	117012730
MEturquoise	novel.130
MEturquoise	117027400
MEturquoise	117037901
MEturquoise	novel.313
MEturquoise	novel.715
MEturquoise	117016131
MEturquoise	novel.1028
MEturquoise	novel.175
MEturquoise	117036975
MEturquoise	117027544
MEturquoise	117030321
MEturquoise	117038754
MEturquoise	117024896
MEturquoise	117035107
MEturquoise	novel.625
MEturquoise	117030127
MEturquoise	117018756
MEturquoise	117037516
MEturquoise	novel.806
MEturquoise	117037094
MEturquoise	117038435
MEturquoise	117032451
MEturquoise	117015697
MEturquoise	117021898
MEturquoise	novel.171
MEturquoise	117032343
MEturquoise	117025329
MEturquoise	117037603
MEturquoise	novel.853
MEturquoise	117017209
MEturquoise	117011676
MEturquoise	117022503
MEturquoise	117023676
MEturquoise	117025237
MEturquoise	117018697
MEturquoise	117026217
MEturquoise	117027521
MEturquoise	117030144
MEturquoise	117030243
MEturquoise	novel.160
MEturquoise	117028895
MEturquoise	117016751
MEturquoise	117018185
MEturquoise	117028574
MEturquoise	117016284
MEturquoise	117020360
MEturquoise	117015823
MEturquoise	novel.778
MEturquoise	117014107
MEturquoise	117019224
MEturquoise	117018879
MEturquoise	117013645
MEturquoise	117013778
MEturquoise	117036138
MEturquoise	117018029
MEturquoise	117020363
MEturquoise	117036435
MEturquoise	novel.907
MEturquoise	117014007
MEturquoise	117034368
MEturquoise	117026084
MEturquoise	117017632
MEturquoise	117034330
MEturquoise	117023677
MEturquoise	117022610
MEturquoise	117015893
MEturquoise	117036876
MEturquoise	117038678
MEturquoise	117035846
MEturquoise	117017762
MEturquoise	117027129
MEturquoise	117033138
MEturquoise	117021236
MEturquoise	117034151
MEturquoise	117030562
MEturquoise	117011789
MEturquoise	117027785
MEturquoise	117035376
MEturquoise	117013788
MEturquoise	117034668
MEturquoise	117030526
MEsalmon	117023829
MEsalmon	117014820
MEsalmon	117032266
MEsalmon	117027489
MEsalmon	117014512
MEsalmon	117035787
MEsalmon	117037888
MEsalmon	117023431
MEsalmon	117022659
MEsalmon	117032008
MEsalmon	117037412
MEsalmon	117034265
MEsalmon	117014812
MEsalmon	117033565
MEsalmon	117015180
MEsalmon	117036432
MEsalmon	117030222
MEsalmon	novel.867
MEsalmon	117036413
MEsalmon	117019500
MEsalmon	117014584
MEsalmon	117036080
MEsalmon	117029151
MEsalmon	117013086
MEsalmon	117027872
MEsalmon	117035759
MEsalmon	117037875
MEsalmon	117036992
MEsalmon	117017715
MEsalmon	117037566
MEsalmon	117023330
MEsalmon	117032602
MEsalmon	117032646
MEsalmon	117029428
MEsalmon	117032273
MEsalmon	117032640
MEsalmon	novel.345
MEsalmon	117034447
MEsalmon	117031198
MEsalmon	117037318
MEsalmon	117012314
MEsalmon	117038147
MEsalmon	117034121
MEsalmon	117024215
MEsalmon	novel.442
MEsalmon	117032755
MEsalmon	117038480
MEsalmon	117038140
MEsalmon	117037255
MEsalmon	117012734
MEsalmon	novel.382
MEsalmon	novel.105
MEsalmon	117033612
MEsalmon	novel.909
MEsalmon	novel.1052
MEsalmon	117037501
MEsalmon	novel.283
MEsalmon	novel.639
MEsalmon	117030350
MEsalmon	novel.971
MEsalmon	117038402
MEsalmon	117020040
MEsalmon	117035574
MEsalmon	117012506
MEsalmon	117013099
MEsalmon	117026169
MEsalmon	117035413
MEsalmon	117025992
MEsalmon	117036064
MEsalmon	117016794
MEsalmon	117024700
MEsalmon	117012895
MEsalmon	novel.274
MEsalmon	novel.114
MEsalmon	117018883
MEsalmon	117038527
MEsalmon	117034541
MEsalmon	117033291
MEsalmon	117024844
MEsalmon	117015223
MEsalmon	117024165
MEsalmon	117025075
MEsalmon	117029898
MEsalmon	117037249
MEsalmon	117030675
MEsalmon	117035878
MEsalmon	117023501
MEsalmon	117022392
MEsalmon	117017042
MEsalmon	117017463
MEsalmon	117020127
MEsalmon	117031900
MEsalmon	117038282
MEsalmon	117024072
MEsalmon	117013822
MEsalmon	117037927
MEsalmon	117030586
MEsalmon	117017358
MEsalmon	novel.962
MEsalmon	117016285
MEsalmon	117036225
MEsalmon	117013562
MEsalmon	novel.259
MEsalmon	117014045
MEblack	117029952
MEblack	117025754
MEblack	117011848
MEblack	117019480
MEblack	117021738
MEblack	117033089
MEblack	117018945
MEblack	117032777
MEblack	117035008
MEblack	117035978
MEblack	117020595
MEblack	117037223
MEblack	117038400
MEblack	117019936
MEblack	117034388
MEblack	117028368
MEblack	117013449
MEblack	117028289
MEblack	117038067
MEblack	117033827
MEblack	novel.848
MEblack	117018757
MEblack	117017524
MEblack	117018806
MEblack	117018890
MEblack	117021562
MEblack	117022411
MEblack	117020462
MEblack	117029931
MEblack	117016858
MEblack	117013032
MEblack	117013945
MEblack	117030275
MEblack	117028269
MEblack	117025763
MEblack	117032603
MEblack	117018797
MEblack	117032780
MEblack	117020460
MEblack	117026921
MEblack	117023070
MEblack	117034711
MEblack	117017414
MEblack	117033845
MEblack	117018852
MEblack	117027479
MEblack	117032649
MEblack	117033675
MEblack	117012360
MEblack	117027690
MEblack	117018276
MEblack	117028056
MEblack	117014737
MEblack	117030152
MEblack	117034981
MEblack	117033896
MEblack	117024899
MEblack	117037394
MEblack	117034924
MEblack	117036172
MEblack	117028144
MEblack	117013325
MEblack	117034836
MEblack	117025303
MEblack	117023327
MEblack	117036727
MEblack	117033673
MEblack	117037747
MEblack	117023959
MEblack	117020871
MEblack	117021398
MEblack	117031927
MEblack	117026195
MEblack	117015206
[truncated: 702 more rows]
