# Supplementary material for: Divergence of cochlear transcriptomics between reference‑based and reference‑free transcriptome analyses among Rhinolophus ferrumequinum populations
Source: PLoS One. 2023 Jul 11;18(7):e0288404. doi: 10.1371/journal.pone.0288404 (PMC10335675; doi:10.1371/journal.pone.0288404)
Supplement: S16 Table — (XLSX) [file pone.0288404.s016.xlsx]

## Sheet: module_gene
S16 Table. DEGs in modules significantly associated with RF by the reference-free method.
Module	geneID
M1	Unigene0000073
M1	Unigene0000076
M1	Unigene0000139
M1	Unigene0000399
M1	Unigene0000551
M1	Unigene0000590
M1	Unigene0000674
M1	Unigene0000888
M1	Unigene0001657
M1	Unigene0001705
M1	Unigene0001736
M1	Unigene0001801
M1	Unigene0001836
M1	Unigene0001894
M1	Unigene0001990
M1	Unigene0002060
M1	Unigene0002228
M1	Unigene0002241
M1	Unigene0002262
M1	Unigene0002279
M1	Unigene0002329
M1	Unigene0002545
M1	Unigene0002633
M1	Unigene0002684
M1	Unigene0002739
M1	Unigene0002843
M1	Unigene0002907
M1	Unigene0002930
M1	Unigene0002982
M1	Unigene0003013
M1	Unigene0003092
M1	Unigene0003108
M1	Unigene0003290
M1	Unigene0003299
M1	Unigene0003686
M1	Unigene0003690
M1	Unigene0003733
M1	Unigene0003762
M1	Unigene0003900
M1	Unigene0003913
M1	Unigene0004081
M1	Unigene0004159
M1	Unigene0004181
M1	Unigene0004270
M1	Unigene0004381
M1	Unigene0004605
M1	Unigene0004759
M1	Unigene0004890
M1	Unigene0005015
M1	Unigene0005022
M1	Unigene0005064
M1	Unigene0005133
M1	Unigene0005220
M1	Unigene0005360
M1	Unigene0005390
M1	Unigene0005417
M1	Unigene0005647
M1	Unigene0005654
M1	Unigene0005656
M1	Unigene0005678
M1	Unigene0005694
M1	Unigene0005758
M1	Unigene0005813
M1	Unigene0005825
M1	Unigene0005863
M1	Unigene0005974
M1	Unigene0006013
M1	Unigene0006030
M1	Unigene0006115
M1	Unigene0006158
M1	Unigene0006181
M1	Unigene0006308
M1	Unigene0006309
M1	Unigene0006344
M1	Unigene0006347
M1	Unigene0006432
M1	Unigene0006498
M1	Unigene0006585
M1	Unigene0006605
M1	Unigene0006681
M1	Unigene0006733
M1	Unigene0006815
M1	Unigene0006964
M1	Unigene0006980
M1	Unigene0007169
M1	Unigene0007400
M1	Unigene0007401
M1	Unigene0007444
M1	Unigene0007541
M1	Unigene0007644
M1	Unigene0007657
M1	Unigene0007711
M1	Unigene0007963
M1	Unigene0008000
M1	Unigene0008152
M1	Unigene0008383
M1	Unigene0008561
M1	Unigene0008594
M1	Unigene0008801
M1	Unigene0008858
M1	Unigene0009112
M1	Unigene0009128
M1	Unigene0009226
M1	Unigene0009250
M1	Unigene0009272
M1	Unigene0009277
M1	Unigene0009378
M1	Unigene0009425
M1	Unigene0009480
M1	Unigene0009489
M1	Unigene0009500
M1	Unigene0009507
M1	Unigene0009582
M1	Unigene0009595
M1	Unigene0009753
M1	Unigene0009921
M1	Unigene0009926
M1	Unigene0010065
M1	Unigene0010076
M1	Unigene0010122
M1	Unigene0010236
M1	Unigene0010313
M1	Unigene0010336
M1	Unigene0010337
M1	Unigene0010353
M1	Unigene0010460
M1	Unigene0010643
M1	Unigene0010687
M1	Unigene0010709
M1	Unigene0010723
M1	Unigene0010917
M1	Unigene0010959
M1	Unigene0011032
M1	Unigene0011056
M1	Unigene0011139
M1	Unigene0011175
M1	Unigene0011235
M1	Unigene0011463
M1	Unigene0011501
M1	Unigene0011521
M1	Unigene0011552
M1	Unigene0011638
M1	Unigene0011645
M1	Unigene0011660
M1	Unigene0011675
M1	Unigene0011869
M1	Unigene0011890
M1	Unigene0012048
M1	Unigene0012064
M1	Unigene0012067
M1	Unigene0012149
M1	Unigene0012277
M1	Unigene0012558
M1	Unigene0012586
M1	Unigene0012713
M1	Unigene0012745
M1	Unigene0012794
M1	Unigene0012795
M1	Unigene0012811
M1	Unigene0012955
M1	Unigene0013018
M1	Unigene0013091
M1	Unigene0013274
M1	Unigene0013472
M1	Unigene0013589
M1	Unigene0013642
M1	Unigene0013666
M1	Unigene0013715
M1	Unigene0013743
M1	Unigene0013784
M1	Unigene0013912
M1	Unigene0013947
M1	Unigene0014040
M1	Unigene0014074
M1	Unigene0014164
M1	Unigene0014205
M1	Unigene0014262
M1	Unigene0014312
M1	Unigene0014329
M1	Unigene0014335
M1	Unigene0014382
M1	Unigene0014483
M1	Unigene0014505
M1	Unigene0014538
M1	Unigene0014585
M1	Unigene0014669
M1	Unigene0014767
M1	Unigene0014773
M1	Unigene0014779
M1	Unigene0014862
M1	Unigene0014863
M1	Unigene0014881
M1	Unigene0014936
M1	Unigene0015053
M1	Unigene0015084
M1	Unigene0015104
M1	Unigene0015297
M1	Unigene0015313
M1	Unigene0015357
M1	Unigene0015383
M1	Unigene0015451
M1	Unigene0015491
M1	Unigene0015506
M1	Unigene0015531
M1	Unigene0015536
M1	Unigene0015657
M1	Unigene0015775
M1	Unigene0015850
M1	Unigene0015852
M1	Unigene0015858
M1	Unigene0015958
M1	Unigene0016078
M1	Unigene0016146
M1	Unigene0016196
M1	Unigene0016197
M1	Unigene0016270
M1	Unigene0016295
M1	Unigene0016376
M1	Unigene0016436
M1	Unigene0016437
M1	Unigene0016601
M1	Unigene0016603
M1	Unigene0016634
M1	Unigene0016727
M1	Unigene0016894
M1	Unigene0017022
M1	Unigene0017174
M1	Unigene0017327
M1	Unigene0017356
M1	Unigene0017400
M1	Unigene0017474
M1	Unigene0017482
M1	Unigene0017622
M1	Unigene0017874
M1	Unigene0017928
M1	Unigene0018234
M1	Unigene0018311
M1	Unigene0018341
M1	Unigene0018420
M1	Unigene0018604
M1	Unigene0018642
M1	Unigene0018788
M1	Unigene0018799
M1	Unigene0018845
M1	Unigene0018890
M1	Unigene0018926
M1	Unigene0018968
M1	Unigene0019059
M1	Unigene0019109
M1	Unigene0019218
M1	Unigene0019411
M1	Unigene0019440
M1	Unigene0019513
M1	Unigene0019538
M1	Unigene0019542
M1	Unigene0019577
M1	Unigene0019754
M1	Unigene0019806
M1	Unigene0020034
M1	Unigene0020055
M1	Unigene0020101
M1	Unigene0020155
M1	Unigene0020293
M1	Unigene0020311
M1	Unigene0020497
M1	Unigene0020509
M1	Unigene0020575
M1	Unigene0020617
M1	Unigene0020753
M1	Unigene0020814
M1	Unigene0020909
M1	Unigene0020915
M1	Unigene0020943
M1	Unigene0020955
M1	Unigene0020958
M1	Unigene0020972
M1	Unigene0021049
M1	Unigene0021095
M1	Unigene0021119
M1	Unigene0021285
M1	Unigene0021430
M1	Unigene0021447
M1	Unigene0021471
M1	Unigene0021473
M1	Unigene0021644
M1	Unigene0021835
M1	Unigene0021860
M1	Unigene0021983
M1	Unigene0022081
M1	Unigene0022171
M1	Unigene0022284
M1	Unigene0022316
M1	Unigene0022318
M1	Unigene0022320
M1	Unigene0022321
M1	Unigene0022329
M1	Unigene0022331
M1	Unigene0022415
M1	Unigene0022417
M1	Unigene0022445
M1	Unigene0022480
M1	Unigene0022481
M1	Unigene0022521
M1	Unigene0022551
M1	Unigene0022620
M1	Unigene0022707
M1	Unigene0022748
M1	Unigene0022754
M1	Unigene0022853
M1	Unigene0022855
M1	Unigene0022970
M1	Unigene0023028
M1	Unigene0023159
M1	Unigene0023393
M1	Unigene0023413
M1	Unigene0023494
M1	Unigene0023495
M1	Unigene0023496
M1	Unigene0023573
M1	Unigene0023605
M1	Unigene0023677
M1	Unigene0023867
M1	Unigene0023923
M1	Unigene0023962
M1	Unigene0024049
M1	Unigene0024116
M1	Unigene0024148
M1	Unigene0024157
M1	Unigene0024279
M1	Unigene0024463
M1	Unigene0024464
M1	Unigene0024565
M1	Unigene0024575
M1	Unigene0024582
M1	Unigene0024659
M1	Unigene0024681
M1	Unigene0024707
M1	Unigene0025019
M1	Unigene0025020
M1	Unigene0025023
M1	Unigene0025110
M1	Unigene0025149
M1	Unigene0025191
M1	Unigene0025192
M1	Unigene0025291
M1	Unigene0025468
M1	Unigene0025751
M1	Unigene0025860
M1	Unigene0025907
M1	Unigene0026049
M1	Unigene0026139
M1	Unigene0026140
M1	Unigene0026163
M1	Unigene0026180
M1	Unigene0026215
M1	Unigene0026289
M1	Unigene0026326
M1	Unigene0026461
M1	Unigene0026567
M1	Unigene0026591
M1	Unigene0026597
M1	Unigene0026602
M1	Unigene0026637
M1	Unigene0026643
M1	Unigene0026644
M1	Unigene0026762
M1	Unigene0026822
M1	Unigene0027046
M1	Unigene0027221
M1	Unigene0027259
M1	Unigene0027269
M1	Unigene0027379
M1	Unigene0027495
M1	Unigene0027510
M1	Unigene0027665
M1	Unigene0027669
M1	Unigene0027710
M1	Unigene0027849
M1	Unigene0027917
M1	Unigene0027952
M1	Unigene0028060
M1	Unigene0028241
M1	Unigene0028258
M1	Unigene0028259
M1	Unigene0028385
M1	Unigene0028460
M1	Unigene0028512
M1	Unigene0028918
M1	Unigene0028942
M1	Unigene0028943
M1	Unigene0029009
M1	Unigene0029063
M1	Unigene0029067
M1	Unigene0029150
M1	Unigene0029275
M1	Unigene0029292
M1	Unigene0029305
M1	Unigene0029487
M1	Unigene0029586
M1	Unigene0029635
M1	Unigene0029838
M1	Unigene0029918
M1	Unigene0030234
M1	Unigene0030311
M1	Unigene0030341
M1	Unigene0030392
M1	Unigene0030444
M1	Unigene0030459
M1	Unigene0030586
M1	Unigene0030658
M1	Unigene0030675
M1	Unigene0030711
M1	Unigene0030717
M1	Unigene0030849
M1	Unigene0031181
M1	Unigene0031310
M1	Unigene0031407
M1	Unigene0031496
M1	Unigene0031516
M1	Unigene0031577
M1	Unigene0031645
M1	Unigene0031985
M1	Unigene0032136
M1	Unigene0032379
M1	Unigene0032542
M1	Unigene0033034
M1	Unigene0033035
M1	Unigene0033079
M1	Unigene0033340
M1	Unigene0033479
M1	Unigene0033486
M1	Unigene0033487
M1	Unigene0033503
M1	Unigene0033512
M1	Unigene0033524
M1	Unigene0033645
M1	Unigene0033812
M1	Unigene0033814
M1	Unigene0033858
M1	Unigene0033968
M1	Unigene0033977
M1	Unigene0034001
M1	Unigene0034261
M1	Unigene0034336
M1	Unigene0034343
M1	Unigene0034468
M1	Unigene0034717
M1	Unigene0034740
M1	Unigene0034957
M1	Unigene0035507
M1	Unigene0035575
M1	Unigene0035612
M1	Unigene0035647
M1	Unigene0035705
M1	Unigene0035814
M1	Unigene0035855
M1	Unigene0035873
M1	Unigene0035930
M1	Unigene0036059
M1	Unigene0036061
M1	Unigene0036066
M1	Unigene0036282
M1	Unigene0036944
M1	Unigene0036984
M1	Unigene0036985
M1	Unigene0037606
M1	Unigene0037655
M1	Unigene0037745
M1	Unigene0037783
M1	Unigene0037787
M1	Unigene0037810
M1	Unigene0037867
M1	Unigene0038048
M1	Unigene0038238
M1	Unigene0038422
M1	Unigene0038606
M1	Unigene0038617
M1	Unigene0038618
M1	Unigene0038706
M1	Unigene0038775
M1	Unigene0038776
M1	Unigene0038777
M1	Unigene0039071
M1	Unigene0039105
M1	Unigene0039147
M1	Unigene0039253
M1	Unigene0039364
M1	Unigene0039528
M1	Unigene0039728
M1	Unigene0039977
M1	Unigene0040220
M1	Unigene0040435
M1	Unigene0040502
M1	Unigene0040584
M1	Unigene0040688
M1	Unigene0041213
M1	Unigene0041238
M1	Unigene0041246
M1	Unigene0041317
M1	Unigene0041344
M1	Unigene0041480
M1	Unigene0041560
M1	Unigene0041661
M1	Unigene0041755
M1	Unigene0041756
M1	Unigene0041782
M1	Unigene0042119
M1	Unigene0042121
M1	Unigene0042124
M1	Unigene0042125
M1	Unigene0042281
M1	Unigene0042314
M1	Unigene0042405
M1	Unigene0042413
M1	Unigene0042479
M1	Unigene0042556
M1	Unigene0042660
M1	Unigene0042685
M1	Unigene0042708
M1	Unigene0042910
M1	Unigene0042947
M1	Unigene0043001
M1	Unigene0043060
M1	Unigene0043238
M1	Unigene0043275
M1	Unigene0043606
M1	Unigene0043607
M1	Unigene0043641
M1	Unigene0043682
M1	Unigene0043843
M1	Unigene0043918
M1	Unigene0043919
M1	Unigene0044126
M1	Unigene0044221
M1	Unigene0044434
M1	Unigene0044454
M1	Unigene0044561
M1	Unigene0044650
M1	Unigene0044663
M1	Unigene0044687
M1	Unigene0044688
M1	Unigene0044908
M1	Unigene0045263
M1	Unigene0045299
M1	Unigene0045309
M1	Unigene0045389
M1	Unigene0045515
M1	Unigene0045886
M1	Unigene0045891
M1	Unigene0045898
M1	Unigene0045988
M1	Unigene0046073
M1	Unigene0046587
M1	Unigene0046601
M1	Unigene0046693
M1	Unigene0046939
M1	Unigene0046950
M1	Unigene0046991
M1	Unigene0047070
M1	Unigene0047120
M1	Unigene0047139
M1	Unigene0047149
M1	Unigene0047218
M1	Unigene0047243
M1	Unigene0047374
M1	Unigene0047605
M1	Unigene0047608
M1	Unigene0047634
M1	Unigene0047656
M1	Unigene0047657
M1	Unigene0047779
M1	Unigene0047802
M1	Unigene0047862
M1	Unigene0047938
M1	Unigene0048084
M1	Unigene0048206
M1	Unigene0048478
M1	Unigene0048651
M1	Unigene0048883
M1	Unigene0049008
M1	Unigene0049114
M1	Unigene0049143
M1	Unigene0049185
M1	Unigene0049186
M1	Unigene0049226
M1	Unigene0049228
M1	Unigene0049277
M1	Unigene0049343
M1	Unigene0049490
M1	Unigene0049624
M1	Unigene0049707
M1	Unigene0049821
M1	Unigene0049864
M1	Unigene0050083
M1	Unigene0050130
M1	Unigene0050239
M1	Unigene0050374
M1	Unigene0050426
M1	Unigene0050474
M1	Unigene0050551
M1	Unigene0050556
M1	Unigene0050605
M1	Unigene0050627
M1	Unigene0050889
M1	Unigene0050896
M1	Unigene0051081
M1	Unigene0051087
M1	Unigene0051088
M1	Unigene0051089
M1	Unigene0051165
M1	Unigene0051166
M1	Unigene0051187
M1	Unigene0051255
M1	Unigene0051385
M1	Unigene0051507
M1	Unigene0051736
M1	Unigene0051781
M1	Unigene0051825
M1	Unigene0051964
M1	Unigene0052137
M1	Unigene0052165
M1	Unigene0052192
M1	Unigene0052291
M1	Unigene0052484
M1	Unigene0052517
M1	Unigene0052677
M1	Unigene0052773
M1	Unigene0052923
M1	Unigene0053140
M1	Unigene0053165
M1	Unigene0053380
M1	Unigene0053429
M1	Unigene0053441
M1	Unigene0053453
M1	Unigene0053523
M1	Unigene0053525
M1	Unigene0053609
M1	Unigene0053625
M1	Unigene0053628
M1	Unigene0053636
M1	Unigene0053660
M1	Unigene0053676
M1	Unigene0053687
M1	Unigene0053713
M1	Unigene0053774
M1	Unigene0053854
M1	Unigene0053880
M1	Unigene0053978
M1	Unigene0054002
M1	Unigene0054081
M1	Unigene0054138
M1	Unigene0054291
M1	Unigene0054330
M1	Unigene0054346
M1	Unigene0054442
M1	Unigene0054449
M1	Unigene0054511
M1	Unigene0054516
M1	Unigene0054604
M1	Unigene0054657
M1	Unigene0054774
M1	Unigene0054812
M1	Unigene0054929
M1	Unigene0055004
M1	Unigene0055012
M1	Unigene0055039
M1	Unigene0055060
M1	Unigene0055197
M1	Unigene0055428
M1	Unigene0055537
M1	Unigene0055567
M1	Unigene0055586
M1	Unigene0055701
M1	Unigene0055706
M1	Unigene0055754
M1	Unigene0055776
M1	Unigene0055791
M1	Unigene0056036
M1	Unigene0056046
M1	Unigene0056049
M1	Unigene0056090
M1	Unigene0056188
M1	Unigene0056189
M1	Unigene0056213
M1	Unigene0056275
M1	Unigene0056279
M1	Unigene0056407
M1	Unigene0056427
M1	Unigene0056606
M1	Unigene0056681
M1	Unigene0056763
M1	Unigene0056770
M1	Unigene0056924
M1	Unigene0056941
M1	Unigene0057254
M1	Unigene0057336
M1	Unigene0057464
M1	Unigene0057508
M1	Unigene0057552
M1	Unigene0057561
M1	Unigene0057666
M1	Unigene0057690
M1	Unigene0057730
M1	Unigene0058009
M1	Unigene0058046
M1	Unigene0058058
M1	Unigene0058156
M1	Unigene0058198
M1	Unigene0058204
M1	Unigene0058350
M1	Unigene0058359
M1	Unigene0058408
M1	Unigene0058416
M1	Unigene0058457
M1	Unigene0058571
M1	Unigene0058573
M1	Unigene0058582
M1	Unigene0058596
M1	Unigene0058763
M1	Unigene0058985
M1	Unigene0059035
M1	Unigene0059133
M1	Unigene0059178
M1	Unigene0059241
M1	Unigene0059242
M1	Unigene0059366
M1	Unigene0059398
M1	Unigene0059469
M1	Unigene0059473
M1	Unigene0059551
M1	Unigene0059686
M1	Unigene0059745
M1	Unigene0059746
M1	Unigene0059798
M1	Unigene0059817
M1	Unigene0060086
M1	Unigene0060106
M1	Unigene0060138
M1	Unigene0060232
M1	Unigene0060281
M1	Unigene0060413
M1	Unigene0060486
M1	Unigene0060495
M1	Unigene0060503
M1	Unigene0060698
M1	Unigene0060731
M1	Unigene0060743
M1	Unigene0060803
M1	Unigene0060905
M1	Unigene0060936
M1	Unigene0060999
M1	Unigene0061269
M1	Unigene0061391
M1	Unigene0061440
M1	Unigene0061513
M1	Unigene0061585
M1	Unigene0061690
M1	Unigene0061732
M1	Unigene0061766
M1	Unigene0061855
M1	Unigene0061886
M1	Unigene0061924
M1	Unigene0061955
M1	Unigene0061957
M1	Unigene0062134
M1	Unigene0062183
M1	Unigene0062328
M1	Unigene0062343
M1	Unigene0062352
M1	Unigene0062424
M1	Unigene0062641
M1	Unigene0062646
M1	Unigene0062698
M1	Unigene0062703
M1	Unigene0062831
M1	Unigene0062888
M1	Unigene0063000
M1	Unigene0063009
M1	Unigene0063019
M1	Unigene0063086
M1	Unigene0063095
M1	Unigene0063127
M1	Unigene0063158
M1	Unigene0063182
M1	Unigene0063315
M1	Unigene0063340
M1	Unigene0063405
M1	Unigene0063422
M1	Unigene0063475
M1	Unigene0063578
M1	Unigene0063713
M1	Unigene0063744
M1	Unigene0063836
M1	Unigene0063888
M1	Unigene0063964
M1	Unigene0064091
M1	Unigene0064094
M1	Unigene0064292
M1	Unigene0064296
M1	Unigene0064300
M1	Unigene0064396
M1	Unigene0064709
M1	Unigene0064845
M1	Unigene0064891
M1	Unigene0064905
M1	Unigene0064929
M1	Unigene0065034
M1	Unigene0065102
M1	Unigene0065107
M1	Unigene0065186
M1	Unigene0065224
M1	Unigene0065274
M1	Unigene0065344
M1	Unigene0065382
M1	Unigene0065393
M1	Unigene0065436
M1	Unigene0065471
M1	Unigene0065552
M1	Unigene0065562
M1	Unigene0065568
M1	Unigene0065660
M1	Unigene0065708
M1	Unigene0065779
M1	Unigene0065856
M1	Unigene0066025
M1	Unigene0066287
M1	Unigene0066404
M1	Unigene0066443
M1	Unigene0066453
M1	Unigene0066494
M1	Unigene0066574
M1	Unigene0066600
M1	Unigene0066610
M1	Unigene0066624
M1	Unigene0066650
M1	Unigene0066717
M1	Unigene0066725
M1	Unigene0066820
M1	Unigene0066886
M1	Unigene0066909
M1	Unigene0066932
M1	Unigene0067107
M1	Unigene0067134
M1	Unigene0067186
M1	Unigene0067277
M1	Unigene0067306
M1	Unigene0067383
M1	Unigene0067468
M1	Unigene0067496
M1	Unigene0067513
M1	Unigene0067545
M1	Unigene0067573
M1	Unigene0067584
M1	Unigene0067692
M1	Unigene0067693
M1	Unigene0067824
M1	Unigene0067834
M1	Unigene0067871
M1	Unigene0067890
M1	Unigene0068004
M1	Unigene0068034
M1	Unigene0068035
M1	Unigene0068045
M1	Unigene0068059
M1	Unigene0068060
M1	Unigene0068133
M1	Unigene0068221
M1	Unigene0068229
M1	Unigene0068375
M1	Unigene0068578
M1	Unigene0068614
M1	Unigene0068663
M1	Unigene0068664
M1	Unigene0068675
M1	Unigene0068873
M1	Unigene0068874
M1	Unigene0068883
M1	Unigene0068893
M1	Unigene0068897
M1	Unigene0068903
M1	Unigene0068945
M1	Unigene0068997
M1	Unigene0069037
M1	Unigene0069098
M1	Unigene0069216
M1	Unigene0069312
M1	Unigene0069313
M1	Unigene0069388
M1	Unigene0069431
M1	Unigene0069598
M1	Unigene0069652
M1	Unigene0069699
M1	Unigene0069858
M1	Unigene0069923
M1	Unigene0069983
M1	Unigene0070090
M1	Unigene0070208
M1	Unigene0070314
M10	Unigene0000130
M10	Unigene0000131
M10	Unigene0000204
M10	Unigene0000252
M10	Unigene0000431
M10	Unigene0000570
M10	Unigene0000610
M10	Unigene0000799
M10	Unigene0000861
M10	Unigene0000897
M10	Unigene0001106
M10	Unigene0001320
M10	Unigene0001333
M10	Unigene0001478
M10	Unigene0001513
M10	Unigene0001706
M10	Unigene0002064
M10	Unigene0002224
M10	Unigene0002902
M10	Unigene0002908
M10	Unigene0002996
M10	Unigene0003015
M10	Unigene0003313
M10	Unigene0003335
M10	Unigene0003397
M10	Unigene0003787
M10	Unigene0003856
M10	Unigene0003992
M10	Unigene0004318
M10	Unigene0004432
M10	Unigene0004440
M10	Unigene0004500
M10	Unigene0004768
M10	Unigene0005033
M10	Unigene0005095
M10	Unigene0005153
M10	Unigene0005231
M10	Unigene0005374
M10	Unigene0005385
M10	Unigene0005388
M10	Unigene0005431
M10	Unigene0005465
M10	Unigene0005506
M10	Unigene0005511
M10	Unigene0005584
M10	Unigene0005674
M10	Unigene0005738
M10	Unigene0005890
M10	Unigene0006044
M10	Unigene0006204
M10	Unigene0006267
M10	Unigene0006404
M10	Unigene0006413
M10	Unigene0006414
M10	Unigene0006476
M10	Unigene0006671
M10	Unigene0006677
M10	Unigene0006679
M10	Unigene0006757
M10	Unigene0006809
M10	Unigene0006821
M10	Unigene0006876
M10	Unigene0006906
M10	Unigene0006913
M10	Unigene0007033
M10	Unigene0007076
M10	Unigene0007099
M10	Unigene0007132
M10	Unigene0007220
M10	Unigene0007621
M10	Unigene0007826
M10	Unigene0007852
M10	Unigene0007969
M10	Unigene0007982
M10	Unigene0008065
M10	Unigene0008369
M10	Unigene0008656
M10	Unigene0008753
M10	Unigene0008913
M10	Unigene0008989
M10	Unigene0009127
M10	Unigene0009139
M10	Unigene0009201
M10	Unigene0009214
M10	Unigene0009347
M10	Unigene0009515
M10	Unigene0009566
M10	Unigene0009994
M10	Unigene0010059
M10	Unigene0010200
M10	Unigene0010235
M10	Unigene0010508
M10	Unigene0010765
M10	Unigene0011577
M10	Unigene0011746
M10	Unigene0012072
M10	Unigene0012403
M10	Unigene0012555
M10	Unigene0012839
M10	Unigene0012849
M10	Unigene0012869
M10	Unigene0012880
M10	Unigene0013052
M10	Unigene0013122
M10	Unigene0013508
M10	Unigene0013559
M10	Unigene0013612
M10	Unigene0013647
M10	Unigene0013680
M10	Unigene0013685
M10	Unigene0014004
M10	Unigene0014247
M10	Unigene0014615
M10	Unigene0014803
M10	Unigene0015223
M10	Unigene0015552
M10	Unigene0015576
M10	Unigene0015605
M10	Unigene0015647
M10	Unigene0015730
M10	Unigene0015973
M10	Unigene0016036
M10	Unigene0016340
M10	Unigene0016368
M10	Unigene0016476
M10	Unigene0016608
M10	Unigene0016964
M10	Unigene0017298
M10	Unigene0017339
M10	Unigene0017387
M10	Unigene0017618
M10	Unigene0017906
M10	Unigene0018012
M10	Unigene0018057
M10	Unigene0018086
M10	Unigene0018208
M10	Unigene0018421
M10	Unigene0018529
M10	Unigene0018568
M10	Unigene0018801
M10	Unigene0019372
M10	Unigene0019563
M10	Unigene0019679
M10	Unigene0019787
M10	Unigene0019839
M10	Unigene0019900
M10	Unigene0019903
M10	Unigene0020106
M10	Unigene0020170
M10	Unigene0020202
M10	Unigene0020391
M10	Unigene0020556
M10	Unigene0020662
M10	Unigene0020686
M10	Unigene0020919
M10	Unigene0020948
M10	Unigene0021019
M10	Unigene0021308
M10	Unigene0021530
M10	Unigene0021531
M10	Unigene0021617
M10	Unigene0021631
M10	Unigene0021727
M10	Unigene0021880
M10	Unigene0021959
M10	Unigene0022073
M10	Unigene0022262
M10	Unigene0022317
M10	Unigene0022847
M10	Unigene0023021
M10	Unigene0023128
M10	Unigene0023554
M10	Unigene0023590
M10	Unigene0023846
M10	Unigene0024037
M10	Unigene0024047
M10	Unigene0024132
M10	Unigene0024202
M10	Unigene0024231
M10	Unigene0024238
M10	Unigene0024324
M10	Unigene0024749
M10	Unigene0024879
M10	Unigene0025150
M10	Unigene0025153
M10	Unigene0025170
M10	Unigene0025266
M10	Unigene0025267
M10	Unigene0025399
M10	Unigene0025572
M10	Unigene0025718
M10	Unigene0025909
M10	Unigene0026179
M10	Unigene0026328
M10	Unigene0026344
M10	Unigene0026430
M10	Unigene0026565
M10	Unigene0026600
M10	Unigene0026618
M10	Unigene0026629
M10	Unigene0026684
M10	Unigene0026713
M10	Unigene0026789
M10	Unigene0027095
M10	Unigene0027213
M10	Unigene0027354
M10	Unigene0027382
M10	Unigene0027413
M10	Unigene0027458
M10	Unigene0027644
M10	Unigene0027719
M10	Unigene0027770
M10	Unigene0027785
M10	Unigene0027820
M10	Unigene0027826
M10	Unigene0027827
M10	Unigene0027919
M10	Unigene0028433
M10	Unigene0028924
M10	Unigene0029048
M10	Unigene0029134
M10	Unigene0029264
M10	Unigene0029303
M10	Unigene0029387
M10	Unigene0029424
M10	Unigene0029497
M10	Unigene0029756
M10	Unigene0029762
M10	Unigene0030019
M10	Unigene0030512
M10	Unigene0030607
M10	Unigene0030648
M10	Unigene0030864
M10	Unigene0030871
M10	Unigene0031086
M10	Unigene0031165
M10	Unigene0031206
M10	Unigene0031417
M10	Unigene0031813
M10	Unigene0031953
M10	Unigene0032205
M10	Unigene0032278
M10	Unigene0032349
M10	Unigene0032469
M10	Unigene0032472
M10	Unigene0032634
M10	Unigene0032662
M10	Unigene0032710
M10	Unigene0032753
M10	Unigene0032808
M10	Unigene0033036
M10	Unigene0033070
M10	Unigene0033144
M10	Unigene0033249
M10	Unigene0033298
M10	Unigene0033311
M10	Unigene0033403
M10	Unigene0033440
M10	Unigene0033532
M10	Unigene0034350
M10	Unigene0034387
M10	Unigene0034890
M10	Unigene0035099
M10	Unigene0035168
M10	Unigene0035308
M10	Unigene0035346
M10	Unigene0035392
M10	Unigene0035567
M10	Unigene0035595
M10	Unigene0035713
M10	Unigene0035740
M10	Unigene0035777
M10	Unigene0035791
M10	Unigene0035986
M10	Unigene0036264
M10	Unigene0036812
M10	Unigene0036923
M10	Unigene0036955
M10	Unigene0037184
M10	Unigene0037415
M10	Unigene0037428
M10	Unigene0037565
M10	Unigene0037633
M10	Unigene0037992
M10	Unigene0038089
M10	Unigene0038399
M10	Unigene0038447
M10	Unigene0038503
M10	Unigene0039079
M10	Unigene0039148
M10	Unigene0039303
M10	Unigene0039441
M10	Unigene0039523
M10	Unigene0039585
M10	Unigene0039630
M10	Unigene0039631
M10	Unigene0039632
M10	Unigene0039669
M10	Unigene0039974
M10	Unigene0040140
M10	Unigene0040254
M10	Unigene0040588
M10	Unigene0040867
M10	Unigene0040872
M10	Unigene0040879
M10	Unigene0040942
M10	Unigene0041252
M10	Unigene0041255
M10	Unigene0041268
M10	Unigene0041438
M10	Unigene0041482
M10	Unigene0041483
M10	Unigene0041536
M10	Unigene0041780
M10	Unigene0041900
M10	Unigene0042147
M10	Unigene0042161
M10	Unigene0042308
M10	Unigene0042552
M10	Unigene0042656
M10	Unigene0042747
M10	Unigene0042832
M10	Unigene0042941
M10	Unigene0042985
M10	Unigene0043291
M10	Unigene0043556
M10	Unigene0043769
M10	Unigene0043945
M10	Unigene0044090
M10	Unigene0044094
M10	Unigene0044095
M10	Unigene0044227
M10	Unigene0044262
M10	Unigene0044374
M10	Unigene0044388
M10	Unigene0044436
M10	Unigene0044512
M10	Unigene0044707
M10	Unigene0044810
M10	Unigene0045169
M10	Unigene0045178
M10	Unigene0045414
M10	Unigene0046038
M10	Unigene0046189
M10	Unigene0046268
M10	Unigene0046313
M10	Unigene0046391
M10	Unigene0046477
M10	Unigene0046832
M10	Unigene0046925
M10	Unigene0047013
M10	Unigene0047098
M10	Unigene0047124
M10	Unigene0047336
M10	Unigene0047633
M10	Unigene0047681
M10	Unigene0048187
M10	Unigene0048212
M10	Unigene0048655
M10	Unigene0049090
M10	Unigene0049092
M10	Unigene0049113
M10	Unigene0049209
M10	Unigene0049240
M10	Unigene0049241
M10	Unigene0049567
M10	Unigene0049573
M10	Unigene0049702
M10	Unigene0049893
M10	Unigene0050102
M10	Unigene0050264
M10	Unigene0050462
M10	Unigene0051079
M10	Unigene0051207
M10	Unigene0051474
M10	Unigene0051489
M10	Unigene0051565
M10	Unigene0051976
M10	Unigene0052082
M10	Unigene0052083
M10	Unigene0052205
M10	Unigene0052229
M10	Unigene0052335
M10	Unigene0052491
M10	Unigene0052589
M10	Unigene0052617
M10	Unigene0053247
M10	Unigene0053452
M10	Unigene0053532
M10	Unigene0053554
M10	Unigene0053555
M10	Unigene0053739
M10	Unigene0053783
M10	Unigene0054075
M10	Unigene0054096
M10	Unigene0054309
M10	Unigene0054324
M10	Unigene0054369
M10	Unigene0054640
M10	Unigene0054846
M10	Unigene0054861
M10	Unigene0055032
M10	Unigene0055467
M10	Unigene0055660
M10	Unigene0055717
M10	Unigene0055806
M10	Unigene0056071
M10	Unigene0056144
M10	Unigene0056242
M10	Unigene0056424
M10	Unigene0056552
M10	Unigene0056772
M10	Unigene0057079
M10	Unigene0057362
M10	Unigene0057422
M10	Unigene0057436
M10	Unigene0057514
M10	Unigene0058073
M10	Unigene0058102
M10	Unigene0058260
M10	Unigene0058767
M10	Unigene0059067
M10	Unigene0059245
M10	Unigene0059409
M10	Unigene0059498
M10	Unigene0059531
M10	Unigene0059997
M10	Unigene0060277
M10	Unigene0060474
M10	Unigene0060649
M10	Unigene0060978
M10	Unigene0061234
M10	Unigene0061238
M10	Unigene0061248
M10	Unigene0061761
M10	Unigene0062197
M10	Unigene0062498
M10	Unigene0062601
M10	Unigene0062689
M10	Unigene0063263
M10	Unigene0063271
M10	Unigene0063460
M10	Unigene0063969
M10	Unigene0064170
M10	Unigene0064542
M10	Unigene0065236
M10	Unigene0065677
M10	Unigene0065961
M10	Unigene0066217
M10	Unigene0066326
M10	Unigene0066346
M10	Unigene0066727
M10	Unigene0066755
M10	Unigene0067205
M10	Unigene0067532
M10	Unigene0067603
M10	Unigene0067625
M10	Unigene0067677
M10	Unigene0067695
M10	Unigene0067863
M10	Unigene0068174
M10	Unigene0068222
M10	Unigene0068356
M10	Unigene0068880
M10	Unigene0068947
M10	Unigene0068994
M10	Unigene0069630
M10	Unigene0069692
M10	Unigene0069799
M10	Unigene0069801
M10	Unigene0069877
M10	Unigene0069883
M10	Unigene0069903
M10	Unigene0069995
M10	Unigene0070263
M10	Unigene0070439
M2	Unigene0000047
M2	Unigene0000051
M2	Unigene0000135
M2	Unigene0000194
M2	Unigene0000226
M2	Unigene0000238
M2	Unigene0000284
M2	Unigene0000290
M2	Unigene0000294
M2	Unigene0000310
M2	Unigene0000311
M2	Unigene0000325
M2	Unigene0000380
M2	Unigene0000390
M2	Unigene0000417
M2	Unigene0000432
M2	Unigene0000487
M2	Unigene0000521
M2	Unigene0000607
M2	Unigene0000643
M2	Unigene0000670
M2	Unigene0000746
M2	Unigene0000787
M2	Unigene0000796
M2	Unigene0000801
M2	Unigene0000817
M2	Unigene0000843
M2	Unigene0000855
M2	Unigene0000908
M2	Unigene0000941
M2	Unigene0000996
M2	Unigene0001008
M2	Unigene0001011
M2	Unigene0001037
M2	Unigene0001066
M2	Unigene0001078
M2	Unigene0001166
M2	Unigene0001385
M2	Unigene0001389
M2	Unigene0001526
M2	Unigene0001544
M2	Unigene0001549
M2	Unigene0001630
M2	Unigene0001649
M2	Unigene0001651
M2	Unigene0001699
M2	Unigene0001731
M2	Unigene0001735
M2	Unigene0001754
M2	Unigene0001791
M2	Unigene0001846
M2	Unigene0001852
M2	Unigene0001878
M2	Unigene0001938
M2	Unigene0001952
M2	Unigene0001954
M2	Unigene0001963
M2	Unigene0001975
M2	Unigene0002056
M2	Unigene0002062
M2	Unigene0002078
M2	Unigene0002147
M2	Unigene0002198
M2	Unigene0002243
M2	Unigene0002312
M2	Unigene0002342
M2	Unigene0002392
M2	Unigene0002403
M2	Unigene0002456
M2	Unigene0002515
M2	Unigene0002639
M2	Unigene0002642
M2	Unigene0002716
M2	Unigene0002777
M2	Unigene0002797
M2	Unigene0002964
M2	Unigene0003023
M2	Unigene0003119
M2	Unigene0003179
M2	Unigene0003237
M2	Unigene0003269
M2	Unigene0003341
M2	Unigene0003346
M2	Unigene0003395
M2	Unigene0003396
M2	Unigene0003446
M2	Unigene0003499
M2	Unigene0003578
M2	Unigene0003629
M2	Unigene0003744
M2	Unigene0003841
M2	Unigene0003874
M2	Unigene0003938
M2	Unigene0004074
M2	Unigene0004122
M2	Unigene0004132
M2	Unigene0004139
M2	Unigene0004156
M2	Unigene0004203
M2	Unigene0004251
M2	Unigene0004284
M2	Unigene0004301
M2	Unigene0004313
M2	Unigene0004342
M2	Unigene0004368
M2	Unigene0004378
M2	Unigene0004452
M2	Unigene0004466
M2	Unigene0004489
M2	Unigene0004513
M2	Unigene0004570
M2	Unigene0004640
M2	Unigene0004737
M2	Unigene0004746
M2	Unigene0004771
M2	Unigene0004879
M2	Unigene0004885
M2	Unigene0004969
M2	Unigene0004979
M2	Unigene0004984
M2	Unigene0005005
M2	Unigene0005072
M2	Unigene0005093
M2	Unigene0005180
M2	Unigene0005186
M2	Unigene0005209
M2	Unigene0005232
M2	Unigene0005267
M2	Unigene0005373
M2	Unigene0005397
M2	Unigene0005401
M2	Unigene0005424
M2	Unigene0005455
M2	Unigene0005510
M2	Unigene0005536
M2	Unigene0005556
M2	Unigene0005570
M2	Unigene0005605
M2	Unigene0005734
M2	Unigene0005755
M2	Unigene0005829
M2	Unigene0005840
M2	Unigene0005895
M2	Unigene0005902
M2	Unigene0005913
M2	Unigene0005993
M2	Unigene0006001
M2	Unigene0006015
M2	Unigene0006054
M2	Unigene0006144
M2	Unigene0006154
M2	Unigene0006175
M2	Unigene0006177
M2	Unigene0006200
M2	Unigene0006219
M2	Unigene0006235
M2	Unigene0006238
M2	Unigene0006242
M2	Unigene0006292
M2	Unigene0006317
M2	Unigene0006349
M2	Unigene0006374
M2	Unigene0006391
M2	Unigene0006447
M2	Unigene0006512
M2	Unigene0006557
M2	Unigene0006580
M2	Unigene0006582
M2	Unigene0006647
M2	Unigene0006651
M2	Unigene0006652
M2	Unigene0006674
M2	Unigene0006703
M2	Unigene0006722
M2	Unigene0006742
M2	Unigene0006768
M2	Unigene0006832
M2	Unigene0006840
M2	Unigene0006889
M2	Unigene0006940
M2	Unigene0006979
M2	Unigene0007003
M2	Unigene0007062
M2	Unigene0007087
M2	Unigene0007128
M2	Unigene0007150
M2	Unigene0007151
M2	Unigene0007166
M2	Unigene0007189
M2	Unigene0007208
M2	Unigene0007225
M2	Unigene0007234
M2	Unigene0007350
M2	Unigene0007443
M2	Unigene0007457
M2	Unigene0007458
M2	Unigene0007461
M2	Unigene0007512
M2	Unigene0007571
M2	Unigene0007589
M2	Unigene0007622
M2	Unigene0007631
M2	Unigene0007664
M2	Unigene0007668
M2	Unigene0007685
M2	Unigene0007739
M2	Unigene0007762
M2	Unigene0007786
M2	Unigene0007811
M2	Unigene0007814
M2	Unigene0007829
M2	Unigene0007924
M2	Unigene0007928
M2	Unigene0007949
M2	Unigene0007958
M2	Unigene0007984
M2	Unigene0008048
M2	Unigene0008074
M2	Unigene0008093
M2	Unigene0008119
M2	Unigene0008120
M2	Unigene0008123
M2	Unigene0008136
M2	Unigene0008197
M2	Unigene0008259
M2	Unigene0008278
M2	Unigene0008298
M2	Unigene0008337
M2	Unigene0008381
M2	Unigene0008491
M2	Unigene0008501
M2	Unigene0008569
M2	Unigene0008623
M2	Unigene0008646
M2	Unigene0008655
M2	Unigene0008720
M2	Unigene0008746
M2	Unigene0008789
M2	Unigene0008794
M2	Unigene0008806
M2	Unigene0008889
M2	Unigene0009030
M2	Unigene0009067
M2	Unigene0009076
M2	Unigene0009088
M2	Unigene0009097
M2	Unigene0009123
M2	Unigene0009134
M2	Unigene0009135
M2	Unigene0009179
M2	Unigene0009224
M2	Unigene0009251
M2	Unigene0009271
M2	Unigene0009315
M2	Unigene0009438
M2	Unigene0009448
M2	Unigene0009477
M2	Unigene0009556
M2	Unigene0009610
M2	Unigene0009628
M2	Unigene0009629
M2	Unigene0009639
M2	Unigene0009647
M2	Unigene0009652
M2	Unigene0009663
M2	Unigene0009687
M2	Unigene0009688
M2	Unigene0009700
M2	Unigene0009729
M2	Unigene0009800
M2	Unigene0009867
M2	Unigene0009884
M2	Unigene0009894
M2	Unigene0009959
M2	Unigene0010043
M2	Unigene0010056
M2	Unigene0010077
M2	Unigene0010142
M2	Unigene0010155
M2	Unigene0010176
M2	Unigene0010193
M2	Unigene0010195
M2	Unigene0010207
M2	Unigene0010228
M2	Unigene0010246
M2	Unigene0010341
M2	Unigene0010363
M2	Unigene0010437
M2	Unigene0010447
M2	Unigene0010472
M2	Unigene0010475
M2	Unigene0010481
M2	Unigene0010494
M2	Unigene0010536
M2	Unigene0010550
M2	Unigene0010581
M2	Unigene0010634
M2	Unigene0010644
M2	Unigene0010672
M2	Unigene0010698
M2	Unigene0010724
M2	Unigene0010736
M2	Unigene0010746
M2	Unigene0010828
M2	Unigene0010849
M2	Unigene0010853
M2	Unigene0010899
M2	Unigene0010910
M2	Unigene0010960
M2	Unigene0010974
M2	Unigene0010997
M2	Unigene0010999
M2	Unigene0011003
M2	Unigene0011095
M2	Unigene0011198
M2	Unigene0011199
M2	Unigene0011367
M2	Unigene0011433
M2	Unigene0011545
M2	Unigene0011562
M2	Unigene0011574
M2	Unigene0011597
M2	Unigene0011695
M2	Unigene0011759
M2	Unigene0011832
M2	Unigene0011882
M2	Unigene0011903
M2	Unigene0011908
M2	Unigene0011921
M2	Unigene0011970
M2	Unigene0012015
M2	Unigene0012102
M2	Unigene0012147
M2	Unigene0012237
M2	Unigene0012320
M2	Unigene0012348
M2	Unigene0012433
M2	Unigene0012438
M2	Unigene0012458
M2	Unigene0012579
M2	Unigene0012674
M2	Unigene0012675
M2	Unigene0012725
M2	Unigene0012734
M2	Unigene0012784
M2	Unigene0012785
M2	Unigene0012907
M2	Unigene0012931
M2	Unigene0012937
M2	Unigene0012984
M2	Unigene0013012
M2	Unigene0013054
M2	Unigene0013081
M2	Unigene0013092
M2	Unigene0013106
M2	Unigene0013109
M2	Unigene0013176
M2	Unigene0013178
M2	Unigene0013203
M2	Unigene0013211
M2	Unigene0013220
M2	Unigene0013238
M2	Unigene0013284
M2	Unigene0013369
M2	Unigene0013375
M2	Unigene0013405
M2	Unigene0013406
M2	Unigene0013422
M2	Unigene0013424
M2	Unigene0013437
M2	Unigene0013443
M2	Unigene0013486
M2	Unigene0013496
M2	Unigene0013544
M2	Unigene0013568
M2	Unigene0013621
M2	Unigene0013644
M2	Unigene0013650
M2	Unigene0013669
M2	Unigene0013708
M2	Unigene0013786
M2	Unigene0013818
M2	Unigene0013869
M2	Unigene0013906
M2	Unigene0013970
M2	Unigene0013972
M2	Unigene0014035
M2	Unigene0014042
M2	Unigene0014077
M2	Unigene0014078
M2	Unigene0014079
M2	Unigene0014080
M2	Unigene0014089
M2	Unigene0014177
M2	Unigene0014218
M2	Unigene0014223
M2	Unigene0014233
M2	Unigene0014255
M2	Unigene0014272
M2	Unigene0014345
M2	Unigene0014364
M2	Unigene0014381
M2	Unigene0014384
M2	Unigene0014415
M2	Unigene0014426
M2	Unigene0014463
M2	Unigene0014556
M2	Unigene0014565
M2	Unigene0014584
M2	Unigene0014636
M2	Unigene0014655
M2	Unigene0014687
M2	Unigene0014719
M2	Unigene0014737
M2	Unigene0014745
M2	Unigene0014757
M2	Unigene0014783
M2	Unigene0014796
M2	Unigene0014829
M2	Unigene0014886
M2	Unigene0014937
M2	Unigene0014958
M2	Unigene0014978
M2	Unigene0014980
M2	Unigene0015061
M2	Unigene0015076
M2	Unigene0015115
M2	Unigene0015122
M2	Unigene0015124
M2	Unigene0015201
M2	Unigene0015202
M2	Unigene0015309
M2	Unigene0015360
M2	Unigene0015372
M2	Unigene0015373
M2	Unigene0015534
M2	Unigene0015551
M2	Unigene0015574
M2	Unigene0015587
M2	Unigene0015590
M2	Unigene0015629
M2	Unigene0015651
M2	Unigene0015655
M2	Unigene0015729
M2	Unigene0015759
M2	Unigene0015887
M2	Unigene0015900
M2	Unigene0015902
M2	Unigene0015933
M2	Unigene0015993
M2	Unigene0015995
M2	Unigene0016030
M2	Unigene0016118
M2	Unigene0016120
M2	Unigene0016129
M2	Unigene0016235
M2	Unigene0016269
M2	Unigene0016284
M2	Unigene0016341
M2	Unigene0016385
M2	Unigene0016392
M2	Unigene0016417
M2	Unigene0016483
M2	Unigene0016486
M2	Unigene0016553
M2	Unigene0016586
M2	Unigene0016614
M2	Unigene0016641
M2	Unigene0016646
M2	Unigene0016649
M2	Unigene0016664
M2	Unigene0016750
M2	Unigene0016786
M2	Unigene0016807
M2	Unigene0016810
M2	Unigene0016844
M2	Unigene0016876
M2	Unigene0016904
M2	Unigene0016905
M2	Unigene0017005
M2	Unigene0017011
M2	Unigene0017013
M2	Unigene0017031
M2	Unigene0017082
M2	Unigene0017086
M2	Unigene0017106
M2	Unigene0017154
M2	Unigene0017163
M2	Unigene0017191
M2	Unigene0017231
M2	Unigene0017271
M2	Unigene0017342
M2	Unigene0017396
M2	Unigene0017397
M2	Unigene0017449
M2	Unigene0017614
M2	Unigene0017640
M2	Unigene0017647
M2	Unigene0017688
M2	Unigene0017705
M2	Unigene0017736
M2	Unigene0017757
M2	Unigene0017784
M2	Unigene0017873
M2	Unigene0017875
M2	Unigene0017877
M2	Unigene0017884
M2	Unigene0017908
M2	Unigene0017923
M2	Unigene0018024
M2	Unigene0018061
M2	Unigene0018073
M2	Unigene0018122
M2	Unigene0018126
M2	Unigene0018181
M2	Unigene0018183
M2	Unigene0018231
M2	Unigene0018253
M2	Unigene0018258
M2	Unigene0018367
M2	Unigene0018455
M2	Unigene0018460
M2	Unigene0018476
M2	Unigene0018518
M2	Unigene0018531
M2	Unigene0018532
M2	Unigene0018566
M2	Unigene0018573
M2	Unigene0018599
M2	Unigene0018664
M2	Unigene0018671
M2	Unigene0018672
M2	Unigene0018673
M2	Unigene0018674
M2	Unigene0018675
M2	Unigene0018682
M2	Unigene0018743
M2	Unigene0018750
M2	Unigene0018811
M2	Unigene0018847
M2	Unigene0018856
M2	Unigene0018899
M2	Unigene0018955
M2	Unigene0018965
M2	Unigene0018967
M2	Unigene0018970
M2	Unigene0018984
M2	Unigene0019000
M2	Unigene0019079
M2	Unigene0019108
M2	Unigene0019188
M2	Unigene0019198
M2	Unigene0019250
M2	Unigene0019288
M2	Unigene0019358
M2	Unigene0019441
M2	Unigene0019499
M2	Unigene0019516
M2	Unigene0019525
M2	Unigene0019576
M2	Unigene0019629
M2	Unigene0019799
M2	Unigene0019811
M2	Unigene0019823
M2	Unigene0019833
M2	Unigene0019879
M2	Unigene0019895
M2	Unigene0019938
M2	Unigene0019966
M2	Unigene0019985
M2	Unigene0020035
M2	Unigene0020110
M2	Unigene0020135
M2	Unigene0020143
M2	Unigene0020158
M2	Unigene0020192
M2	Unigene0020310
M2	Unigene0020335
M2	Unigene0020336
M2	Unigene0020349
M2	Unigene0020486
M2	Unigene0020610
M2	Unigene0020611
M2	Unigene0020632
M2	Unigene0020635
M2	Unigene0020833
M2	Unigene0020851
M2	Unigene0020863
M2	Unigene0020864
M2	Unigene0020929
M2	Unigene0020941
M2	Unigene0020947
M2	Unigene0020949
M2	Unigene0021007
M2	Unigene0021100
M2	Unigene0021101
M2	Unigene0021102
M2	Unigene0021136
M2	Unigene0021157
M2	Unigene0021247
M2	Unigene0021282
M2	Unigene0021286
M2	Unigene0021296
M2	Unigene0021413
M2	Unigene0021414
M2	Unigene0021423
M2	Unigene0021424
M2	Unigene0021437
M2	Unigene0021438
M2	Unigene0021474
M2	Unigene0021479
M2	Unigene0021502
M2	Unigene0021507
M2	Unigene0021526
M2	Unigene0021528
M2	Unigene0021547
M2	Unigene0021557
M2	Unigene0021589
M2	Unigene0021590
M2	Unigene0021591
M2	Unigene0021600
M2	Unigene0021604
M2	Unigene0021655
M2	Unigene0021677
[truncated: 7,778 more rows]
