# Supplementary material for: Divergence of cochlear transcriptomics between reference‑based and reference‑free transcriptome analyses among Rhinolophus ferrumequinum populations
Source: PLoS One. 2023 Jul 11;18(7):e0288404. doi: 10.1371/journal.pone.0288404 (PMC10335675; doi:10.1371/journal.pone.0288404)
Supplement: S17 Table — (XLSX) [file pone.0288404.s017.xlsx]

## Sheet: S15Table
S17 Table.Complete results of the GO enrichment analysis for the merged gene sets in modules significantly associated with RF by the reference-based method.
Category	GOID	Description	GeneRatio	BgRatio	pvalue	FDR	geneID	geneName	Count
BP	GO:0006811	ion transport	103/827	460/8063	3.02e-15	2.75e-13	117013437/117017975/117021067/117029973/117023044/117035604/117037652/117014064/117015157/117029019/117029070/117026204/117028489/117028207/117031714/117038380/117038401/117014568/117017395/117033401/117013456/117027040/117024195/117011695/117032756/117028887/117024827/117034996/117013069/117027738/117037173/117038546/117016911/117018765/117015818/117016904/117031235/117032959/117016777/117018222…	ATP1B2/ATP6V0E2/LOC117021067/KCNC1/CLCN4/KCNC3/HCN2/KCNJ16/KCNJ10/KCNA1/CACNB3/LOC117026204/SLC4A8/ASIC1/TRPM3/GLRB/SLC7A14/CHRNB2/SLC7A4/SLC4A5/ZACN/SLC30A2/KCNH5/KCNG2/ATP6V1E2/ATP6V1E1/SLC1A3/FXYD7/ATP6V0A1/GABRD/ITPR1/SLC1A6/GABRA1/TMEM266/SLC12A5/GABRG2/SLC1A2/SFXN5/GABRB2/KCND2/LOC117025712/CACNA1A/SLC39A8/KCNJ12/KCNF1/CACNA1G/GABRA3/SLC4A4/KCNT1/KCNJ9/CACNB4/TRPC3/KCNMA1/KCNJ3/GABRB3/KCNH3…	103
BP	GO:0055085	transmembrane transport	91/827	460/8063	2.24e-10	1.7e-08	117017975/117021067/117035294/117024061/117014879/117029973/117023044/117035604/117037652/117018843/117029019/117029070/117026204/117027649/117031714/117023466/117038401/117017395/117015715/117030676/117030678/117027040/117023830/117024195/117011695/117032756/117028887/117013069/117037173/117018765/117015818/117032959/117018222/117025712/117037598/117017371/117022606/117033439/117012898/117025854…	ATP6V0E2/LOC117021067/SLC17A7/SLC22A17/SV2A/KCNC1/CLCN4/KCNC3/HCN2/SV2B/KCNA1/CACNB3/LOC117026204/SLC45A1/TRPM3/SLC8A3/SLC7A14/SLC7A4/SLC22A2/SLC22A8/LOC117030678/SLC30A2/SLC24A4/KCNH5/KCNG2/ATP6V1E2/ATP6V1E1/ATP6V0A1/ITPR1/TMEM266/SLC12A5/SFXN5/KCND2/LOC117025712/CACNA1A/SVOP/SLC39A8/KCNF1/CACNA1G/SLC16A14/SLC8A2/CACNB4/TRPC3/KCNMA1/SLC24A5/KCNH3/SLC39A12/NALCN/SLC17A6/KCND3/SLC9A2/SLC8A1/CACNA1…	91
BP	GO:0007155	cell adhesion	38/827	135/8063	3.63e-09	1.55e-07	117027444/novel.149/117012525/117011787/117033171/117028098/117015274/117011923/117017058/117017118/117016645/117018775/117030769/117022282/117028508/117016405/117015121/117035296/117016103/117025310/117021252/117038194/117037267/117038344/117021811/117011941/117022794/117015863/117017107/117035646/117024896/117036435/117036615/117012559/117015825/117037601/117029180/117011881	CLSTN1/-/EPDR1/CDH2/CTNNA2/NINJ2/HAPLN2/CDH7/LOC117017058/PCDHB5/LOC117016645/HAPLN3/FAT3/IBSP/CLSTN3/FAT2/BCAN/CDH15/CDH22/CDH18/PCDH9/NCAN/CELSR3/PCDH10/LOC117021811/CDH20/CDH24/CDH4/LOC117017107/CDH8/CDH12/PCDH15/LOC117036615/CDHR3/LAMA5/FAT4/CELSR1/LAMA3	38
BP	GO:0022610	biological adhesion	38/827	135/8063	3.63e-09	1.55e-07	117027444/novel.149/117012525/117011787/117033171/117028098/117015274/117011923/117017058/117017118/117016645/117018775/117030769/117022282/117028508/117016405/117015121/117035296/117016103/117025310/117021252/117038194/117037267/117038344/117021811/117011941/117022794/117015863/117017107/117035646/117024896/117036435/117036615/117012559/117015825/117037601/117029180/117011881	CLSTN1/-/EPDR1/CDH2/CTNNA2/NINJ2/HAPLN2/CDH7/LOC117017058/PCDHB5/LOC117016645/HAPLN3/FAT3/IBSP/CLSTN3/FAT2/BCAN/CDH15/CDH22/CDH18/PCDH9/NCAN/CELSR3/PCDH10/LOC117021811/CDH20/CDH24/CDH4/LOC117017107/CDH8/CDH12/PCDH15/LOC117036615/CDHR3/LAMA5/FAT4/CELSR1/LAMA3	38
BP	GO:0007156	homophilic cell adhesion via plasma membrane adhesion molecules	27/827	78/8063	5.28e-09	2e-07	117027444/117011787/117011923/117017058/117017118/117016645/117030769/117028508/117016405/117035296/117016103/117025310/117021252/117037267/117038344/117021811/117011941/117022794/117015863/117017107/117035646/117024896/117036435/117036615/117012559/117037601/117029180	CLSTN1/CDH2/CDH7/LOC117017058/PCDHB5/LOC117016645/FAT3/CLSTN3/FAT2/CDH15/CDH22/CDH18/PCDH9/CELSR3/PCDH10/LOC117021811/CDH20/CDH24/CDH4/LOC117017107/CDH8/CDH12/PCDH15/LOC117036615/CDHR3/FAT4/CELSR1	27
BP	GO:0098742	cell-cell adhesion via plasma-membrane adhesion molecules	27/827	78/8063	5.28e-09	2e-07	117027444/117011787/117011923/117017058/117017118/117016645/117030769/117028508/117016405/117035296/117016103/117025310/117021252/117037267/117038344/117021811/117011941/117022794/117015863/117017107/117035646/117024896/117036435/117036615/117012559/117037601/117029180	CLSTN1/CDH2/CDH7/LOC117017058/PCDHB5/LOC117016645/FAT3/CLSTN3/FAT2/CDH15/CDH22/CDH18/PCDH9/CELSR3/PCDH10/LOC117021811/CDH20/CDH24/CDH4/LOC117017107/CDH8/CDH12/PCDH15/LOC117036615/CDHR3/FAT4/CELSR1	27
BP	GO:0098609	cell-cell adhesion	27/827	79/8063	7.26e-09	2.64e-07	117027444/117011787/117011923/117017058/117017118/117016645/117030769/117028508/117016405/117035296/117016103/117025310/117021252/117037267/117038344/117021811/117011941/117022794/117015863/117017107/117035646/117024896/117036435/117036615/117012559/117037601/117029180	CLSTN1/CDH2/CDH7/LOC117017058/PCDHB5/LOC117016645/FAT3/CLSTN3/FAT2/CDH15/CDH22/CDH18/PCDH9/CELSR3/PCDH10/LOC117021811/CDH20/CDH24/CDH4/LOC117017107/CDH8/CDH12/PCDH15/LOC117036615/CDHR3/FAT4/CELSR1	27
BP	GO:0007186	G-protein coupled receptor signaling pathway	84/827	475/8063	2.52e-07	8.18e-06	117020159/117036167/117022020/117034714/117030010/117036643/117032281/117035591/117037607/117031299/117018269/117038743/117033753/117029257/117017615/117015614/117014259/117022893/117036998/117036572/117026540/117025049/117023819/117018489/117033581/117034411/117030929/117016619/117019399/117018640/117034990/117019395/117019892/117030557/117028934/117018688/117021669/117019216/117027417/117012514…	GABBR1/CALY/NSG1/LOC117034714/GNG3/PTH1R/GABBR2/TMEM145/GNG7/CCKBR/GPR37/GNAL/ADGRB1/GPR173/ADGRD1/OPRL1/GPR61/GPR135/OXTR/GPR62/GPR3/GPR150/SCG5/GPR37L1/PENK/GNAO1/MRGPRF/NSG2/GRM4/RGS7/DGKG/GNG13/CNR1/GPR83/GPR162/GNG4/EDNRB/GPR158/ADGRB2/GRM3/ADCYAP1R1/CRHR1/ADGRB3/GPR22/SSTR2/GPR85/CELSR3/ADGRL3/GPR17/GRM5/GRM7/GRM2/AVPR2/DGKI/GPR12/GRM8/GPR63/DGKB/MCHR1/HRH3/SSTR1/HRH1/OPRK1/QRFPR/KISS1R/HTR…	84
BP	GO:0030001	metal ion transport	27/827	108/8063	8.1e-06	0.000230091	117013437/117014064/117015157/117029070/117026204/117028207/117037173/117025712/117022606/117013558/117032039/117015156/117025859/117035928/117026238/117019173/117013753/117035383/117018496/117025279/117037249/117020871/117014571/117017211/117028185/117028002/117017955	ATP1B2/KCNJ16/KCNJ10/CACNB3/LOC117026204/ASIC1/ITPR1/LOC117025712/SLC39A8/KCNJ12/KCNT1/KCNJ9/CACNB4/KCNMA1/KCNJ3/SLC39A12/ASIC2/KCNJ6/RYR2/KCNN2/SCN5A/ITPR3/KCNN3/KCNJ5/SCNN1A/KCNJ8/SLC13A1	27
BP	GO:0051259	protein complex oligomerization	20/827	69/8063	1.16e-05	0.000319527	117029973/117035604/117029019/117031714/117011695/117018222/117019631/117037653/117033439/117022551/117030649/117014942/117021708/117030131/117029401/117034368/117026315/117021311/117027702/117027628	KCNC1/KCNC3/KCNA1/TRPM3/KCNG2/KCND2/KCTD13/CRTC1/KCNF1/KCTD8/KCTD21/KCND3/KCTD4/KCND1/KCNC2/KCNG4/KCTD18/KCNRG/TP73/LOC117027628	20
BP	GO:1902600	proton transmembrane transport	8/811	80/8063	0.561974	0.00256348	117017975/117032756/117028887/117021067/117013069/117023248/117034991/117033375	ATP6V0E2/ATP6V1E2/ATP6V1E1/LOC117021067/ATP6V0A1/LOC117023248/LOC117034991/LOC117033375	8
BP	GO:0051260	protein homooligomerization	18/827	60/8063	1.88e-05	0.000502624	117029973/117035604/117029019/117011695/117018222/117019631/117037653/117033439/117022551/117030649/117014942/117021708/117030131/117029401/117034368/117026315/117021311/117027628	KCNC1/KCNC3/KCNA1/KCNG2/KCND2/KCTD13/CRTC1/KCNF1/KCTD8/KCTD21/KCND3/KCTD4/KCND1/KCNC2/KCNG4/KCTD18/KCNRG/LOC117027628	18
BP	GO:0006813	potassium ion transport	13/827	37/8063	4.33e-05	0.000983993	117013437/117014064/117015157/117013558/117032039/117015156/117035928/117026238/117035383/117025279/117014571/117017211/117028002	ATP1B2/KCNJ16/KCNJ10/KCNJ12/KCNT1/KCNJ9/KCNMA1/KCNJ3/KCNJ6/KCNN2/KCNN3/KCNJ5/KCNJ8	13
BP	GO:0006812	cation transport	41/827	233/8063	0.000362242	0.00633227	117013437/117017975/117021067/117014064/117015157/117029070/117026204/117028207/117027040/117032756/117028887/117013069/117037173/117025712/117022606/117013558/117032039/117015156/117025859/117035928/117026238/117019173/117013753/117035383/117033466/117018496/117034800/117025279/117032679/117037249/117020871/117012973/117034991/117014571/117017211/117017316/117033375/117028185/117028002/117023248…	ATP1B2/ATP6V0E2/LOC117021067/KCNJ16/KCNJ10/CACNB3/LOC117026204/ASIC1/SLC30A2/ATP6V1E2/ATP6V1E1/ATP6V0A1/ITPR1/LOC117025712/SLC39A8/KCNJ12/KCNT1/KCNJ9/CACNB4/KCNMA1/KCNJ3/SLC39A12/ASIC2/KCNJ6/SLC9A2/RYR2/SLC9A5/KCNN2/SLC30A3/SCN5A/ITPR3/P2RX1/LOC117034991/KCNN3/KCNJ5/P2RX7/LOC117033375/SCNN1A/KCNJ8/LOC117023248/SLC13A1	41
BP	GO:0015672	monovalent inorganic cation transport	28/827	143/8063	0.000547426	0.009215	117013437/117017975/117021067/117014064/117015157/117026204/117028207/117032756/117028887/117013069/117025712/117013558/117032039/117015156/117035928/117026238/117013753/117035383/117025279/117037249/117034991/117014571/117017211/117033375/117028185/117028002/117023248/117017955	ATP1B2/ATP6V0E2/LOC117021067/KCNJ16/KCNJ10/LOC117026204/ASIC1/ATP6V1E2/ATP6V1E1/ATP6V0A1/LOC117025712/KCNJ12/KCNT1/KCNJ9/KCNMA1/KCNJ3/ASIC2/KCNJ6/KCNN2/SCN5A/LOC117034991/KCNN3/KCNJ5/LOC117033375/SCNN1A/KCNJ8/LOC117023248/SLC13A1	28
BP	GO:0007017	microtubule-based process	21/827	99/8063	0.000901901	0.014906	117016322/117025636/117028143/117012443/117027396/117025673/117012743/117027474/117034100/117031088/117037952/117033841/117017042/117023009/117013136/117025708/117014070/117037228/117017774/117033440/117019842	STMN3/KIF1A/KIF5A/DYNC1I1/MAP7D2/KIF5C/DNAH17/STMN1/STMN2/LOC117031088/STMN4/KIFC2/LOC117017042/STARD9/DNAH9/DNAH7/DNAH2/DNAH1/DNAH10/DNAH6/DNAH3	21
BP	GO:0006928	movement of cell or subcellular component	17/827	74/8063	0.00107354	0.0171201	117025636/117028143/117012443/117025673/117012743/117033841/117017042/117023009/117015825/117013136/117011881/117025708/117014070/117037228/117017774/117033440/117019842	KIF1A/KIF5A/DYNC1I1/KIF5C/DNAH17/KIFC2/LOC117017042/STARD9/LAMA5/DNAH9/LAMA3/DNAH7/DNAH2/DNAH1/DNAH10/DNAH6/DNAH3	17
BP	GO:0007018	microtubule-based movement	15/827	64/8063	0.0016745	0.0245503	117025636/117028143/117012443/117025673/117012743/117033841/117017042/117023009/117013136/117025708/117014070/117037228/117017774/117033440/117019842	KIF1A/KIF5A/DYNC1I1/KIF5C/DNAH17/KIFC2/LOC117017042/STARD9/DNAH9/DNAH7/DNAH2/DNAH1/DNAH10/DNAH6/DNAH3	15
BP	GO:0070588	calcium ion transmembrane transport	5/827	10/8063	0.0018191	0.026247	117029070/117037173/117025859/117018496/117020871	CACNB3/ITPR1/CACNB4/RYR2/ITPR3	5
BP	GO:0006836	neurotransmitter transport	8/827	24/8063	0.00194776	0.0269415	117037089/117016738/117027308/117036939/117016678/117029601/117023676/117037223	SLC6A1/CPLX2/SLC6A9/SLC6A11/SLC6A7/SLC6A5/CPLX3/SLC6A6	8
BP	GO:0031109	microtubule polymerization or depolymerization	5/827	11/8063	0.00305527	0.0375302	117016322/117027474/117034100/117031088/117037952	STMN3/STMN1/STMN2/LOC117031088/STMN4	5
BP	GO:0031110	regulation of microtubule polymerization or depolymerization	5/827	11/8063	0.00305527	0.0375302	117016322/117027474/117034100/117031088/117037952	STMN3/STMN1/STMN2/LOC117031088/STMN4	5
BP	GO:0035556	intracellular signal transduction	66/827	464/8063	0.00333496	0.0404198	117033249/117037913/117028330/117036959/117021048/117038311/117014415/117013924/117018783/117029397/117025516/117030195/117028581/117031095/117037728/117026182/117033942/117025898/117026739/117012160/117030926/117019414/117025616/117032397/117015942/117035150/117021693/117027975/117018640/117034990/117031976/117027525/117031097/117021905/117029186/117024891/117037771/117027530/117016977/117035903…	RHOB/RAB3A/IFT27/RAB6B/DCLK1/DIRAS1/RHOC/RND2/RASGRF1/ARHGEF25/ARHGEF9/RAB39B/IQSEC3/RAB33A/DCLK2/RAPGEF4/ADCY8/CHN1/PRKCZ/CHN2/TIAM1/PRKCB/ALS2/DIRAS2/PLCB4/PRKCG/PSD3/RND1/RGS7/DGKG/GARNL3/PLCH2/CNIH2/RASL11B/RASD2/RAB3C/UNC13A/RAP1GAP/PSD2/PSD/RASL10B/ADCY1/MCF2L2/UNC13C/RERG/RIT2/ARHGEF33/RAB3B/RALGPS1/PLCD4/RAB9B/RASGEF1C/PLCH1/DGKI/DGKB/DCX/WSB1/AKAP13/PLEKHG3/RASA2/RALGPS2/DEPDC7/LOC117024…	66
BP	GO:0065003	protein-containing complex assembly	31/827	186/8063	0.00430293	0.0493793	117036167/117022020/117020304/117029973/117020303/117035604/117029019/117022046/117031714/117011695/117023030/117016619/117030252/117018222/117019631/117037653/117033439/117025947/117015309/117022551/117030649/117014942/117021708/117030131/117029401/117034368/117026315/117018570/117021311/117027702/117027628	CALY/NSG1/TSPYL4/KCNC1/TSPYL1/KCNC3/KCNA1/NAP1L5/TRPM3/KCNG2/TMOD2/NSG2/NAP1L3/KCND2/KCTD13/CRTC1/KCNF1/NAP1L2/LOC117015309/KCTD8/KCTD21/KCND3/KCTD4/KCND1/KCNC2/KCNG4/KCTD18/LMOD1/KCNRG/TP73/LOC117027628	31
BP	GO:0015711	organic anion transport	8/827	27/8063	0.00445446	0.0493793	117038401/117017395/117024827/117038546/117031235/117034736/117035182/117034836	SLC7A14/SLC7A4/SLC1A3/SLC1A6/SLC1A2/SLC7A10/SLC7A9/SLC7A6	8
BP	GO:0015849	organic acid transport	8/827	27/8063	0.00445446	0.0493793	117038401/117017395/117024827/117038546/117031235/117034736/117035182/117034836	SLC7A14/SLC7A4/SLC1A3/SLC1A6/SLC1A2/SLC7A10/SLC7A9/SLC7A6	8
BP	GO:0046942	carboxylic acid transport	8/827	27/8063	0.00445446	0.0493793	117038401/117017395/117024827/117038546/117031235/117034736/117035182/117034836	SLC7A14/SLC7A4/SLC1A3/SLC1A6/SLC1A2/SLC7A10/SLC7A9/SLC7A6	8
CC	GO:0005581	collagen trimer	9/571	17/5252	2.17e-05	0.00056358	117020287/117026090/117014802/117029195/117012341/117013537/117026068/117031716/117031840	COL11A2/COL3A1/COL11A1/COL2A1/COL1A2/COL1A1/COL5A2/COL5A1/COL27A1	9
CC	GO:0030286	dynein complex	9/571	18/5252	3.93e-05	0.000915992	117012443/117012743/117013136/117025708/117014070/117037228/117017774/117033440/117019842	DYNC1I1/DNAH17/DNAH9/DNAH7/DNAH2/DNAH1/DNAH10/DNAH6/DNAH3	9
CC	GO:0031012	extracellular matrix	18/571	66/5252	0.000157066	0.00317273	117035819/117035241/117032490/117034013/117035741/117024457/117018740/117016691/117016820/117038372/117016661/117016325/117017891/117021694/117036127/117030675/117024458/117014479	SPOCK2/MMP2/ADAMTSL2/MMP16/ADAMTS14/GPC2/ADAMTS17/SPARC/SPOCK1/SPOCK3/ADAMTS2/MMP24/MMP17/GPC5/MMP21/MMP27/ADAMTS6/ADAMTSL4	18
CC	GO:0044421	extracellular region part	22/571	101/5252	0.000990224	0.0160735	117035819/117012642/117035241/117016305/117032490/117034013/117035741/117024457/117018740/117016691/117016820/117038372/117016661/117011709/117016325/117017891/117021694/117036127/117030675/117024458/117014479/117020554	SPOCK2/SOST/MMP2/SOGA3/ADAMTSL2/MMP16/ADAMTS14/GPC2/ADAMTS17/SPARC/SPOCK1/SPOCK3/ADAMTS2/MTCL1/MMP24/MMP17/GPC5/MMP21/MMP27/ADAMTS6/ADAMTSL4/CD109	22
CC	GO:0005578	proteinaceous extracellular matrix	6/571	14/5252	0.00224501	0.0291531	117035819/117024457/117016691/117016820/117038372/117021694	SPOCK2/GPC2/SPARC/SPOCK1/SPOCK3/GPC5	6
CC	GO:0005875	microtubule associated complex	9/571	30/5252	0.00348833	0.0411805	117012443/117012743/117013136/117025708/117014070/117037228/117017774/117033440/117019842	DYNC1I1/DNAH17/DNAH9/DNAH7/DNAH2/DNAH1/DNAH10/DNAH6/DNAH3	9
MF	GO:0005216	ion channel activity	85/1383	245/12799	6.64e-24	1.51e-21	117031907/117029973/117023044/117035604/117037652/117014064/117015157/117029019/117029070/117026204/117035061/117028207/117031714/117038380/117014568/117013456/117024195/117011695/117034996/117027738/117037173/117016911/117018765/117016597/117016904/117016777/117018222/117025712/117037598/117013558/117033439/117012898/117037793/117030472/117032039/117037765/117015156/117025859/117038351/117018662…	GRIN1/KCNC1/CLCN4/KCNC3/HCN2/KCNJ16/KCNJ10/KCNA1/CACNB3/LOC117026204/GRIK5/ASIC1/TRPM3/GLRB/CHRNB2/ZACN/KCNH5/KCNG2/FXYD7/GABRD/ITPR1/GABRA1/TMEM266/GRIA1/GABRG2/GABRB2/KCND2/LOC117025712/CACNA1A/KCNJ12/KCNF1/CACNA1G/GABRA3/GRIA4/KCNT1/GRIA2/KCNJ9/CACNB4/TRPC3/GRIK2/GRIN2C/KCNMA1/KCNJ3/GABRB3/KCNH3/NALCN/GRID2/GABRA5/ASIC2/KCNJ6/GRIK1/KCND3/CACNA1I/KCND1/CACNA1B/RYR2/GRID1/GRIN2A/GRIK4/KCNH1/KCNC…	85
MF	GO:0015267	channel activity	85/1383	245/12799	6.64e-24	1.51e-21	117031907/117029973/117023044/117035604/117037652/117014064/117015157/117029019/117029070/117026204/117035061/117028207/117031714/117038380/117014568/117013456/117024195/117011695/117034996/117027738/117037173/117016911/117018765/117016597/117016904/117016777/117018222/117025712/117037598/117013558/117033439/117012898/117037793/117030472/117032039/117037765/117015156/117025859/117038351/117018662…	GRIN1/KCNC1/CLCN4/KCNC3/HCN2/KCNJ16/KCNJ10/KCNA1/CACNB3/LOC117026204/GRIK5/ASIC1/TRPM3/GLRB/CHRNB2/ZACN/KCNH5/KCNG2/FXYD7/GABRD/ITPR1/GABRA1/TMEM266/GRIA1/GABRG2/GABRB2/KCND2/LOC117025712/CACNA1A/KCNJ12/KCNF1/CACNA1G/GABRA3/GRIA4/KCNT1/GRIA2/KCNJ9/CACNB4/TRPC3/GRIK2/GRIN2C/KCNMA1/KCNJ3/GABRB3/KCNH3/NALCN/GRID2/GABRA5/ASIC2/KCNJ6/GRIK1/KCND3/CACNA1I/KCND1/CACNA1B/RYR2/GRID1/GRIN2A/GRIK4/KCNH1/KCNC…	85
MF	GO:0022803	passive transmembrane transporter activity	85/1383	245/12799	6.64e-24	1.51e-21	117031907/117029973/117023044/117035604/117037652/117014064/117015157/117029019/117029070/117026204/117035061/117028207/117031714/117038380/117014568/117013456/117024195/117011695/117034996/117027738/117037173/117016911/117018765/117016597/117016904/117016777/117018222/117025712/117037598/117013558/117033439/117012898/117037793/117030472/117032039/117037765/117015156/117025859/117038351/117018662…	GRIN1/KCNC1/CLCN4/KCNC3/HCN2/KCNJ16/KCNJ10/KCNA1/CACNB3/LOC117026204/GRIK5/ASIC1/TRPM3/GLRB/CHRNB2/ZACN/KCNH5/KCNG2/FXYD7/GABRD/ITPR1/GABRA1/TMEM266/GRIA1/GABRG2/GABRB2/KCND2/LOC117025712/CACNA1A/KCNJ12/KCNF1/CACNA1G/GABRA3/GRIA4/KCNT1/GRIA2/KCNJ9/CACNB4/TRPC3/GRIK2/GRIN2C/KCNMA1/KCNJ3/GABRB3/KCNH3/NALCN/GRID2/GABRA5/ASIC2/KCNJ6/GRIK1/KCND3/CACNA1I/KCND1/CACNA1B/RYR2/GRID1/GRIN2A/GRIK4/KCNH1/KCNC…	85
MF	GO:0022838	substrate-specific channel activity	85/1383	245/12799	6.64e-24	1.51e-21	117031907/117029973/117023044/117035604/117037652/117014064/117015157/117029019/117029070/117026204/117035061/117028207/117031714/117038380/117014568/117013456/117024195/117011695/117034996/117027738/117037173/117016911/117018765/117016597/117016904/117016777/117018222/117025712/117037598/117013558/117033439/117012898/117037793/117030472/117032039/117037765/117015156/117025859/117038351/117018662…	GRIN1/KCNC1/CLCN4/KCNC3/HCN2/KCNJ16/KCNJ10/KCNA1/CACNB3/LOC117026204/GRIK5/ASIC1/TRPM3/GLRB/CHRNB2/ZACN/KCNH5/KCNG2/FXYD7/GABRD/ITPR1/GABRA1/TMEM266/GRIA1/GABRG2/GABRB2/KCND2/LOC117025712/CACNA1A/KCNJ12/KCNF1/CACNA1G/GABRA3/GRIA4/KCNT1/GRIA2/KCNJ9/CACNB4/TRPC3/GRIK2/GRIN2C/KCNMA1/KCNJ3/GABRB3/KCNH3/NALCN/GRID2/GABRA5/ASIC2/KCNJ6/GRIK1/KCND3/CACNA1I/KCND1/CACNA1B/RYR2/GRID1/GRIN2A/GRIK4/KCNH1/KCNC…	85
MF	GO:0015318	inorganic molecular entity transmembrane transporter activity	113/1383	474/12799	1.18e-16	2.15e-14	117017975/117021067/117031907/117029973/117036555/117023044/117035604/117037652/117014064/117015157/117022277/117029019/117029070/117026204/117035061/117028207/117031714/117038380/117038401/117014568/117017395/117013456/117024195/117011695/117032756/117028887/117024827/117034996/117013069/117027738/117037173/117037089/117038546/117016911/117018765/117027308/117016597/117016904/117031235/117016777…	ATP6V0E2/LOC117021067/GRIN1/KCNC1/ATP2B2/CLCN4/KCNC3/HCN2/KCNJ16/KCNJ10/ATP2B3/KCNA1/CACNB3/LOC117026204/GRIK5/ASIC1/TRPM3/GLRB/SLC7A14/CHRNB2/SLC7A4/ZACN/KCNH5/KCNG2/ATP6V1E2/ATP6V1E1/SLC1A3/FXYD7/ATP6V0A1/GABRD/ITPR1/SLC6A1/SLC1A6/GABRA1/TMEM266/SLC6A9/GRIA1/GABRG2/SLC1A2/GABRB2/KCND2/LOC117025712/CACNA1A/SLC39A8/KCNJ12/KCNF1/CACNA1G/GABRA3/GRIA4/KCNT1/GRIA2/KCNJ9/CACNB4/TRPC3/GRIK2/GRIN2C/KCNM…	113
MF	GO:0022836	gated channel activity	48/1383	123/12799	2.31e-16	3e-14	117031907/117023044/117014064/117015157/117029070/117035061/117038380/117014568/117013456/117027738/117016911/117016597/117016904/117016777/117013558/117037793/117030472/117032039/117037765/117015156/117025859/117018662/117013780/117035928/117026238/117018943/117022340/117018735/117035383/117011956/117018496/117036427/117019640/117017867/117025279/117022658/117027999/117037603/117022503/117034330…	GRIN1/CLCN4/KCNJ16/KCNJ10/CACNB3/GRIK5/GLRB/CHRNB2/ZACN/GABRD/GABRA1/GRIA1/GABRG2/GABRB2/KCNJ12/GABRA3/GRIA4/KCNT1/GRIA2/KCNJ9/CACNB4/GRIK2/GRIN2C/KCNMA1/KCNJ3/GABRB3/GRID2/GABRA5/KCNJ6/GRIK1/RYR2/GRID1/GRIN2A/GRIK4/KCNN2/GABRA4/GLRA2/CHRNA2/GABRB1/GRIN2D/P2RX1/KCNN3/KCNJ5/LOC117037606/P2RX7/KCNE1/KCNJ8/CHRND	48
MF	GO:0022839	ion gated channel activity	48/1383	123/12799	2.31e-16	3e-14	117031907/117023044/117014064/117015157/117029070/117035061/117038380/117014568/117013456/117027738/117016911/117016597/117016904/117016777/117013558/117037793/117030472/117032039/117037765/117015156/117025859/117018662/117013780/117035928/117026238/117018943/117022340/117018735/117035383/117011956/117018496/117036427/117019640/117017867/117025279/117022658/117027999/117037603/117022503/117034330…	GRIN1/CLCN4/KCNJ16/KCNJ10/CACNB3/GRIK5/GLRB/CHRNB2/ZACN/GABRD/GABRA1/GRIA1/GABRG2/GABRB2/KCNJ12/GABRA3/GRIA4/KCNT1/GRIA2/KCNJ9/CACNB4/GRIK2/GRIN2C/KCNMA1/KCNJ3/GABRB3/GRID2/GABRA5/KCNJ6/GRIK1/RYR2/GRID1/GRIN2A/GRIK4/KCNN2/GABRA4/GLRA2/CHRNA2/GABRB1/GRIN2D/P2RX1/KCNN3/KCNJ5/LOC117037606/P2RX7/KCNE1/KCNJ8/CHRND	48
MF	GO:0015276	ligand-gated ion channel activity	40/1383	91/12799	5.67e-16	5.73e-14	117031907/117014064/117015157/117035061/117038380/117014568/117013456/117027738/117016911/117016597/117016904/117016777/117013558/117037793/117030472/117037765/117015156/117018662/117013780/117026238/117018943/117022340/117018735/117035383/117011956/117018496/117036427/117019640/117017867/117022658/117027999/117037603/117022503/117034330/117012973/117017211/117037606/117017316/117028002/117025601	GRIN1/KCNJ16/KCNJ10/GRIK5/GLRB/CHRNB2/ZACN/GABRD/GABRA1/GRIA1/GABRG2/GABRB2/KCNJ12/GABRA3/GRIA4/GRIA2/KCNJ9/GRIK2/GRIN2C/KCNJ3/GABRB3/GRID2/GABRA5/KCNJ6/GRIK1/RYR2/GRID1/GRIN2A/GRIK4/GABRA4/GLRA2/CHRNA2/GABRB1/GRIN2D/P2RX1/KCNJ5/LOC117037606/P2RX7/KCNJ8/CHRND	40
MF	GO:0022834	ligand-gated channel activity	40/1383	91/12799	5.67e-16	5.73e-14	117031907/117014064/117015157/117035061/117038380/117014568/117013456/117027738/117016911/117016597/117016904/117016777/117013558/117037793/117030472/117037765/117015156/117018662/117013780/117026238/117018943/117022340/117018735/117035383/117011956/117018496/117036427/117019640/117017867/117022658/117027999/117037603/117022503/117034330/117012973/117017211/117037606/117017316/117028002/117025601	GRIN1/KCNJ16/KCNJ10/GRIK5/GLRB/CHRNB2/ZACN/GABRD/GABRA1/GRIA1/GABRG2/GABRB2/KCNJ12/GABRA3/GRIA4/GRIA2/KCNJ9/GRIK2/GRIN2C/KCNJ3/GABRB3/GRID2/GABRA5/KCNJ6/GRIK1/RYR2/GRID1/GRIN2A/GRIK4/GABRA4/GLRA2/CHRNA2/GABRB1/GRIN2D/P2RX1/KCNJ5/LOC117037606/P2RX7/KCNJ8/CHRND	40
MF	GO:0005230	extracellular ligand-gated ion channel activity	31/1383	73/12799	3.37e-12	2.78e-10	117031907/117035061/117038380/117014568/117013456/117027738/117016911/117016597/117016904/117016777/117037793/117030472/117037765/117018662/117013780/117018943/117022340/117018735/117011956/117036427/117019640/117017867/117022658/117027999/117037603/117022503/117034330/117012973/117037606/117017316/117025601	GRIN1/GRIK5/GLRB/CHRNB2/ZACN/GABRD/GABRA1/GRIA1/GABRG2/GABRB2/GABRA3/GRIA4/GRIA2/GRIK2/GRIN2C/GABRB3/GRID2/GABRA5/GRIK1/GRID1/GRIN2A/GRIK4/GABRA4/GLRA2/CHRNA2/GABRB1/GRIN2D/P2RX1/LOC117037606/P2RX7/CHRND	31
MF	GO:0004970	ionotropic glutamate receptor activity	13/1383	18/12799	1.32e-09	6.67e-08	117031907/117035061/117016597/117030472/117037765/117018662/117013780/117022340/117011956/117036427/117019640/117017867/117034330	GRIN1/GRIK5/GRIA1/GRIA4/GRIA2/GRIK2/GRIN2C/GRID2/GRIK1/GRID1/GRIN2A/GRIK4/GRIN2D	13
MF	GO:0005234	extracellularly glutamate-gated ion channel activity	13/1383	18/12799	1.32e-09	6.67e-08	117031907/117035061/117016597/117030472/117037765/117018662/117013780/117022340/117011956/117036427/117019640/117017867/117034330	GRIN1/GRIK5/GRIA1/GRIA4/GRIA2/GRIK2/GRIN2C/GRID2/GRIK1/GRID1/GRIN2A/GRIK4/GRIN2D	13
MF	GO:0008066	glutamate receptor activity	13/1383	18/12799	1.32e-09	6.67e-08	117031907/117035061/117016597/117030472/117037765/117018662/117013780/117022340/117011956/117036427/117019640/117017867/117034330	GRIN1/GRIK5/GRIA1/GRIA4/GRIA2/GRIK2/GRIN2C/GRID2/GRIK1/GRID1/GRIN2A/GRIK4/GRIN2D	13
MF	GO:0022824	transmitter-gated ion channel activity	13/1383	18/12799	1.32e-09	6.67e-08	117031907/117035061/117016597/117030472/117037765/117018662/117013780/117022340/117011956/117036427/117019640/117017867/117034330	GRIN1/GRIK5/GRIA1/GRIA4/GRIA2/GRIK2/GRIN2C/GRID2/GRIK1/GRID1/GRIN2A/GRIK4/GRIN2D	13
MF	GO:0022835	transmitter-gated channel activity	13/1383	18/12799	1.32e-09	6.67e-08	117031907/117035061/117016597/117030472/117037765/117018662/117013780/117022340/117011956/117036427/117019640/117017867/117034330	GRIN1/GRIK5/GRIA1/GRIA4/GRIA2/GRIK2/GRIN2C/GRID2/GRIK1/GRID1/GRIN2A/GRIK4/GRIN2D	13
MF	GO:0030594	neurotransmitter receptor activity	13/1383	18/12799	1.32e-09	6.67e-08	117031907/117035061/117016597/117030472/117037765/117018662/117013780/117022340/117011956/117036427/117019640/117017867/117034330	GRIN1/GRIK5/GRIA1/GRIA4/GRIA2/GRIK2/GRIN2C/GRID2/GRIK1/GRID1/GRIN2A/GRIK4/GRIN2D	13
MF	GO:0005231	excitatory extracellular ligand-gated ion channel activity	15/1383	25/12799	3.4e-09	1.55e-07	117031907/117035061/117016597/117030472/117037765/117018662/117013780/117022340/117011956/117036427/117019640/117017867/117034330/117012973/117017316	GRIN1/GRIK5/GRIA1/GRIA4/GRIA2/GRIK2/GRIN2C/GRID2/GRIK1/GRID1/GRIN2A/GRIK4/GRIN2D/P2RX1/P2RX7	15
MF	GO:0046873	metal ion transmembrane transporter activity	37/1383	123/12799	3.75e-09	1.55e-07	117036555/117014064/117015157/117022277/117029070/117026204/117028207/117024827/117037173/117037089/117038546/117027308/117031235/117025712/117022606/117013558/117032039/117015156/117025859/117035928/117026238/117036939/117019173/117013753/117035383/117018496/117016678/117025279/117029601/117037249/117037223/117020871/117014571/117017211/117028185/117013113/117028002	ATP2B2/KCNJ16/KCNJ10/ATP2B3/CACNB3/LOC117026204/ASIC1/SLC1A3/ITPR1/SLC6A1/SLC1A6/SLC6A9/SLC1A2/LOC117025712/SLC39A8/KCNJ12/KCNT1/KCNJ9/CACNB4/KCNMA1/KCNJ3/SLC6A11/SLC39A12/ASIC2/KCNJ6/RYR2/SLC6A7/KCNN2/SLC6A5/SCN5A/SLC6A6/ITPR3/KCNN3/KCNJ5/SCNN1A/KCNE1/KCNJ8	37
MF	GO:0005261	cation channel activity	26/1383	76/12799	4.29e-08	1.5e-06	117014064/117015157/117029070/117026204/117028207/117037173/117025712/117013558/117032039/117015156/117025859/117035928/117026238/117013753/117035383/117018496/117025279/117037249/117020871/117012973/117014571/117017211/117017316/117028185/117013113/117028002	KCNJ16/KCNJ10/CACNB3/LOC117026204/ASIC1/ITPR1/LOC117025712/KCNJ12/KCNT1/KCNJ9/CACNB4/KCNMA1/KCNJ3/ASIC2/KCNJ6/RYR2/KCNN2/SCN5A/ITPR3/P2RX1/KCNN3/KCNJ5/P2RX7/SCNN1A/KCNE1/KCNJ8	26
MF	GO:0005509	calcium ion binding	71/1383	357/12799	2.18e-07	7.34e-06	117028329/117027444/117033239/117035819/117033368/117027033/117012525/117036901/117011787/117032122/117027151/117016638/117016915/117017385/117011923/117017058/117017118/117022590/117016645/117032395/117030769/117016691/117015003/117034093/117028508/117016820/117029144/117037615/117027549/117038372/117016405/117034990/117031964/117035296/117027529/117027525/117022274/117024895/117016103/117033364…	PVALB/CLSTN1/HPCAL1/SPOCK2/VSNL1/PADI2/EPDR1/CRELD1/CDH2/NCS1/LRP8/OCM2/KCNIP1/CABP1/CDH7/LOC117017058/PCDHB5/S100G/LOC117016645/HMCN2/FAT3/SPARC/BGLAP/CALB1/CLSTN3/SPOCK1/NELL2/SLC25A23/HPCA/SPOCK3/FAT2/DGKG/VLDLR/CDH15/HPCAL4/PLCH2/KCNIP4/CALN1/CDH22/CGREF1/KCNIP2/CDH18/PCDH9/CABP7/CELSR3/PLCH1/PCDH10/LOC117021811/CDH20/CDH24/CDH4/LRP1B/NELL1/DGKB/LOC117017107/CDH8/CDH12/PCDH15/LOC117037927/FBN…	71
MF	GO:0038023	signaling receptor activity	87/1383	471/12799	3.04e-07	9.21e-06	117020159/117034714/117031907/117036643/117032281/117031299/117018269/117035061/117033753/117029257/117017615/117015614/117014259/117022893/117036998/117036572/117026540/117025049/117018489/117016597/117030929/117019399/117019892/117030557/117028934/117030472/117037765/117018662/117013780/117021669/117019216/117027417/117012514/117022340/117012353/117013784/117020329/117011956/117012153/117012638…	GABBR1/LOC117034714/GRIN1/PTH1R/GABBR2/CCKBR/GPR37/GRIK5/ADGRB1/GPR173/ADGRD1/OPRL1/GPR61/GPR135/OXTR/GPR62/GPR3/GPR150/GPR37L1/GRIA1/MRGPRF/GRM4/CNR1/GPR83/GPR162/GRIA4/GRIA2/GRIK2/GRIN2C/EDNRB/GPR158/ADGRB2/GRM3/GRID2/ADCYAP1R1/CRHR1/ADGRB3/GRIK1/GPR22/SSTR2/GPR85/CELSR3/GRID1/ADGRL3/PTCHD1/GRIN2A/GPR17/GRM5/GRIK4/GRM7/GRM2/DISP3/AVPR2/GPR12/GRM8/GPR63/MCHR1/HRH3/SSTR1/HRH1/OPRK1/QRFPR/KISS1R/H…	87
MF	GO:0060089	molecular transducer activity	87/1383	471/12799	3.04e-07	9.21e-06	117020159/117034714/117031907/117036643/117032281/117031299/117018269/117035061/117033753/117029257/117017615/117015614/117014259/117022893/117036998/117036572/117026540/117025049/117018489/117016597/117030929/117019399/117019892/117030557/117028934/117030472/117037765/117018662/117013780/117021669/117019216/117027417/117012514/117022340/117012353/117013784/117020329/117011956/117012153/117012638…	GABBR1/LOC117034714/GRIN1/PTH1R/GABBR2/CCKBR/GPR37/GRIK5/ADGRB1/GPR173/ADGRD1/OPRL1/GPR61/GPR135/OXTR/GPR62/GPR3/GPR150/GPR37L1/GRIA1/MRGPRF/GRM4/CNR1/GPR83/GPR162/GRIA4/GRIA2/GRIK2/GRIN2C/EDNRB/GPR158/ADGRB2/GRM3/GRID2/ADCYAP1R1/CRHR1/ADGRB3/GRIK1/GPR22/SSTR2/GPR85/CELSR3/GRID1/ADGRL3/PTCHD1/GRIN2A/GPR17/GRM5/GRIK4/GRM7/GRM2/DISP3/AVPR2/GPR12/GRM8/GPR63/MCHR1/HRH3/SSTR1/HRH1/OPRK1/QRFPR/KISS1R/H…	87
MF	GO:0004888	transmembrane signaling receptor activity	86/1383	467/12799	4.07e-07	1.19e-05	117020159/117034714/117031907/117036643/117032281/117031299/117018269/117035061/117033753/117029257/117017615/117015614/117014259/117022893/117036998/117036572/117026540/117025049/117018489/117016597/117030929/117019399/117019892/117030557/117028934/117030472/117037765/117018662/117013780/117021669/117019216/117027417/117012514/117022340/117012353/117013784/117020329/117011956/117012153/117012638…	GABBR1/LOC117034714/GRIN1/PTH1R/GABBR2/CCKBR/GPR37/GRIK5/ADGRB1/GPR173/ADGRD1/OPRL1/GPR61/GPR135/OXTR/GPR62/GPR3/GPR150/GPR37L1/GRIA1/MRGPRF/GRM4/CNR1/GPR83/GPR162/GRIA4/GRIA2/GRIK2/GRIN2C/EDNRB/GPR158/ADGRB2/GRM3/GRID2/ADCYAP1R1/CRHR1/ADGRB3/GRIK1/GPR22/SSTR2/GPR85/CELSR3/GRID1/ADGRL3/PTCHD1/GRIN2A/GPR17/GRM5/GRIK4/GRM7/GRM2/DISP3/AVPR2/GPR12/GRM8/GPR63/MCHR1/HRH3/SSTR1/HRH1/OPRK1/QRFPR/KISS1R/H…	86
MF	GO:0099094	ligand-gated cation channel activity	11/1383	25/12799	2.38e-05	0.00060095	117014064/117015157/117013558/117015156/117026238/117035383/117018496/117012973/117017211/117017316/117028002	KCNJ16/KCNJ10/KCNJ12/KCNJ9/KCNJ3/KCNJ6/RYR2/P2RX1/KCNJ5/P2RX7/KCNJ8	11
MF	GO:0022843	voltage-gated cation channel activity	11/1383	26/12799	3.73e-05	0.000915992	117014064/117015157/117029070/117013558/117015156/117025859/117026238/117035383/117017211/117013113/117028002	KCNJ16/KCNJ10/CACNB3/KCNJ12/KCNJ9/CACNB4/KCNJ3/KCNJ6/KCNJ5/KCNE1/KCNJ8	11
MF	GO:0005201	extracellular matrix structural constituent	9/1383	18/12799	3.84e-05	0.000915992	117020287/117026090/117014802/117029195/117012341/117013537/117026068/117031716/117031840	COL11A2/COL3A1/COL11A1/COL2A1/COL1A2/COL1A1/COL5A2/COL5A1/COL27A1	9
MF	GO:0005242	inward rectifier potassium channel activity	8/1383	15/12799	5.83e-05	0.00127476	117014064/117015157/117013558/117015156/117026238/117035383/117017211/117028002	KCNJ16/KCNJ10/KCNJ12/KCNJ9/KCNJ3/KCNJ6/KCNJ5/KCNJ8	8
MF	GO:0015081	sodium ion transmembrane transporter activity	15/1383	46/12799	5.89e-05	0.00127476	117026204/117028207/117024827/117037089/117038546/117027308/117031235/117025712/117036939/117013753/117016678/117029601/117037249/117037223/117028185	LOC117026204/ASIC1/SLC1A3/SLC6A1/SLC1A6/SLC6A9/SLC1A2/LOC117025712/SLC6A11/ASIC2/SLC6A7/SLC6A5/SCN5A/SLC6A6/SCNN1A	15
MF	GO:0005267	potassium channel activity	13/1383	37/12799	7.62e-05	0.00157422	117014064/117015157/117013558/117032039/117015156/117035928/117026238/117035383/117025279/117014571/117017211/117013113/117028002	KCNJ16/KCNJ10/KCNJ12/KCNT1/KCNJ9/KCNMA1/KCNJ3/KCNJ6/KCNN2/KCNN3/KCNJ5/KCNE1/KCNJ8	13
MF	GO:0015079	potassium ion transmembrane transporter activity	13/1383	37/12799	7.62e-05	0.00157422	117014064/117015157/117013558/117032039/117015156/117035928/117026238/117035383/117025279/117014571/117017211/117013113/117028002	KCNJ16/KCNJ10/KCNJ12/KCNT1/KCNJ9/KCNMA1/KCNJ3/KCNJ6/KCNN2/KCNN3/KCNJ5/KCNE1/KCNJ8	13
MF	GO:0005244	voltage-gated ion channel activity	12/1383	35/12799	0.000187693	0.00363006	117023044/117014064/117015157/117029070/117013558/117015156/117025859/117026238/117035383/117017211/117013113/117028002	CLCN4/KCNJ16/KCNJ10/CACNB3/KCNJ12/KCNJ9/CACNB4/KCNJ3/KCNJ6/KCNJ5/KCNE1/KCNJ8	12
MF	GO:0022832	voltage-gated channel activity	12/1383	35/12799	0.000187693	0.00363006	117023044/117014064/117015157/117029070/117013558/117015156/117025859/117026238/117035383/117017211/117013113/117028002	CLCN4/KCNJ16/KCNJ10/CACNB3/KCNJ12/KCNJ9/CACNB4/KCNJ3/KCNJ6/KCNJ5/KCNE1/KCNJ8	12
MF	GO:0022890	inorganic cation transmembrane transporter activity	49/1383	272/12799	0.000218109	0.00413044	117017975/117021067/117036555/117014064/117015157/117022277/117029070/117026204/117028207/117032756/117028887/117024827/117013069/117037173/117037089/117038546/117027308/117031235/117025712/117022606/117013558/117032039/117015156/117025859/117035928/117026238/117036939/117019173/117013753/117035383/117033466/117018496/117034800/117016678/117025279/117029601/117037249/117037223/117020871/117012973…	ATP6V0E2/LOC117021067/ATP2B2/KCNJ16/KCNJ10/ATP2B3/CACNB3/LOC117026204/ASIC1/ATP6V1E2/ATP6V1E1/SLC1A3/ATP6V0A1/ITPR1/SLC6A1/SLC1A6/SLC6A9/SLC1A2/LOC117025712/SLC39A8/KCNJ12/KCNT1/KCNJ9/CACNB4/KCNMA1/KCNJ3/SLC6A11/SLC39A12/ASIC2/KCNJ6/SLC9A2/RYR2/SLC9A5/SLC6A7/KCNN2/SLC6A5/SCN5A/SLC6A6/ITPR3/P2RX1/LOC117034991/KCNN3/KCNJ5/P2RX7/LOC117033375/SCNN1A/KCNE1/KCNJ8/LOC117023248	49
MF	GO:0005249	voltage-gated potassium channel activity	9/1383	22/12799	0.000262571	0.00487096	117014064/117015157/117013558/117015156/117026238/117035383/117017211/117013113/117028002	KCNJ16/KCNJ10/KCNJ12/KCNJ9/KCNJ3/KCNJ6/KCNJ5/KCNE1/KCNJ8	9
MF	GO:0008324	cation transmembrane transporter activity	51/1383	289/12799	0.00027519	0.00500295	117017975/117021067/117036555/117014064/117015157/117022277/117029070/117026204/117028207/117027040/117032756/117028887/117024827/117013069/117037173/117037089/117038546/117027308/117031235/117025712/117022606/117013558/117032039/117015156/117025859/117035928/117026238/117036939/117019173/117013753/117035383/117033466/117018496/117034800/117016678/117025279/117032679/117029601/117037249/117037223…	ATP6V0E2/LOC117021067/ATP2B2/KCNJ16/KCNJ10/ATP2B3/CACNB3/LOC117026204/ASIC1/SLC30A2/ATP6V1E2/ATP6V1E1/SLC1A3/ATP6V0A1/ITPR1/SLC6A1/SLC1A6/SLC6A9/SLC1A2/LOC117025712/SLC39A8/KCNJ12/KCNT1/KCNJ9/CACNB4/KCNMA1/KCNJ3/SLC6A11/SLC39A12/ASIC2/KCNJ6/SLC9A2/RYR2/SLC9A5/SLC6A7/KCNN2/SLC30A3/SLC6A5/SCN5A/SLC6A6/ITPR3/P2RX1/LOC117034991/KCNN3/KCNJ5/P2RX7/LOC117033375/SCNN1A/KCNE1/KCNJ8/LOC117023248	51
MF	GO:0004930	G-protein coupled receptor activity	67/1383	409/12799	0.000318206	0.00567155	117020159/117034714/117036643/117032281/117031299/117018269/117033753/117029257/117017615/117015614/117014259/117022893/117036998/117036572/117026540/117025049/117018489/117030929/117019399/117019892/117030557/117028934/117021669/117019216/117027417/117012514/117012353/117013784/117020329/117012153/117012638/117018356/117037267/117022247/117020105/117030808/117037320/117036546/117028203/117021082…	GABBR1/LOC117034714/PTH1R/GABBR2/CCKBR/GPR37/ADGRB1/GPR173/ADGRD1/OPRL1/GPR61/GPR135/OXTR/GPR62/GPR3/GPR150/GPR37L1/MRGPRF/GRM4/CNR1/GPR83/GPR162/EDNRB/GPR158/ADGRB2/GRM3/ADCYAP1R1/CRHR1/ADGRB3/GPR22/SSTR2/GPR85/CELSR3/ADGRL3/GPR17/GRM5/GRM7/GRM2/AVPR2/GPR12/GRM8/GPR63/MCHR1/HRH3/SSTR1/HRH1/OPRK1/QRFPR/KISS1R/HTR5A/HTR1E/LOC117036876/HTR1F/LHCGR/LOC117037927/PTGER4/S1PR2/P2RY2/CXCR6/LOC117035402/…	67
MF	GO:0015085	calcium ion transmembrane transporter activity	7/1383	15/12799	0.000497522	0.00853297	117036555/117022277/117029070/117037173/117025859/117018496/117020871	ATP2B2/ATP2B3/CACNB3/ITPR1/CACNB4/RYR2/ITPR3	7
MF	GO:0005516	calmodulin binding	6/1383	13/12799	0.00138	0.0216279	117038075/117026450/117012276/117016683/117025279/117014571	CAMK2D/MARCKSL1/CAMK2B/CAMK2A/KCNN2/KCNN3	6
MF	GO:0005342	organic acid transmembrane transporter activity	8/1383	22/12799	0.00144918	0.0219551	117038401/117017395/117024827/117038546/117031235/117034736/117035182/117034836	SLC7A14/SLC7A4/SLC1A3/SLC1A6/SLC1A2/SLC7A10/SLC7A9/SLC7A6	8
MF	GO:0046943	carboxylic acid transmembrane transporter activity	8/1383	22/12799	0.00144918	0.0219551	117038401/117017395/117024827/117038546/117031235/117034736/117035182/117034836	SLC7A14/SLC7A4/SLC1A3/SLC1A6/SLC1A2/SLC7A10/SLC7A9/SLC7A6	8
MF	GO:0015370	solute:sodium symporter activity	9/1383	27/12799	0.0015017	0.0223777	117024827/117037089/117038546/117027308/117031235/117036939/117016678/117029601/117037223	SLC1A3/SLC6A1/SLC1A6/SLC6A9/SLC1A2/SLC6A11/SLC6A7/SLC6A5/SLC6A6	9
MF	GO:0016818	hydrolase activity, acting on acid anhydrides, in phosphorus-containing anhydrides	54/1383	337/12799	0.00193581	0.0269415	117028445/117031950/117021067/117034714/117025636/117028143/117036555/117025673/117022277/117023294/117038743/117031091/117012743/117019327/117019181/117032756/117028580/117037616/117028887/117026902/117023304/117034411/117032272/117026901/117033841/117029306/117013619/117014029/117019340/117021746/117027585/117017042/117013945/117020460/117013939/117012981/117037712/117023009/117029145/117027258…	TUBA1A/DNM1/LOC117021067/LOC117034714/KIF1A/KIF5A/ATP2B2/KIF5C/ATP2B3/ATL1/GNAL/ABCG4/DNAH17/LOC117019327/MYO3A/ATP6V1E2/LOC117028580/TUBB4A/ATP6V1E1/LOC117026902/LOC117023304/GNAO1/PRUNE2/TUBB2B/KIFC2/SMARCA1/LOC117013619/RNF112/LOC117019340/MYO16/ABCA4/LOC117017042/ABCA8/TAP1/ABCA10/DHX33/ABCA7/STARD9/ABCC9/LOC117027258/LOC117033375/LOC117033646/ABCA9/CGN/ABCA6/DNAH9/DNAH7/DNAH2/DNAH1/DNAH10/DN…	54
MF	GO:0008237	metallopeptidase activity	28/1383	147/12799	0.00198296	0.0269415	117035241/117029071/117011649/117022273/117033938/117032490/117034013/117035741/117018740/117038266/117016661/117013779/117012296/117016325/117015974/117037925/117017891/117029045/117036387/117036127/117030675/117025093/117024458/117017707/117023748/117014479/117017706/117018000	MMP2/PHEX/LOC117011649/CPZ/CPA6/ADAMTSL2/MMP16/ADAMTS14/ADAMTS17/CPE/ADAMTS2/ADAM11/ADAM22/MMP24/CPXM1/TLL1/MMP17/TRHDE/ADAM12/MMP21/MMP27/ERAP2/ADAMTS6/LOC117017707/LOC117023748/ADAMTSL4/LOC117017706/AGBL3	28
MF	GO:0008514	organic anion transmembrane transporter activity	8/1383	23/12799	0.00201394	0.0269415	117038401/117017395/117024827/117038546/117031235/117034736/117035182/117034836	SLC7A14/SLC7A4/SLC1A3/SLC1A6/SLC1A2/SLC7A10/SLC7A9/SLC7A6	8
MF	GO:0016462	pyrophosphatase activity	53/1383	330/12799	0.00201543	0.0269415	117028445/117031950/117021067/117034714/117025636/117028143/117036555/117025673/117022277/117023294/117038743/117031091/117012743/117019327/117019181/117032756/117028580/117037616/117028887/117026902/117023304/117034411/117032272/117026901/117033841/117013619/117014029/117019340/117021746/117027585/117017042/117013945/117020460/117013939/117012981/117037712/117023009/117029145/117027258/117033375…	TUBA1A/DNM1/LOC117021067/LOC117034714/KIF1A/KIF5A/ATP2B2/KIF5C/ATP2B3/ATL1/GNAL/ABCG4/DNAH17/LOC117019327/MYO3A/ATP6V1E2/LOC117028580/TUBB4A/ATP6V1E1/LOC117026902/LOC117023304/GNAO1/PRUNE2/TUBB2B/KIFC2/LOC117013619/RNF112/LOC117019340/MYO16/ABCA4/LOC117017042/ABCA8/TAP1/ABCA10/DHX33/ABCA7/STARD9/ABCC9/LOC117027258/LOC117033375/LOC117033646/ABCA9/CGN/ABCA6/DNAH9/DNAH7/DNAH2/DNAH1/DNAH10/DNAH6/CFTR…	53
MF	GO:0017111	nucleoside-triphosphatase activity	52/1383	323/12799	0.00209755	0.0276329	117028445/117031950/117021067/117034714/117025636/117028143/117036555/117025673/117022277/117023294/117038743/117031091/117012743/117019327/117019181/117032756/117028580/117037616/117028887/117026902/117023304/117034411/117026901/117033841/117013619/117014029/117019340/117021746/117027585/117017042/117013945/117020460/117013939/117012981/117037712/117023009/117029145/117027258/117033375/117033646…	TUBA1A/DNM1/LOC117021067/LOC117034714/KIF1A/KIF5A/ATP2B2/KIF5C/ATP2B3/ATL1/GNAL/ABCG4/DNAH17/LOC117019327/MYO3A/ATP6V1E2/LOC117028580/TUBB4A/ATP6V1E1/LOC117026902/LOC117023304/GNAO1/TUBB2B/KIFC2/LOC117013619/RNF112/LOC117019340/MYO16/ABCA4/LOC117017042/ABCA8/TAP1/ABCA10/DHX33/ABCA7/STARD9/ABCC9/LOC117027258/LOC117033375/LOC117033646/ABCA9/CGN/ABCA6/DNAH9/DNAH7/DNAH2/DNAH1/DNAH10/DNAH6/CFTR/DNAH3/…	52
MF	GO:0022804	active transmembrane transporter activity	21/1383	102/12799	0.00264063	0.0338075	117021067/117036555/117022277/117032756/117028887/117024827/117037089/117038546/117027308/117031235/117036939/117033466/117034800/117016678/117029601/117037223/117020460/117029145/117013531/117033375/117018340	LOC117021067/ATP2B2/ATP2B3/ATP6V1E2/ATP6V1E1/SLC1A3/SLC6A1/SLC1A6/SLC6A9/SLC1A2/SLC6A11/SLC9A2/SLC9A5/SLC6A7/SLC6A5/SLC6A6/TAP1/ABCC9/SLC47A2/LOC117033375/CFTR	21
MF	GO:0015077	monovalent inorganic cation transmembrane transporter activity	38/1383	223/12799	0.00296376	0.0374174	117017975/117021067/117014064/117015157/117026204/117028207/117032756/117028887/117024827/117013069/117037089/117038546/117027308/117031235/117025712/117013558/117032039/117015156/117035928/117026238/117036939/117013753/117035383/117033466/117034800/117016678/117025279/117029601/117037249/117037223/117034991/117014571/117017211/117033375/117028185/117013113/117028002/117023248	ATP6V0E2/LOC117021067/KCNJ16/KCNJ10/LOC117026204/ASIC1/ATP6V1E2/ATP6V1E1/SLC1A3/ATP6V0A1/SLC6A1/SLC1A6/SLC6A9/SLC1A2/LOC117025712/KCNJ12/KCNT1/KCNJ9/KCNMA1/KCNJ3/SLC6A11/ASIC2/KCNJ6/SLC9A2/SLC9A5/SLC6A7/KCNN2/SLC6A5/SCN5A/SLC6A6/LOC117034991/KCNN3/KCNJ5/LOC117033375/SCNN1A/KCNE1/KCNJ8/LOC117023248	38
MF	GO:0016817	hydrolase activity, acting on acid anhydrides	54/1383	346/12799	0.00344961	0.0411805	117028445/117031950/117021067/117034714/117025636/117028143/117036555/117025673/117022277/117023294/117038743/117031091/117012743/117019327/117019181/117032756/117028580/117037616/117028887/117026902/117023304/117034411/117032272/117026901/117033841/117029306/117013619/117014029/117019340/117021746/117027585/117017042/117013945/117020460/117013939/117012981/117037712/117023009/117029145/117027258…	TUBA1A/DNM1/LOC117021067/LOC117034714/KIF1A/KIF5A/ATP2B2/KIF5C/ATP2B3/ATL1/GNAL/ABCG4/DNAH17/LOC117019327/MYO3A/ATP6V1E2/LOC117028580/TUBB4A/ATP6V1E1/LOC117026902/LOC117023304/GNAO1/PRUNE2/TUBB2B/KIFC2/SMARCA1/LOC117013619/RNF112/LOC117019340/MYO16/ABCA4/LOC117017042/ABCA8/TAP1/ABCA10/DHX33/ABCA7/STARD9/ABCC9/LOC117027258/LOC117033375/LOC117033646/ABCA9/CGN/ABCA6/DNAH9/DNAH7/DNAH2/DNAH1/DNAH10/DN…	54
MF	GO:0005262	calcium channel activity	5/1383	11/12799	0.00386216	0.0450091	117029070/117037173/117025859/117018496/117020871	CACNB3/ITPR1/CACNB4/RYR2/ITPR3	5
