# Supplementary material for: Divergence of cochlear transcriptomics between reference‑based and reference‑free transcriptome analyses among Rhinolophus ferrumequinum populations
Source: PLoS One. 2023 Jul 11;18(7):e0288404. doi: 10.1371/journal.pone.0288404 (PMC10335675; doi:10.1371/journal.pone.0288404)
Supplement: S18 Table — (XLSX) [file pone.0288404.s018.xlsx]

## Sheet: S16Table
S18 Table. Complete results of the KEGG enrichment analysis for the merged gene set in modules significantly associated with RF by the reference-based method.
KEGGID	Description	GeneRatio	BgRatio	pvalue	FDR	geneID	geneName	keggID	Count
pale04724	Glutamatergic synapse	45/732	109/6993	3.15e-17	9.61e-15	117035294/117030010/117031907/117023601/117013723/117037607/117035061/117037002/117033942/117024827/117022051/117038546/117037677/117019414/117012845/117015942/117034411/117035150/117016597/117019399/117031235/117019395/117037598/117028689/117030472/117037765/117012305/117018688/117018662/117011648/117013780/117035401/117026238/117030074/117012514/117029596/117011956/117019640/117030808/117017867…	SLC17A7/GNG3/GRIN1/GNB5/PLD2/GNG7/GRIK5/SLC38A3/ADCY8/SLC1A3/PPP3CA/SLC1A6/HOMER3/PRKCB/DLG4/PLCB4/GNAO1/PRKCG/GRIA1/GRM4/SLC1A2/GNG13/CACNA1A/SHANK3/GRIA4/GRIA2/ADCY1/GNG4/GRIK2/DLGAP1/GRIN2C/SHANK1/KCNJ3/SHANK2/GRM3/SLC17A6/GRIK1/GRIN2A/GRM5/GRIK4/GRM7/GRM2/GRM8/GRIN2D/ITPR3	pale:102882016/pale:102888735/pale:102894415/pale:102881664/pale:102894598/pale:102886041/pale:102897238/pale:102898416/pale:102896789/pale:102881740/pale:102880029/pale:102895041/pale:102886789/pale:102880663/pale:102889275/pale:102885207/pale:102884654/pale:102888961/pale:102897005/pale:102882871/pale:102885067/pale:102892764/pale:102891789/pale:102886594/pale:102887651/pale:102891151/pale:1028…	45
pale05033	Nicotine addiction	21/732	38/6993	1.02e-11	1.56e-09	117035294/117031907/117014568/117027738/117016911/117016597/117016904/117016777/117037598/117016058/117037793/117030472/117037765/117013780/117018943/117029596/117032070/117019640/117022658/117022503/117034330	SLC17A7/GRIN1/CHRNB2/GABRD/GABRA1/GRIA1/GABRG2/GABRB2/CACNA1A/SLC32A1/GABRA3/GRIA4/GRIA2/GRIN2C/GABRB3/SLC17A6/CACNA1B/GRIN2A/GABRA4/GABRB1/GRIN2D	pale:102882016/pale:102894415/pale:102898876/pale:102884448/pale:102887223/pale:102897005/pale:102887807/pale:102886379/pale:102891789/pale:102894523/pale:102879456/pale:102887651/pale:102891151/pale:102881285/pale:102886303/pale:102892329/pale:102877847/pale:102898336/pale:102887452/pale:102888038/pale:102887718	21
pale04713	Circadian entrainment	33/732	95/6993	1.52e-10	1.22e-08	117030010/117031907/117023601/117037607/117033942/117038075/117012276/117019414/117015942/117034411/117035150/117016597/117019395/117012898/117030472/117037765/117016683/117015156/117012305/117018688/117013780/117026238/117026999/117012353/117035383/117028679/117018496/117019640/117021894/117034330/117020871/117017211/117021561	GNG3/GRIN1/GNB5/GNG7/ADCY8/CAMK2D/CAMK2B/PRKCB/PLCB4/GNAO1/PRKCG/GRIA1/GNG13/CACNA1G/GRIA4/GRIA2/CAMK2A/KCNJ9/ADCY1/GNG4/GRIN2C/KCNJ3/PER3/ADCYAP1R1/KCNJ6/CACNA1I/RYR2/GRIN2A/PRKG2/GRIN2D/ITPR3/KCNJ5/LOC117021561	pale:102888735/pale:102894415/pale:102881664/pale:102886041/pale:102896789/pale:102880869/pale:102888982/pale:102880663/pale:102885207/pale:102884654/pale:102888961/pale:102897005/pale:102892764/pale:102889039/pale:102887651/pale:102891151/pale:102888385/pale:102885617/pale:102887497/pale:102889599/pale:102881285/pale:102898716/pale:102885184/pale:102888820/pale:102887850/pale:102882076/pale:1028…	33
pale04080	Neuroactive ligand-receptor interaction	71/732	316/6993	1.6e-10	1.22e-08	117020159/117031907/117036643/117032281/117031299/117035061/117038380/117014568/117015614/117036998/117018614/117027738/117016911/117033581/117016597/117016904/117019399/117019892/117030557/117012380/117016777/117037793/117030472/117037765/117037445/117018662/117013780/117021669/117018943/117012514/117022340/117012353/117013784/117011956/117012638/117036427/117019640/117030808/117017867/117037320…	GABBR1/GRIN1/PTH1R/GABBR2/CCKBR/GRIK5/GLRB/CHRNB2/OPRL1/OXTR/AGT/GABRD/GABRA1/PENK/GRIA1/GABRG2/GRM4/CNR1/GPR83/NPY/GABRB2/GABRA3/GRIA4/GRIA2/SST/GRIK2/GRIN2C/EDNRB/GABRB3/GRM3/GRID2/ADCYAP1R1/CRHR1/GRIK1/SSTR2/GRID1/GRIN2A/GRM5/GRIK4/GRM7/GRM2/AVPR2/GABRA4/GRM8/MCHR1/HRH3/GLRA2/SSTR1/HRH1/OPRK1/APLN/QRFPR/KISS1R/GABRB1/HTR5A/GRIN2D/HTR1F/LHCGR/PTGER4/S1PR2/P2RX1/P2RY2/LOC117037606/F2/P2RX7/C3AR1…	pale:102896532/pale:102894415/pale:102892602/pale:102881192/pale:102890087/pale:102897238/pale:102890905/pale:102898876/pale:102895442/pale:102879673/pale:102892951/pale:102884448/pale:102887223/pale:102882013/pale:102897005/pale:102887807/pale:102882871/pale:102887984/pale:102877810/pale:102878070/pale:102886379/pale:102879456/pale:102887651/pale:102891151/pale:102887980/pale:102896341/pale:1028…	71
pale04721	Synaptic vesicle cycle	28/732	76/6993	8.11e-10	4.95e-08	117015851/117037913/117013401/117031950/117035294/117031832/117020879/117019888/117032756/117024827/117013790/117013069/117028712/117037089/117038546/117016738/117027308/117031235/117037598/117016058/117037771/117023905/117033681/117029596/117032070/117016678/117029601/117023676	SNAP25/RAB3A/NSF/DNM1/SLC17A7/STXBP1/ATP6V1G2/STX1B/ATP6V1E2/SLC1A3/VAMP2/ATP6V0A1/SYT1/SLC6A1/SLC1A6/CPLX2/SLC6A9/SLC1A2/CACNA1A/SLC32A1/UNC13A/UNC13C/RIMS2/SLC17A6/CACNA1B/SLC6A7/SLC6A5/CPLX3	pale:102883855/pale:102880383/pale:102887160/pale:102884852/pale:102882016/pale:102897295/pale:102888292/pale:102885183/pale:102893649/pale:102881740/pale:102895105/pale:102883439/pale:102897872/pale:102890590/pale:102895041/pale:102898562/pale:102884739/pale:102885067/pale:102891789/pale:102894523/pale:102897623/pale:102879862/pale:102884386/pale:102892329/pale:102877847/pale:102888137/pale:1028…	28
pale04723	Retrograde endocannabinoid signaling	40/732	139/6993	1.17e-09	5.95e-08	117035294/117030010/117022220/117023601/117037607/117030855/117033942/117027738/117016911/117019414/117015942/117034411/117035150/117016597/117016904/117034737/117019395/117019892/117016777/117037598/117016058/117037793/117030472/117037765/117015156/117012305/117018688/117033681/117026238/117018943/117029596/117035383/117032070/117030808/117022658/117022503/117020595/117020871/117014281/117017211	SLC17A7/GNG3/MAPK10/GNB5/GNG7/DAGLA/ADCY8/GABRD/GABRA1/PRKCB/PLCB4/GNAO1/PRKCG/GRIA1/GABRG2/LOC117034737/GNG13/CNR1/GABRB2/CACNA1A/SLC32A1/GABRA3/GRIA4/GRIA2/KCNJ9/ADCY1/GNG4/RIMS2/KCNJ3/GABRB3/SLC17A6/KCNJ6/CACNA1B/GRM5/GABRA4/GABRB1/MAPK13/ITPR3/PTGS2/KCNJ5	pale:102882016/pale:102888735/pale:102885064/pale:102881664/pale:102886041/pale:102895328/pale:102896789/pale:102884448/pale:102887223/pale:102880663/pale:102885207/pale:102884654/pale:102888961/pale:102897005/pale:102887807/pale:17963481/pale:102892764/pale:102887984/pale:102886379/pale:102891789/pale:102894523/pale:102879456/pale:102887651/pale:102891151/pale:102885617/pale:102887497/pale:10288…	40
pale04727	GABAergic synapse	29/732	86/6993	4.42e-09	1.93e-07	117020159/117013401/117030010/117019468/117023601/117032281/117037607/117037002/117033942/117027738/117037089/117016911/117019414/117034411/117035150/117016904/117026178/117019395/117016777/117037598/117016058/117037793/117012305/117018688/117018943/117035383/117032070/117022658/117022503	GABBR1/NSF/GNG3/ABAT/GNB5/GABBR2/GNG7/SLC38A3/ADCY8/GABRD/SLC6A1/GABRA1/PRKCB/GNAO1/PRKCG/GABRG2/GAD1/GNG13/GABRB2/CACNA1A/SLC32A1/GABRA3/ADCY1/GNG4/GABRB3/KCNJ6/CACNA1B/GABRA4/GABRB1	pale:102896532/pale:102887160/pale:102888735/pale:102898682/pale:102881664/pale:102881192/pale:102886041/pale:102898416/pale:102896789/pale:102884448/pale:102890590/pale:102887223/pale:102880663/pale:102884654/pale:102888961/pale:102887807/pale:102879608/pale:102892764/pale:102886379/pale:102891789/pale:102894523/pale:102879456/pale:102887497/pale:102889599/pale:102886303/pale:102887850/pale:1028…	29
pale04728	Dopaminergic synapse	34/732	125/6993	9.72e-08	3.71e-06	117036167/117012976/117030010/117028143/117025673/117031017/117022220/117023601/117037607/117026204/117022051/117038075/117012276/117019414/117015942/117034411/117035150/117016597/117019395/117037598/117030472/117037765/117016683/117015156/117018688/117026238/117035383/117032070/117012174/117019640/117037901/117020595/117020871/117017211	CALY/PPP1R1B/GNG3/KIF5A/KIF5C/PPP2R5B/MAPK10/GNB5/GNG7/LOC117026204/PPP3CA/CAMK2D/CAMK2B/PRKCB/PLCB4/GNAO1/PRKCG/GRIA1/GNG13/CACNA1A/GRIA4/GRIA2/CAMK2A/KCNJ9/GNG4/KCNJ3/KCNJ6/CACNA1B/DDC/GRIN2A/CREB3L3/MAPK13/ITPR3/KCNJ5	pale:102897355/pale:102886873/pale:102888735/pale:102891447/pale:102893034/pale:102895399/pale:102885064/pale:102881664/pale:102886041/pale:102893777/pale:102880029/pale:102880869/pale:102888982/pale:102880663/pale:102885207/pale:102884654/pale:102888961/pale:102897005/pale:102892764/pale:102891789/pale:102887651/pale:102891151/pale:102888385/pale:102885617/pale:102889599/pale:102898716/pale:1028…	34
pale05032	Morphine addiction	27/732	89/6993	1.85e-07	6.27e-06	117020159/117030010/117023601/117032281/117037607/117033942/117027738/117016911/117019414/117034411/117035150/117016904/117019395/117016777/117037598/117016058/117037793/117015156/117012305/117018688/117026238/117018943/117035383/117032070/117022658/117022503/117017211	GABBR1/GNG3/GNB5/GABBR2/GNG7/ADCY8/GABRD/GABRA1/PRKCB/GNAO1/PRKCG/GABRG2/GNG13/GABRB2/CACNA1A/SLC32A1/GABRA3/KCNJ9/ADCY1/GNG4/KCNJ3/GABRB3/KCNJ6/CACNA1B/GABRA4/GABRB1/KCNJ5	pale:102896532/pale:102888735/pale:102881664/pale:102881192/pale:102886041/pale:102896789/pale:102884448/pale:102887223/pale:102880663/pale:102884654/pale:102888961/pale:102887807/pale:102892764/pale:102886379/pale:102891789/pale:102894523/pale:102879456/pale:102885617/pale:102887497/pale:102889599/pale:102898716/pale:102886303/pale:102887850/pale:102877847/pale:102887452/pale:102888038/pale:1028…	27
pale04921	Oxytocin signaling pathway	36/732	143/6993	3.4e-07	1.04e-05	117034891/117029070/117033942/117024004/117014256/117036998/117022051/117017317/117038075/117012276/117019414/117015942/117034411/117035150/117013558/117016683/117015156/117025859/117012305/117037054/117026238/117029304/117024996/117035383/117013218/117018496/117012671/117019428/117020871/117011750/117014281/117027298/117016044/117017211/117021561/117026833	CACNG7/CACNB3/ADCY8/NFATC4/CAMK1G/OXTR/PPP3CA/CAMKK2/CAMK2D/CAMK2B/PRKCB/PLCB4/GNAO1/PRKCG/KCNJ12/CAMK2A/KCNJ9/CACNB4/ADCY1/CACNA2D2/KCNJ3/CACNG2/CAMK4/KCNJ6/CACNG5/RYR2/CACNG4/CACNG3/ITPR3/NFATC1/PTGS2/PRKAA2/NFATC2/KCNJ5/LOC117021561/MYLK4	pale:102888718/pale:102890340/pale:102896789/pale:102888827/pale:102896085/pale:102879673/pale:102880029/pale:102884660/pale:102880869/pale:102888982/pale:102880663/pale:102885207/pale:102884654/pale:102888961/pale:102886637/pale:102888385/pale:102885617/pale:102896224/pale:102887497/pale:102891516/pale:102898716/pale:102898188/pale:102879333/pale:102887850/pale:102892345/pale:102877858/pale:1028…	36
pale04024	cAMP signaling pathway	43/732	206/6993	5.95e-06	0.000164977	117013437/117014362/117020159/117035060/117012976/117031907/117036555/117022220/117027160/117032281/117013723/117022277/117026182/117033942/117036998/117038075/117030926/117012276/117016597/117012380/117030472/117037765/117016683/117037445/117012305/117013780/117024996/117012353/117012638/117018496/117019640/117029758/117022867/117037901/117034330/117038678/117033138/117011750/117017227/117036932…	ATP1B2/LOC117014362/GABBR1/ATP1A3/PPP1R1B/GRIN1/ATP2B2/MAPK10/LOC117027160/GABBR2/PLD2/ATP2B3/RAPGEF4/ADCY8/OXTR/CAMK2D/TIAM1/CAMK2B/GRIA1/NPY/GRIA4/GRIA2/CAMK2A/SST/ADCY1/GRIN2C/CAMK4/ADCYAP1R1/SSTR2/RYR2/GRIN2A/BDNF/SSTR1/CREB3L3/GRIN2D/HTR1F/LHCGR/NFATC1/HCAR2/GHRL/LHB/CFTR/GLI1	pale:102889357/pale:102885125/pale:102896532/pale:102893697/pale:102886873/pale:102894415/pale:102889420/pale:102885064/pale:102891637/pale:102881192/pale:102894598/pale:102885387/pale:102884268/pale:102896789/pale:102879673/pale:102880869/pale:102883973/pale:102888982/pale:102897005/pale:102878070/pale:102887651/pale:102891151/pale:102888385/pale:102887980/pale:102887497/pale:102881285/pale:1028…	43
pale04971	Gastric acid secretion	21/732	72/6993	8.54e-06	0.000217058	117013437/117014362/117035060/117014064/117015157/117031299/117033942/117038075/117012276/117019414/117015942/117035150/117016683/117037445/117012305/117012638/117023360/117035341/117020871/117026833/117018340	ATP1B2/LOC117014362/ATP1A3/KCNJ16/KCNJ10/CCKBR/ADCY8/CAMK2D/CAMK2B/PRKCB/PLCB4/PRKCG/CAMK2A/SST/ADCY1/SSTR2/KCNK10/ATP4A/ITPR3/MYLK4/CFTR	pale:102889357/pale:102885125/pale:102893697/pale:102884323/pale:102885872/pale:102890087/pale:102896789/pale:102880869/pale:102888982/pale:102880663/pale:102885207/pale:102888961/pale:102888385/pale:102887980/pale:102887497/pale:102887916/pale:102881872/pale:102882245/pale:102881783/pale:102894361/pale:102884577	21
pale04911	Insulin secretion	23/732	84/6993	1.03e-05	0.000241654	117015851/117013437/117014362/117035060/117037913/117026182/117033942/117013790/117038075/117012276/117019414/117015942/117035150/117016683/117012305/117035928/117012117/117012353/117018496/117025279/117037901/117020871/117014571	SNAP25/ATP1B2/LOC117014362/ATP1A3/RAB3A/RAPGEF4/ADCY8/VAMP2/CAMK2D/CAMK2B/PRKCB/PLCB4/PRKCG/CAMK2A/ADCY1/KCNMA1/PCLO/ADCYAP1R1/RYR2/KCNN2/CREB3L3/ITPR3/KCNN3	pale:102883855/pale:102889357/pale:102885125/pale:102893697/pale:102880383/pale:102884268/pale:102896789/pale:102895105/pale:102880869/pale:102888982/pale:102880663/pale:102885207/pale:102888961/pale:102888385/pale:102887497/pale:102894757/pale:102883446/pale:102888820/pale:102877858/pale:102881903/pale:102879289/pale:102881783/pale:102895450	23
pale04925	Aldosterone synthesis and secretion	23/732	88/6993	2.36e-05	0.000514143	117013437/117014362/117035060/117036555/117022277/117030855/117033942/117014256/117018614/117038075/117012276/117019414/117015942/117035150/117012898/117016683/117012305/117026267/117024996/117028679/117037901/117020871/117017211	ATP1B2/LOC117014362/ATP1A3/ATP2B2/ATP2B3/DAGLA/ADCY8/CAMK1G/AGT/CAMK2D/CAMK2B/PRKCB/PLCB4/PRKCG/CACNA1G/CAMK2A/ADCY1/NR4A2/CAMK4/CACNA1I/CREB3L3/ITPR3/KCNJ5	pale:102889357/pale:102885125/pale:102893697/pale:102889420/pale:102885387/pale:102895328/pale:102896789/pale:102896085/pale:102892951/pale:102880869/pale:102888982/pale:102880663/pale:102885207/pale:102888961/pale:102889039/pale:102888385/pale:102887497/pale:102878015/pale:102879333/pale:102882076/pale:102879289/pale:102881783/pale:102877748	23
pale04720	Long-term potentiation	18/732	62/6993	4e-05	0.000813333	117031907/117033942/117022051/117038075/117012276/117019414/117015942/117035150/117016597/117037765/117016683/117012305/117013780/117024996/117019640/117030808/117034330/117020871	GRIN1/ADCY8/PPP3CA/CAMK2D/CAMK2B/PRKCB/PLCB4/PRKCG/GRIA1/GRIA2/CAMK2A/ADCY1/GRIN2C/CAMK4/GRIN2A/GRM5/GRIN2D/ITPR3	pale:102894415/pale:102896789/pale:102880029/pale:102880869/pale:102888982/pale:102880663/pale:102885207/pale:102888961/pale:102897005/pale:102891151/pale:102888385/pale:102887497/pale:102881285/pale:102879333/pale:102898336/pale:102894122/pale:102887718/pale:102881783	18
pale04020	Calcium signaling pathway	40/732	202/6993	4.55e-05	0.000867344	117031907/117036555/117022277/117031299/117033942/117034807/117023466/117014256/117036998/117022051/117038075/117012276/117019414/117015942/117035150/117037598/117012898/117016683/117012305/117013780/117021669/117024209/117025747/117024996/117032937/117028679/117032070/117018496/117019640/117030808/117014566/117036598/117018185/117034330/117033138/117020871/117012973/117017316/117026833/117027821	GRIN1/ATP2B2/ATP2B3/CCKBR/ADCY8/LOC117034807/SLC8A3/CAMK1G/OXTR/PPP3CA/CAMK2D/CAMK2B/PRKCB/PLCB4/PRKCG/CACNA1A/CACNA1G/CAMK2A/ADCY1/GRIN2C/EDNRB/ITPKA/PLCD4/CAMK4/SLC8A1/CACNA1I/CACNA1B/RYR2/GRIN2A/GRM5/CACNA1E/HRH1/HTR5A/GRIN2D/LHCGR/ITPR3/P2RX1/P2RX7/MYLK4/MCOLN2	pale:102894415/pale:102889420/pale:102885387/pale:102890087/pale:102896789/pale:102883128/pale:102890976/pale:102896085/pale:102879673/pale:102880029/pale:102880869/pale:102888982/pale:102880663/pale:102885207/pale:102888961/pale:102891789/pale:102889039/pale:102888385/pale:102887497/pale:102881285/pale:102880014/pale:102884690/pale:102884893/pale:102879333/pale:102880752/pale:102882076/pale:1028…	40
pale04726	Serotonergic synapse	25/732	104/6993	4.93e-05	0.0008845	117030010/117023601/117037607/117019414/117015942/117034411/117035150/117019395/117016777/117018222/117037598/117015156/117018688/117026238/117018943/117035383/117032070/117012174/117025279/117022503/117018185/117038678/117020871/117014281/117017211	GNG3/GNB5/GNG7/PRKCB/PLCB4/GNAO1/PRKCG/GNG13/GABRB2/KCND2/CACNA1A/KCNJ9/GNG4/KCNJ3/GABRB3/KCNJ6/CACNA1B/DDC/KCNN2/GABRB1/HTR5A/HTR1F/ITPR3/PTGS2/KCNJ5	pale:102888735/pale:102881664/pale:102886041/pale:102880663/pale:102885207/pale:102884654/pale:102888961/pale:102892764/pale:102886379/pale:102883298/pale:102891789/pale:102885617/pale:102889599/pale:102898716/pale:102886303/pale:102887850/pale:102877847/pale:102893985/pale:102881903/pale:102888038/pale:102880709/pale:102881524/pale:102881783/pale:102886561/pale:102877748	25
pale04261	Adrenergic signaling in cardiomyocytes	30/732	138/6993	6.96e-05	0.00117933	117034982/117013437/117014362/117035060/117034891/117036555/117031017/117022277/117029070/117026182/117033942/117023466/117018614/117038075/117012276/117015942/117016683/117025859/117012305/117037054/117029304/117013218/117032937/117018496/117012671/117019428/117037901/117037249/117020595/117013113	SCN1B/ATP1B2/LOC117014362/ATP1A3/CACNG7/ATP2B2/PPP2R5B/ATP2B3/CACNB3/RAPGEF4/ADCY8/SLC8A3/AGT/CAMK2D/CAMK2B/PLCB4/CAMK2A/CACNB4/ADCY1/CACNA2D2/CACNG2/CACNG5/SLC8A1/RYR2/CACNG4/CACNG3/CREB3L3/SCN5A/MAPK13/KCNE1	pale:107196258/pale:102889357/pale:102885125/pale:102893697/pale:102888718/pale:102889420/pale:102895399/pale:102885387/pale:102890340/pale:102884268/pale:102896789/pale:102890976/pale:102892951/pale:102880869/pale:102888982/pale:102885207/pale:102888385/pale:102896224/pale:102887497/pale:102891516/pale:102898188/pale:102892345/pale:102880752/pale:102877858/pale:102887331/pale:102894573/pale:1028…	30
pale05031	Amphetamine addiction	18/732	65/6993	7.97e-05	0.0012794	117012976/117031907/117022051/117038075/117012276/117019414/117035150/117016597/117030472/117037765/117016683/117013780/117033761/117024996/117012174/117019640/117037901/117034330	PPP1R1B/GRIN1/PPP3CA/CAMK2D/CAMK2B/PRKCB/PRKCG/GRIA1/GRIA4/GRIA2/CAMK2A/GRIN2C/ARC/CAMK4/DDC/GRIN2A/CREB3L3/GRIN2D	pale:102886873/pale:102894415/pale:102880029/pale:102880869/pale:102888982/pale:102880663/pale:102888961/pale:102897005/pale:102887651/pale:102891151/pale:102888385/pale:102881285/pale:102879499/pale:102879333/pale:102893985/pale:102898336/pale:102879289/pale:102887718	18
pale04929	GnRH secretion	17/732	60/6993	9.16e-05	0.0013969	117020159/117027160/117032281/117019414/117015942/117035150/117012898/117015156/117026238/117035383/117028679/117025279/117037516/117020871/117014571/117017211/117034299	GABBR1/LOC117027160/GABBR2/PRKCB/PLCB4/PRKCG/CACNA1G/KCNJ9/KCNJ3/KCNJ6/CACNA1I/KCNN2/KISS1R/ITPR3/KCNN3/KCNJ5/LHB	pale:102896532/pale:102891637/pale:102881192/pale:102880663/pale:102885207/pale:102888961/pale:102889039/pale:102885617/pale:102898716/pale:102887850/pale:102882076/pale:102881903/pale:102889443/pale:102881783/pale:102895450/pale:102877748/pale:102884710	17
pale04725	Cholinergic synapse	25/732	109/6993	0.000112053	0.00162744	117030010/117023601/117027160/117024936/117037607/117033942/117014568/117038075/117012276/117019414/117015942/117034411/117035150/117019395/117037598/117013558/117016683/117012305/117018688/117026238/117024996/117035383/117032070/117037901/117020871	GNG3/GNB5/LOC117027160/ACHE/GNG7/ADCY8/CHRNB2/CAMK2D/CAMK2B/PRKCB/PLCB4/GNAO1/PRKCG/GNG13/CACNA1A/KCNJ12/CAMK2A/ADCY1/GNG4/KCNJ3/CAMK4/KCNJ6/CACNA1B/CREB3L3/ITPR3	pale:102888735/pale:102881664/pale:102891637/pale:102880690/pale:102886041/pale:102896789/pale:102898876/pale:102880869/pale:102888982/pale:102880663/pale:102885207/pale:102884654/pale:102888961/pale:102892764/pale:102891789/pale:102886637/pale:102888385/pale:102887497/pale:102889599/pale:102898716/pale:102879333/pale:102887850/pale:102877847/pale:102879289/pale:102881783	25
pale05030	Cocaine addiction	14/732	47/6993	0.000211802	0.00293635	117012976/117031907/117018286/117012845/117013954/117037765/117013780/117012514/117012174/117019640/117029758/117036546/117037901/117034330	PPP1R1B/GRIN1/CDK5/DLG4/CDK5R1/GRIA2/GRIN2C/GRM3/DDC/GRIN2A/BDNF/GRM2/CREB3L3/GRIN2D	pale:102886873/pale:102894415/pale:102879023/pale:102889275/pale:102884715/pale:102891151/pale:102881285/pale:102881876/pale:102893985/pale:102898336/pale:102896087/pale:102883719/pale:102879289/pale:102887718	14
pale04010	MAPK signaling pathway	48/732	287/6993	0.000614466	0.00814835	117029303/117034891/117019526/117022220/117012835/117018783/117029070/117021758/117027474/117022051/117019414/117032168/117035150/117027960/117037598/117030458/117012898/117025859/117037054/117029304/117029198/117013218/117028679/117032070/117029758/117028672/117012671/117014566/117025347/117022308/117019428/117020595/117029931/117018797/117014737/117025303/117026184/117011750/117036947/117035725…	MAPK8IP2/CACNG7/MAPK8IP3/MAPK10/MAPT/RASGRF1/CACNB3/FGF9/STMN1/PPP3CA/PRKCB/NTRK2/PRKCG/MAP3K12/CACNA1A/DUSP8/CACNA1G/CACNB4/CACNA2D2/CACNG2/PTPRR/CACNG5/CACNA1I/CACNA1B/BDNF/NTF3/CACNG4/CACNA1E/DUSP9/FGF5/CACNG3/MAPK13/MAP3K11/IGF1R/ELK4/MAP3K1/MAP3K20/NFATC1/RASA2/FAS/EREG/IGF2/ANGPT4/KDR/MAP3K6/MECOM/LOC117026978/NTF4	pale:102887101/pale:102888718/pale:102887004/pale:102885064/pale:102878980/pale:102889367/pale:102890340/pale:102887882/pale:102895625/pale:102880029/pale:102880663/pale:102882910/pale:102888961/pale:102893121/pale:102891789/pale:102887581/pale:102889039/pale:102896224/pale:102891516/pale:102898188/pale:102888539/pale:102892345/pale:102882076/pale:102877847/pale:102896087/pale:102891298/pale:1028…	48
pale04974	Protein digestion and absorption	21/732	96/6993	0.000760675	0.00966691	117013437/117014362/117035060/117020287/117026090/117014802/117029195/117027687/117032772/117023466/117030571/117012341/117013537/117026068/117031716/117022327/117034183/117032937/117036170/117035182/117031840	ATP1B2/LOC117014362/ATP1A3/COL11A2/COL3A1/COL11A1/COL2A1/COL9A2/SLC3A1/SLC8A3/LOC117030571/COL1A2/COL1A1/COL5A2/COL5A1/COL25A1/COL22A1/SLC8A1/COL13A1/SLC7A9/COL27A1	pale:102889357/pale:102885125/pale:102893697/pale:102890139/pale:102881843/pale:102885197/pale:102894333/pale:102878023/pale:102898332/pale:102890976/pale:102897755/pale:102878069/pale:102886463/pale:102896733/pale:102884520/pale:102889507/pale:102878072/pale:102880752/pale:102898513/pale:102891441/pale:102886839	21
pale04970	Salivary secretion	17/732	72/6993	0.000963353	0.0117529	117013437/117014362/117035060/117036555/117022277/117033942/117013790/117019414/117015942/117035150/117012305/117035928/117021894/117020871/117014619/117021561/117028683	ATP1B2/LOC117014362/ATP1A3/ATP2B2/ATP2B3/ADCY8/VAMP2/PRKCB/PLCB4/PRKCG/ADCY1/KCNMA1/PRKG2/ITPR3/LOC117014619/LOC117021561/AQP5	pale:102889357/pale:102885125/pale:102893697/pale:102889420/pale:102885387/pale:102896789/pale:102895105/pale:102880663/pale:102885207/pale:102888961/pale:102887497/pale:102894757/pale:102894554/pale:102881783/pale:102885857/pale:102889391/pale:102886838	17
pale04360	Axon guidance	31/732	172/6993	0.00166837	0.0194274	117037539/117018286/117027160/117036906/117035123/117034807/117033384/117016809/117022242/117024004/117022051/117026739/117038075/117014465/117012276/117027975/117026748/117038276/117016683/117037239/117038351/117016309/117036356/117013857/117027326/117033345/117027788/117021752/117011789/117016044/117035735	DPYSL2/CDK5/LOC117027160/SRGAP3/PARD6A/LOC117034807/DPYSL5/UNC5A/UNC5C/NFATC4/PPP3CA/PRKCZ/CAMK2D/SRGAP2/CAMK2B/RND1/L1CAM/SEMA6B/CAMK2A/EPHB1/TRPC3/PAK5/ROBO2/EFNB3/EPHB2/SEMA4F/EPHA8/UNC5D/DCC/NFATC2/LOC117035735	pale:102883742/pale:102879023/pale:102891637/pale:102890092/pale:102878224/pale:102883128/pale:102892173/pale:102877866/pale:102896781/pale:102888827/pale:102880029/pale:102892135/pale:102880869/pale:102889024/pale:102888982/pale:102889501/pale:102887759/pale:102895195/pale:102888385/pale:102884896/pale:102894586/pale:102884535/pale:102877964/pale:102890112/pale:102886872/pale:102892226/pale:1028…	31
pale04730	Long-term depression	14/732	57/6993	0.00177113	0.0194274	117012112/117019414/117015942/117034411/117035150/117016597/117037598/117037765/117022340/117013784/117021894/117018797/117020871/117021561	PPP1R17/PRKCB/PLCB4/GNAO1/PRKCG/GRIA1/CACNA1A/GRIA2/GRID2/CRHR1/PRKG2/IGF1R/ITPR3/LOC117021561	pale:102889809/pale:102880663/pale:102885207/pale:102884654/pale:102888961/pale:102897005/pale:102891789/pale:102891151/pale:102894734/pale:102878226/pale:102894554/pale:102885962/pale:102881783/pale:102889391	14
pale04961	Endocrine and other factor-regulated calcium reabsorption	13/732	51/6993	0.0017835	0.0194274	117013437/117014362/117035060/117031950/117036555/117036643/117022277/117023466/117034093/117019414/117015942/117035150/117032937	ATP1B2/LOC117014362/ATP1A3/DNM1/ATP2B2/PTH1R/ATP2B3/SLC8A3/CALB1/PRKCB/PLCB4/PRKCG/SLC8A1	pale:102889357/pale:102885125/pale:102893697/pale:102884852/pale:102889420/pale:102892602/pale:102885387/pale:102890976/pale:102897489/pale:102880663/pale:102885207/pale:102888961/pale:102880752	13
pale05034	Alcoholism	24/732	130/6993	0.00389024	0.0409146	117012976/117030010/117031907/117023601/117037607/117037962/117031179/117022801/117015341/117017317/117034411/117032168/117019395/117012380/117018688/117013780/117024996/117012174/117019640/117029758/117037901/117030243/117034330/117028269	PPP1R1B/GNG3/GRIN1/GNB5/GNG7/SHC2/SLC29A2/LOC117022801/LOC117015341/CAMKK2/GNAO1/NTRK2/GNG13/NPY/GNG4/GRIN2C/CAMK4/DDC/GRIN2A/BDNF/CREB3L3/LOC117030243/GRIN2D/HDAC7	pale:102886873/pale:102888735/pale:102894415/pale:102881664/pale:102886041/pale:102885958/pale:102879329/pale:102897761/pale:102897136/pale:102884660/pale:102884654/pale:102882910/pale:102892764/pale:102878070/pale:102889599/pale:102881285/pale:102879333/pale:102893985/pale:102898336/pale:102896087/pale:102879289/pale:102887943/pale:102887718/pale:102895165	24
