# Supplementary material for: Divergence of cochlear transcriptomics between reference‑based and reference‑free transcriptome analyses among Rhinolophus ferrumequinum populations
Source: PLoS One. 2023 Jul 11;18(7):e0288404. doi: 10.1371/journal.pone.0288404 (PMC10335675; doi:10.1371/journal.pone.0288404)
Supplement: S19 Table — (XLSX) [file pone.0288404.s019.xlsx]

## Sheet: GOpadjpdr显著
S19 Table.All results of the GO enrichment analysis for the merged gene sets in modules significantly associated with RF by the reference-free method.
Category	GOID	Descrption	Count	bg_count	pvalue	FDR
BP	GO:0030239	myofibril assembly	20	56	2.6e-08	1.49e-05
BP	GO:0055002	striated muscle cell development	31	122	4.92e-08	2.19e-05
BP	GO:0051146	striated muscle cell differentiation	39	176	5.72e-08	2.29e-05
BP	GO:0031032	actomyosin structure organization	24	83	1.16e-07	3.87e-05
BP	GO:0055001	muscle cell development	31	127	1.32e-07	4.05e-05
BP	GO:0048644	muscle organ morphogenesis	26	96	1.49e-07	4.05e-05
BP	GO:0061061	muscle structure development	64	383	4.32e-07	0.000108
BP	GO:0007267	cell-cell signaling	70	453	2.45e-06	0.000494545
BP	GO:0042692	muscle cell differentiation	47	264	2.54e-06	0.000494545
BP	GO:0031033	myosin filament organization	12	29	2.72e-06	0.000494545
BP	GO:0031034	myosin filament assembly	12	29	2.72e-06	0.000494545
BP	GO:0071688	striated muscle myosin thick filament assembly	12	29	2.72e-06	0.000494545
BP	GO:0007507	heart development	44	242	2.98e-06	0.000518261
BP	GO:0060415	muscle tissue morphogenesis	23	92	3.5e-06	0.000583333
BP	GO:0044699	single-organism process	896	9452	5.87e-06	0.000824828
BP	GO:0048747	muscle fiber development	14	41	5.98e-06	0.000824828
BP	GO:0035994	response to muscle stretch	11	28	1.29e-05	0.00156364
BP	GO:0007517	muscle organ development	35	187	1.58e-05	0.00185882
BP	GO:0070925	organelle assembly	25	116	2.23e-05	0.00241081
BP	GO:0033275	actin-myosin filament sliding	13	43	5.59e-05	0.00573333
BP	GO:0007268	synaptic transmission	38	223	6.15e-05	0.00582326
BP	GO:0099536	synaptic signaling	38	223	6.15e-05	0.00582326
BP	GO:0099537	trans-synaptic signaling	38	223	6.15e-05	0.00582326
BP	GO:0003012	muscle system process	46	289	6.26e-05	0.00582326
BP	GO:0072358	cardiovascular system development	62	442	0.000171573	0.0130882
BP	GO:0072359	circulatory system development	62	442	0.000171573	0.0130882
BP	GO:0034220	ion transmembrane transport	47	310	0.000173419	0.0130882
BP	GO:0006941	striated muscle contraction	23	116	0.000179822	0.0131187
BP	GO:0006171	cAMP biosynthetic process	11	36	0.000186941	0.0131187
BP	GO:0030814	regulation of cAMP metabolic process	11	36	0.000186941	0.0131187
BP	GO:0030817	regulation of cAMP biosynthetic process	11	36	0.000186941	0.0131187
BP	GO:0030154	cell differentiation	237	2182	0.000216002	0.0146442
BP	GO:0006936	muscle contraction	33	196	0.000230511	0.0148717
BP	GO:0048869	cellular developmental process	263	2461	0.000259538	0.0162211
BP	GO:0030815	negative regulation of cAMP metabolic process	6	12	0.000274134	0.0166142
BP	GO:0030818	negative regulation of cAMP biosynthetic process	6	12	0.000274134	0.0166142
BP	GO:0048468	cell development	139	1192	0.00031391	0.0178454
BP	GO:0052652	cyclic purine nucleotide metabolic process	12	44	0.000316755	0.0178454
BP	GO:1900371	regulation of purine nucleotide biosynthetic process	12	44	0.000316755	0.0178454
BP	GO:0030036	actin cytoskeleton organization	55	389	0.000321826	0.0178792
BP	GO:0044763	single-organism cellular process	764	8047	0.000351279	0.0182483
BP	GO:0030029	actin filament-based process	61	448	0.000431945	0.0215972
BP	GO:0044708	single-organism behavior	38	246	0.000485232	0.0235775
BP	GO:0055085	transmembrane transport	48	333	0.000489233	0.0235775
BP	GO:0007610	behavior	66	498	0.000541863	0.0254994
BP	GO:0065008	regulation of biological quality	201	1849	0.000698943	0.0321353
BP	GO:0003266	regulation of secondary heart field cardioblast proliferation	4	6	0.000790653	0.0359388
BP	GO:1900372	negative regulation of purine nucleotide biosynthetic process	7	19	0.000810263	0.0360117
BP	GO:1900543	negative regulation of purine nucleotide metabolic process	7	19	0.000810263	0.0360117
BP	GO:0050804	modulation of synaptic transmission	26	153	0.000885099	0.0389055
BP	GO:0009612	response to mechanical stimulus	20	106	0.000898169	0.0390508
BP	GO:0070252	actin-mediated cell contraction	15	70	0.00100397	0.0424651
BP	GO:0030803	negative regulation of cyclic nucleotide biosynthetic process	8	25	0.00100855	0.0424651
BP	GO:0030809	negative regulation of nucleotide biosynthetic process	8	25	0.00100855	0.0424651
BP	GO:0010927	cellular component assembly involved in morphogenesis	28	171	0.00104054	0.0433557
BP	GO:0044085	cellular component biogenesis	155	1390	0.0010742	0.0442967
CC	GO:0043292	contractile fiber	60	213	2.48e-16	5.68e-13
CC	GO:0044449	contractile fiber part	53	173	2.84e-16	5.68e-13
CC	GO:0030017	sarcomere	43	122	6.61e-16	8.81e-13
CC	GO:0030016	myofibril	47	148	3.03e-15	3.03e-12
CC	GO:0031674	I band	33	108	1.33e-10	1.06e-07
CC	GO:0097458	neuron part	84	527	9.23e-08	3.36e-05
CC	GO:0043005	neuron projection	79	491	1.52e-07	4.05e-05
CC	GO:0005583	fibrillar collagen trimer	7	10	4.23e-06	0.000626667
CC	GO:0098643	banded collagen fibril	7	10	4.23e-06	0.000626667
CC	GO:0098644	complex of collagen trimers	7	10	4.23e-06	0.000626667
CC	GO:0045202	synapse	46	264	7.71e-06	0.00101032
CC	GO:0044309	neuron spine	19	70	7.83e-06	0.00101032
CC	GO:0044456	synapse part	41	226	8.75e-06	0.00109375
CC	GO:0098796	membrane protein complex	62	406	1.85e-05	0.00211429
CC	GO:0036379	myofilament	12	34	2.1e-05	0.00233333
CC	GO:0042995	cell projection	126	1011	5.53e-05	0.00573333
CC	GO:0005868	cytoplasmic dynein complex	9	23	9.1e-05	0.00827273
CC	GO:0044459	plasma membrane part	87	658	0.000114968	0.0102194
CC	GO:0098797	plasma membrane protein complex	21	99	0.000145708	0.0124007
CC	GO:0005886	plasma membrane	107	853	0.000161813	0.0130882
CC	GO:0034702	ion channel complex	30	167	0.000163182	0.0130882
CC	GO:1902495	transmembrane transporter complex	30	170	0.000225777	0.014805
CC	GO:1990351	transporter complex	30	170	0.000225777	0.014805
CC	GO:0071944	cell periphery	108	876	0.00029388	0.0175451
CC	GO:0097060	synaptic membrane	28	157	0.000301184	0.0177167
CC	GO:0044297	cell body	33	198	0.000337534	0.0182483
CC	GO:0098802	plasma membrane receptor complex	15	63	0.000342121	0.0182483
CC	GO:0008328	ionotropic glutamate receptor complex	11	38	0.000347909	0.0182483
CC	GO:0030286	dynein complex	11	38	0.000347909	0.0182483
MF	GO:0051393	alpha-actinin binding	16	34	5.51e-09	3.67e-06
MF	GO:0042805	actinin binding	17	42	3.03e-08	1.52e-05
MF	GO:0008092	cytoskeletal protein binding	85	586	2.17e-06	0.000494545
MF	GO:0015267	channel activity	43	275	0.000139479	0.0121286
MF	GO:0022803	passive transmembrane transporter activity	43	277	0.000164605	0.0130882
MF	GO:0003774	motor activity	20	96	0.000214616	0.0146442
MF	GO:0005198	structural molecule activity	39	248	0.000248952	0.0158065
MF	GO:0005216	ion channel activity	41	271	0.000401589	0.0203336
MF	GO:0022838	substrate-specific channel activity	41	271	0.000401589	0.0203336
MF	GO:0005416	cation:amino acid symporter activity	6	13	0.00045596	0.0225165
MF	GO:0015081	sodium ion transmembrane transporter activity	13	53	0.000526562	0.0250744
MF	GO:0046873	metal ion transmembrane transporter activity	28	166	0.000584009	0.0271632
