# Supplementary material for: Divergence of cochlear transcriptomics between reference‑based and reference‑free transcriptome analyses among Rhinolophus ferrumequinum populations
Source: PLoS One. 2023 Jul 11;18(7):e0288404. doi: 10.1371/journal.pone.0288404 (PMC10335675; doi:10.1371/journal.pone.0288404)
Supplement: S20 Table — (XLSX) [file pone.0288404.s020.xlsx]

## Sheet: KEGGpadjfdr显著
S20 Table. All results of the KEGG enrichment analysis for the merged gene set in modules significantly associated with RF by the reference-free method.
KEGGID	Description	count	pvalue	FDR	GeneRatio	BgCount
pale05410	Hypertrophic cardiomyopathy	66	7.64e-21	2.65e-18	0.317	208
pale05414	Dilated cardiomyopathy	64	5.95e-18	1.03e-15	0.29	221
pale04727	GABAergic synapse	24	7.69e-06	0.000889477	0.238	101
pale05032	Morphine addiction	24	3.02e-05	0.00261985	0.22	109
pale02010	ABC transporters	16	4.54e-05	0.00315076	0.271	59
pale04723	Retrograde endocannabinoid signaling	33	0.000116734	0.00675112	0.177	186
pale04724	Glutamatergic synapse	26	0.00028782	0.0142676	0.186	140
pale04971	Gastric acid secretion	19	0.000353535	0.0153346	0.211	90
pale04721	Synaptic vesicle cycle	21	0.000441429	0.0170195	0.198	106
pale04080	Neuroactive ligand-receptor interaction	47	0.000870923	0.030221	0.144	327
pale04912	GnRH signaling pathway	21	0.00150034	0.0442106	0.181	116
pale00830	Retinol metabolism	12	0.0015873	0.0442106	0.235	51
pale05033	Nicotine addiction	13	0.00165631	0.0442106	0.224	58
