# Supplementary material for: Divergence of cochlear transcriptomics between reference‑based and reference‑free transcriptome analyses among Rhinolophus ferrumequinum populations
Source: PLoS One. 2023 Jul 11;18(7):e0288404. doi: 10.1371/journal.pone.0288404 (PMC10335675; doi:10.1371/journal.pone.0288404)
Supplement: S21 Table — (XLSX) [file pone.0288404.s021.xlsx]

## Sheet: Sheet1
S21 Table: GSEA ranked gene list in HN vs. JL.	GSEA ranked gene list for HN vs. JL.
gene_ID	gene_name	SCORE
117028318	LOC117028318	4.05897
117018489	GPR37L1	3.93724
117031359	C1QTNF4	3.80108
117024209	ITPKA	3.75166
117028927	SLC25A18	3.74784
117019415	GSG1L	3.63642
117035150	PRKCG	3.61769
117027406	FAM50B	3.60895
117027003	IGSF21	3.56854
117029325	MLC1	3.54696
117024994	NREP	3.52496
117019395	GNG13	3.49589
117031097	CNIH2	3.47386
117038546	SLC1A6	3.47296
117012112	PPP1R17	3.3965
117019173	SLC39A12	3.38336
117011941	CDH20	3.37786
117031039	SYT13	3.3766
117016058	SLC32A1	3.36578
117037314	CAMKV	3.34861
117032870	ARHGEF33	3.34602
117018614	AGT	3.34486
117024827	SLC1A3	3.32244
novel.898	-	3.32228
117016118	SYNDIG1	3.31872
117033964	RIDA	3.3184
117016082	FABP7	3.30298
117018342	GRM8	3.29791
117017372	DAO	3.283
117022340	GRID2	3.27869
117017824	SEZ6L	3.26116
117016619	NSG2	3.22678
117029298	PRMT8	3.21682
117036579	CNTN6	3.21562
117013629	ALDOC	3.20985
117032490	ADAMTSL2	3.20736
117023474	TMEM35A	3.19113
117035165	TTYH1	3.18901
117034043	CA8	3.18722
117013158	SEPTIN4	3.18526
117034183	COL22A1	3.17107
117022504	CNKSR2	3.16686
117026178	GAD1	3.16294
117012076	NXPH1	3.15738
117034932	APLP1	3.15278
117020888	AGPAT4	3.14618
117037200	CNTN4	3.14466
117025628	NEU4	3.14004
117015689	TMEM74B	3.10526
117031951	PCP4	3.10429
117038351	TRPC3	3.10079
117018164	PTPRZ1	3.09219
117025898	CHN1	3.08239
117017952	PTN	3.08124
117036037	LRRTM3	3.07732
117019231	GAD2	3.07565
117029956	NCAM1	3.07426
117032282	SH3GL2	3.07071
117021588	GPM6A	3.07001
117028005	C1QTNF6	3.06698
117031052	ELMOD1	3.0667
117013644	PLXDC1	3.06177
117016597	GRIA1	3.05831
novel.938	-	3.04435
117022816	SKOR1	3.03034
117018943	GABRB3	3.0226
117034411	GNAO1	3.0188
117035072	HIPK4	3.01692
117027580	ELOVL2	3.01597
117038266	CPE	3.01381
117012514	GRM3	3.01223
117032061	BRINP1	3.00893
117030535	IFITM5	2.99905
117016819	LOC117016819	2.99458
117030252	NAP1L3	2.99439
117029144	NELL2	2.99199
117015952	CHGB	2.98175
117017271	CABP7	2.97299
117037089	SLC6A1	2.96596
117037616	TUBB4A	2.96342
117036796	ITIH3	2.96085
117015672	NKAIN4	2.95683
117023624	NOVA1	2.95592
117035747	OPALIN	2.95552
117018095	CADPS2	2.94586
117023438	RTN1	2.93888
117017867	GRIK4	2.93803
117011956	GRIK1	2.9259
117020329	ADGRB3	2.92534
117023282	TRIM9	2.92471
117031095	RAB33A	2.90737
117012334	ETV1	2.90547
117014982	C22H1orf61	2.89344
117018640	RGS7	2.89026
117016512	LOC117016512	2.889
117020613	RIMS1	2.88753
117037952	STMN4	2.88296
117036168	NKX6-2	2.8755
117029849	LOC117029849	2.87069
117037677	HOMER3	2.86207
117029236	PDXP	2.85835
novel.804	-	2.85327
117024477	ACTL6B	2.85253
117025237	LOC117025237	2.85235
117035308	SYT5	2.85029
117019629	TVP23A	2.84987
117021282	TSPAN7	2.84736
117034181	BAALC	2.84122
117025310	CDH18	2.83629
117032658	FNDC4	2.82527
117038752	RIT2	2.82242
117023497	CBLN3	2.82242
117022135	SNCA	2.81302
117027975	RND1	2.80678
117014623	LOC117014623	2.80377
novel.31	-	2.80213
117021252	PCDH9	2.79727
117029453	LOC117029453	2.79623
117037539	DPYSL2	2.79568
117012858	RSKR	2.78513
117023819	SCG5	2.77522
117019797	RHBDL1	2.77334
117038263	NLGN1	2.7726
117029304	CACNG2	2.76748
117025947	NAP1L2	2.75178
117029424	RFX4	2.7373
117036939	SLC6A11	2.73448
117013703	SEZ6	2.73329
117036253	PHYHIPL	2.72975
117016911	GABRA1	2.72822
117017513	NTM	2.72585
117023905	UNC13C	2.71436
117019468	ABAT	2.70623
117034040	ZFPM2	2.70325
117030649	KCTD21	2.69592
117034217	PDE9A	2.69121
117027632	AK5	2.68886
117027326	EPHB2	2.6851
117013864	LHX1	2.67621
117025458	PNCK	2.67148
117017448	HEPN1	2.67128
117021746	MYO16	2.66609
117023742	DPF3	2.66119
117036185	OAT	2.6578
117033659	LOC117033659	2.65082
117034002	CLVS1	2.64953
117013813	TAGLN3	2.64515
117029198	PTPRR	2.64217
117022609	OCIAD2	2.6421
117018522	KCNK1	2.64101
117019696	SEZ6L2	2.63763
117031010	FAM181B	2.63677
117037310	LOC117037310	2.63632
117022020	NSG1	2.63347
117013828	CA10	2.63115
117024142	NPAS3	2.63088
117027149	NLGN3	2.62665
117011713	CELF4	2.62192
117022946	PNMA1	2.61933
117033111	LOC117033111	2.6177
117037638	LOC117037638	2.61596
117023718	FRMD5	2.61573
117024773	RAB9B	2.61507
117021925	PRDM8	2.6147
117023964	ARMH4	2.61301
117012046	SFRP4	2.60072
117034109	LOC117034109	2.59706
novel.904	-	2.58221
117015644	NRSN2	2.57777
117016791	SNCB	2.57594
117022551	KCTD8	2.57085
117012276	CAMK2B	2.56978
117029195	COL2A1	2.56881
117033761	ARC	2.56876
117027308	SLC6A9	2.56845
novel.6	-	2.55973
117035543	CBLN1	2.55545
117017194	TMEM119	2.55254
117033950	XKR4	2.55246
117036598	HRH1	2.55151
117018336	STRIP2	2.54214
117023627	GJD2	2.54197
117015851	SNAP25	2.54135
117025616	ALS2	2.53752
117033368	VSNL1	2.53626
117018229	CCDC136	2.53588
117020407	LOC117020407	2.52144
117030029	CADM1	2.51837
117025027	ATP6AP1L	2.51633
117020879	ATP6V1G2	2.51579
117037239	EPHB1	2.51572
117020265	MOG	2.5112
117030857	LOC117030857	2.50807
117027550	ALPL	2.49777
novel.450	-	2.49756
117026283	MAP2	2.49291
117019567	RBFOX1	2.49232
117033580	OPRK1	2.48711
117038280	PRDX2	2.48597
117034751	APOE	2.48401
117025164	LOC117025164	2.48213
117020763	WASF1	2.47071
117017391	AIFM3	2.47009
117012932	LOC117012932	2.46996
117011947	PODXL2	2.46889
117033570	BHLHE22	2.464
117030177	TP53I11	2.46294
117037054	CACNA2D2	2.46055
117026492	ST6GALNAC5	2.45587
117020443	GRM1	2.45538
117027530	RAP1GAP	2.45387
117034093	CALB1	2.45137
117015861	BTBD3	2.44854
117036971	TMEM108	2.44731
117024987	CTNND2	2.44172
117019340	LOC117019340	2.44083
117029946	TUB	2.43948
117038768	DTNA	2.43934
117021595	NALCN	2.43398
117023143	TGM7	2.43055
117021087	MAB21L1	2.42697
117034935	MAG	2.42505
117026871	TMEM240	2.4197
117030270	APBB1	2.4192
117018736	NDN	2.41845
117037793	GABRA3	2.41334
117023658	CMTM5	2.40993
117031230	DLG2	2.40779
117034800	SLC9A5	2.4065
117012386	PEG10	2.40588
117020867	HMGCLL1	2.39942
117021306	ZC4H2	2.39913
117032177	ZIC1	2.39865
117027791	NRSN1	2.39673
117013784	CRHR1	2.39541
117030145	KIAA1549L	2.39227
117012479	KIAA0895	2.38971
117031222	YPEL4	2.38968
117020482	PRAF2	2.38811
novel.591	-	2.38495
117029435	ANKS1B	2.38279
117034666	NAT14	2.38266
117018264	MEST	2.381
117036584	SYNPR	2.37861
117033414	CNRIP1	2.37669
117023086	NRXN3	2.37606
117026221	DNER	2.37509
117015920	NDRG3	2.37478
117020232	ZFP57	2.37333
117037765	GRIA2	2.37114
117035971	KCNIP2	2.36841
117021545	SYP	2.36626
117019630	ASPHD1	2.3643
117016992	SOWAHA	2.36348
117038376	TMEM59L	2.35799
117036871	ARPP21	2.35672
117015823	LOC117015823	2.35649
117035931	INPP5A	2.35563
117026238	KCNJ3	2.35541
117034350	LOC117034350	2.34745
117011972	NOL4	2.34591
117028627	SLITRK2	2.34586
117028712	SYT1	2.34517
117035516	ZNF428	2.34493
117024891	RAB3C	2.34363
117022658	GABRA4	2.34337
117021042	SOX1	2.34333
117027637	CAMK2N1	2.34116
117031626	ZNF484	2.34018
117025712	LOC117025712	2.3359
117021411	WASF3	2.33292
117016820	SPOCK1	2.33111
117035506	CADM4	2.32989
117014971	KLHDC9	2.32587
117023031	LYSMD2	2.32507
117036818	P4HTM	2.3217
117028460	PPFIA2	2.321
117030472	GRIA4	2.3197
117012318	LRRN3	2.31958
117012453	ELAPOR2	2.31693
117033350	TMEM178A	2.3133
117021758	FGF9	2.31142
117025509	SP5	2.30661
117028934	GPR162	2.30627
117012723	ASGR1	2.30465
novel.296	-	2.30356
117015416	PLPPR5	2.3035
117029863	PABPC5	2.30047
117032451	LOC117032451	2.30038
117014029	RNF112	2.29835
117015709	NKX2-2	2.29789
117026669	LOC117026669	2.29539
117022010	CRMP1	2.29528
117013359	PRPSAP2	2.29187
117022638	HS3ST1	2.29012
117021236	RNF17	2.28893
117011789	DCC	2.28723
117037913	RAB3A	2.28673
117029795	NELL1	2.28246
117016984	STK32A	2.28194
117018857	CTXND1	2.27918
117031974	LOC117031974	2.27891
117038358	FSTL5	2.27747
117027290	TMEM88B	2.27551
117031907	GRIN1	2.27412
117018871	SNRPN	2.27256
117032137	ZIC4	2.2709
117018105	SMARCD3	2.26877
117029995	C11H11orf49	2.26811
117037041	PXYLP1	2.26719
117021669	EDNRB	2.26548
117015866	PHACTR3	2.26545
117018356	GPR85	2.26507
117029045	TRHDE	2.2648
117028445	TUBA1A	2.26301
117037901	CREB3L3	2.26226
novel.656	-	2.26145
117015099	PRRT1	2.26051
117023744	HSP90AA1	2.25981
117038114	CELF5	2.2581
117012898	CACNA1G	2.25715
117011991	DIPK1C	2.2571
117031253	SPTBN2	2.2567
117019859	SHISA9	2.25449
117014879	SV2A	2.25429
117026903	BPHL	2.25317
117018735	GABRA5	2.24898
117026915	LOC117026915	2.24804
117031976	GARNL3	2.24603
novel.113	-	2.24581
117027160	LOC117027160	2.24476
117024438	VGF	2.24447
117034408	MEIS3	2.24425
117036646	CADPS	2.24101
novel.1001	-	2.24084
117033364	CGREF1	2.23752
117016545	LRRTM2	2.23567
117036158	HTRA1	2.23387
117017521	CRTAM	2.23229
117034941	CLIP3	2.23219
117030914	SERPINI1	2.23216
117022308	FGF5	2.22899
117027692	FNDC5	2.22577
117026958	NCDN	2.22574
117016277	GDAP1L1	2.21944
117034814	CPT1C	2.21892
117028028	ANO4	2.21549
117025466	NYAP2	2.20964
117030122	PAX6	2.20911
117031901	ASTN2	2.20498
117013734	SHISA6	2.20307
117035099	TTC9B	2.20282
117027505	CA6	2.19991
117025723	SPHKAP	2.19933
117037174	LOC117037174	2.19816
117031771	ENHO	2.19504
117013954	CDK5R1	2.19338
117036427	GRID1	2.19146
117015003	BGLAP	2.18984
117032878	NRXN1	2.18923
117021464	STOML3	2.18846
117036287	LOC117036287	2.18788
117038329	ABHD8	2.18755
117022274	KCNIP4	2.18666
117017950	SNAP91	2.18591
117032688	QPCT	2.18575
117027407	DNAJC6	2.18369
117012475	VSTM2A	2.18243
117031502	PABPC1L2A	2.18144
117011891	SYT4	2.18116
117024482	LOC117024482	2.17953
117036476	SORCS3	2.17699
117017550	DDX25	2.17592
117015132	PEA15	2.1759
117012160	CHN2	2.17548
117015248	OLFM3	2.17187
117028677	GSG1	2.16936
117026017	TMEM163	2.16889
117026510	PCSK1N	2.16847
117033635	SYBU	2.16821
117013174	DOC2B	2.16642
117028126	GDI1	2.16542
117031730	LOC117031730	2.16502
117027755	MAGED1	2.16387
117027549	HPCA	2.1637
117022346	C5H4orf48	2.16168
117035928	KCNMA1	2.16156
117035591	TMEM145	2.15888
117013091	SERPINF1	2.15882
117018707	CAPN9	2.15385
117028100	ASCL1	2.15085
117027422	SLC25A33	2.14951
117034726	LOC117034726	2.14748
117013638	BTBD17	2.14733
117037173	ITPR1	2.14553
117030632	SCN2B	2.14229
novel.99	-	2.14085
117030557	GPR83	2.14038
novel.839	-	2.13955
117026488	BARHL2	2.1364
117035222	CA11	2.1352
117012706	CHST2	2.13085
117031950	DNM1	2.12858
117021038	LOC117021038	2.12666
117011648	DLGAP1	2.12493
117025447	TMEFF2	2.12469
117027992	SHISA8	2.12381
117027996	ENO2	2.12317
117012347	MAGI2	2.12223
117023955	LPCAT4	2.1216
117022429	MAGEE2	2.12128
117036738	CSPG5	2.12095
117021773	SLAIN1	2.1199
117025775	NEUROD1	2.11892
117011739	CNDP1	2.11831
117037459	YJEFN3	2.11771
117027960	MAP3K12	2.11686
117024213	REPS2	2.11447
117036086	LOC117036086	2.1142
117030321	CHRDL2	2.11328
117018222	KCND2	2.11173
117024249	OTX2	2.10818
117020042	TLCD5	2.10777
117013537	COL1A1	2.10646
117013790	VAMP2	2.10609
117022794	CDH24	2.10607
117034729	CCER2	2.10457
117017627	INPP5J	2.10345
117013992	SMIM6	2.10342
117030010	GNG3	2.10336
117021675	SMIM18	2.10184
117016915	KCNIP1	2.10175
117021672	LHFPL6	2.10069
117015625	DOK5	2.10066
117027040	SLC30A2	2.10013
117020304	TSPYL4	2.0993
117025893	GALNT13	2.09696
117017695	FAM222A	2.09649
117033446	LRRTM4	2.0953
117015703	LOC117015703	2.09429
117011642	ST8SIA3	2.09113
117037802	PCP2	2.09089
117023538	GLCE	2.09081
117014094	TRIM37	2.08762
117018322	TCAF1	2.08732
117017740	OSBP2	2.08589
117017185	C25H22orf39	2.08528
117013948	RUNDC3A	2.08488
117022343	SEL1L3	2.08449
117019766	METRN	2.08427
117015121	BCAN	2.08287
117028668	MCHR1	2.08136
117020841	SLC35F1	2.07952
117028061	SGSM3	2.07588
117015155	IGSF8	2.07534
117022928	SHF	2.07216
117014802	COL11A1	2.07189
117017754	FEZ1	2.07078
117020802	LOC117020802	2.07036
117021088	NBEA	2.06635
117027999	GLRA2	2.06574
117032959	SFXN5	2.06219
117033983	HEY1	2.06175
117017763	RPH3A	2.05785
117033581	PENK	2.05784
117024091	LRRC49	2.05605
117016882	JAKMIP2	2.05505
117025703	ABI2	2.05137
117011787	CDH2	2.05101
117024012	SCG3	2.04898
117016521	UNCX	2.04772
117033954	LOC117033954	2.04746
117022253	SYN1	2.0468
117025887	ITM2C	2.04615
117037451	ELAVL3	2.04417
117016309	PAK5	2.0419
117012350	NEUROD6	2.03096
117029261	TAFA5	2.02974
117016429	GRID2IP	2.02874
117018606	LOC117018606	2.02863
117016683	CAMK2A	2.02811
117021013	TCEAL5	2.02687
117018147	DPP6	2.02165
117026739	PRKCZ	2.02046
117016048	OTOR	2.01919
117018761	SH3GL3	2.01348
117015897	FLRT3	2.00624
117037458	LXN	2.00357
117021413	CSMD1	2.00301
117030195	RAB39B	1.9982
117014668	KIFAP3	1.99711
117028329	PVALB	1.99673
117022282	IBSP	1.99615
117015291	PRSS16	1.99538
117030127	LOC117030127	1.99401
117016920	GABRA6	1.99354
117031299	CCKBR	1.98841
117035977	ZFYVE27	1.98822
117024061	SLC22A17	1.98807
117013657	FN3KRP	1.98646
117012904	MPP3	1.98363
117035646	CDH8	1.97853
117021315	FGF14	1.97719
117035973	P4HA1	1.9769
117037288	ZNF385D	1.97637
117030522	LUZP2	1.97592
117033047	MBOAT2	1.97579
117018662	GRIK2	1.97153
117034737	LOC117034737	1.97128
117034891	CACNG7	1.9712
117015450	PLPPR4	1.97073
117012626	CA4	1.97034
117011681	CAMK2N2	1.96953
117024642	TMSB15B	1.96836
117027242	SGIP1	1.96829
117038299	PLPPR2	1.96563
117013674	P3H4	1.96007
117018734	MAGEL2	1.95988
117036923	CLASP2	1.95701
117024905	LOC117024905	1.95381
117027986	RERG	1.95318
117034144	RALYL	1.95283
117038075	CAMK2D	1.9504
117012656	PNPO	1.94948
117025302	LIX1	1.94915
117026797	CCDC28B	1.94699
117013255	LDOC1	1.94691
117036722	SLC35G2	1.94677
117021024	TCEAL6	1.94451
117024183	ANKRD63	1.94097
117012443	DYNC1I1	1.93965
117020409	LOC117020409	1.93883
117038149	LOC117038149	1.93789
117031224	TMEM151A	1.93569
117018966	LRP11	1.93396
117012845	DLG4	1.9335
117032281	GABBR2	1.92969
117016454	SEPTIN8	1.92958
117016751	TRPC7	1.92955
117031619	SH3GLB2	1.92901
117025894	DPP10	1.92671
117023044	CLCN4	1.92641
117016691	SPARC	1.9262
117036555	ATP2B2	1.92418
117021591	AMER2	1.9241
117031801	OLIG1	1.92221
117017230	LOC117017230	1.91936
117037497	SHD	1.91742
117022901	ZCCHC12	1.91686
novel.384	-	1.91399
117016325	MMP24	1.91125
117019953	LOC117019953	1.91124
117033938	CPA6	1.91063
117023251	JPH4	1.90912
117017209	SDSL	1.90909
novel.1035	-	1.90861
117015731	GGT7	1.90698
117013085	PLCH1	1.90662
117011849	LOC117011849	1.9064
117020895	BEND6	1.90602
117030424	GAL3ST3	1.906
117031229	B3GAT3	1.90526
117029391	GALR3	1.90022
117037491	FSD1	1.89982
117016037	PRSS35	1.89833
117021811	LOC117021811	1.89776
117026090	COL3A1	1.89682
117030264	TMEM132A	1.89577
117031483	DNAJA1	1.89569
117013860	ZNF385C	1.89555
117035606	LRRC4B	1.89533
117037615	SLC25A23	1.89382
117021778	SLITRK1	1.8937
117036252	FAM13C	1.89339
117021025	LOC117021025	1.89027
117018695	BRINP3	1.88873
117013619	LOC117013619	1.88754
117030056	FAM180B	1.88711
117028592	CNTN1	1.88591
117031121	B4GAT1	1.88454
novel.911	-	1.88441
117022796	SLC35F4	1.88281
117018697	LOC117018697	1.88027
117018931	LOC117018931	1.88023
117017403	B3GAT1	1.87949
117016904	GABRG2	1.87942
117013680	LOC117013680	1.87887
117013445	NPTX1	1.87794
117017262	TMEM132C	1.87125
117020287	COL11A2	1.86909
117038164	LOC117038164	1.86902
117023480	NDRG2	1.86764
117029843	RCOR2	1.8665
117021079	SERP2	1.86562
117016115	TCEA2	1.86486
117013857	EFNB3	1.86447
117022801	LOC117022801	1.86406
117033841	KIFC2	1.8637
117035296	CDH15	1.86333
117027740	EPHA10	1.86187
117022842	LOC117022842	1.86101
novel.964	-	1.86012
117016489	GJC2	1.85954
117016777	GABRB2	1.85926
117023739	UNC79	1.85872
117023660	LOC117023660	1.85819
117030174	SYT12	1.857
117025248	UBE2QL1	1.85533
117022220	MAPK10	1.85495
117014999	PAQR6	1.85178
117031905	KYAT1	1.8503
117012341	COL1A2	1.84828
117034013	MMP16	1.84696
117024819	LOC117024819	1.84539
117026901	TUBB2B	1.84327
117038751	SKOR2	1.84215
117037537	CERS1	1.84208
novel.378	-	1.84132
117012638	SSTR2	1.84005
117015818	SLC12A5	1.83965
117018491	B3GAT2	1.8371
117026317	B3GALT1	1.83389
117031037	OLIG2	1.83321
117019197	SEC61A2	1.83283
117037094	RTP1	1.83256
117029397	ARHGEF25	1.83198
117014050	MGAT5B	1.82896
117023432	CORO2B	1.82605
117038131	SCRG1	1.82438
117032264	PLPPR1	1.82429
117031235	SLC1A2	1.82399
117015341	LOC117015341	1.82249
117021673	PORCN	1.82059
117020503	TMEM14A	1.81984
117032288	FRRS1L	1.81936
117026172	ZNF385B	1.81832
117037484	LOC117037484	1.81761
117017975	ATP6V0E2	1.81704
117023849	SALL2	1.81625
117017562	PANX3	1.81262
117035483	SELENOW	1.81183
117028225	FAIM2	1.81136
117015249	ANKRD34A	1.81011
117025851	TMEM198	1.80886
117035903	PSD	1.807
117036587	LRRC3B	1.80506
117032300	TPRN	1.80444
117016042	SMOX	1.80433
117027352	NKAIN1	1.80316
117027881	SLITRK4	1.80205
novel.900	-	1.80164
117032772	SLC3A1	1.80105
117020977	TCEAL2	1.80096
117019233	PROSER2	1.8002
117019888	STX1B	1.79897
117025165	LOC117025165	1.79846
117028392	PDZD4	1.79305
117019439	PRRT2	1.7921
117017947	EN2	1.79176
117025199	PCSK1	1.79041
117019181	MYO3A	1.78333
117018286	CDK5	1.78298
117037152	TIMP4	1.78289
117028887	ATP6V1E1	1.78232
117031663	SAPCD2	1.78107
117012278	LOC117012278	1.78089
novel.408	-	1.78048
117014049	FAM171A2	1.78035
117017866	ZDHHC14	1.77931
117018650	ARL8A	1.77796
117017102	GM2A	1.77731
117022449	TSPAN5	1.77636
117031964	VLDLR	1.77547
117018052	PTPRN2	1.77505
117029470	CSDC2	1.77126
117036898	PRRT3	1.77061
117022995	MEGF11	1.7706
117035107	ERICH4	1.77037
117014846	ASTN1	1.76809
117016715	RANBP17	1.76798
novel.528	-	1.76737
novel.744	-	1.76667
117021067	LOC117021067	1.76578
117019095	PRTFDC1	1.76221
117020511	LOC117020511	1.75974
novel.841	-	1.75944
117034131	MTSS1	1.758
117014362	LOC117014362	1.7569
117030576	PPME1	1.75502
117037166	MOBP	1.75478
117027516	AJAP1	1.75279
117036032	INSYN2A	1.75196
117030769	FAT3	1.74936
117017770	NIPSNAP1	1.74832
117021247	TSC22D1	1.74798
117018688	GNG4	1.74728
117023020	NPTN	1.74702
117033960	RUNX1T1	1.74448
117020303	TSPYL1	1.74397
117015652	VSTM2L	1.74344
117013592	LNP1	1.74296
117022046	NAP1L5	1.73994
117017738	LOC117017738	1.73921
117012195	NRCAM	1.739
117032062	TMEM8B	1.73787
117018600	FMN2	1.7377
117038284	PHYHIP	1.73502
117019399	GRM4	1.73499
117037607	GNG7	1.73491
117034147	MAP6D1	1.73421
117023466	SLC8A3	1.73373
117016574	PRKAR1B	1.73255
117016012	ABHD12	1.73121
117029306	SMARCA1	1.73091
117022015	GSX2	1.73089
117015209	MFSD4A	1.73007
117019425	SLC25A27	1.72986
117012731	NOG	1.72974
117017405	LOC117017405	1.72934
117018783	RASGRF1	1.72798
117021728	ENOX1	1.72686
117019424	MPV17L	1.72648
117012170	RELN	1.72426
117017371	SVOP	1.72411
117015157	KCNJ10	1.72166
117024024	PRIMA1	1.72048
117016409	LOC117016409	1.72044
117017017	RNF187	1.72041
117023030	TMOD2	1.71785
novel.80	-	1.71495
117036572	GPR62	1.71447
117031832	STXBP1	1.71318
117023597	TSPAN6	1.71192
117019796	FBXL16	1.71121
117022610	LOC117022610	1.71078
117014081	GDPD1	1.7102
117015169	OLFML2B	1.70925
117031727	PTPRD	1.70912
117013288	LOC117013288	1.70814
117023960	EXD2	1.70532
117019398	CDIP1	1.70494
117037596	LOC117037596	1.70473
117033930	CA2	1.70384
117035754	DPYSL4	1.70325
117036901	CRELD1	1.70315
117033249	RHOB	1.7018
117033575	NTAQ1	1.70074
117020822	SRSF12	1.70053
117015942	PLCB4	1.70047
117012296	ADAM22	1.69992
117034362	LOC117034362	1.69825
117034736	SLC7A10	1.69732
117012806	ARHGAP44	1.69658
117025123	RHBDD2	1.69641
117030689	CARS1	1.69397
117037445	SST	1.69195
117020292	SERINC1	1.68911
117018947	AP3B2	1.68877
117019470	HAGH	1.68853
117014787	RGS8	1.68674
117029303	MAPK8IP2	1.68605
117027064	CCDC163	1.6856
117022747	SPTB	1.68538
117027676	TMEM51	1.68465
117011721	MAPRE2	1.68354
117023534	SLC12A1	1.68188
117012444	HECW1	1.6809
117036183	AFAP1L2	1.67912
117036833	CHL1	1.67859
117026284	LOC117026284	1.67856
novel.650	-	1.67838
117022051	PPP3CA	1.67812
117025698	LOC117025698	1.67739
117026450	MARCKSL1	1.67701
117015589	TRNAR-UCU	1.67629
117013287	SPECC1	1.67553
117021076	BEX3	1.67532
117012642	SOST	1.67459
117014064	KCNJ16	1.67355
117023600	GALNT16	1.67161
117016131	BIRC7	1.67071
117024544	SGTB	1.66673
117013964	FN3K	1.66659
117030808	GRM5	1.66586
117013780	GRIN2C	1.66563
117022414	PPP2R2C	1.66484
117026342	ICA1L	1.6647
117037697	OTOL1	1.66391
117022273	CPZ	1.66278
117034832	PTOV1	1.65916
117027218	TRNP1	1.65694
117035952	ANK3	1.65671
117028679	CACNA1I	1.65664
117037536	GDF1	1.656
117017224	LHX5	1.65536
117035383	KCNJ6	1.65414
117026446	NRK	1.65397
117017534	YWHAH	1.65328
117036206	GFRA1	1.65109
117036522	TTC3	1.65075
117022590	S100G	1.64987
117030062	SLC25A53	1.64852
novel.313	-	1.64819
117031151	GAP43	1.64673
117019640	GRIN2A	1.64488
117019934	ADARB2	1.64463
117027738	GABRD	1.64458
117016129	PCSK2	1.64439
117014092	NEUROD2	1.64422
117027551	NLGN4X	1.64264
117025522	FAM124B	1.64027
117018795	NGRN	1.6396
117015974	CPXM1	1.63742
117033201	YWHAQ	1.6358
117022860	CHAC1	1.63545
117015822	NNAT	1.63523
117032380	NPDC1	1.63513
117013753	ASIC2	1.63373
117027004	LOC117027004	1.63363
novel.364	-	1.63353
117025152	MEGF10	1.6334
117030074	SHANK2	1.63327
117022983	FNTB	1.63304
117012863	MYH10	1.63205
117023304	LOC117023304	1.63156
117016009	APCDD1L	1.63065
117034821	PPFIA3	1.63023
117018583	ZBTB18	1.62921
117023294	ATL1	1.62837
117035609	SYT3	1.62693
117037478	TRAM1L1	1.62675
117038194	NCAN	1.62649
117035094	DMAC2	1.62641
novel.625	-	1.62593
117030571	LOC117030571	1.62513
117023677	LOC117023677	1.62506
117030420	CEND1	1.62404
117023672	LOC117023672	1.62379
117022247	ADGRL3	1.6229
117028118	B4GALNT1	1.62284
117014361	LINGO4	1.6203
117035596	NETO2	1.6196
117012308	C20H7orf31	1.61927
117025031	PLP1	1.61908
117027537	SMIM13	1.61852
117020535	EFHC1	1.61823
117023348	LOC117023348	1.61818
117020769	ALDH8A1	1.61787
117014007	LOC117014007	1.61758
117012671	CACNG4	1.61716
117015893	LOC117015893	1.61577
117034368	KCNG4	1.61392
117022869	PLEKHD1	1.61377
novel.175	-	1.61317
novel.887	-	1.61012
117016678	SLC6A7	1.60846
117014416	TAFA3	1.60842
117030986	SERPINH1	1.60802
117012332	LANCL2	1.60778
117018771	OCA2	1.60645
117015830	C23H20orf204	1.60558
117036167	CALY	1.60557
117027983	PIANP	1.60535
117012957	TSPAN10	1.60392
117033681	RIMS2	1.60387
117018922	APBA2	1.60337
117033439	KCNF1	1.60319
117013446	C1QTNF1	1.60311
117015905	DBNDD2	1.60169
117033947	ATP6V1H	1.60087
117014493	MGST3	1.60026
117024099	GPR137C	1.59885
117020732	FAM184A	1.59871
117013401	NSF	1.59865
117011937	MBP	1.59837
117018638	PLD5	1.59796
117026124	LOC117026124	1.59768
117029190	CMAS	1.59682
117018029	LOC117018029	1.59566
117038232	STXBP5L	1.59499
117023827	SCAMP5	1.59482
117034544	LOC117034544	1.59446
novel.1027	-	1.59258
novel.466	-	1.59237
117026811	ZCCHC17	1.59235
117018142	LOC117018142	1.5909
117017615	ADGRD1	1.58985
117035114	SPTBN4	1.58921
117028386	LOC117028386	1.58864
117014462	EXTL2	1.58735
117020001	KLHL32	1.58719
novel.171	-	1.58656
117018765	TMEM266	1.58634
117021794	FAM155A	1.58415
117023924	LEO1	1.58329
117030838	ARHGAP20	1.58273
117035060	ATP1A3	1.58269
117035134	FTO	1.58248
117028083	KCNA5	1.58214
novel.487	-	1.58206
117030520	LMO1	1.58008
117033010	CALM2	1.5797
117021583	ZIC5	1.57768
117014392	SYT11	1.57655
117035838	INA	1.57654
117013959	OTOP2	1.57589
117032377	LOC117032377	1.57473
117016977	PSD2	1.57373
117033223	GAREM2	1.56989
117034686	DPF1	1.56974
117033763	LY6H	1.56923
117030918	DSCAML1	1.56868
117019989	LOC117019989	1.56749
117019954	LOC117019954	1.56684
117034153	KHDRBS3	1.56647
117032953	AFF3	1.56585
117027205	PHACTR1	1.5648
117023957	NEXMIF	1.56423
novel.1053	-	1.56419
117012938	CNTNAP1	1.5623
117017634	RTN4R	1.56027
117015208	SMIM29	1.56023
117015412	BRINP2	1.55934
novel.386	-	1.55873
117035081	PLD3	1.55829
117027460	LOC117027460	1.5582
117031723	PFN2	1.55806
117012253	SCRN1	1.55791
117026068	COL5A2	1.55786
117030421	SLC25A22	1.55678
117014277	LRRN2	1.55432
117038110	LIPI	1.55318
117013582	MPP2	1.55305
117016738	CPLX2	1.54956
117033110	LOC117033110	1.5489
117018269	GPR37	1.54852
117026540	GPR3	1.54754
117016727	NDFIP1	1.54744
117025883	LOC117025883	1.54743
117035614	KLK6	1.54682
117016980	DBN1	1.5468
117033106	LOC117033106	1.54677
117016589	MMD2	1.54606
117026902	LOC117026902	1.54557
117037728	DCLK2	1.54544
117025217	ARPC1A	1.54484
117022027	CDK16	1.54478
117013801	GFAP	1.54335
117037320	GRM7	1.54291
117035311	PDF	1.54252
117015935	EEF1A2	1.54235
117020848	GPRASP2	1.5419
117015286	LOC117015286	1.54161
117030006	BSCL2	1.54115
117020504	LOC117020504	1.54037
novel.1026	-	1.54028
117026863	BGN	1.54006
117018173	ZNF467	1.5391
117021689	SPRY2	1.53875
117027445	ACOT7	1.53821
117027151	LRP8	1.53816
117022326	LOC117022326	1.53761
117021946	LOC117021946	1.53719
117019530	NME3	1.53566
117027780	FAM131C	1.53547
117034771	KASH5	1.53405
117011821	ZNF521	1.53265
117019832	TLCD3B	1.53239
117032720	ZDHHC19	1.5322
117028410	C10H12orf50	1.53202
117018405	SMYD3	1.53099
117035192	CFDP1	1.5309
117024817	ZNHIT1	1.53055
117015633	LOC117015633	1.52995
117035289	CNTNAP4	1.52963
117013140	KRT222	1.52855
117013544	C21H17orf58	1.52709
117016823	SMIM32	1.52706
117028098	NINJ2	1.52553
117024075	RNASE1	1.52508
117014454	LOC117014454	1.525
117031179	SLC29A2	1.52342
117019631	KCTD13	1.52201
117019858	PRSS36	1.52085
117027039	EXTL1	1.52077
117029345	PICK1	1.5206
117021769	LOC117021769	1.51998
117023295	CKB	1.51934
117025834	SATB2	1.51882
117037858	PFKL	1.51851
117032937	SLC8A1	1.51841
117030641	ANO5	1.51783
117017737	LOC117017737	1.5177
117028312	NPTXR	1.51697
117017369	WSCD2	1.51532
117037962	SHC2	1.51525
117028330	IFT27	1.51395
117022827	LOC117022827	1.51283
117017781	LOC117017781	1.51196
117025205	PPIC	1.51104
117017454	DTX1	1.50956
117028511	TSPAN9	1.50953
117019370	BMERB1	1.5089
117011986	ETV5	1.50867
117031578	PCOLCE2	1.50863
117026378	PCYT1B	1.50857
117020590	GJA1	1.50835
117013173	RBFOX3	1.50574
117033183	LOC117033183	1.50487
117035816	LGI1	1.50465
117025279	KCNN2	1.50459
117019396	HMOX2	1.50336
117017470	FBXO21	1.50332
117034641	LMTK3	1.50288
117032218	OLFM1	1.50281
117036358	ZFAND4	1.50279
117035249	PNMA8A	1.50277
117023388	SLC24A5	1.5026
117033660	LOC117033660	1.50253
117013249	LOC117013249	1.50236
117032115	TMEFF1	1.50226
117015971	LOC117015971	1.50099
117028984	PJA1	1.49915
117037582	LGI3	1.49895
117014900	CNTN2	1.49893
117017697	PEBP1	1.49762
117028630	SEPTIN3	1.4975
117023331	DDX24	1.49538
117022330	RAP1GDS1	1.49488
117033774	LOC117033774	1.49473
117019552	ATP6V0C	1.49395
117027687	COL9A2	1.49341
117013736	HID1	1.49224
117029229	LIN7A	1.49149
117021962	USP11	1.49148
117032242	DCTN3	1.49097
117027417	ADGRB2	1.49052
117026598	CAMTA1	1.49051
117024896	CDH12	1.48994
117016731	ACSL6	1.48965
117028224	TSPYL2	1.48858
117033365	ADD2	1.48853
117022891	TCEAL4	1.48825
117016805	FBLL1	1.48802
117028287	CERK	1.48759
117025049	GPR150	1.48599
117037325	SMIM4	1.48534
117032097	KDM4C	1.48356
117033239	HPCAL1	1.48347
117013464	LOC117013464	1.48251
117038344	PCDH10	1.48237
117018933	OTUD7A	1.48162
117020229	GNL1	1.4808
117021130	ANK1	1.48009
117035294	SLC17A7	1.4799
117017614	VPREB3	1.47979
117037313	EPM2AIP1	1.47862
117033886	LOC117033886	1.47813
117027518	ELAVL4	1.47747
117031518	LOC117031518	1.47452
117035185	NOVA2	1.47421
117019855	LRRC73	1.47411
117016322	STMN3	1.47341
117027481	LOC117027481	1.47334
117032416	GLDC	1.47315
117027287	RPE65	1.47264
117021468	KATNAL1	1.47244
novel.916	-	1.47171
117028676	FAM234B	1.47137
117029363	MLF2	1.47083
117037598	CACNA1A	1.46987
117023590	KLC1	1.46953
117012186	LOC117012186	1.46921
117028464	KCNH3	1.46877
117012117	PCLO	1.46858
117025813	ABCB6	1.46787
117020533	PNPLA4	1.46768
117022503	GABRB1	1.46685
117034100	STMN2	1.46597
117033966	PKIA	1.46585
117014741	TDRKH	1.46525
117013682	SAMD14	1.46522
117032006	MYORG	1.46521
117023676	CPLX3	1.46421
117017746	SCN3B	1.46419
117031043	LOC117031043	1.46349
117018604	PSEN2	1.46315
117030458	DUSP8	1.46227
117012353	ADCYAP1R1	1.46194
117028580	LOC117028580	1.46193
117028508	CLSTN3	1.46077
117019687	PRR35	1.46061
117031812	RALGPS1	1.46003
novel.1028	-	1.45973
117030678	LOC117030678	1.45931
117027605	LRRC38	1.45808
117018906	LOC117018906	1.45797
117015274	HAPLN2	1.45731
117016103	CDH22	1.45644
117014456	ZNF697	1.45572
117037258	GASK1A	1.45434
novel.287	-	1.45296
117027649	SLC45A1	1.45263
117037805	SYCE2	1.45229
117016599	TTYH3	1.45136
117012976	PPP1R1B	1.45134
117015768	MYT1	1.45045
117012919	LOC117012919	1.4503
117017128	PDLIM4	1.45016
117035624	EMC10	1.4492
117015388	IER5	1.44835
117033621	PIP4P2	1.44834
117018915	ABHD17C	1.44785
117015434	RGS4	1.44782
117020135	LOC117020135	1.44696
117016979	AGPAT1	1.44625
117029227	LDHB	1.4445
117021703	LOC117021703	1.44272
117034624	LOC117034624	1.44212
117013260	YWHAE	1.44126
117037002	SLC38A3	1.43931
117026263	PDE6D	1.4387
117036594	EOMES	1.43867
117026204	LOC117026204	1.43804
117034406	SLC8A2	1.43782
novel.235	-	1.4378
117021602	DZIP1	1.4362
117034626	SMIM17	1.43578
117019224	PTF1A	1.43553
117014440	COMMD2	1.43552
117027555	BTBD8	1.43504
117023351	FRMPD4	1.43499
117023634	LIPC	1.43495
117017780	MSI1	1.43464
117035223	DBP	1.4336
117019705	GDE1	1.4333
117034123	DPYS	1.43253
117031188	RTN3	1.4324
117027574	MANEAL	1.4319
117033863	LRRC24	1.43111
117034151	CSMD3	1.43058
117016551	CLTB	1.43026
117031296	CTSF	1.4297
117034818	FUZ	1.42967
117025516	ARHGEF9	1.42914
117015917	PRNP	1.42823
117016096	ARFGAP1	1.42778
117030039	NRXN2	1.42749
novel.837	-	1.42679
117038297	BSG	1.42662
117023419	MAGEH1	1.42592
117025799	FAP	1.4258
117032674	ACYP2	1.42571
117012554	DGKB	1.42564
117030930	LOC117030930	1.42559
117029802	RAG1	1.4249
117034639	BCAR1	1.42447
117020437	AIG1	1.42409
117030052	CCDC85B	1.42364
117018250	CNPY1	1.42355
117017891	MMP17	1.42312
117017062	SKP1	1.42265
117037498	LOC117037498	1.42173
117028497	NABP2	1.42142
117031552	LOC117031552	1.42137
117030708	TMX2	1.41951
117036716	LOC117036716	1.41921
117030386	AP2A2	1.41886
117033012	LOC117033012	1.41868
117018496	RYR2	1.41863
117027554	DDAH1	1.4173
117028548	COPS7A	1.41696
117034664	LOC117034664	1.41596
117035864	LOC117035864	1.41519
117012321	KLHL7	1.41505
117021787	SIAH3	1.41476
117034914	NAPA	1.41449
117034671	PPP2R1A	1.41396
117023588	LOC117023588	1.41394
117019301	LMAN2L	1.41388
117023139	LOC117023139	1.41276
117031317	B4GALNT4	1.41255
117030314	CHST1	1.41194
117028041	LOC117028041	1.41075
117026057	DLG3	1.41012
117028495	RNF41	1.40832
117036844	TMEM42	1.40813
117022908	LTK	1.40788
117021048	DCLK1	1.40757
117031614	DMAC1	1.40745
117034463	PAF1	1.40695
117028393	DIP2B	1.40685
117021724	TUSC3	1.40668
117022893	GPR135	1.40621
117029029	NECAP1	1.40614
117038566	NCAM2	1.40603
117034640	LOC117034640	1.40523
117037476	MRPL54	1.40519
117035254	KLHDC4	1.40377
117018962	NTRK3	1.40281
117031694	BARHL1	1.40207
117025293	EDIL3	1.4017
117016943	UBTD2	1.40145
117020239	ATAT1	1.40021
117027348	C9H1orf52	1.39941
117013082	SRCIN1	1.39935
117017771	PKNOX2	1.39934
117033942	ADCY8	1.39775
117020873	LOC117020873	1.3977
117012456	AMPH	1.39764
117027424	RNF186	1.39715
117015847	PKIB	1.39697
117034862	LOC117034862	1.39655
117035211	SPATA2L	1.39646
117031925	CNTFR	1.39628
novel.609	-	1.39486
117029401	KCNC2	1.39467
117016645	LOC117016645	1.39447
novel.1022	-	1.39326
117024766	SRRM3	1.39238
117016640	CXXC5	1.39147
117015755	SS18L1	1.39017
117016634	MAPK9	1.38863
117038372	SPOCK3	1.38848
117013487	TTC19	1.38767
117018767	LOC117018767	1.38746
117029430	SMDT1	1.38718
117022095	LOC117022095	1.38658
117023896	LARP6	1.38599
117013779	ADAM11	1.38529
117031902	TRIM32	1.38484
117016643	PAIP2	1.38483
117033323	ALK	1.38466
117011953	ABHD3	1.38421
117031648	RNF208	1.38368
117030929	MRGPRF	1.38348
117016709	GPRIN1	1.38326
117029127	SLC25A17	1.38324
117029078	ALX1	1.38301
117025925	ERMN	1.38214
117014284	LIX1L	1.38163
117030963	SYT9	1.38128
117024031	CILP	1.38114
117017089	LOC117017089	1.37976
117019882	SYNGR3	1.37839
117013762	UBB	1.37821
117018534	TP53BP2	1.37795
117024014	CELF6	1.37784
117031403	TCTEX1D2	1.37738
117027129	LOC117027129	1.3769
117022185	LOC117022185	1.3765
117021081	AP3M2	1.37633
117030973	STIP1	1.37612
117031236	MCF2L2	1.37546
117013645	FBXO47	1.37494
novel.652	-	1.37452
117031082	C11H11orf87	1.37441
117038755	EPB41L3	1.37421
117016047	PACSIN1	1.37401
117014256	CAMK1G	1.37351
117028172	EID3	1.37307
117019671	VKORC1	1.37286
117037326	KY	1.37266
117035123	PARD6A	1.37218
117035265	PNMA8B	1.3718
117037541	PNMA2	1.36957
117036387	ADAM12	1.36863
117035611	ASPDH	1.36855
117026635	ZSWIM5	1.36774
117036876	LOC117036876	1.36683
117027965	AMER3	1.36658
117015226	TADA1	1.36611
117030098	RTL5	1.36445
117032464	C12H9orf40	1.3643
117015166	CADM3	1.36418
117037653	CRTC1	1.3641
117036319	CNNM1	1.36227
117032883	RMND5A	1.36194
117015921	LZTS3	1.36156
117032039	KCNT1	1.36083
117029977	PAFAH1B2	1.36059
117016661	ADAMTS2	1.35964
117028690	LOC117028690	1.35905
117030281	AKIP1	1.35897
117017385	CABP1	1.35711
117012122	GLCCI1	1.35599
117015037	LOC117015037	1.35587
117028408	ATP6AP1	1.35466
117017272	ZMAT5	1.35408
117017447	HEPACAM	1.35342
117032360	MED27	1.35206
117017471	ARVCF	1.35137
117034278	ISOC2	1.35124
novel.778	-	1.35111
117017699	LOC117017699	1.35111
117034755	BRSK1	1.34914
117019892	CNR1	1.34865
117017107	LOC117017107	1.34816
117019450	HCFC1R1	1.34753
117014378	NHLH2	1.3467
117030144	IL1RAPL1	1.34663
117034872	DPEP3	1.34528
117020195	TMEM151B	1.34462
117035948	DNAJC12	1.34433
117025673	KIF5C	1.34407
117017544	ASPHD2	1.34332
117026733	STX12	1.34326
117022451	BAMBI	1.34294
117028440	ATXN10	1.34222
117029596	SLC17A6	1.34214
117034489	PHLPP2	1.34141
117034410	CES5A	1.34012
117017620	KIRREL3	1.33927
117033874	GRINA	1.33923
117022242	UNC5C	1.33913
117024850	GALNT17	1.33878
117030446	AAMDC	1.33833
117019772	LOC117019772	1.33764
117034796	LCAT	1.33747
117023986	GPM6B	1.336
117026322	DNAJB2	1.33543
117035027	JPH3	1.33533
117026275	KLHL23	1.33531
117022240	LOC117022240	1.33411
117030460	LOC117030460	1.33391
117026910	DIPK1A	1.33352
117018843	SV2B	1.33327
117035937	ABLIM1	1.33295
117020881	LOC117020881	1.33281
117031979	PIP5K1B	1.33141
117029186	RASD2	1.33124
117027729	SAMD11	1.33105
117018243	EXOC4	1.33105
117012251	SRPK2	1.33046
117022149	SLC4A4	1.3301
117017622	LOC117017622	1.32932
117028273	ARF3	1.32892
117021694	GPC5	1.32886
117032103	ABHD17B	1.32744
117011933	AQP4	1.327
novel.806	-	1.32684
117017619	LOC117017619	1.32633
117023239	ANOS1	1.32632
117032372	ELAVL2	1.32553
117014621	PROX1	1.32516
117022911	ARG2	1.32405
117014337	KLHDC8A	1.32405
117018582	PGBD5	1.32398
117023601	GNB5	1.32286
novel.1032	-	1.32283
117013334	LOC117013334	1.32254
novel.84	-	1.32223
117034400	PPM1L	1.32172
117034493	SIRT2	1.32164
117036015	GOLGA7B	1.32039
117026265	SPP2	1.32026
117018272	ATP6V1F	1.32007
117038113	LOC117038113	1.31941
117013911	MB21D2	1.31874
117026899	PPP1R3F	1.31654
117016284	BPIFB6	1.31496
117019777	YPEL3	1.3149
117035633	FAM71E1	1.31487
117016578	LOC117016578	1.31472
117023096	FAM50A	1.31453
117026545	GPX7	1.31445
117034008	NCALD	1.31373
117020360	HTR1E	1.3136
117018259	PDIA4	1.31292
117021293	LOC117021293	1.31288
117026478	LOC117026478	1.31238
117013014	TOM1L1	1.31183
117018841	CEMIP	1.31163
117026546	LOC117026546	1.3105
117036559	CPNE9	1.31018
117013990	SAP30BP	1.31016
117020159	GABBR1	1.30966
117015697	LOC117015697	1.30875
117014649	FCRLA	1.30868
117022857	TSC22D3	1.30866
117016994	FSCN1	1.30861
117027788	EPHA8	1.3086
117013723	PLD2	1.30749
117017375	RNFT2	1.30724
117029448	DCX	1.30659
117029071	PHEX	1.30653
117015304	GPR63	1.30648
117015636	MATN4	1.30561
117016954	PCYOX1L	1.30554
117033033	CFAP36	1.30512
117013944	DSCAM	1.30353
117019372	LCMT1	1.30242
117031627	B3GALNT1	1.30203
117023024	CARMIL3	1.30141
117016638	OCM2	1.30117
117036893	KCTD6	1.301
117019867	CLVS2	1.30077
117031091	ABCG4	1.29994
novel.758	-	1.29926
novel.511	-	1.299
117016776	LOC117016776	1.29851
117012730	PIPOX	1.29836
novel.651	-	1.29834
117018680	SCCPDH	1.29811
117015024	MLLT11	1.29794
117033052	MYT1L	1.29596
117022631	LOC117022631	1.29549
117019931	PFKP	1.29547
novel.574	-	1.29521
117021766	FAM124A	1.29492
novel.294	-	1.29472
117020105	GPR17	1.29398
117036643	PTH1R	1.29274
117014123	LOC117014123	1.29201
117023332	LOC117023332	1.29163
117032054	TMEM141	1.29095
117019556	MLST8	1.29042
117020587	RIPPLY2	1.29039
117016809	UNC5A	1.29022
117029973	KCNC1	1.28943
117033746	LOC117033746	1.28943
117017495	SERPIND1	1.28902
117018753	LOC117018753	1.2885
117023969	ALDH1A2	1.28744
117016627	FAM20C	1.28731
117021253	GSPT2	1.2858
117036089	PLPP4	1.28536
117027100	LOC117027100	1.28518
117013899	C2H3orf70	1.28484
117019827	ROGDI	1.28482
117031261	THY1	1.28427
117017899	LOC117017899	1.28418
117022466	SCD5	1.28387
117013924	RND2	1.28312
117035128	ZNF423	1.28252
117018575	SLC30A10	1.2822
117012780	LOC117012780	1.28205
117034661	NDRG4	1.28194
117011734	LDLRAD4	1.28192
117032756	ATP6V1E2	1.28183
117032318	FAM133A	1.2817
117027442	RNF19B	1.28088
117030057	ZCCHC18	1.28072
117029221	SMUG1	1.28058
117031309	LOC117031309	1.28051
117038000	DMTN	1.28028
117034454	LOC117034454	1.27969
117022985	RAB15	1.2789
117038401	SLC7A14	1.27875
117017828	LOC117017828	1.27826
117036546	GRM2	1.27816
117030163	TRIM3	1.27808
117016930	TXNDC15	1.27723
117022652	MORF4L2	1.27704
117029269	DTX3	1.27608
117012570	LHFPL3	1.27585
117032079	APLN	1.27583
117018972	PCMT1	1.27519
117024982	ANKRD55	1.27485
117035315	LOC117035315	1.27461
117031978	LOC117031978	1.27384
117013069	ATP6V0A1	1.27363
novel.586	-	1.27339
117018207	LRRC61	1.27268
117021133	PDGFRL	1.27216
117017317	CAMKK2	1.27134
117032718	LOC117032718	1.27108
117026956	ERI3	1.27093
117030855	DAGLA	1.27075
novel.304	-	1.27051
117031975	ZFAND5	1.27015
117024210	MDGA2	1.26865
117030028	GPC3	1.26837
117032920	RNF144A	1.26815
117024772	APC	1.268
117035887	OGDHL	1.26752
117029293	GPR19	1.26751
117033203	RBKS	1.26719
117027529	HPCAL4	1.26695
117034428	AARS1	1.26672
117017603	SRRM4	1.26669
117011748	ABCF3	1.26635
117030695	KLC2	1.26609
117017529	RITA1	1.26602
117023814	SRPX	1.26597
117013456	ZACN	1.26569
117016581	LOC117016581	1.26512
117015407	TRIM46	1.26431
117012123	UMAD1	1.26377
117025854	SLC16A14	1.26319
117032355	NSMF	1.26295
117021905	RASL11B	1.26291
117031086	RAG2	1.26283
117013707	NAA38	1.26234
117035341	ATP4A	1.26196
117032366	KCNAB1	1.26101
117023972	GLRX5	1.26098
117027797	SIRT5	1.26086
117034032	ATP6V1C1	1.26079
117020415	MFSD4B	1.26076
novel.245	-	1.25962
117016018	SPATA2	1.25959
117019558	BRICD5	1.25936
117027483	DAB1	1.25821
117037775	NDUFV3	1.25776
117034284	CHST8	1.25736
117015972	BCAS1	1.25734
novel.665	-	1.25722
117024163	CCDC177	1.25686
117012787	PRMT2	1.25681
117027444	CLSTN1	1.25539
117036390	LHPP	1.25501
117034996	FXYD7	1.25489
117012835	MAPT	1.25473
117038023	ATP6V1B2	1.25423
117012389	PDE1C	1.2541
117026320	PTPRN	1.25306
117011695	KCNG2	1.25231
117015353	LOC117015353	1.25133
117028972	TMTC2	1.25111
117026272	UBE2E3	1.25074
117037073	LOC117037073	1.2499
117013673	FKBP10	1.24942
117026558	NHLRC1	1.24916
117037364	MRAP	1.24842
117031714	TRPM3	1.24802
117011803	MRO	1.24677
117018755	MEX3B	1.24615
117035287	ATP6V0D1	1.24569
117034982	SCN1B	1.24536
novel.855	-	1.24527
117014497	LOC117014497	1.24504
117034357	MTSS2	1.24437
117036755	CADM2	1.24307
117015732	TP53INP2	1.24213
117032521	EDF1	1.2421
117019147	ITIH2	1.24181
117016397	PCDHB2	1.24142
117016444	LOC117016444	1.24138
117018191	DGKI	1.24081
117015136	WDR47	1.23946
117035241	MMP2	1.23944
117027564	PEF1	1.23916
117027688	NRN1	1.23909
novel.471	-	1.23834
117016321	KIAA0408	1.23813
117037914	TBC1D9	1.23806
117030731	OTUB1	1.23804
117036784	C17H3orf18	1.23796
117026489	GPR153	1.23788
117032168	NTRK2	1.23765
117019428	CACNG3	1.23679
117029076	LOC117029076	1.23628
117023305	CIPC	1.23624
117015863	CDH4	1.23614
117025845	CHPF	1.23585
117022883	DLK1	1.23543
117028522	GJB1	1.235
117024996	CAMK4	1.23477
117012622	TMEM100	1.23391
117027805	LOC117027805	1.23237
117013280	WBP2	1.23124
117038760	KLF15	1.23086
117036790	CTNNB1	1.23037
117012157	DOCK4	1.23029
117016923	DNAJC18	1.22994
117037652	HCN2	1.22931
117019563	ZNF771	1.22768
117023559	LOC117023559	1.22733
117013637	PIMREG	1.22715
117017642	TMEM181	1.22598
117019380	LOC117019380	1.22583
117012450	LOC117012450	1.22568
117035819	SPOCK2	1.22565
117030201	TIMM10	1.22549
117037514	PLCXD2	1.2248
117038276	SEMA6B	1.22417
117022416	EPHA5	1.22403
117035006	ZNF536	1.22398
117030187	LOC117030187	1.22347
117018618	LOC117018618	1.22282
117027519	EIF2B3	1.22216
117023830	SLC24A4	1.22144
117012719	NXPH3	1.22137
117034990	DGKG	1.22135
117014447	AHCYL1	1.22118
117015135	CELF3	1.21988
117038426	LOC117038426	1.21915
117029598	MPPED2	1.21798
117016970	REEP2	1.21775
117030069	SYT7	1.21749
117038174	RAB11B	1.21699
117017356	LOC117017356	1.21687
117018932	MKRN3	1.2163
117024860	CCDC127	1.21495
117027474	STMN1	1.21468
117020825	GPRASP1	1.21467
117025184	TPST1	1.2145
117015368	LOC117015368	1.21448
novel.715	-	1.21444
117034774	DKKL1	1.21419
117013047	UBE2O	1.21402
117030233	LOC117030233	1.21339
117015147	C2CD4D	1.21308
117026945	KAZN	1.21271
117033773	LOC117033773	1.21252
117018467	PPFIA4	1.21209
117013029	WSCD1	1.21195
117029605	FAM155B	1.2118
117028421	ZDHHC9	1.21089
117019216	GPR158	1.21068
117017569	GTF2H5	1.2105
117030562	PGR	1.20994
117036882	LRRN1	1.2097
117026879	BSDC1	1.20959
117021473	DLEU7	1.20957
117027458	PARK7	1.20952
117024489	GPX8	1.20872
117029467	PHF21B	1.20855
117026234	LRP1B	1.20768
novel.241	-	1.20677
117018166	WDR91	1.2066
117019773	CRYM	1.20588
117037418	OLFM2	1.20569
117017711	WSB2	1.20539
117028547	CCDC184	1.20537
117035570	CCDC106	1.20529
117026217	RBM44	1.2052
117015314	LOC117015314	1.20496
117013670	DYNLL2	1.20381
117033401	SLC4A5	1.20341
117027749	ZFYVE9	1.2031
117016716	TLX3	1.2028
117021338	MZT1	1.20271
117015746	NAPB	1.2027
117034902	NRN1L	1.20222
117022529	NWD2	1.20188
117034817	AP2A1	1.2018
117018845	FAN1	1.20047
117018696	LOC117018696	1.20024
117014993	UFC1	1.20019
117037245	EIF1B	1.19986
117034633	ARL2BP	1.19983
117030693	BANF1	1.19925
117016205	SCRT2	1.19844
117035173	SHISA7	1.19813
117012896	AP2B1	1.19802
117021752	UNC5D	1.19748
117030735	MYRF	1.1972
117025859	CACNB4	1.19699
117038197	UGT8	1.19612
117013904	MAP2K6	1.19606
117012254	DPY19L2	1.19599
novel.907	-	1.19494
117013559	LOC117013559	1.19493
117028921	KDELR3	1.19475
117030196	FGF3	1.19443
117025636	KIF1A	1.19442
117038193	DPPA4	1.19426
117030605	DKK3	1.19413
117018209	RARRES2	1.19346
117021345	MTUS2	1.19274
117013507	FAM131A	1.19268
117029981	LOC117029981	1.1921
117024117	SNAPC1	1.19165
117032268	LCN15	1.19101
117035061	GRIK5	1.1898
117017035	RNF5	1.18964
117025149	CCL26	1.18962
117030402	PGM2L1	1.18952
117036953	NT5DC2	1.18929
117022012	LNX1	1.18915
117015619	EPB41L1	1.1886
117036425	CISD1	1.18842
117023670	LINGO1	1.18825
117036771	LOC117036771	1.18791
117019280	MTLN	1.18714
117028561	UBQLN2	1.18647
novel.734	-	1.18628
117035556	VPS4A	1.1859
117022035	SPARCL1	1.18579
117028988	TST	1.18548
117016644	ABLIM3	1.18512
117012162	RUNDC3B	1.18507
117013928	NT5C3B	1.18472
117030243	LOC117030243	1.18461
117029054	GABARAPL1	1.18418
117025329	LOC117025329	1.18364
117012483	SGCE	1.18227
117031609	TMC1	1.1818
117015991	BCAS4	1.18168
117014300	MRPS21	1.18155
117018492	TIMM17A	1.18004
117022927	TCEAL1	1.17989
117037986	SCOC	1.17983
117036204	GLRX3	1.17958
117013322	TTYH2	1.17896
117016532	FNDC9	1.1788
117033599	LOC117033599	1.17861
117028278	PTCHD1	1.17854
117031833	UBAC1	1.17852
117014095	PPM1E	1.17849
117021770	WDR17	1.17786
117038306	FGG	1.17784
117037548	RNF175	1.17745
117028586	LARGE1	1.1772
117032539	FIBCD1	1.17716
117038003	ZNF653	1.17706
117037272	LOC117037272	1.17668
117033156	TRIB2	1.17604
117034058	ELOC	1.17416
117033753	ADGRB1	1.17401
117028777	BCAT1	1.17391
117024895	CALN1	1.17369
117037874	ATCAY	1.17306
117027389	MXRA8	1.17272
117024475	LOC117024475	1.17266
117018141	ACTR3B	1.17224
117026667	THAP3	1.17106
117019789	NUDT16L1	1.17028
117013350	NLGN2	1.17025
117012377	SEPTIN7	1.17023
117018140	SLC35B4	1.16996
117012137	AP2M1	1.16954
117019550	NME4	1.16947
117030437	MMP13	1.16946
117022588	RUFY3	1.16933
117029601	SLC6A5	1.16914
117037822	MAST1	1.16874
117021693	PSD3	1.16753
117026121	CCDC160	1.16719
117022958	LOC117022958	1.16717
117026479	GALE	1.16687
117014259	GPR61	1.16639
117023291	SEPTIN6	1.1654
117019565	FLYWCH2	1.16532
117025626	RTP5	1.16413
117024685	IL1RAPL2	1.16405
117034346	APOC2	1.16384
117024800	YWHAG	1.16321
117015762	SCAND1	1.16282
117018970	ARNT2	1.16278
117022963	AHSA1	1.1623
117016152	RIMS4	1.16227
117030815	LMO2	1.16182
117037048	TAFA4	1.1616
117011657	WDR7	1.16102
117033171	CTNNA2	1.16065
117033467	CAMKMT	1.16063
117022953	LOC117022953	1.16053
117037276	ERC2	1.15984
117028612	EPYC	1.15981
117015178	S1PR1	1.15956
117032834	KIDINS220	1.15873
117033263	EIPR1	1.15822
117018693	SUSD4	1.15772
117011687	LOC117011687	1.15733
117021371	MTMR7	1.15631
117032240	LOC117032240	1.15544
117031021	PLEKHB1	1.1553
117017301	YPEL1	1.15484
117021448	LOC117021448	1.15484
117033103	KCNK12	1.15448
117019218	STAM	1.15425
117019803	ARMC5	1.15389
117024936	ACHE	1.15307
117034925	GRAMD1A	1.15278
117036056	ARL3	1.15236
117011709	MTCL1	1.15229
novel.618	-	1.15216
117026013	LOC117026013	1.15117
117025772	LOC117025772	1.15112
117034321	SSC5D	1.15047
117016756	NRG2	1.15044
117028035	MARCHF9	1.15036
117023343	PNP	1.14924
117015241	NMNAT2	1.14923
117037672	TRIM2	1.1488
117014465	SRGAP2	1.14864
117020095	PROC	1.14854
117038196	NDNF	1.14838
117020279	LOC117020279	1.14832
117033220	RTN4	1.14814
117013219	LOC117013219	1.14788
117029471	LOC117029471	1.14757
117017058	LOC117017058	1.14731
117023355	HNRNPC	1.14727
117012153	GPR22	1.14681
novel.940	-	1.14668
117018740	ADAMTS17	1.14654
novel.976	-	1.1464
117038303	MAP9	1.14608
117012305	ADCY1	1.1456
117036574	ABHD14A	1.1453
117034292	APP	1.14469
117023389	MYEF2	1.14401
117021395	SAP18	1.14396
novel.775	-	1.14324
117029886	PIWIL4	1.1428
117013721	MRC2	1.14262
117031335	POU2AF1	1.14256
117028280	KIF21A	1.1423
117036079	MXI1	1.14229
117021744	HS6ST3	1.14204
117012197	IGSF10	1.14075
117037285	FSTL1	1.14061
117029311	HEBP1	1.14002
117035717	HKDC1	1.1393
117023485	FUT8	1.13829
117018775	HAPLN3	1.13802
117030679	CHRM1	1.1378
117031995	LOC117031995	1.13751
117018027	FAM131B	1.13744
117019206	MINDY3	1.13727
novel.32	-	1.13711
117028427	DENND5B	1.13693
117030278	TMEM9B	1.13674
117031087	IFTAP	1.13666
117036232	CTBP2	1.13449
117028705	TSPAN11	1.1344
117034714	LOC117034714	1.13437
117014708	FAM78B	1.13416
117019414	PRKCB	1.13371
117033934	SDC2	1.13327
117028489	SLC4A8	1.13301
117015668	MRPS26	1.13291
117033941	CTHRC1	1.13269
117035970	PPP3CB	1.13245
117034722	LOC117034722	1.13236
novel.214	-	1.13209
117013004	ZNHIT3	1.1316
117025762	TENM1	1.13059
117035619	KLK15	1.13058
117029257	GPR173	1.13056
117037218	VHL	1.13056
novel.59	-	1.12955
117018712	DISC1	1.12952
117036356	ROBO2	1.12895
117019404	PRSS33	1.12883
117016520	LOC117016520	1.12877
117030926	TIAM1	1.1286
117037788	FBXW7	1.12777
117018066	LRRC4	1.1273
117022036	DMP1	1.12662
117021508	PDS5B	1.12617
117024006	RPS6KL1	1.12605
117019526	MAPK8IP3	1.12603
117018403	CHRM3	1.126
117013732	LOC117013732	1.12596
117030572	ME3	1.12574
117033922	PDP1	1.12553
novel.580	-	1.12552
117011635	HDHD2	1.12511
117032919	IAH1	1.12479
117015433	LOC117015433	1.12471
117037091	POMGNT2	1.12467
117036435	PCDH15	1.12431
117034930	LOC117034930	1.12424
117026526	C9H1orf232	1.12354
117031845	OMD	1.1231
117017118	PCDHB5	1.12299
novel.875	-	1.12296
117034856	CALM3	1.12227
117031909	KLF9	1.12215
117034113	LOC117034113	1.12175
117038381	PALM	1.12159
117038567	NWD1	1.12148
117014091	FDXR	1.12139
117034632	PLLP	1.12067
117024530	TPPP	1.12064
117027500	NEGR1	1.12063
117038311	DIRAS1	1.11952
117025952	MARCHF4	1.1192
117034807	LOC117034807	1.11875
117018828	MRPS11	1.1187
117028991	BICD1	1.11827
117031469	PTGDS	1.11821
117028480	GLS2	1.11792
117012336	PMPCB	1.11775
117031761	DNLZ	1.11769
117018288	NDUFA5	1.1176
117011676	LOC117011676	1.11759
117036448	GLUD1	1.1163
117028892	AICDA	1.11596
117025678	PKP4	1.11514
117015384	VPS72	1.11408
117027317	MEAF6	1.11401
117038310	NDUFA13	1.11381
117021472	SPART	1.11369
117033585	VXN	1.11347
novel.261	-	1.11212
117023442	DISP2	1.112
117020074	BIN1	1.11174
117027815	SLC44A5	1.11171
117028203	AVPR2	1.11154
117021745	PPP2CB	1.11139
117033882	COMMD5	1.11103
117023736	PARP6	1.11046
117013700	CNP	1.10951
117017441	C25H12orf43	1.10933
novel.173	-	1.10881
117031031	C11H11orf24	1.10878
117013304	DHRS11	1.10877
117034345	APOC4	1.10875
117028718	LOC117028718	1.10849
117026103	AAMP	1.10848
novel.1013	-	1.10826
117038734	NETO1	1.10806
117036720	LOC117036720	1.10806
117033384	DPYSL5	1.10768
117011833	LOC117011833	1.10751
117026182	RAPGEF4	1.10676
117028322	LOC117028322	1.10658
117021017	KLHL1	1.10656
117031051	NRIP3	1.1065
117017216	ESS2	1.10646
117022031	NAT8L	1.10606
117030075	PITPNM1	1.10605
117030939	PNMA3	1.10551
117034887	LOC117034887	1.10548
117036144	SHTN1	1.10528
117018112	LOC117018112	1.10461
117030000	DEAF1	1.10443
117036711	ZNF501	1.10424
117013110	KAT2A	1.10412
117029064	CDKN1B	1.10386
novel.160	-	1.10377
117034475	ERCC1	1.10346
117029618	NARS2	1.10341
117027644	SNX12	1.10288
117011906	AKAIN1	1.1028
117011868	NARS1	1.10251
117026453	ZNF691	1.10244
117026528	ZNF593	1.10178
117016000	DYNLRB1	1.10154
117016618	LOC117016618	1.10152
117014442	BOLA1	1.1007
117016560	MATR3	1.10059
117020254	C3H6orf136	1.10044
117019327	LOC117019327	1.1
117024948	SNCAIP	1.09919
117023284	OTUD5	1.09916
117030676	SLC22A8	1.09899
novel.974	-	1.09671
117022841	CALM1	1.09661
117019382	LOC117019382	1.09615
117028570	PLEKHB2	1.09604
117027747	LOC117027747	1.09585
117031084	SLC43A3	1.09528
117034259	LIN7B	1.09499
117036246	PGAM1	1.09449
novel.277	-	1.09431
117030299	POLR2L	1.09322
117019144	CACNB2	1.09288
117037449	PRKCSH	1.09233
117037609	TIFA	1.09127
117036815	SNRK	1.09057
117025615	RPRM	1.09041
117031201	LOC117031201	1.09
117025356	C7H5orf49	1.08964
117030051	DRAP1	1.08941
117029327	CERS5	1.0894
117028713	PHLDA1	1.08908
117020435	LOC117020435	1.08902
117032205	LOC117032205	1.08899
117032712	FEZ2	1.08892
117011915	RNF165	1.08758
117021324	MCF2L	1.08699
117033801	SDR16C5	1.08679
117036320	GOT1	1.08669
117016062	LSM14B	1.08667
117031268	MDK	1.08658
117036599	TFG	1.08629
117029233	PRICKLE1	1.08603
117012399	TRIL	1.08601
117027761	LRRC53	1.08586
117022277	ATP2B3	1.08558
117025518	LOC117025518	1.08549
117018172	KRBA1	1.08547
117036770	DOCK3	1.0852
117017248	HSPA8	1.085
117031876	UCK1	1.08485
117020345	EPHA7	1.08481
117020375	FUT9	1.08455
117019198	ITIH5	1.0844
117019589	SBK1	1.08407
117032907	CYS1	1.08377
novel.380	-	1.08243
117017954	CYREN	1.08185
117035203	BANP	1.08181
117033166	MAPRE3	1.08175
117032343	IGFBPL1	1.08089
117011926	CEP76	1.0801
117017981	LOC117017981	1.08
117035583	AP2S1	1.07848
novel.928	-	1.07843
117019141	NEBL	1.07825
117021708	KCTD4	1.07822
[truncated: 26,227 more rows]
