# Supplementary material for: Divergence of cochlear transcriptomics between reference‑based and reference‑free transcriptome analyses among Rhinolophus ferrumequinum populations
Source: PLoS One. 2023 Jul 11;18(7):e0288404. doi: 10.1371/journal.pone.0288404 (PMC10335675; doi:10.1371/journal.pone.0288404)
Supplement: S22 Table — (XLSX) [file pone.0288404.s022.xlsx]

## Sheet: Sheet1
S22 Table:GSEA ranked gene list for HN vs. YN.
gene_ID	gene_name	SCORE
117025991	LOC117025991	3.98519
117034359	APOC1	3.96625
117028318	LOC117028318	3.92514
117018605	LOC117018605	3.91579
117014623	LOC117014623	3.53578
117012723	ASGR1	3.52894
novel.1067	-	3.49378
117018145	LOC117018145	3.35176
117023559	LOC117023559	3.3468
novel.204	-	3.27319
117013603	LOC117013603	3.25432
117022796	SLC35F4	3.24919
117020873	LOC117020873	3.24428
117023083	LOC117023083	3.18587
117030056	FAM180B	3.1838
novel.577	-	3.11651
117032788	MAGEF1	3.04066
117037438	LOC117037438	2.93214
117024434	LOC117024434	2.8084
117036796	ITIH3	2.73458
117038748	SERPINB12	2.71875
117037463	IZUMO4	2.69599
117017561	LOC117017561	2.69072
117031277	LOC117031277	2.65862
117034550	LOC117034550	2.64287
117028927	SLC25A18	2.6032
117027673	RPL11	2.59383
117023139	LOC117023139	2.58173
novel.1008	-	2.58014
117022123	LOC117022123	2.57139
117031951	PCP4	2.5664
117015689	TMEM74B	2.5581
117020430	LOC117020430	2.54409
117016819	LOC117016819	2.50342
117027287	RPE65	2.49427
117022384	OTOP1	2.48528
117014511	LOC117014511	2.4326
117031397	LOC117031397	2.41307
117034043	CA8	2.38986
117023343	PNP	2.3652
117034350	LOC117034350	2.34728
117015341	LOC117015341	2.34587
117016048	OTOR	2.33495
novel.521	-	2.33145
117022610	LOC117022610	2.33035
novel.185	-	2.32268
117031518	LOC117031518	2.28722
117034737	LOC117034737	2.28694
117025628	NEU4	2.28366
117011745	UROC1	2.27516
117036794	ITIH1	2.27327
117017170	TRNAV-AAC	2.26643
117034640	LOC117034640	2.25867
117030571	LOC117030571	2.24167
117027992	SHISA8	2.19878
117033244	SPR	2.19522
117027406	FAM50B	2.19176
117014982	C22H1orf61	2.19101
117032451	LOC117032451	2.18429
117014416	TAFA3	2.16545
117035633	FAM71E1	2.15049
117037329	IL20RB	2.14818
117017627	INPP5J	2.1466
117028329	PVALB	2.14423
117021236	RNF17	2.14016
117013158	SEPTIN4	2.13943
117029503	ASB9	2.13913
117017272	ZMAT5	2.12949
novel.904	-	2.128
novel.878	-	2.1177
117036665	TCTA	2.11521
117032083	LOC117032083	2.10947
117016489	GJC2	2.10571
117021493	LOC117021493	2.10449
117015952	CHGB	2.1031
117026318	GLOD5	2.0982
117035722	LOC117035722	2.09783
117032054	TMEM141	2.09058
117017372	DAO	2.08534
117026319	MREG	2.08028
117037002	SLC38A3	2.07712
117033002	FAM228B	2.07182
117015703	LOC117015703	2.05732
117031095	RAB33A	2.05011
117033251	LOC117033251	2.04571
117023712	SPESP1	2.04298
117026558	NHLRC1	2.04297
117028721	UPK3A	2.03769
117029285	AMDHD1	2.03134
117020809	SMIM8	2.02569
117023658	CMTM5	2.02566
117022638	HS3ST1	2.01835
novel.828	-	2.01687
117036553	LZTFL1	2.01668
117034751	APOE	2.01594
117020409	LOC117020409	2.01462
117016345	LOC117016345	2.01172
117031010	FAM181B	2.01084
117014999	PAQR6	1.99935
novel.988	-	1.99552
117014337	KLHDC8A	1.99444
117026510	PCSK1N	1.99237
117027313	LOC117027313	1.9593
117013813	TAGLN3	1.94779
117012932	LOC117012932	1.94431
novel.439	-	1.94356
117029820	CARNS1	1.94354
117035747	OPALIN	1.94251
117034754	LOC117034754	1.93921
117036953	NT5DC2	1.9323
117019404	PRSS33	1.9242
117016866	LOC117016866	1.92405
117016226	LOC117016226	1.92208
117013192	NR1D1	1.9172
117020407	LOC117020407	1.90691
117036559	CPNE9	1.90664
117021024	TCEAL6	1.90566
117026221	DNER	1.90473
117033938	CPA6	1.88928
117020437	AIG1	1.88572
117027996	ENO2	1.88482
117037954	TMEM207	1.88311
novel.6	-	1.87932
117013629	ALDOC	1.8697
117034771	KASH5	1.8696
novel.102	-	1.86582
117024004	NFATC4	1.86297
novel.880	-	1.86283
117015971	LOC117015971	1.85807
novel.426	-	1.85734
novel.662	-	1.85691
117015731	GGT7	1.85536
117024457	GPC2	1.85471
117023660	LOC117023660	1.8498
117029767	LOC117029767	1.84914
117036294	TEX36	1.8484
117036818	P4HTM	1.848
117031771	ENHO	1.84218
117013442	LOC117013442	1.83839
117019395	GNG13	1.83798
117030050	FOSL1	1.83689
117015672	NKAIN4	1.83565
117033660	LOC117033660	1.83535
117035721	ADIRF	1.83513
117026871	TMEM240	1.8331
117026528	ZNF593	1.83229
117034265	NQO1	1.83056
117037972	LOC117037972	1.82752
117027003	IGSF21	1.82747
117030988	PAAF1	1.82525
117018396	C27H1orf53	1.81612
117031403	TCTEX1D2	1.81451
117038042	LOC117038042	1.81341
novel.304	-	1.81306
117023332	LOC117023332	1.80684
117035165	TTYH1	1.80479
novel.761	-	1.80445
117023534	SLC12A1	1.80367
117016791	SNCB	1.79317
117025347	DUSP9	1.79294
117018871	SNRPN	1.79147
117031268	MDK	1.7891
117035717	HKDC1	1.78787
117029076	LOC117029076	1.78733
117019742	C1QTNF8	1.78632
117029325	MLC1	1.78562
117016082	FABP7	1.78371
117020232	ZFP57	1.78291
novel.172	-	1.78168
117019690	LOC117019690	1.77759
117013723	PLD2	1.77674
117037041	PXYLP1	1.77671
117018672	TMEM9	1.77422
117037498	LOC117037498	1.77188
117019630	ASPHD1	1.76972
117015851	SNAP25	1.76101
117034930	LOC117034930	1.76049
117012681	VTN	1.75462
117028584	NDUFA4L2	1.75371
117022609	OCIAD2	1.75292
117036110	LOC117036110	1.75207
117023955	LPCAT4	1.75138
117028711	LOC117028711	1.74983
117027290	TMEM88B	1.74745
117018736	NDN	1.74735
117031971	CTSL	1.74217
117011904	HMCES	1.74097
117017553	LOC117017553	1.73885
117017975	ATP6V0E2	1.7369
novel.247	-	1.73556
117017391	AIFM3	1.73554
117038546	SLC1A6	1.73409
117016089	LOC117016089	1.73355
117025027	ATP6AP1L	1.72566
117018489	GPR37L1	1.72469
117023964	ARMH4	1.72402
117018522	KCNK1	1.72231
117037901	CREB3L3	1.72109
117019415	GSG1L	1.71943
117020867	HMGCLL1	1.71919
117011849	LOC117011849	1.71662
117018207	LRRC61	1.71509
117018614	AGT	1.71465
117020603	LOC117020603	1.71397
117038329	ABHD8	1.71372
117037516	KISS1R	1.71316
117030160	ARL2	1.71196
117020581	DDX43	1.71054
117031905	KYAT1	1.7079
117038069	CIRBP	1.70048
117011941	CDH20	1.70001
117023058	GCHFR	1.69985
117035002	LOC117035002	1.69735
117033761	ARC	1.69732
117012677	WNT3	1.69631
117032240	LOC117032240	1.69358
117011956	GRIK1	1.69142
117024954	LOC117024954	1.6893
117029091	BHLHE41	1.68715
117022835	AMN	1.68693
117026006	LOC117026006	1.68606
117026017	TMEM163	1.68302
117013145	LOC117013145	1.6824
117034932	APLP1	1.68106
117034682	LOC117034682	1.68002
117035506	CADM4	1.67796
117018408	LOC117018408	1.67675
117013437	ATP1B2	1.67652
117037486	LOC117037486	1.67521
117018633	NTPCR	1.67517
117027160	LOC117027160	1.67164
117013255	LDOC1	1.66991
117019546	LYRM1	1.66899
117022842	LOC117022842	1.66569
117035223	DBP	1.6655
117021087	MAB21L1	1.66536
117023718	FRMD5	1.66368
117035049	CATSPERG	1.66325
117020769	ALDH8A1	1.66253
117013638	BTBD17	1.6539
117026903	BPHL	1.65338
117030270	APBB1	1.65258
117015905	DBNDD2	1.65239
117022227	LOC117022227	1.65098
117021946	LOC117021946	1.64836
117038269	LOC117038269	1.64802
117027453	CRYZ	1.64747
117011739	CNDP1	1.64717
117023497	CBLN3	1.63774
117025164	LOC117025164	1.63351
117029232	MAPK12	1.63301
117023031	LYSMD2	1.63075
117027605	LRRC38	1.62866
117033291	LOC117033291	1.62785
117035516	ZNF428	1.62691
117028410	C10H12orf50	1.62636
117014702	LOC117014702	1.62617
117020042	TLCD5	1.62548
117032282	SH3GL2	1.62336
117016139	R3HDML	1.62294
117013249	LOC117013249	1.62184
117020074	BIN1	1.61971
117034997	HCST	1.61867
117033368	VSNL1	1.61776
117035543	CBLN1	1.61504
117019372	LCMT1	1.61469
117036168	NKX6-2	1.61298
117037913	RAB3A	1.60634
novel.1026	-	1.60536
117037333	ZNF662	1.60503
117028126	GDI1	1.60217
117017017	RNF187	1.60092
117030420	CEND1	1.59936
117015208	SMIM29	1.59826
117014274	ABHD10	1.59755
117030413	CCDC90B	1.59341
117022551	KCTD8	1.59244
117013864	LHX1	1.59015
117019696	SEZ6L2	1.58998
117017121	PCDHB7	1.58862
117013392	STRADA	1.58806
117029981	LOC117029981	1.58605
117023405	DNAAF4	1.58602
novel.31	-	1.58477
117027576	C9H1orf122	1.58388
117028536	CDPF1	1.58296
117025300	LOC117025300	1.58138
117016001	MAP1LC3A	1.57744
117021395	SAP18	1.57677
117014454	LOC117014454	1.57657
117018650	ARL8A	1.57596
117032658	FNDC4	1.57403
117025842	KCNE5	1.57338
117016984	STK32A	1.57065
117034002	CLVS1	1.57013
117013707	NAA38	1.56878
117024994	NREP	1.56558
117021013	TCEAL5	1.56478
117028153	LOC117028153	1.56349
117011947	PODXL2	1.56271
117028672	NTF3	1.56194
117032364	WDR31	1.56039
117034217	PDE9A	1.55973
117037468	LSM6	1.55848
117022859	ISLR	1.55608
117036567	RBP1	1.5559
117033964	RIDA	1.55395
117022816	SKOR1	1.55311
117022891	TCEAL4	1.55309
117019095	PRTFDC1	1.55135
117035591	TMEM145	1.55124
117017770	NIPSNAP1	1.54995
117029298	PRMT8	1.54903
novel.175	-	1.54431
novel.938	-	1.54315
117031195	C11H11orf71	1.54098
117019935	LOC117019935	1.53959
novel.402	-	1.53901
117022001	LOC117022001	1.53882
novel.142	-	1.53778
117020879	ATP6V1G2	1.53217
117024477	ACTL6B	1.53164
117017856	LOC117017856	1.53137
117016257	LOC117016257	1.53111
novel.294	-	1.5276
117037677	HOMER3	1.52759
117023474	TMEM35A	1.52709
117013352	TMEM256	1.52346
117032407	LOC117032407	1.52324
117033378	GEMIN6	1.52271
117016987	C24H5orf46	1.52268
117014879	SV2A	1.521
117018640	RGS7	1.51829
117023143	TGM7	1.51663
117021346	LOC117021346	1.51376
117031012	LOC117031012	1.51371
117034935	MAG	1.51311
117029269	DTX3	1.51291
117023831	TYRO3	1.51282
117034664	LOC117034664	1.51244
117027692	FNDC5	1.51241
117027458	PARK7	1.51227
117024450	LOC117024450	1.50936
117025887	ITM2C	1.50745
117036670	LOC117036670	1.50603
117027857	LOC117027857	1.50598
117024642	TMSB15B	1.50579
117019789	NUDT16L1	1.5056
117037239	EPHB1	1.50525
117030369	GALNT18	1.50475
117025947	NAP1L2	1.50112
117028570	PLEKHB2	1.49971
117027445	ACOT7	1.49947
117037539	DPYSL2	1.49934
117019697	LOC117019697	1.49926
117022586	LOC117022586	1.49804
117023588	LOC117023588	1.49793
117035713	ASMTL	1.49737
117015132	PEA15	1.49476
117034147	MAP6D1	1.49381
117014088	SPATA20	1.49356
novel.804	-	1.49335
117035566	PDCD2L	1.49144
novel.965	-	1.49084
117031674	ALDOB	1.48944
117031224	TMEM151A	1.48927
117025768	LOC117025768	1.48868
117017405	LOC117017405	1.48848
novel.410	-	1.48727
117013340	LOC117013340	1.487
117033886	LOC117033886	1.48376
117035099	TTC9B	1.48363
novel.829	-	1.48329
novel.789	-	1.48279
117020848	GPRASP2	1.47951
novel.113	-	1.47775
117033774	LOC117033774	1.47731
117022861	IFT43	1.47707
117029345	PICK1	1.47627
117022397	QDPR	1.47616
117035781	FAM241B	1.47593
117029397	ARHGEF25	1.47289
117012915	LOC117012915	1.47254
novel.512	-	1.47207
117021669	EDNRB	1.47127
117031359	C1QTNF4	1.46873
117015121	BCAN	1.46668
117037581	HR	1.46519
117031311	IFITM10	1.46418
117031039	SYT13	1.46225
novel.223	-	1.46021
117013911	MB21D2	1.45822
117030010	GNG3	1.45797
117021029	SOHLH2	1.45789
117012332	LANCL2	1.45765
117033138	LHCGR	1.45681
117030857	LOC117030857	1.45543
117034181	BAALC	1.45534
117037616	TUBB4A	1.45515
117029236	PDXP	1.45424
novel.713	-	1.45371
117034345	APOC4	1.4531
117013594	GUCY2D	1.45279
117032772	SLC3A1	1.45245
novel.775	-	1.4508
117025141	LOC117025141	1.45052
117037902	SIRT6	1.44997
117015935	EEF1A2	1.44954
117015293	ZNF165	1.44853
117014123	LOC117014123	1.44847
117036662	NICN1	1.44831
117032927	LOC117032927	1.44792
117019799	LOC117019799	1.44725
117034451	LOC117034451	1.4463
117028718	LOC117028718	1.44564
117029427	LOC117029427	1.44449
117034325	KPTN	1.44219
117038376	TMEM59L	1.44046
117029453	LOC117029453	1.43911
117022301	LOC117022301	1.43903
117032177	ZIC1	1.43834
117017697	PEBP1	1.43788
117016012	ABHD12	1.43687
117017118	PCDHB5	1.43661
117014300	MRPS21	1.43645
117025149	CCL26	1.4364
117021675	SMIM18	1.43359
novel.916	-	1.43304
117031179	SLC29A2	1.43252
117037666	GATB	1.43055
117030052	CCDC85B	1.4302
117022020	NSG1	1.43006
novel.528	-	1.42789
117031614	DMAC1	1.42549
117034729	CCER2	1.42515
117025684	MAIP1	1.42334
117021142	ARMCX6	1.42047
117031037	OLIG2	1.41916
117025928	PAX3	1.41914
117012730	PIPOX	1.41881
117029303	MAPK8IP2	1.41868
117032764	LOC117032764	1.41852
117031299	CCKBR	1.41539
117029227	LDHB	1.41508
novel.987	-	1.41453
117022617	STK32B	1.41348
117021545	SYP	1.41278
novel.1083	-	1.41255
117031578	PCOLCE2	1.4109
117028172	EID3	1.41046
117020056	LOC117020056	1.40895
117017385	CABP1	1.40868
117034454	LOC117034454	1.40712
117024475	LOC117024475	1.40595
117031648	RNF208	1.40575
117026508	TMEM125	1.4048
117018932	MKRN3	1.40461
117036971	TMEM108	1.40455
117036784	C17H3orf18	1.40445
117021139	C4H8orf48	1.40343
117020279	LOC117020279	1.40179
117014668	KIFAP3	1.40122
117016058	SLC32A1	1.39969
117018579	LOC117018579	1.39929
117022895	LOC117022895	1.39899
117034655	LOC117034655	1.39816
117021583	ZIC5	1.3974
117016096	ARFGAP1	1.39715
117029446	ETFBKMT	1.3966
117013924	RND2	1.39538
117035404	LOC117035404	1.394
117029430	SMDT1	1.39367
117013828	CA10	1.39197
117031469	PTGDS	1.3919
117033575	NTAQ1	1.39081
117035183	CEP89	1.38993
117013627	TMIGD1	1.3898
117016751	TRPC7	1.38926
117034036	LOC117034036	1.38919
117033249	RHOB	1.38801
117026172	ZNF385B	1.38767
117032300	TPRN	1.38657
117014313	LOC117014313	1.38638
117027975	RND1	1.38466
117016529	LOC117016529	1.38336
novel.296	-	1.38292
117032137	ZIC4	1.38278
117026488	BARHL2	1.38254
117017407	ISCU	1.38211
117017356	LOC117017356	1.38154
novel.681	-	1.38039
117031619	SH3GLB2	1.37834
117020482	PRAF2	1.37801
novel.964	-	1.37799
novel.364	-	1.37785
117038034	NXNL1	1.37699
117016991	HBEGF	1.37508
novel.1053	-	1.37406
117030174	SYT12	1.37333
117017867	GRIK4	1.37319
117023305	CIPC	1.373
117030446	AAMDC	1.37215
117015920	NDRG3	1.37136
novel.448	-	1.36896
117019312	ACTR1B	1.36888
117022343	SEL1L3	1.36772
117026179	LOC117026179	1.36654
117015874	ACOT8	1.36651
117028887	ATP6V1E1	1.36629
117013055	CYGB	1.36567
117028386	LOC117028386	1.36484
117017448	HEPN1	1.36476
117035222	CA11	1.36411
117011681	CAMK2N2	1.36334
117013748	SOX15	1.36333
117022869	PLEKHD1	1.36312
117026999	PER3	1.36311
novel.235	-	1.36282
117017754	FEZ1	1.36197
117017565	LOC117017565	1.36048
117032959	SFXN5	1.36028
117023257	LOC117023257	1.36023
117021069	TCEAL8	1.3596
117019450	HCFC1R1	1.35911
117014284	LIX1L	1.35853
117030562	PGR	1.35732
117030632	SCN2B	1.35683
117030572	ME3	1.35649
117035614	KLK6	1.35534
117028972	TMTC2	1.35504
117024862	LOC117024862	1.35475
117013979	RPL24	1.35444
117035134	FTO	1.35323
117013644	PLXDC1	1.353
117033983	HEY1	1.3528
117032380	NPDC1	1.35229
117023829	LOC117023829	1.35155
117024827	SLC1A3	1.34878
117027135	LOC117027135	1.34853
117026759	LOC117026759	1.34802
117034278	ISOC2	1.34753
117027740	EPHA10	1.3461
117031976	GARNL3	1.34538
117017699	LOC117017699	1.34528
novel.728	-	1.34468
novel.693	-	1.34444
117036454	CUEDC2	1.34413
117027968	CBY1	1.34404
117037152	TIMP4	1.34371
117035447	LOC117035447	1.34359
117021673	PORCN	1.34339
117020403	FAM162B	1.34282
117018697	LOC117018697	1.34192
117031950	DNM1	1.34016
117017595	ALKBH2	1.33946
117036646	CADPS	1.33875
117013780	GRIN2C	1.33829
117028041	LOC117028041	1.33798
117023410	C6H15orf65	1.33789
117020304	TSPYL4	1.33774
117035887	OGDHL	1.33701
117033814	C14H8orf33	1.33691
117013592	LNP1	1.33625
117035931	INPP5A	1.33543
117023591	SRPX2	1.33489
117027960	MAP3K12	1.33476
117032266	TXN	1.33474
117030553	LOC117030553	1.33451
117024602	LOC117024602	1.33432
117013382	CBX4	1.33377
novel.335	-	1.33347
novel.699	-	1.33233
117030788	HSPB2	1.33224
117033596	MED30	1.33176
117035624	EMC10	1.33078
117015434	RGS4	1.33077
117031907	GRIN1	1.33072
117037776	LSM7	1.33062
117016915	KCNIP1	1.3292
117025079	LOC117025079	1.32869
117028145	PIP4K2C	1.32849
117017531	LOC117017531	1.32769
117027978	BORCS5	1.32733
117035607	SIGLEC11	1.32574
117027328	KIF13A	1.32563
117014741	TDRKH	1.32548
117023438	RTN1	1.32539
117036358	ZFAND4	1.32469
117017475	LOC117017475	1.32423
117015286	LOC117015286	1.32299
117011937	MBP	1.32261
117020435	LOC117020435	1.32219
117026450	MARCKSL1	1.32145
117012858	RSKR	1.32056
117030264	TMEM132A	1.31835
117030421	SLC25A22	1.31835
117032242	DCTN3	1.31591
117023480	NDRG2	1.31492
117033995	CCN4	1.31487
117029995	C11H11orf49	1.31478
117015368	LOC117015368	1.31338
117013213	HEXIM2	1.31298
117031478	LOC117031478	1.31269
117023694	LOC117023694	1.31229
117018272	ATP6V1F	1.31149
117028152	TEF	1.31073
117012112	PPP1R17	1.30978
117022853	C6H15orf61	1.30968
117030102	IGHMBP2	1.30628
117026540	GPR3	1.30585
117013955	LOC117013955	1.3038
117021464	STOML3	1.30362
117031943	SWI5	1.30322
117033947	ATP6V1H	1.30292
117033635	SYBU	1.30097
117017471	ARVCF	1.30087
117016304	DTD1	1.30027
117014682	C22H1orf105	1.29925
novel.135	-	1.29914
117037536	GDF1	1.29796
117013338	LOC117013338	1.2974
117019488	NTHL1	1.29481
117037530	FDX2	1.29416
117016626	LOC117016626	1.29308
117034515	NDUFA3	1.29283
117035150	PRKCG	1.29239
117017609	LOC117017609	1.29218
117021984	MTTP	1.29165
117031582	LOC117031582	1.29159
117019530	NME3	1.29065
117036998	OXTR	1.28837
117017409	PXMP2	1.28814
117037952	STMN4	1.28541
117015917	PRNP	1.28532
117031258	FIBP	1.28506
novel.492	-	1.28466
117034510	LENG1	1.28451
117020895	BEND6	1.28307
117032935	INO80B	1.28214
novel.480	-	1.28175
novel.1027	-	1.2803
117021494	ZIC2	1.28023
117037484	LOC117037484	1.2799
117017431	FAM216A	1.2771
117017221	THYN1	1.27593
117029261	TAFA5	1.27569
117026453	ZNF691	1.27492
117024462	MOSPD3	1.27476
117017951	LOC117017951	1.27435
117017257	PISD	1.27318
117038064	LOC117038064	1.27297
117013470	LOC117013470	1.27249
117019231	GAD2	1.27164
117017781	LOC117017781	1.27154
novel.801	-	1.2707
117020207	LOC117020207	1.26929
117026878	SMIM12	1.26875
117016928	NDUFA2	1.26746
novel.875	-	1.26673
117015823	LOC117015823	1.26641
117028497	NABP2	1.26607
117017550	DDX25	1.26606
117015644	NRSN2	1.26476
117035977	ZFYVE27	1.26426
117020115	LOC117020115	1.26419
novel.97	-	1.26401
117023624	NOVA1	1.26386
117027730	KLHL17	1.26361
117015209	MFSD4A	1.26335
117021700	PLPBP	1.26246
117022928	SHF	1.26234
117037491	FSD1	1.26079
117021966	ADRA2C	1.26051
117019618	ANTKMT	1.2603
117017952	PTN	1.25967
117022220	MAPK10	1.25967
117023024	CARMIL3	1.25826
117026072	LOC117026072	1.25733
117015274	HAPLN2	1.25621
117028486	POLR2F	1.25597
117035163	LOC117035163	1.25576
117015099	PRRT1	1.25528
117025898	CHN1	1.25523
novel.835	-	1.25442
117029380	BTBD11	1.25411
117015331	LOC117015331	1.25365
117030252	NAP1L3	1.2536
117037749	LOC117037749	1.25341
117027676	TMEM51	1.25299
117012334	ETV1	1.25277
117037958	GIPC1	1.25248
117020265	MOG	1.25245
117021108	MBOAT4	1.25173
117034093	CALB1	1.25074
117023348	LOC117023348	1.25058
117025851	TMEM198	1.25026
117020587	RIPPLY2	1.24978
117036409	ZNF32	1.24925
117031862	LOC117031862	1.2485
117022318	LOC117022318	1.24679
117037630	MICOS13	1.24598
117015646	LOC117015646	1.24457
117036167	CALY	1.24316
117028934	GPR162	1.24309
117028548	COPS7A	1.24308
117025617	CDK15	1.24299
117036711	ZNF501	1.24249
novel.319	-	1.24223
117020269	PPP1R11	1.24215
117035902	LOC117035902	1.24154
117022983	FNTB	1.24102
novel.586	-	1.24049
117018680	SCCPDH	1.24036
117026378	PCYT1B	1.24032
117030006	BSCL2	1.24
117013693	HCRT	1.23946
117030124	ELP4	1.23887
novel.99	-	1.23734
117021059	BEX4	1.23636
117036070	INPP5F	1.2362
117025175	LOC117025175	1.23575
117026265	SPP2	1.23485
117025723	SPHKAP	1.23436
117024091	LRRC49	1.23394
117025962	ANKAR	1.2339
117037548	RNF175	1.23365
117011852	TPGS2	1.23239
117013282	LOC117013282	1.23167
117022995	MEGF11	1.23154
117021282	TSPAN7	1.2311
117030557	GPR83	1.23109
117015329	LOC117015329	1.23016
117021689	SPRY2	1.22976
117036253	PHYHIPL	1.22971
117037288	ZNF385D	1.22824
117013742	MED9	1.22787
117023044	CLCN4	1.22775
117014440	COMMD2	1.22599
117015157	KCNJ10	1.22542
117034666	NAT14	1.22488
novel.130	-	1.22381
117030127	LOC117030127	1.22334
novel.59	-	1.22316
novel.519	-	1.22285
117026645	SERPINB6	1.22274
117037458	LXN	1.22176
117029436	LOC117029436	1.22136
117027842	LOC117027842	1.22129
117030281	AKIP1	1.22084
117016978	ZNF346	1.22066
117030930	LOC117030930	1.2202
117038028	WDR83	1.21906
117023419	MAGEH1	1.21817
117016506	LOC117016506	1.21725
117026693	LOC117026693	1.2172
117015567	TRNAI-UAU	1.21638
117017213	LOC117017213	1.21634
117027594	LOC117027594	1.21634
117019869	LOC117019869	1.21512
117034415	PEPD	1.21496
117013555	PLD6	1.21495
117025613	SPAG16	1.214
117031200	LRFN4	1.2129
117020888	AGPAT4	1.21275
117016954	PCYOX1L	1.21201
117019179	LOC117019179	1.21098
novel.50	-	1.2108
117021515	TMCO3	1.20984
117029029	NECAP1	1.20965
117034665	LOC117034665	1.20964
117012814	LLGL1	1.20891
117022046	NAP1L5	1.20873
117037688	ANGPTL6	1.20864
novel.806	-	1.20859
117033980	ZNF706	1.20782
117019797	RHBDL1	1.20742
117019571	LOC117019571	1.20708
novel.1022	-	1.20684
117034128	ZFAND1	1.20607
117030472	GRIA4	1.20516
117013992	SMIM6	1.20473
117016444	LOC117016444	1.20469
117012483	SGCE	1.20463
117033239	HPCAL1	1.20457
117028508	CLSTN3	1.20384
117016000	DYNLRB1	1.20376
117021067	LOC117021067	1.20368
117021983	NAA11	1.20357
117021457	CSGALNACT1	1.2035
novel.275	-	1.20121
novel.94	-	1.20115
117015249	ANKRD34A	1.20102
117023915	LOC117023915	1.20076
117035532	ZNF784	1.20032
117013784	CRHR1	1.20007
117037316	CLEC3B	1.19994
117027504	LOC117027504	1.19976
117013948	RUNDC3A	1.19964
117019173	SLC39A12	1.19945
117013359	PRPSAP2	1.19939
novel.744	-	1.19928
117026739	PRKCZ	1.19919
117027763	HEPH	1.19862
novel.471	-	1.19804
117014904	IL10	1.19797
117013778	BHLHA9	1.19782
117019065	LOC117019065	1.19764
117038408	PLK5	1.19733
117023496	SDR39U1	1.19713
novel.625	-	1.19703
117013801	GFAP	1.19634
117021038	LOC117021038	1.1953
117018229	CCDC136	1.19522
117036287	LOC117036287	1.19497
117012329	ICA1	1.19477
117016618	LOC117016618	1.19368
117021481	LOC117021481	1.19367
117033097	HTRA2	1.19323
117015397	ACBD6	1.19257
117038480	LOC117038480	1.19175
117022243	FGFR3	1.19131
117015972	BCAS1	1.19056
117024220	SENP8	1.19044
117028588	LOC117028588	1.18956
117017757	VPS33A	1.18901
117016574	PRKAR1B	1.18865
117021238	IL17D	1.18828
117014746	NR1I3	1.18815
117026217	RBM44	1.18714
117019711	TMEM159	1.18628
117038164	LOC117038164	1.18601
novel.151	-	1.18595
117031362	LOC117031362	1.18538
117015928	NDUFAF5	1.18535
117023432	CORO2B	1.18492
117025302	LIX1	1.1848
117014091	FDXR	1.18458
117038740	CHCHD6	1.18423
117031305	TIMM10B	1.18314
117022545	TBC1D19	1.18307
117019061	MPC1	1.18136
117013860	ZNF385C	1.18126
117034911	POP4	1.18032
117014769	ETNK2	1.18008
117029317	C10H12orf4	1.17999
117034123	DPYS	1.17935
117012320	LOC117012320	1.17926
117035090	C15H19orf54	1.17894
117038751	SKOR2	1.17728
117014059	LOC117014059	1.17657
novel.269	-	1.1757
novel.841	-	1.17562
117037676	DDX49	1.17515
117017230	LOC117017230	1.17513
117034800	SLC9A5	1.17294
117032872	MORN2	1.17234
117016956	CXCL14	1.17234
117034411	GNAO1	1.1722
117020882	FRS3	1.17206
117025457	PPP1R7	1.17113
117018651	C27H1orf115	1.17102
117023878	ONECUT1	1.17077
117025294	LOC117025294	1.17005
117026737	ESPN	1.16944
117038075	CAMK2D	1.16878
117023597	TSPAN6	1.16821
117028061	SGSM3	1.16733
117022958	LOC117022958	1.16717
117016521	UNCX	1.16653
117027407	DNAJC6	1.1659
novel.241	-	1.16568
117020450	DDAH2	1.16559
117030296	CHID1	1.16512
117029467	PHF21B	1.16478
117015155	IGSF8	1.16464
117017495	SERPIND1	1.16427
117015712	LOC117015712	1.16413
117017981	LOC117017981	1.16375
117034371	CTU1	1.16366
117014686	C22H1orf74	1.16361
117023538	GLCE	1.1631
117017947	EN2	1.16196
novel.776	-	1.16113
117015446	DUSP23	1.16087
117020742	TMEM242	1.16076
117029027	AMIGO2	1.16021
117037054	CACNA2D2	1.16008
117037924	KANK3	1.15954
117025616	ALS2	1.15949
novel.1071	-	1.15938
117016920	GABRA6	1.1588
117033874	GRINA	1.15828
117027266	PLA2G2D	1.15787
117022308	FGF5	1.15742
117027340	LOC117027340	1.15702
117024934	ANKRA2	1.157
117013445	NPTX1	1.15662
117030111	TRPT1	1.15597
117016977	PSD2	1.15593
117035754	DPYSL4	1.15573
117021474	SLC20A2	1.15536
117030731	OTUB1	1.1553
117033263	EIPR1	1.15437
117015762	SCAND1	1.15389
117019931	PFKP	1.15361
117018765	TMEM266	1.1536
117037421	S1PR5	1.1535
117034131	MTSS1	1.15267
novel.110	-	1.15235
117034303	PRR19	1.15235
117029457	MCAT	1.15177
117033033	CFAP36	1.15126
117033085	LOC117033085	1.15095
117019888	STX1B	1.15071
117038571	LOC117038571	1.15014
117014971	KLHDC9	1.14937
117037541	PNMA2	1.14911
117017828	LOC117017828	1.14891
117018269	GPR37	1.14883
novel.541	-	1.14816
117023295	CKB	1.14775
117015891	ROMO1	1.14734
117033351	LOC117033351	1.14649
novel.697	-	1.1462
117016115	TCEA2	1.14588
117016171	TMEM230	1.14551
117012743	DNAH17	1.14518
117036173	LOC117036173	1.14517
117027415	LOC117027415	1.14498
117015433	LOC117015433	1.14481
117015829	SAMD10	1.1447
117025199	PCSK1	1.14461
117036089	PLPP4	1.1439
117024993	LOC117024993	1.1435
117012904	MPP3	1.1423
novel.80	-	1.14221
117027446	LOC117027446	1.14216
117017102	GM2A	1.14115
117031229	B3GAT3	1.14078
117035221	FUT2	1.14076
117022340	GRID2	1.14011
117025771	SGPP2	1.14
117020159	GABBR1	1.1399
117017185	C25H22orf39	1.13974
117021104	LOC117021104	1.13889
117021762	GJB6	1.13813
117035252	CCDC61	1.13773
117015942	PLCB4	1.13749
117022508	TMEM175	1.13733
117027020	ZBTB8A	1.1371
117037596	LOC117037596	1.13704
117013674	P3H4	1.13688
117022436	RAB28	1.1365
117034486	LOC117034486	1.13647
117028468	PRPF40B	1.13532
117038426	LOC117038426	1.1351
117026958	NCDN	1.13439
117033599	LOC117033599	1.13421
117017649	TBRG1	1.13399
117018250	CNPY1	1.13351
novel.787	-	1.13318
117015296	ZSCAN31	1.13285
117011903	C19H18orf32	1.13263
117014812	LOC117014812	1.13176
117038768	DTNA	1.13172
117013700	CNP	1.13116
117019468	ABAT	1.13059
117037391	TRAPPC5	1.1302
novel.614	-	1.12997
117017424	RNF215	1.12996
117024006	RPS6KL1	1.12917
117034891	CACNG7	1.12839
novel.940	-	1.12793
novel.42	-	1.12727
117014415	RHOC	1.12687
117014740	RIIAD1	1.12644
117032726	PIGX	1.1261
117018933	OTUD7A	1.12549
117018386	TRNAC-GCA	1.12492
117027460	LOC117027460	1.12463
117031387	SLC51A	1.1231
117031584	C12H9orf50	1.12271
117028211	LOC117028211	1.12267
117029057	RERGL	1.12217
117036572	GPR62	1.12139
117018304	FMC1	1.12134
117013947	B9D1	1.12093
117030708	TMX2	1.12057
117017323	LOC117017323	1.1205
117024544	SGTB	1.12047
117023337	PLEKHH1	1.11963
117034982	SCN1B	1.11959
117034688	PPP1R14A	1.11958
117020977	TCEAL2	1.11909
117018286	CDK5	1.11884
117031861	DIPK1B	1.11853
117026107	MDH1B	1.11853
117022156	DCAF16	1.11718
117032329	ALDH1B1	1.11704
117034362	LOC117034362	1.11619
117029429	NDUFA6	1.11454
117036594	EOMES	1.11415
117024914	ASL	1.11388
117027738	GABRD	1.11366
117030520	LMO1	1.1128
117018637	LOC117018637	1.11242
117037173	ITPR1	1.11239
117012976	PPP1R1B	1.11177
117013855	PIGS	1.11173
novel.277	-	1.11142
novel.58	-	1.11113
117027539	SRARP	1.11109
117016634	MAPK9	1.11073
117025925	ERMN	1.11035
novel.341	-	1.10908
117012446	STARD3NL	1.10856
117024092	MBIP	1.10841
117037788	FBXW7	1.10694
117022651	ZCCHC4	1.10693
117036133	SYCE1	1.10689
117026724	LOC117026724	1.10664
117017950	SNAP91	1.10659
117021327	ZNF703	1.10614
117019954	LOC117019954	1.10499
117033994	LOC117033994	1.10396
117018525	LOC117018525	1.10301
117030929	MRGPRF	1.10301
117034676	LOC117034676	1.10296
117034408	MEIS3	1.10284
117037925	TLL1	1.10263
117024860	CCDC127	1.10248
117035157	WDR5B	1.10217
117035527	ZNF112	1.10207
117036761	JAGN1	1.10137
117024487	LOC117024487	1.10134
117031723	PFN2	1.10125
117032725	MPV17	1.10108
117026546	LOC117026546	1.1009
117017290	ARL6IP4	1.10061
117020088	SFT2D3	1.09974
117019379	GNPTG	1.09947
117017544	ASPHD2	1.09946
117032515	PAXX	1.09912
117018336	STRIP2	1.09904
117029333	ATP5MC2	1.09809
117026556	ARTN	1.09769
117015755	SS18L1	1.09752
117021719	DCTN6	1.09562
117017267	LOC117017267	1.09558
117024569	ZSCAN25	1.09545
117027755	MAGED1	1.09478
117021253	GSPT2	1.0937
117022253	SYN1	1.09367
117030646	ASRGL1	1.09339
117018405	SMYD3	1.09291
117030122	PAX6	1.09251
117032870	ARHGEF33	1.09202
117037497	SHD	1.09171
117031627	B3GALNT1	1.09091
117031110	MPZL3	1.09075
117038205	CPAMD8	1.09067
117038306	FGG	1.08995
117016750	ECSCR	1.0899
117034736	SLC7A10	1.08966
novel.476	-	1.0896
117028473	DDIT3	1.08938
117037922	NDUFA7	1.0889
117018450	LOC117018450	1.08859
117026906	LOC117026906	1.0883
117015128	LENEP	1.08828
117034304	PAFAH1B3	1.08777
117019424	MPV17L	1.08727
117023282	TRIM9	1.08685
117034463	PAF1	1.08677
117015070	PROK1	1.08647
117013664	CSF3	1.08611
117019141	NEBL	1.08579
117022626	PROM1	1.08538
117028984	PJA1	1.08489
117028272	MOV10L1	1.08488
117023827	SCAMP5	1.08334
117019629	TVP23A	1.08249
117023995	CRIP2	1.08231
117021709	LOC117021709	1.08194
117031432	LOC117031432	1.0819
117016502	GUK1	1.0819
117013332	LOC117013332	1.0818
117038149	LOC117038149	1.08145
117029424	RFX4	1.08132
117023590	KLC1	1.08084
117031254	C11H11orf80	1.08079
117026811	ZCCHC17	1.0807
117032521	EDF1	1.08
117037326	KY	1.07984
117016756	NRG2	1.07975
117020503	TMEM14A	1.07971
117029956	NCAM1	1.07928
117028646	WNT10B	1.07852
117023884	HOMEZ	1.07852
117035487	ZNF227	1.07836
117036901	CRELD1	1.07814
117024948	SNCAIP	1.07745
117035905	FBXL15	1.07724
117028612	EPYC	1.07712
117028591	CCDC115	1.07642
117035123	PARD6A	1.07631
117027481	LOC117027481	1.07595
117032697	LOC117032697	1.0759
117020535	EFHC1	1.07587
117029381	TARBP2	1.07512
117017014	ZNF300	1.07504
117037272	LOC117037272	1.07441
117018718	PHLDA3	1.07342
117038248	COL5A3	1.07321
117020192	CUTA	1.07311
117028668	MCHR1	1.07301
117025123	RHBDD2	1.07234
117035609	SYT3	1.07211
117029300	PMM1	1.0719
117016727	NDFIP1	1.07169
117024727	POLR2J	1.07169
117013790	VAMP2	1.07163
117017128	PDLIM4	1.07157
117030714	LOC117030714	1.07142
117012740	COPRS	1.07136
117034469	GALNS	1.07094
117017243	RHBDD3	1.07069
117038113	LOC117038113	1.07065
117037582	LGI3	1.07039
117016551	CLTB	1.07002
117031253	SPTBN2	1.06984
117030211	ZNHIT2	1.06963
117022794	CDH24	1.06947
117027304	FAM183A	1.06898
117031051	NRIP3	1.06881
117029795	NELL1	1.06877
117024209	ITPKA	1.06827
117023526	LOC117023526	1.06814
novel.121	-	1.06726
117037890	CLU	1.06643
117012401	LOC117012401	1.06626
117038080	GADD45GIP1	1.06607
117011991	DIPK1C	1.066
117026669	LOC117026669	1.06596
117030145	KIAA1549L	1.06528
117037089	SLC6A1	1.06405
117022962	VIPAS39	1.06399
117014374	LOC117014374	1.0632
117034464	MED29	1.06311
117015838	EMILIN3	1.06292
117033010	CALM2	1.06249
117023733	HYPK	1.06247
117033943	LOC117033943	1.06189
117016138	LOC117016138	1.06092
117017763	RPH3A	1.06061
117031471	LOC117031471	1.05996
117037494	STAP2	1.05976
117031194	RBM7	1.05964
novel.898	-	1.05957
novel.391	-	1.05929
117014092	NEUROD2	1.05876
117030047	SPON1	1.05798
117019439	PRRT2	1.05728
117020239	ATAT1	1.05695
117019365	RPUSD1	1.05693
117033350	TMEM178A	1.05689
117015598	TRNAK-CUU	1.05604
117012836	LOC117012836	1.05582
117018799	WDR61	1.05557
117031296	CTSF	1.05516
117016820	SPOCK1	1.0548
117027623	CAP2	1.05458
117011818	LOC117011818	1.05448
117030051	DRAP1	1.05383
117029327	CERS5	1.05381
novel.33	-	1.05342
novel.838	-	1.05293
117017894	HSCB	1.05275
117030080	PRDX5	1.05266
117018774	TTC23	1.05178
117034226	LOC117034226	1.05137
117020541	ABHD16A	1.05117
117029870	SDHAF2	1.05114
117034718	DBNDD1	1.051
117015453	PIGM	1.05039
117025775	NEUROD1	1.0501
117018164	PTPRZ1	1.04989
117019766	METRN	1.04949
117034259	LIN7B	1.04934
117016640	CXXC5	1.04933
novel.751	-	1.04924
117028593	ARSD	1.04924
117017224	LHX5	1.04903
117023511	EVL	1.0486
117034639	BCAR1	1.04832
117018321	MRPS33	1.04804
117012350	NEUROD6	1.04733
117029885	LOC117029885	1.04732
117024766	SRRM3	1.0473
117033323	ALK	1.04637
novel.131	-	1.04626
novel.656	-	1.04575
117030057	ZCCHC18	1.04567
117019224	PTF1A	1.04529
117036246	PGAM1	1.04499
117027688	NRN1	1.04484
117026818	LOC117026818	1.04445
117022961	TMEM229B	1.04427
117013476	NAT9	1.04357
117016520	LOC117016520	1.04269
117037537	CERS1	1.04264
117012626	CA4	1.0424
117028322	LOC117028322	1.04219
117025163	LOC117025163	1.04159
117023589	CATSPER2	1.04109
117037962	SHC2	1.04056
117016322	STMN3	1.04053
117031188	RTN3	1.04048
117018707	CAPN9	1.04009
117037981	LOC117037981	1.04003
117018557	CSRP1	1.0398
117017695	FAM222A	1.03962
117036587	LRRC3B	1.03954
117035114	SPTBN4	1.03952
117029127	SLC25A17	1.03934
117030195	RAB39B	1.03912
117024139	ATP5MPL	1.03896
117021076	BEX3	1.03888
novel.684	-	1.03887
novel.990	-	1.03881
117022274	KCNIP4	1.03873
117023053	DNAJC17	1.03852
117012253	SCRN1	1.03831
117024142	NPAS3	1.0379
117029304	CACNG2	1.03768
117035616	CLEC11A	1.03713
117021773	SLAIN1	1.03692
117021260	LOC117021260	1.0368
117012780	LOC117012780	1.0367
117024155	LOC117024155	1.03639
117019610	KDM8	1.03608
117037658	ILVBL	1.036
117022927	TCEAL1	1.03577
117019475	LOC117019475	1.03521
117016930	TXNDC15	1.03495
117019860	TGFB1I1	1.03478
117037260	MKRN2	1.03424
117036183	AFAP1L2	1.03381
117023028	LOC117023028	1.03339
117031198	C11H11orf86	1.03327
117036571	PCBP4	1.03225
117015004	CIART	1.0322
117019241	SYNJ2	1.03195
117037044	AIRE	1.03187
117029411	EFCAB6	1.03163
117014022	MRPL58	1.03149
117017824	SEZ6L	1.03147
117013085	PLCH1	1.03141
117036185	OAT	1.03062
117022010	CRMP1	1.03051
117035102	RAB4B	1.03032
117037312	MLH1	1.02996
117017956	SMIM30	1.02995
117012123	UMAD1	1.02992
117029369	SLC6A13	1.02978
117028717	LOC117028717	1.02912
117031227	MRPL23	1.02862
117016882	JAKMIP2	1.02801
117013703	SEZ6	1.02789
117030626	LOC117030626	1.02773
117025698	LOC117025698	1.02712
117022313	SMIM20	1.02692
117036543	SELENOK	1.02624
novel.982	-	1.02588
117032936	WBP1	1.02532
117037166	MOBP	1.02504
117026467	ST6GALNAC3	1.0246
117017945	ARF5	1.02423
117013127	KRT16	1.02412
117014349	LOC117014349	1.02401
novel.795	-	1.02374
117017592	LRRC75B	1.02329
117013520	LOC117013520	1.02292
117036679	ZCWPW2	1.02259
117029144	NELL2	1.02249
117016450	PFDN1	1.02226
117024918	VPS37D	1.02191
117027218	TRNP1	1.0215
117023510	LOC117023510	1.02142
117036612	DCLK3	1.02118
novel.695	-	1.02117
117027129	LOC117027129	1.02109
117030461	TMEM80	1.02041
117035094	DMAC2	1.02028
117019953	LOC117019953	1.02028
117038424	LOC117038424	1.02001
117014049	FAM171A2	1.01919
117027189	RNF207	1.01919
117028178	LOC117028178	1.0188
117013401	NSF	1.01846
117021588	GPM6A	1.01825
117027548	TMEM54	1.01738
117017534	YWHAH	1.01716
117026498	IFI6	1.01662
117016309	PAK5	1.0164
117032006	MYORG	1.0164
117027633	PIGK	1.01596
117037793	GABRA3	1.01531
117011821	ZNF521	1.01506
117027986	RERG	1.01401
novel.147	-	1.01371
117036893	KCTD6	1.01367
117035254	KLHDC4	1.01324
117022652	MORF4L2	1.01315
117037398	LOC117037398	1.01313
117020783	MEA1	1.01286
117013623	COPS3	1.01266
117026229	ATG4B	1.01252
117029836	APOA1	1.01249
117013904	MAP2K6	1.01246
117024011	KLHL33	1.0123
117034856	CALM3	1.01221
117011687	LOC117011687	1.01195
117031309	LOC117031309	1.01133
117019440	PAGR1	1.01124
117022819	EMC4	1.01091
117020881	LOC117020881	1.0109
117026564	LOC117026564	1.01058
117014392	SYT11	1.01041
117029363	MLF2	1.01041
117034868	PLEKHG4	1.01035
117023807	LOC117023807	1.0103
novel.450	-	1.00978
117017892	TMEM218	1.00959
117026607	FNDC10	1.00913
117034914	NAPA	1.00882
117025120	LOC117025120	1.00848
117015897	FLRT3	1.00837
117025855	LOC117025855	1.00831
117023890	RNF212B	1.0081
117019772	LOC117019772	1.00798
117017369	WSCD2	1.00756
117029161	EPS8	1.00679
117020388	AARS2	1.00674
117016619	NSG2	1.00657
117032907	CYS1	1.00616
117027785	ACTL8	1.00569
117020771	PACRG	1.00542
117027031	LOC117027031	1.00509
117038283	LOC117038283	1.00468
117019827	ROGDI	1.00456
117012287	ELMO1	1.00454
117031431	LOC117031431	1.00444
117012692	C1QL1	1.00424
117030196	FGF3	1.0038
117035026	IZUMO1	1.00256
117035243	ZNF821	1.00252
117034726	LOC117034726	1.00231
117019483	LOC117019483	1.0022
117014029	RNF112	1.00126
117033201	YWHAQ	1.00112
117031626	ZNF484	1.00096
117025705	LOC117025705	1.00096
117015764	APMAP	1.0009
117011986	ETV5	1.0009
117016131	BIRC7	1.00059
117020125	FHL2	1.00036
117022346	C5H4orf48	1.0002
117018156	AGK	1.0001
117026967	PLPP3	0.999781
117016103	CDH22	0.99911
117035517	ZNF576	0.998904
117017513	NTM	0.998535
117015866	PHACTR3	0.998373
117022491	AASDH	0.998331
117036188	NKX1-2	0.998274
117030012	MUS81	0.998091
117036158	HTRA1	0.997732
117035556	VPS4A	0.997573
117028028	ANO4	0.997375
117030962	LOC117030962	0.996741
117038111	LOC117038111	0.996588
117030069	SYT7	0.996555
117025184	TPST1	0.99649
117018604	PSEN2	0.996341
117014177	LOC117014177	0.996252
117019800	STUB1	0.996252
117033426	MRPL30	0.996228
117020402	LOC117020402	0.995629
117031052	ELMOD1	0.995552
117019648	POLR3K	0.995403
117027156	LOC117027156	0.994833
117020613	RIMS1	0.994302
117014714	LRRC39	0.994225
117015732	TP53INP2	0.993691
117031730	LOC117031730	0.993487
117032700	TBC1D8	0.992609
117037762	SNAPC2	0.991662
117033954	LOC117033954	0.991519
117021672	LHFPL6	0.991428
117012318	LRRN3	0.991331
117014406	LOC117014406	0.991032
117035171	FAM162A	0.990788
117036813	LOC117036813	0.990253
117026899	PPP1R3F	0.990247
117024965	ADAMTS16	0.989855
117014900	CNTN2	0.989517
117029334	SUOX	0.989218
117033106	LOC117033106	0.989193
117016911	GABRA1	0.989136
117017273	LOC117017273	0.989009
117013732	LOC117013732	0.988933
117032077	PSAT1	0.988812
117033570	BHLHE22	0.988548
117014495	DNAJC28	0.987995
117025459	ACKR3	0.987956
117012957	TSPAN10	0.987802
117035552	PSMD8	0.987728
117035077	LOC117035077	0.987696
117036425	CISD1	0.987682
117012124	LOC117012124	0.98742
117025019	TEX11	0.987273
117028287	CERK	0.987235
117014442	BOLA1	0.98695
117028445	TUBA1A	0.986897
117036780	HHATL	0.986897
117036995	C17H12orf75	0.986718
117038310	NDUFA13	0.986231
117037575	LOC117037575	0.98599
117038764	LOC117038764	0.985813
117030386	AP2A2	0.985528
117014701	DPH5	0.985496
117027829	TAS1R2	0.985387
117031121	B4GAT1	0.984793
117033658	STAU2	0.984736
117013174	DOC2B	0.984583
117029038	LOC117029038	0.984253
117038266	CPE	0.983955
117017447	HEPACAM	0.983931
117029037	APPL2	0.98371
117019729	PHKG2	0.983668
117030295	LOC117030295	0.983264
117032302	TRPM6	0.983245
117017573	LOC117017573	0.982381
117024811	SLC7A3	0.982123
117015938	DSTN	0.982057
117025023	MYL10	0.981918
117025337	NDUFS4	0.981614
117021911	PYURF	0.981471
117017780	MSI1	0.981437
117023304	LOC117023304	0.981036
117011713	CELF4	0.98081
117036056	ARL3	0.980802
117016412	ARHGEF37	0.980755
117018638	PLD5	0.980675
117027685	PLEKHN1	0.98064
117027350	LOC117027350	0.979894
117026295	COPS9	0.979754
117012277	P2RY13	0.97924
117031184	LOC117031184	0.979195
117036448	GLUD1	0.978833
117020310	LOC117020310	0.978827
novel.125	-	0.978287
117020527	LOC117020527	0.978065
117016627	FAM20C	0.977997
117037711	TLE5	0.977221
117013779	ADAM11	0.975574
117037723	LOC117037723	0.975518
117030980	RBM11	0.975182
117018795	NGRN	0.975124
117012276	CAMK2B	0.975026
117035311	PDF	0.97479
117011805	ZNF397	0.974675
117012423	LOC117012423	0.974131
117018057	DNAJB6	0.974116
117025509	SP5	0.973465
117020182	PAQR8	0.97345
117026013	LOC117026013	0.973205
117034653	BBS2	0.972843
117030695	KLC2	0.97276
117036384	LOC117036384	0.972582
117026924	LOC117026924	0.972306
117033524	LOC117033524	0.972275
117035732	GDF10	0.972101
117028130	MMGT1	0.972029
117013934	CEP131	0.971954
117028759	FUNDC2	0.971619
117028681	CCDC59	0.970551
117021288	LETM2	0.970469
117032744	ADI1	0.970413
117014405	ADAMTS4	0.970383
117038385	CCDC124	0.969562
117022487	EMD	0.968444
117027325	LOC117027325	0.968335
117028118	B4GALNT1	0.968296
117024936	ACHE	0.96761
117016497	C24H1orf35	0.967515
117036551	LOC117036551	0.967492
117014410	MPC2	0.967353
117037957	NDUFB7	0.967253
117029594	HIKESHI	0.967189
117022027	CDK16	0.966735
117012709	GLP2R	0.966516
117013322	TTYH2	0.966082
117030810	EPS8L2	0.966074
117035993	LOC117035993	0.966014
117020254	C3H6orf136	0.965619
117028784	LOC117028784	0.965479
117034346	APOC2	0.96487
117023681	ABCD4	0.964462
117037578	LOC117037578	0.963899
117026819	MMACHC	0.963705
117019353	SNN	0.963655
117037207	LOC117037207	0.962949
117017474	COMT	0.962833
117020533	PNPLA4	0.962642
117032189	STPG3	0.962282
117020189	SLC2A12	0.962175
novel.651	-	0.962151
novel.171	-	0.961768
117031975	ZFAND5	0.961577
117030163	TRIM3	0.961552
117034832	PTOV1	0.961312
117013806	CHMP2B	0.960241
novel.667	-	0.95981
117019280	MTLN	0.959187
117026216	ATP6AP2	0.959173
117027596	TMEM222	0.958741
117031832	STXBP1	0.958637
117027339	LOC117027339	0.95849
117023625	LOC117023625	0.958418
117015003	BGLAP	0.957698
117018356	GPR85	0.957632
117020371	TAF11	0.957591
117021634	NUDT11	0.957358
117025165	LOC117025165	0.957211
117026797	CCDC28B	0.957077
117033619	LOC117033619	0.95647
117034493	SIRT2	0.956205
117019327	LOC117019327	0.956183
117034633	ARL2BP	0.956165
117026545	GPX7	0.95602
117034848	C15H16orf78	0.95515
117022095	LOC117022095	0.954707
117026572	MORN1	0.954435
117013712	MCRIP1	0.953678
117031261	THY1	0.953527
117031949	CIZ1	0.952782
117034588	ZNF8	0.952464
117031847	LRRIQ4	0.951886
novel.452	-	0.951733
117036859	MELTF	0.951488
117013705	LOC117013705	0.951226
117013131	LOC117013131	0.951153
117021315	FGF14	0.950874
117012731	NOG	0.950661
117028499	MYL6	0.949212
117027025	DHCR24	0.94915
117019764	NDUFB10	0.948957
117033579	ZNF572	0.948952
117025447	TMEFF2	0.948709
117020722	LOC117020722	0.948574
117014361	LINGO4	0.948146
117016326	EIF6	0.947972
117038045	LOC117038045	0.947702
117023744	HSP90AA1	0.94745
117012720	RNF227	0.946835
117027467	LOC117027467	0.946805
117023570	EID1	0.946799
117023350	L3HYPDH	0.946583
117025310	CDH18	0.946384
117029390	GCAT	0.946305
117012278	LOC117012278	0.946008
117028012	CBX6	0.945717
117030251	FXYD6	0.945623
117026178	GAD1	0.945499
117024249	OTX2	0.945425
117025031	PLP1	0.945356
117032858	PTRHD1	0.945329
117018761	SH3GL3	0.945258
novel.1035	-	0.945115
117031091	ABCG4	0.945012
117020404	LOC117020404	0.944458
117012196	TMEM50B	0.944035
117037728	DCLK2	0.943599
117036778	CCDC13	0.943138
117028098	NINJ2	0.943071
117015772	ITPA	0.942709
117025518	LOC117025518	0.942504
117035287	ATP6V0D1	0.94228
117016970	REEP2	0.94177
117022903	LOC117022903	0.941701
117013485	ZSWIM7	0.941672
117032727	UCN	0.941387
117029310	LOC117029310	0.941349
117016587	MRM2	0.940979
117027000	UTS2	0.940358
117028496	FAM3A	0.939663
117031729	NFIB	0.938925
117035911	DPCD	0.938757
117021129	DNAJC15	0.938757
117020223	DDR1	0.938144
117030308	LOC117030308	0.938073
117012453	ELAPOR2	0.937714
117034753	LOC117034753	0.937591
novel.593	-	0.937301
117037638	LOC117037638	0.937151
117022219	SGCB	0.937004
117036892	PDHB	0.936865
117035971	KCNIP2	0.93682
117022504	CNKSR2	0.936788
117038469	ATP5PO	0.936308
117019822	LOC117019822	0.936108
novel.600	-	0.935711
117032845	ACTG2	0.935613
117035031	LOC117035031	0.935565
117033784	LOC117033784	0.93552
117026479	GALE	0.934895
117013219	LOC117013219	0.934658
117016018	SPATA2	0.934551
117016935	LOC117016935	0.934357
117030299	POLR2L	0.933822
117012938	CNTNAP1	0.933613
117027024	WRAP73	0.93346
117038174	RAB11B	0.933389
117015439	ALDH5A1	0.932499
117024203	LIN52	0.932285
117021912	PIGY	0.932182
117036062	VDAC2	0.932069
117036032	INSYN2A	0.931933
117021735	POLB	0.931663
117036709	ZNF502	0.931199
117021758	FGF9	0.93104
117033233	NAGK	0.930139
117031552	LOC117031552	0.929632
117031313	SAAL1	0.929558
117020121	YJU2	0.929513
117025014	MARCHF11	0.929421
117024447	TBCA	0.929293
117035816	LGI1	0.928686
117034439	LOC117034439	0.928486
117018060	VPS52	0.92846
117017594	USP30	0.928272
117024208	NUDT14	0.928117
117035294	SLC17A7	0.927994
117018824	WDR73	0.927954
117028225	FAIM2	0.927678
117024233	GANC	0.927051
novel.867	-	0.926928
117029868	TKFC	0.926782
117018147	DPP6	0.926616
117029978	LOC117029978	0.926269
117025113	COPS6	0.926007
117034261	ENKD1	0.92591
117034058	ELOC	0.925554
117036981	GPR27	0.925511
117035296	CDH15	0.925025
novel.313	-	0.924479
117022038	LOC117022038	0.924301
117034582	ZNF667	0.924256
117020290	RMND1	0.924167
117018962	NTRK3	0.923743
117014016	GPR179	0.923694
117024075	RNASE1	0.923588
117036234	HOGA1	0.923303
117019539	CLUAP1	0.923097
117036377	COL17A1	0.923022
117036015	GOLGA7B	0.92215
117016673	NOX3	0.92215
novel.191	-	0.922025
117019322	CHCHD5	0.921887
117034629	LOC117034629	0.921555
117037831	BTBD2	0.921516
117024061	SLC22A17	0.921502
117023294	ATL1	0.921141
117031995	LOC117031995	0.921134
117012399	TRIL	0.920789
117025126	TTC23L	0.920624
117015760	CNBD2	0.920058
117017303	GATC	0.919122
117027885	LOC117027885	0.918723
117030576	PPME1	0.918635
117033382	TGFA	0.918515
117018693	SUSD4	0.918449
117027248	FBXO44	0.918298
117018089	ADCK2	0.917956
117012545	YAE1	0.917718
117032475	FAM189A2	0.917304
117020229	GNL1	0.916831
117011715	SNX4	0.916643
117013383	CBX8	0.915636
novel.663	-	0.915271
117037615	SLC25A23	0.91516
117023752	LOC117023752	0.914777
117035483	SELENOW	0.914351
117031901	ASTN2	0.914162
117017176	TRNAI-AAU	0.91397
117036876	LOC117036876	0.913427
117028511	TSPAN9	0.913126
117011953	ABHD3	0.913021
117020360	HTR1E	0.912871
117013120	LOC117013120	0.912818
117026790	MASP2	0.912438
117019777	YPEL3	0.911501
117018104	MTCH1	0.911472
117017521	CRTAM	0.911074
117020102	LIMS2	0.910977
117030226	FJX1	0.910961
117037858	PFKL	0.910672
117016205	SCRT2	0.910648
117032166	LOC117032166	0.909491
117020840	LOC117020840	0.909468
117028882	HDHD5	0.909394
117032712	FEZ2	0.909312
novel.373	-	0.908625
117026448	NUDC	0.908623
117024685	IL1RAPL2	0.908606
117023742	DPF3	0.908315
117025279	KCNN2	0.908245
117016586	SNX8	0.907355
117033801	SDR16C5	0.907213
117026901	TUBB2B	0.907165
117014462	EXTL2	0.906897
novel.95	-	0.906841
117038277	MSRA	0.906542
117020721	HMGN3	0.906478
117013173	RBFOX3	0.906399
117034941	CLIP3	0.905955
117013645	FBXO47	0.905725
117023322	LCMT2	0.905702
117020292	SERINC1	0.90559
117028212	LOC117028212	0.905561
117019323	FAHD2A	0.905487
117017209	SDSL	0.905271
117035073	NUMBL	0.905138
117034040	ZFPM2	0.905014
117031145	FKBP2	0.904943
117027881	SLITRK4	0.904721
117032490	ADAMTSL2	0.904243
117013888	RNF43	0.903918
117023849	SALL2	0.903695
117035547	SETD6	0.903517
117033776	ENPP2	0.902882
117029314	LOC117029314	0.902876
117019396	HMOX2	0.902201
117029880	LOC117029880	0.902111
117023331	DDX24	0.901885
117032393	S100B	0.901741
117025371	FAM174A	0.901718
117033220	RTN4	0.901424
117021416	PSPC1	0.901421
117011891	SYT4	0.900975
117036252	FAM13C	0.900963
117027580	ELOVL2	0.900657
117019757	SPNS1	0.900043
117030209	TM7SF2	0.89997
117036204	GLRX3	0.899055
117018789	CRABP1	0.899036
117012851	LOC117012851	0.898889
117038002	SMIM7	0.898882
117016796	MGAT4B	0.898215
117036444	KIFBP	0.897507
117038358	FSTL5	0.897463
117032839	SNX17	0.897049
117036019	BNIP3	0.896941
117024764	SSBP2	0.89691
117027352	NKAIN1	0.896678
117036961	ASTE1	0.896619
117031496	GADD45G	0.896223
117022757	LOC117022757	0.895991
117022135	SNCA	0.895968
117013788	G6PC	0.895832
117017262	TMEM132C	0.895769
117038276	SEMA6B	0.895615
117016716	TLX3	0.895492
117026788	ISG15	0.89533
117019552	ATP6V0C	0.895218
117014362	LOC117014362	0.895103
117027610	AZIN2	0.894896
117026298	LOC117026298	0.89438
117016662	GRM6	0.894
117014297	WDR77	0.893953
117023726	CINP	0.89342
117029973	KCNC1	0.89316
117017634	RTN4R	0.892987
117035146	INAFM1	0.892587
117015996	DUSP15	0.891906
117036357	BBIP1	0.891725
117037417	PBX4	0.891392
117021318	PCID2	0.891349
117036867	MAP4	0.891304
117018251	LOC117018251	0.891258
117018105	SMARCD3	0.890778
117024497	METTL27	0.890728
117016465	LOC117016465	0.890076
117034624	LOC117034624	0.889989
117034807	LOC117034807	0.889983
117034419	LOC117034419	0.889966
117014905	KIAA1614	0.889943
117033648	OTUD6B	0.889839
117021755	POGLUT2	0.889626
117020443	GRM1	0.889545
117015787	ATP5F1E	0.889372
117017740	OSBP2	0.889149
novel.166	-	0.889117
117025894	DPP10	0.888634
novel.312	-	0.88858
117027175	JUN	0.888546
117027649	SLC45A1	0.888378
117015425	RWDD2A	0.887876
117036820	WDR6	0.887837
117038241	PIN1	0.887734
117014447	AHCYL1	0.887576
117016597	GRIA1	0.887203
117033856	LOC117033856	0.886951
novel.675	-	0.886778
novel.900	-	0.886569
117020817	CITED2	0.886407
novel.1007	-	0.88605
117014613	ANGPTL1	0.886036
117022330	RAP1GDS1	0.886034
117031867	RRAGA	0.885915
novel.963	-	0.885665
novel.207	-	0.885557
117036086	LOC117036086	0.885303
117017309	PFDN6	0.885205
117022024	LOC117022024	0.884902
117027521	LOC117027521	0.884756
117019154	LOC117019154	0.884379
117014387	MSTO1	0.884376
117035341	ATP4A	0.883934
novel.429	-	0.883748
117032281	GABBR2	0.883538
117012103	LOC117012103	0.882791
117021263	PCCA	0.881905
117014251	LAMTOR5	0.881881
117012942	ATP5PD	0.881849
117029592	APOA4	0.881053
117023934	LOC117023934	0.881053
117016325	MMP24	0.881023
117037042	LOC117037042	0.880952
117033629	LOC117033629	0.88082
117022946	PNMA1	0.880516
117028532	MGAT3	0.880257
117013486	PIGL	0.880246
117038429	HDAC11	0.880244
117011721	MAPRE2	0.880165
117026004	TWIST2	0.880124
117017112	LOC117017112	0.879986
117037660	CASP14	0.879982
117011754	ST8SIA5	0.879673
117034568	LOC117034568	0.879494
117022449	TSPAN5	0.879382
117019637	FUS	0.879312
novel.762	-	0.87917
117014273	EFNA3	0.878926
117019855	LRRC73	0.878786
117037164	LOC117037164	0.878352
117038725	CBLN2	0.8782
117029290	SULT4A1	0.877996
117017711	WSB2	0.877809
117033748	OXR1	0.877768
117016563	CDKN2AIPNL	0.877642
117015667	LAMP5	0.877605
117014935	LOC117014935	0.87745
117025151	LOC117025151	0.876476
117023592	XRCC3	0.876138
117025605	FKBP7	0.875655
117037449	PRKCSH	0.875429
novel.733	-	0.875247
117017470	FBXO21	0.875078
117037198	CCDC51	0.874943
117034312	CIAO2B	0.874937
117016643	PAIP2	0.874837
117034475	ERCC1	0.87456
117027644	SNX12	0.874455
117025354	AHRR	0.874089
117018940	CPEB1	0.873935
117036320	GOT1	0.873925
117023682	LOC117023682	0.873369
117034735	LRP3	0.872895
117038284	PHYHIP	0.872815
117011827	ELAC1	0.872657
117028547	CCDC184	0.87258
117012750	LOC117012750	0.872317
117031302	SLC22A18	0.872255
117032846	DGUOK	0.872254
117026852	CZIB	0.871955
117016277	GDAP1L1	0.871884
117025394	LOC117025394	0.871694
117014436	ALG14	0.87156
117016980	DBN1	0.871459
117016923	DNAJC18	0.871344
117022482	COPS4	0.871285
novel.359	-	0.87088
117013884	AMZ2	0.870549
novel.535	-	0.870522
117028480	GLS2	0.870274
117036555	ATP2B2	0.8697
117019556	MLST8	0.869139
novel.907	-	0.869091
117017766	PIK3IP1	0.868697
117025205	PPIC	0.868643
117015999	PIGU	0.868422
117029054	GABARAPL1	0.868312
117038004	FAM243A	0.867875
117034369	LOC117034369	0.867828
117019832	TLCD3B	0.867765
117018922	APBA2	0.867158
117026214	LOC117026214	0.866691
117017394	THAP7	0.86666
117014007	LOC117014007	0.866325
novel.1069	-	0.866323
117021246	ITM2B	0.866015
117022911	ARG2	0.865891
117034661	NDRG4	0.865877
117012543	POU6F2	0.865858
117018397	LOC117018397	0.86557
117038332	TIMM13	0.865356
117012321	KLHL7	0.864446
117019059	C3H6orf120	0.864128
117016022	CCDC167	0.863923
117026608	SSU72	0.863707
117013363	TRAPPC1	0.863202
117015632	NAA20	0.862701
117015921	LZTS3	0.862699
117035411	LOC117035411	0.862643
117018544	CNIH4	0.862569
117012898	CACNA1G	0.862429
117024946	DDX4	0.862274
117015395	PMVK	0.86214
117037451	ELAVL3	0.861954
117027115	LOC117027115	0.86195
117030049	C11H11orf68	0.861562
novel.546	-	0.861517
117027452	LOC117027452	0.8613
117019399	GRM4	0.861285
117019301	LMAN2L	0.859868
117026775	TMEM82	0.859837
117018975	LOC117018975	0.859617
novel.316	-	0.859412
117014053	CRYZL1	0.859332
117017640	LOC117017640	0.859288
117031924	SNAPC3	0.859224
117011995	ADCYAP1	0.859136
117037294	LOC117037294	0.85906
117032940	MDH1	0.858615
117033986	RAB2A	0.858379
117030676	SLC22A8	0.858221
117033111	LOC117033111	0.858205
117015213	NAXE	0.857655
117015166	CADM3	0.857544
117031892	ARPC5L	0.857444
117031502	PABPC1L2A	0.857212
117035249	PNMA8A	0.857024
117037245	EIF1B	0.856845
117037780	ADAMTSL5	0.856783
117036722	SLC35G2	0.856719
117023032	TTLL5	0.856649
117027965	AMER3	0.856641
117037151	SYN2	0.856614
novel.287	-	0.856567
117030523	LOC117030523	0.856402
117030409	TYR	0.856096
117038299	PLPPR2	0.856061
117012456	AMPH	0.856045
117036837	NR1D2	0.855934
117032094	ANAPC2	0.855475
117033122	PIGP	0.855464
novel.558	-	0.855004
117023601	GNB5	0.85464
117015024	MLLT11	0.854486
117012961	OXLD1	0.854412
117018770	FAM174B	0.854298
117023020	NPTN	0.854183
117027561	CCDC30	0.854106
117034062	LOC117034062	0.853762
117031245	PAK1	0.852878
117035595	ITFG1	0.852277
117013803	C21H17orf49	0.85209
117023677	LOC117023677	0.851914
117013260	YWHAE	0.851785
117016582	TAF7	0.851523
117029198	PTPRR	0.850639
117033792	LOC117033792	0.850321
117027852	LOC117027852	0.849543
117021787	SIAH3	0.849264
117033942	ADCY8	0.849145
117026991	MICOS10	0.849039
117018090	LOC117018090	0.849027
117018584	CAPN8	0.848865
117024539	LOC117024539	0.848461
117030889	MCAM	0.848262
117014813	CRABP2	0.847894
117032039	KCNT1	0.847655
117019687	PRR35	0.847516
117038005	ECSIT	0.84749
117031262	LOC117031262	0.847227
[truncated: 26,227 more rows]
