# Supplementary material for: Divergence of cochlear transcriptomics between reference‑based and reference‑free transcriptome analyses among Rhinolophus ferrumequinum populations
Source: PLoS One. 2023 Jul 11;18(7):e0288404. doi: 10.1371/journal.pone.0288404 (PMC10335675; doi:10.1371/journal.pone.0288404)
Supplement: S23 Table — (XLSX) [file pone.0288404.s023.xlsx]

## Sheet: Sheet1
S23 Table:GSEA ranked gene list for YN vs. JL.
gene_ID	gene_name	SCORE
117017581	LOC117017581	4.444
novel.780	-	4.32401
novel.735	-	3.90714
117017028	LOC117017028	3.79493
117019521	LOC117019521	3.70723
117018645	LOC117018645	3.67753
117016120	LOC117016120	3.44269
117037483	FABP2	3.34194
117037174	LOC117037174	3.32595
novel.602	-	3.31722
117028955	LOC117028955	3.2849
117014497	LOC117014497	3.26925
117012962	PDE6G	3.25682
117030526	MUC6	3.20512
117033888	LOC117033888	3.16222
117035619	KLK15	3.00552
117013637	PIMREG	2.88982
117015037	LOC117015037	2.8635
117022590	S100G	2.85136
117015633	LOC117015633	2.83971
117033364	CGREF1	2.79664
117034262	C15H16orf86	2.78221
117036169	TDRD1	2.73298
novel.342	-	2.71758
117031335	POU2AF1	2.71717
117031726	LOC117031726	2.71683
117014898	LOC117014898	2.64967
117027042	LOC117027042	2.62064
117013559	LOC117013559	2.61451
117014575	LOC117014575	2.61369
117013724	LOC117013724	2.60156
117036749	LOC117036749	2.55952
117031331	CREB3L1	2.55001
117025029	OTP	2.53782
117022606	SLC39A8	2.49078
novel.706	-	2.48222
117019423	IGFALS	2.44764
117019990	CUNH6orf118	2.4189
117015287	BTN1A1	2.40899
117018240	LOC117018240	2.39313
novel.438	-	2.39063
117036127	MMP21	2.38101
novel.309	-	2.36138
117015313	LOC117015313	2.33958
117033343	ANKRD53	2.32158
117015353	LOC117015353	2.31089
117030712	LOC117030712	2.30353
117014580	LOC117014580	2.27232
novel.1002	-	2.26493
novel.900	-	2.24259
117013698	DCAKD	2.23168
novel.926	-	2.22688
117015318	LOC117015318	2.21689
117026362	LOC117026362	2.1997
117032221	LOC117032221	2.19757
117030749	LOC117030749	2.18988
novel.377	-	2.17473
117033659	LOC117033659	2.15282
117013537	COL1A1	2.13523
117028083	KCNA5	2.12514
117029597	MS4A1	2.11679
117035864	LOC117035864	2.09151
117012341	COL1A2	2.08926
117021168	ARMCX4	2.08787
117029843	RCOR2	2.07414
117035107	ERICH4	2.05422
117013644	PLXDC1	2.04815
117016512	LOC117016512	2.0314
117018142	LOC117018142	2.02931
117035369	LOC117035369	2.01647
117016650	LOC117016650	2.00819
117020166	KCNK17	2.00737
117030177	TP53I11	2.00322
117017737	LOC117017737	1.99605
117019704	LOC117019704	1.99486
117024482	LOC117024482	1.9902
117030830	LOC117030830	1.98848
117014342	LOC117014342	1.98666
117034843	TMEM190	1.98652
117020511	LOC117020511	1.97413
117016368	LOC117016368	1.97174
117024190	LOC117024190	1.96089
novel.381	-	1.945
117020071	LOC117020071	1.94273
117017756	LOC117017756	1.94091
117015396	BTG2	1.93347
117015307	LOC117015307	1.92402
117013801	GFAP	1.91348
117036716	LOC117036716	1.91294
117035116	LOC117035116	1.90861
117018707	CAPN9	1.9053
117017387	CCDC117	1.90327
117015291	PRSS16	1.89776
117031234	C11H11orf65	1.89681
novel.443	-	1.88935
117022787	GCNT3	1.88417
117028787	LOC117028787	1.88074
117033192	LOC117033192	1.87178
117026584	IRF4	1.86635
117035101	CD79A	1.86256
117034862	LOC117034862	1.84303
novel.550	-	1.84265
117033000	ALKAL2	1.84231
117022160	LOC117022160	1.84196
117025450	ACVR1C	1.83973
117025197	LOC117025197	1.836
novel.631	-	1.81595
117027100	LOC117027100	1.81582
117016042	SMOX	1.80853
117018712	DISC1	1.80798
117014456	ZNF697	1.80675
117019991	LOC117019991	1.80388
117019207	DCLRE1C	1.80034
117012859	LOC117012859	1.79421
117025659	LOC117025659	1.79158
novel.106	-	1.78987
117037061	LOC117037061	1.78762
117035928	KCNMA1	1.78645
117029063	LOC117029063	1.78541
117033466	SLC9A2	1.78058
117036601	LOC117036601	1.77939
novel.203	-	1.77888
117016281	LOC117016281	1.77767
117031175	LOC117031175	1.77097
117034668	LOC117034668	1.76535
117022326	LOC117022326	1.76516
117011663	SIGLEC15	1.75771
117032105	GCNT1	1.75758
117027308	SLC6A9	1.75713
117032670	TPO	1.75445
117035914	DNTT	1.75402
novel.734	-	1.75178
117038266	CPE	1.7517
117027290	TMEM88B	1.74321
117012278	LOC117012278	1.74207
117019233	PROSER2	1.73718
117037955	DNAJB1	1.73435
117036285	LOC117036285	1.72495
117012820	LOC117012820	1.72215
117021306	ZC4H2	1.72094
novel.453	-	1.71314
117021785	LOC117021785	1.71044
117015977	LOC117015977	1.7057
117032490	ADAMTSL2	1.70406
117025260	LOC117025260	1.70174
novel.1032	-	1.69643
novel.649	-	1.69388
117015003	BGLAP	1.69344
117022552	LOC117022552	1.68961
117012802	LOC117012802	1.68723
novel.1018	-	1.68673
117013091	SERPINF1	1.68204
117030838	ARHGAP20	1.67682
117019463	LOC117019463	1.67418
117035262	PRSS54	1.67123
117028927	SLC25A18	1.66618
novel.928	-	1.65759
117026373	LOC117026373	1.65717
117017111	GDF9	1.6569
117017775	LOC117017775	1.65467
117025649	LOC117025649	1.65235
117017614	VPREB3	1.64683
117020356	LOC117020356	1.64559
117016196	EBF4	1.63928
117030674	LOC117030674	1.63315
117037609	TIFA	1.6316
117015830	C23H20orf204	1.63021
117019382	LOC117019382	1.62725
117021425	LOC117021425	1.62594
117029886	PIWIL4	1.61402
117019340	LOC117019340	1.6121
117013533	LOC117013533	1.6112
117030649	KCTD21	1.60813
117023830	SLC24A4	1.60618
117029802	RAG1	1.5997
117034183	COL22A1	1.59739
117020504	LOC117020504	1.59613
novel.618	-	1.59481
117027029	TMCO2	1.59285
117013287	SPECC1	1.58967
117018186	BRPF3	1.58697
117034009	LOC117034009	1.58261
117020802	LOC117020802	1.57775
117016652	LOC117016652	1.57592
117019470	HAGH	1.57499
117033503	TFRC	1.56564
117038410	LOC117038410	1.56475
117024905	LOC117024905	1.56427
117028005	C1QTNF6	1.56325
117036086	LOC117036086	1.56282
117016071	PCK1	1.55635
117035626	SPIB	1.5494
117031801	OLIG1	1.54638
117023744	HSP90AA1	1.54586
117032174	SIT1	1.54491
117016009	APCDD1L	1.54103
117037537	CERS1	1.54098
117032679	SLC30A3	1.53749
117015715	SLC22A2	1.53712
117037603	CHRNA2	1.53535
117022025	SLC9B2	1.53453
novel.400	-	1.53077
117034534	LOC117034534	1.53071
117034851	LOC117034851	1.5307
117035611	ASPDH	1.52962
117012706	CHST2	1.52828
117012710	GSG1L2	1.5268
117021388	HSPH1	1.51868
117016929	PCDHB1	1.5182
117015292	ZSCAN26	1.51688
117025800	VEGFD	1.51526
117018756	ST8SIA2	1.51396
117037073	LOC117037073	1.51369
novel.264	-	1.50454
117011695	KCNG2	1.50038
117022282	IBSP	1.49919
117031620	MTAP	1.49603
117016571	FBXO30	1.49565
117031402	LOC117031402	1.49492
117036412	LOC117036412	1.49139
117018281	LOC117018281	1.49121
117036144	SHTN1	1.49082
117014971	KLHDC9	1.48936
117019998	LOC117019998	1.4884
117034130	WWP1	1.48705
117022012	LNX1	1.48609
117013710	LOC117013710	1.48573
117014094	TRIM37	1.48492
117032350	SARDH	1.48458
117028432	LOC117028432	1.48376
117026821	LOC117026821	1.48345
117019612	WFIKKN1	1.48156
117033403	RASGRP3	1.47939
novel.595	-	1.47813
117019183	PIP4K2A	1.47456
117012499	LOC117012499	1.47322
novel.263	-	1.46944
117032464	C12H9orf40	1.46861
novel.463	-	1.46705
117027424	RNF186	1.46615
117015511	LOC117015511	1.46591
117019631	KCTD13	1.46413
117025043	MSH3	1.46303
novel.889	-	1.46249
117019357	IL21R	1.45633
117035079	LOC117035079	1.45479
117024730	ELL2	1.45352
117032282	SH3GL2	1.45338
117016454	SEPTIN8	1.44924
117014590	CTSK	1.44706
117018687	LOC117018687	1.44695
117034708	LOC117034708	1.44556
117035154	RHPN2	1.44428
117034913	CDYL2	1.44424
117031483	DNAJA1	1.44267
117031316	VWCE	1.44192
117034935	MAG	1.44124
117029236	PDXP	1.44076
117030665	TMEM262	1.43514
117026871	TMEM240	1.43387
117038379	GFRA2	1.43318
117026262	GYPC	1.43316
117030855	DAGLA	1.43178
117038280	PRDX2	1.42883
117017271	CABP7	1.42865
117023749	FBXO34	1.42695
117035078	LOC117035078	1.4266
novel.487	-	1.42406
117020875	LOC117020875	1.42391
117022754	LOC117022754	1.42355
117018053	LOC117018053	1.42178
117029617	C11H11orf1	1.42174
117022893	GPR135	1.41903
117025467	CNTNAP5	1.41886
117034695	LOC117034695	1.41521
117021411	WASF3	1.41345
117034091	MCMDC2	1.41295
117033047	MBOAT2	1.41146
117037978	UCP1	1.41081
117035376	ZNF285	1.41003
117014418	PPP1R15B	1.40759
117015671	GATA5	1.40273
117026575	SVBP	1.40244
117018232	XRCC2	1.40173
117032539	FIBCD1	1.4007
117037452	KLF1	1.40021
117036909	TFDP2	1.39844
novel.1012	-	1.39843
117032416	GLDC	1.39729
117031951	PCP4	1.39613
117015316	LOC117015316	1.39579
117025529	LOC117025529	1.39512
117014362	LOC117014362	1.3943
117013624	CDR2L	1.39164
117013039	TRAF4	1.38871
117033863	LRRC24	1.38367
117017647	STX2	1.38247
117017708	C25H12orf65	1.37932
117034872	DPEP3	1.37523
117016253	LBP	1.37521
117036217	FRAT2	1.3702
novel.616	-	1.36939
117025491	GPR155	1.36931
117037181	FBXW12	1.36859
117024031	CILP	1.36614
117030857	LOC117030857	1.36611
117019060	CEP43	1.36459
117027537	SMIM13	1.36436
117036390	LHPP	1.36345
117028460	PPFIA2	1.36283
117031663	SAPCD2	1.36258
117013015	LOC117013015	1.36169
117015275	LOC117015275	1.35913
117023284	OTUD5	1.35719
117035265	PNMA8B	1.35572
117033110	LOC117033110	1.35527
117013901	CD79B	1.35518
117013114	HSPB9	1.35316
117017732	LOC117017732	1.35226
novel.665	-	1.34874
117027550	ALPL	1.34666
117019398	CDIP1	1.34529
117025212	ZNF366	1.33994
117022867	SSTR1	1.33969
117032275	PAX5	1.33717
novel.149	-	1.33543
117035929	MARCHF8	1.33469
117013794	BCAS3	1.33429
117021898	LOC117021898	1.33325
117015871	TOP1	1.33282
117035099	TTC9B	1.33169
novel.925	-	1.33054
117032110	RNF38	1.32995
117030535	IFITM5	1.32889
novel.656	-	1.32822
117025737	TRAK2	1.32787
novel.562	-	1.32578
117035790	VENTX	1.32527
117036954	KAT2B	1.32474
117030008	TTC9C	1.3225
117015328	LOC117015328	1.32094
117028577	LOC117028577	1.31606
117020747	LOC117020747	1.31343
117014012	LOC117014012	1.31209
117033915	GEM	1.31009
117017441	C25H12orf43	1.30838
117026844	IL22RA1	1.30768
117036253	PHYHIPL	1.30623
117037252	MYRIP	1.30622
117025231	LOC117025231	1.3062
117026156	LOC117026156	1.30542
117026797	CCDC28B	1.30449
117037112	LOC117037112	1.30433
117029391	GALR3	1.30326
117021758	FGF9	1.30225
117029147	KITLG	1.302
novel.895	-	1.29929
117036226	ATOH7	1.29929
117034608	LOC117034608	1.29921
117016947	LSM11	1.29744
117025813	ABCB6	1.29692
117037380	ITSN1	1.29619
117017391	AIFM3	1.29511
117013047	UBE2O	1.29393
117036168	NKX6-2	1.29261
117015327	LOC117015327	1.29239
117036691	DAZL	1.29028
117032127	GOLM1	1.29002
117036720	LOC117036720	1.28851
117031435	TM4SF19	1.28818
117034667	LOC117034667	1.2877
117014910	LOC117014910	1.28764
117018198	TSPAN33	1.28709
117012413	SP4	1.28657
117029586	CSKMT	1.28646
117034941	CLIP3	1.28631
117024724	LOC117024724	1.28587
novel.730	-	1.28573
117022240	LOC117022240	1.28416
novel.484	-	1.28111
117018029	LOC117018029	1.28083
117020393	TSPO2	1.28033
117029909	NCR3LG1	1.28009
117022125	LOC117022125	1.27957
117032706	LOC117032706	1.278
117026482	SMPDL3B	1.27754
117023525	SEMA6D	1.27652
117028299	CAPRIN2	1.27381
117036160	RGR	1.27175
novel.633	-	1.26828
novel.911	-	1.26671
117012656	PNPO	1.26333
117032053	PHPT1	1.26127
117015394	RNF2	1.25958
117030517	LOC117030517	1.25874
117032155	CD72	1.25853
117019265	LOC117019265	1.25781
novel.685	-	1.25651
117019563	ZNF771	1.25607
117036170	COL13A1	1.25595
117012256	ASNS	1.25563
117020113	LOC117020113	1.25528
117037456	LOC117037456	1.25503
117037491	FSD1	1.25364
117018105	SMARCD3	1.25315
117017369	WSCD2	1.25308
117016259	LOC117016259	1.25266
117023241	LOC117023241	1.25152
117032088	LOC117032088	1.24995
117016047	PACSIN1	1.24946
novel.768	-	1.24938
117022135	SNCA	1.24808
117014338	CTSE	1.24758
117018985	ISG20	1.24757
117032834	KIDINS220	1.24574
117034891	CACNG7	1.24518
117031239	HMBS	1.24478
117027804	SPATA6	1.24421
novel.159	-	1.24386
117028391	SP7	1.24332
117028580	LOC117028580	1.24309
117021130	ANK1	1.24307
117034489	PHLPP2	1.24284
117028636	TMEM263	1.2424
117028737	DEPDC4	1.24227
117016166	CDC25B	1.24154
117031908	LRRC26	1.24113
117025963	PDCD1	1.2405
117015095	LOC117015095	1.23942
novel.818	-	1.23928
117026746	TAS1R3	1.23854
117021513	TMEM255B	1.23741
117013092	SERPINF2	1.23721
117016164	LOC117016164	1.23691
117027697	ERMAP	1.23684
117018911	BACH2	1.2366
117027218	TRNP1	1.23649
117038716	TNFRSF11A	1.23452
117035211	SPATA2L	1.23358
117017058	LOC117017058	1.23303
117037799	XAB2	1.23241
117035968	BTRC	1.23226
117013069	ATP6V0A1	1.23201
117012924	RABEP1	1.23035
117018166	WDR91	1.22964
117029946	TUB	1.22832
117027654	SSX2IP	1.22753
117023960	EXD2	1.22733
117038000	DMTN	1.22687
117021084	KL	1.22661
117031899	S1PR3	1.22488
117037291	CPOX	1.22476
117037572	TCF3	1.2241
117035741	ADAMTS14	1.2225
117015337	LOC117015337	1.22212
117032163	LHX3	1.22187
117031727	PTPRD	1.2209
117016661	ADAMTS2	1.22082
117031086	RAG2	1.22047
117019066	GPR31	1.22043
117030073	BAD	1.21795
117023688	LOC117023688	1.21785
117022747	SPTB	1.21714
117033930	CA2	1.21639
117017639	GALNT9	1.21573
117013067	ARL5C	1.21544
117014581	LOC117014581	1.21513
117025049	GPR150	1.21512
117021999	SPP1	1.21494
117019218	STAM	1.21445
117012931	LOC117012931	1.21441
117027967	MFAP5	1.21387
117020265	MOG	1.21387
novel.533	-	1.21341
novel.624	-	1.21309
117030669	SLC43A1	1.21215
117028098	NINJ2	1.21069
117013958	CD300LG	1.21052
117023896	LARP6	1.21032
novel.837	-	1.20892
117026628	RHCE	1.20848
117014240	TRIM59	1.20786
117014504	LOC117014504	1.20596
117035521	LOC117035521	1.20583
117020055	LOC117020055	1.20508
novel.225	-	1.20474
117037732	XPO7	1.20416
117030366	TMLHE	1.20349
117027649	SLC45A1	1.20295
117019766	METRN	1.20246
117017194	TMEM119	1.20236
novel.134	-	1.2021
117023600	GALNT16	1.20178
117021922	LOC117021922	1.19929
117020236	TRIM15	1.19821
117012806	ARHGAP44	1.19717
117036242	MINPP1	1.19698
117016187	ADRA1D	1.19689
117027468	LOC117027468	1.19649
117036000	LOC117036000	1.19618
117036906	SRGAP3	1.19606
117028357	GDF11	1.19605
117029962	ARNTL	1.19472
117029293	GPR19	1.19357
novel.549	-	1.19293
novel.1060	-	1.19242
117013944	DSCAM	1.19194
117016915	KCNIP1	1.19188
117037399	LOC117037399	1.19183
117015086	LOC117015086	1.19181
117013219	LOC117013219	1.19143
117022989	LOC117022989	1.19098
novel.598	-	1.18985
117030973	STIP1	1.18969
117012693	LOC117012693	1.18899
117022262	LOC117022262	1.18881
117019196	LOC117019196	1.18769
117020303	TSPYL1	1.18761
117037910	EAF2	1.18705
117030689	CARS1	1.18636
117014838	TENT5C	1.18584
novel.40	-	1.18559
117038199	ARRDC2	1.18536
117035476	THAP11	1.18366
117012263	RAPGEF5	1.18225
117017863	HECTD4	1.18213
117023435	EPB42	1.1816
117029311	HEBP1	1.18141
novel.579	-	1.17964
117011721	MAPRE2	1.17695
117022548	ZFYVE28	1.17601
117028006	SLC16A8	1.17599
117023849	SALL2	1.17494
117011787	CDH2	1.17469
117036549	MBD4	1.17392
117019518	FAXC	1.17259
117032538	HEMGN	1.16946
117031837	LOC117031837	1.16836
117031208	LOC117031208	1.16817
novel.813	-	1.16815
novel.1039	-	1.16815
117015299	RHAG	1.16806
117031917	AGTPBP1	1.16785
117034817	AP2A1	1.16607
117016993	SLU7	1.16569
117031230	DLG2	1.16559
117029928	LOC117029928	1.16558
117024613	LOC117024613	1.16549
117029629	ALAS2	1.16543
117028238	SYN3	1.16444
novel.972	-	1.16444
novel.831	-	1.16332
117020482	PRAF2	1.16322
novel.376	-	1.16195
117012046	SFRP4	1.16028
novel.551	-	1.16027
117023634	LIPC	1.16012
117017190	SLC15A4	1.15963
117033223	GAREM2	1.1585
117013657	FN3KRP	1.15834
117021293	LOC117021293	1.15808
117037015	MKRN2OS	1.15747
117014549	DCLRE1B	1.15649
117017473	TXNRD2	1.15611
117037136	LOC117037136	1.15592
117025180	RAD1	1.15568
117031921	SLC2A6	1.15542
117019468	ABAT	1.1539
117013517	LOC117013517	1.15285
117018534	TP53BP2	1.15273
117020658	LOC117020658	1.15208
117013964	FN3K	1.15145
117013671	LOC117013671	1.15118
117022481	CENPC	1.1502
117024848	MTRR	1.15011
117017035	RNF5	1.14877
117031950	DNM1	1.14767
117029122	TFCP2	1.14732
117019442	NPRL3	1.14732
117029254	RPAP3	1.14683
117022923	LOC117022923	1.1458
117022421	KLF3	1.14568
117030029	CADM1	1.14516
117026879	BSDC1	1.14488
117019639	PIGQ	1.14431
117037539	DPYSL2	1.14407
117017687	PHF3	1.14373
117017738	LOC117017738	1.14362
117035296	CDH15	1.14361
117016746	SFXN1	1.14222
117019554	LOC117019554	1.14188
117013399	PPM1D	1.14181
117018336	STRIP2	1.14157
117027368	PRL	1.14154
117026305	LOC117026305	1.14145
117016399	SLC36A2	1.14086
117016731	ACSL6	1.1397
117023436	CCNDBP1	1.13951
117034768	KCTD19	1.13947
117032815	LOC117032815	1.13874
117026068	COL5A2	1.13855
117017103	CDKL3	1.13726
117015920	NDRG3	1.13695
117037668	NIBAN3	1.13636
novel.49	-	1.13482
117025329	LOC117025329	1.13427
novel.793	-	1.13397
117018905	LOC117018905	1.13366
117014792	ELAPOR1	1.13307
117030437	MMP13	1.1325
117021025	LOC117021025	1.13239
117032434	WHRN	1.13197
117031359	C1QTNF4	1.13033
novel.29	-	1.12974
117029190	CMAS	1.12964
117023964	ARMH4	1.12837
novel.51	-	1.12812
117019406	HBQ1	1.12641
117038314	DOHH	1.12572
117023466	SLC8A3	1.12553
117037509	CLEC17A	1.12501
117013542	POLR2H	1.12492
117026014	LOC117026014	1.12372
117016581	LOC117016581	1.12323
117011737	FECH	1.12286
117031716	COL5A1	1.12243
117026827	EPB41	1.12205
117025834	SATB2	1.12155
117034979	LOC117034979	1.12154
117033365	ADD2	1.12126
117026874	DOCK7	1.12041
117026261	STRADB	1.11923
117013589	SLC4A1	1.11686
117029132	ZC3H12B	1.11613
117023819	SCG5	1.1158
117014081	GDPD1	1.1151
117020137	CNPY3	1.11497
117020066	LOC117020066	1.11394
117018836	LOC117018836	1.11353
117036079	MXI1	1.11349
117031902	TRIM32	1.11302
novel.371	-	1.11197
117025751	ASB1	1.11193
117023638	LOC117023638	1.11178
117021813	AGA	1.1115
117012892	LOC117012892	1.1097
117013288	LOC117013288	1.10945
117031845	OMD	1.10917
117037035	FOXL2	1.10888
117024117	SNAPC1	1.10755
117032688	QPCT	1.10736
117035504	KCNN4	1.10736
117030460	LOC117030460	1.10709
117032254	LOC117032254	1.10697
117016791	SNCB	1.10689
117022883	DLK1	1.10685
117037325	SMIM4	1.10662
117019823	AHSP	1.1066
117018575	SLC30A10	1.10653
117023348	LOC117023348	1.10578
117029306	SMARCA1	1.10528
117030986	SERPINH1	1.10511
117023972	GLRX5	1.10487
novel.601	-	1.1038
117028892	AICDA	1.10365
117034566	PEG3	1.10257
117017053	TRIM58	1.10194
117015822	NNAT	1.10082
117027064	CCDC163	1.09983
novel.466	-	1.09917
117028534	LOC117028534	1.09786
117031025	MRGPRG	1.09593
117017110	THG1L	1.09586
117012919	LOC117012919	1.09568
117024126	PAQR5	1.09558
117012863	MYH10	1.09454
117036185	OAT	1.09449
117035368	LOC117035368	1.09417
117030233	LOC117030233	1.09416
novel.77	-	1.09403
117014365	LOC117014365	1.09369
117026798	TMEM234	1.09363
117019550	NME4	1.09309
117031718	GKAP1	1.09304
117012897	PEX12	1.09262
117032377	LOC117032377	1.09223
117015398	FCMR	1.09199
117027039	EXTL1	1.09004
novel.67	-	1.08844
117021343	KBTBD11	1.08599
117017638	PRDM10	1.08578
117022862	LOC117022862	1.08571
117014064	KCNJ16	1.08522
117026267	NR4A2	1.08507
117035441	LOC117035441	1.08373
117028522	GJB1	1.0833
117029995	C11H11orf49	1.08245
117030094	SOX6	1.08225
novel.188	-	1.08216
117026201	LOC117026201	1.08072
117026241	FAM117B	1.08001
117036741	HYAL3	1.07938
117035182	SLC7A9	1.07907
117032889	SMC6	1.07903
117034529	CIAPIN1	1.07794
117028445	TUBA1A	1.07642
117030253	LOC117030253	1.07608
117023552	LOC117023552	1.07583
117038644	CHST13	1.07578
117025217	ARPC1A	1.07508
117026630	LOC117026630	1.07483
117037476	MRPL54	1.07443
117037425	ESCO2	1.0733
117026908	LOC117026908	1.07296
117027040	SLC30A2	1.07161
117018522	KCNK1	1.07149
117030290	LOC117030290	1.07081
117013014	TOM1L1	1.07054
117018734	MAGEL2	1.07033
117034617	AURKC	1.07003
117013954	CDK5R1	1.06895
117028338	METAP2	1.06868
117017374	LOC117017374	1.06829
117022899	PCK2	1.06622
117032718	LOC117032718	1.06615
117021085	LOC117021085	1.06597
117023270	LOC117023270	1.06564
117012140	LOC117012140	1.06563
117022343	SEL1L3	1.06534
117014593	ILDR2	1.06531
117013029	WSCD1	1.06527
117022928	SHF	1.06483
117028933	FOXP3	1.06433
117018925	LOC117018925	1.06371
117027365	GRIK3	1.06277
117031983	LOC117031983	1.06207
117019197	SEC61A2	1.06169
117032674	ACYP2	1.06168
117034010	NSMCE2	1.06004
117033203	RBKS	1.05974
117022654	INTS12	1.05917
117014708	FAM78B	1.05826
117034932	APLP1	1.05791
117020441	LOC117020441	1.05791
117024617	LOC117024617	1.05755
117019181	MYO3A	1.05716
117030035	C11H11orf94	1.0569
117016798	HAND1	1.05637
117018264	MEST	1.05598
117020888	AGPAT4	1.05545
117018227	CTTNBP2	1.0551
117018149	TRIM24	1.05428
117014452	PLXNA2	1.05413
117024193	CHGA	1.05375
117032401	ACTL7A	1.05335
117029601	SLC6A5	1.05326
117025772	LOC117025772	1.05299
117012091	ABCB4	1.05276
117014301	LOC117014301	1.05274
117019384	LOC117019384	1.05273
117016173	ZSWIM3	1.05261
117028695	HSP90B1	1.052
117031714	TRPM3	1.05143
117030753	LOC117030753	1.05107
117011748	ABCF3	1.0503
117026770	CHRDL1	1.05019
117029086	LOC117029086	1.0499
117021932	SLC10A4	1.04786
117038351	TRPC3	1.04769
117015650	NANP	1.04763
117030120	LOC117030120	1.04693
novel.1074	-	1.04587
117024318	LOC117024318	1.04579
117022908	LTK	1.04564
117024982	ANKRD55	1.04553
117029849	LOC117029849	1.04552
novel.260	-	1.04406
117037218	VHL	1.04297
117014486	TMCC2	1.04292
117019380	LOC117019380	1.04164
117037744	SLC25A37	1.04152
117014649	FCRLA	1.04102
117033310	C13H2orf15	1.04094
117025466	NYAP2	1.0403
117017189	DDO	1.04027
117021508	PDS5B	1.03961
117018990	CHRNA5	1.03909
117013306	LOC117013306	1.03898
117031790	DCAF12	1.03758
novel.173	-	1.03752
117026859	MAST2	1.03748
117028100	ASCL1	1.03748
117030598	MMP7	1.03716
117021038	LOC117021038	1.03678
117031222	YPEL4	1.03639
117026548	RBP7	1.03574
117015705	GNAS	1.03554
117036355	PDCD4	1.03533
117016613	LOC117016613	1.03526
117015933	LOC117015933	1.03505
117016485	TRIM17	1.03495
117015314	LOC117015314	1.03454
117037173	ITPR1	1.03447
117036898	PRRT3	1.03414
117031500	LOC117031500	1.03392
117021953	WAC	1.03348
117032481	LOC117032481	1.03333
117033419	MSGN1	1.03278
117032271	PBX3	1.03276
117038172	LOC117038172	1.03228
117017833	LOC117017833	1.03228
117019160	UPF2	1.03208
novel.745	-	1.03206
117034040	ZFPM2	1.03194
117013334	LOC117013334	1.03147
117012122	GLCCI1	1.03135
117014927	LOC117014927	1.0302
117029840	LOC117029840	1.0296
117011767	TTR	1.0291
117038108	LOC117038108	1.02876
117029455	PTPRO	1.02871
117030756	LOC117030756	1.02817
117018348	ZNF862	1.028
117015256	LOC117015256	1.0279
117037652	HCN2	1.02786
117032735	SOX11	1.02773
117033581	PENK	1.02595
117012296	ADAM22	1.02592
117012281	MPP6	1.02591
117037725	GAB1	1.0259
117027518	ELAVL4	1.02573
117032672	GALNT14	1.02569
117018413	LOC117018413	1.02525
117031201	LOC117031201	1.02447
117014260	CD5L	1.02405
117022132	CRACD	1.02302
117034722	LOC117034722	1.02221
117032882	ABHD1	1.02197
117033942	ADCY8	1.02163
117026915	LOC117026915	1.0216
117018353	BPGM	1.02133
117035103	BLVRB	1.01873
117018465	LOC117018465	1.01825
117014901	SPTA1	1.01783
117037514	PLCXD2	1.01766
117019739	ZNF500	1.01747
117016435	EIF2AK1	1.01725
117025893	GALNT13	1.01721
117038751	SKOR2	1.01698
117028895	DBX2	1.01586
117023529	EXOC3L4	1.01569
117036803	RNF123	1.01545
117015112	LOC117015112	1.01537
117028341	WNK1	1.01518
117013813	TAGLN3	1.01508
117016209	SOX12	1.01421
117021760	KLKB1	1.01339
117035977	ZFYVE27	1.01328
117034386	SPIRE2	1.01327
117018981	MPHOSPH10	1.01297
117034701	WWOX	1.01246
117032175	GNE	1.01217
117036613	CCRL2	1.01217
117021048	DCLK1	1.01177
117037466	EPOR	1.01156
117015907	PSMF1	1.01143
117035973	P4HA1	1.01079
117028061	SGSM3	1.01057
117012044	NME8	1.0104
117031199	PC	1.01021
117025031	PLP1	1.00988
117025249	CD180	1.00982
117027894	LOC117027894	1.00937
117022921	DMAC2L	1.00854
117030091	CLIC2	1.0077
117032953	AFF3	1.00748
117027183	GPC4	1.00717
117023098	EXOC5	1.00684
117021419	MFHAS1	1.00654
117026620	SSBP3	1.00629
117016275	LOC117016275	1.00587
117015369	CACYBP	1.00531
117021357	SMC1A	1.00477
117017248	HSPA8	1.00453
117017534	YWHAH	1.00433
novel.174	-	1.00418
117017891	MMP17	1.00401
117023924	LEO1	1.0039
117025000	ARX	1.00179
117021417	MPHOSPH8	1.00127
novel.859	-	1.00126
117021533	RGCC	1.00106
117029385	PARPBP	1.00086
117037766	CRLF1	0.999334
117019580	LOC117019580	0.999135
117011941	CDH20	0.998987
117014802	COL11A1	0.998042
117031901	ASTN2	0.997861
117036555	ATP2B2	0.997401
novel.743	-	0.996598
novel.405	-	0.994952
117015336	LOC117015336	0.994394
117013498	CLCN2	0.9932
117033945	PABPC1	0.992788
117033979	LOC117033979	0.992616
117033860	ZNF623	0.992198
117031675	RASEF	0.991246
novel.739	-	0.99076
117035284	SERP1	0.990633
117024913	LOC117024913	0.990446
117024660	SPATA9	0.990211
117017636	LOC117017636	0.990207
117028003	TNFRSF13C	0.990026
117011657	WDR7	0.990011
117027243	LOC117027243	0.989421
117018907	ANPEP	0.989323
117012636	B4GALNT2	0.989093
117021894	PRKG2	0.988669
117015991	BCAS4	0.988143
117017048	AKAP12	0.988
117020101	MYO7B	0.987976
117014052	C21H17orf80	0.987907
117030647	USP35	0.987781
117022021	KLB	0.987548
117033573	LOC117033573	0.987495
117019838	USP31	0.987328
novel.945	-	0.986889
117017562	PANX3	0.986764
117024674	MEF2C	0.986462
117015333	LOC117015333	0.986407
117016483	BTNL10	0.986235
117012626	CA4	0.985472
117015351	LOC117015351	0.985219
117032920	RNF144A	0.985192
117037793	GABRA3	0.984882
117012164	SLC25A40	0.984815
117017747	LOC117017747	0.984771
117034571	LOC117034571	0.984562
117019953	LOC117019953	0.98442
novel.536	-	0.984161
117027469	NT5C1A	0.983604
117027530	RAP1GAP	0.983181
117020147	LOC117020147	0.982987
117023725	ANKRD9	0.982891
117036319	CNNM1	0.982461
117027347	LOC117027347	0.982461
117020744	LOC117020744	0.982327
117034599	ZNF835	0.981755
117018851	UBE2Q2	0.981575
117018164	PTPRZ1	0.981149
117018209	RARRES2	0.981046
117030270	APBB1	0.980627
117034013	MMP16	0.980508
117037906	LOC117037906	0.979804
117031805	LOC117031805	0.9798
117014850	AVPR1B	0.978996
novel.591	-	0.978992
117012049	BMPER	0.978537
117020195	TMEM151B	0.977564
117032509	CNTLN	0.977151
117038380	GLRB	0.977036
117017529	RITA1	0.976652
117016691	SPARC	0.97646
117038752	RIT2	0.976232
117023520	ZFHX2	0.975766
117036997	CCK	0.97558
117014137	LOC117014137	0.975553
novel.330	-	0.974596
117015308	LOC117015308	0.974517
117019390	HBM	0.974323
117014824	PPOX	0.973543
117026959	LOC117026959	0.973509
117015663	TCFL5	0.973317
117019705	GDE1	0.972726
117025248	UBE2QL1	0.972585
117016254	NECAB3	0.97226
117024707	KIF2A	0.972213
117030424	GAL3ST3	0.971888
117018185	HTR5A	0.971536
117030930	LOC117030930	0.970455
117026958	NCDN	0.969993
117019888	STX1B	0.969818
117017005	LOC117017005	0.969364
117013681	PPP1R9B	0.968598
novel.727	-	0.968439
117018106	HIPK2	0.967882
117012130	CALCR	0.967744
117030459	LOC117030459	0.967717
117033015	CHAC2	0.966753
novel.874	-	0.96666
117015505	CENPQ	0.966598
117031052	ELMOD1	0.966142
117020163	PRIM2	0.965969
117032061	BRINP1	0.965544
117025509	SP5	0.964877
117019212	SUPT3H	0.964512
117036289	TAF5	0.963635
117013541	BPTF	0.9636
117034428	AARS1	0.963578
117021362	PURG	0.962978
117033154	FSHR	0.96279
117030208	SYVN1	0.961707
novel.479	-	0.961595
117037536	GDF1	0.961337
117035483	SELENOW	0.961169
117027433	DIO1	0.960923
117014656	XPR1	0.960149
117018906	LOC117018906	0.959873
117019762	CARHSP1	0.959833
117016685	LOC117016685	0.959671
117024648	UFSP1	0.959468
117036117	SFTPD	0.95939
117019282	LOC117019282	0.959239
117027406	FAM50B	0.959239
117021775	GPR180	0.958949
117013722	NLK	0.958804
117036473	LOC117036473	0.958307
117018783	RASGRF1	0.95796
117022353	SGMS2	0.957623
117022560	CCNG2	0.957547
117019070	TBXT	0.957497
117021462	RXFP2	0.957321
117035344	PAQR9	0.95731
117029998	RAB30	0.956985
117036119	SEC62	0.956944
117031923	PSIP1	0.956734
117027692	FNDC5	0.956389
117038142	UHRF1	0.956051
novel.915	-	0.955669
117031624	DBH	0.95538
117027625	SOX4	0.955354
117016108	RPS21	0.955064
117033656	NBN	0.954508
117017680	TMEM132B	0.954331
117014498	LOC117014498	0.95385
117018947	AP3B2	0.953606
novel.19	-	0.953313
117028618	PDE1B	0.952872
117038240	SLC39A3	0.952694
117020029	LOC117020029	0.952663
117013727	LOC117013727	0.952205
117016781	DND1	0.951794
117027716	C9H6orf52	0.951521
117023237	LOC117023237	0.951337
117021676	ATP7B	0.950633
117036359	LOC117036359	0.950428
117017185	C25H22orf39	0.950351
117025517	ERFE	0.950096
117018383	TRNAC-GCA	0.949539
117023020	NPTN	0.94951
117012818	PRKCA	0.949452
117013371	MIS12	0.9492
117014429	SLITRK3	0.948935
117024134	LOC117024134	0.948927
117031696	CDC26	0.948673
117024773	RAB9B	0.948633
117013506	SPOP	0.948497
117038755	EPB41L3	0.948123
117034626	SMIM17	0.948113
117032263	ENDOG	0.948085
117027699	RPA2	0.948046
117035511	ETHE1	0.947038
novel.580	-	0.946934
117022394	ODAM	0.945833
117035728	LOC117035728	0.945575
117013304	DHRS11	0.945569
117038043	PNOC	0.945508
117030911	CBLIF	0.945101
117037638	LOC117037638	0.944704
117025314	C7H5orf63	0.944672
117017468	FBXO5	0.944366
novel.650	-	0.9443
117023006	AP4S1	0.944208
117027269	LOC117027269	0.944076
117034338	SLC6A2	0.943644
117027021	RBBP4	0.943609
117017852	LOC117017852	0.943121
117034630	LOC117034630	0.943027
117032705	SIX3	0.942744
117013762	UBB	0.942739
117030641	ANO5	0.942725
117035309	TMEM86B	0.942693
117033554	ATP6V0D2	0.942655
117028288	PKDREJ	0.942578
novel.1027	-	0.94236
117031757	SCAF4	0.942345
117035838	INA	0.942124
117024024	PRIMA1	0.94211
117027420	TAL1	0.941427
117026739	PRKCZ	0.941054
117018491	B3GAT2	0.940792
117026547	LOC117026547	0.940537
117021602	DZIP1	0.940349
117012987	TMEM106A	0.93998
117017682	LOC117017682	0.939883
117019989	LOC117019989	0.939869
novel.1013	-	0.939722
117023047	PPP1R14D	0.939203
117011739	CNDP1	0.939039
117013929	LOC117013929	0.938861
117023977	TMEM179	0.938573
117023677	LOC117023677	0.9382
117011810	LOC117011810	0.938081
117026722	LOC117026722	0.938077
117029424	RFX4	0.93804
novel.449	-	0.936951
117031037	OLIG2	0.936716
novel.99	-	0.936708
117026629	MID2	0.936551
117015190	TPR	0.936483
117015312	LOC117015312	0.936406
117037288	ZNF385D	0.9357
117023143	TGM7	0.935115
117033055	POMC	0.934826
novel.229	-	0.934625
117036844	TMEM42	0.934414
117019736	MAZ	0.933392
117021243	ATRX	0.933341
117036367	UROS	0.933015
117029195	COL2A1	0.932641
117023814	SRPX	0.932243
117018505	ABCB10	0.93213
117021082	GPR12	0.931858
117032204	FOCAD	0.931737
117018771	OCA2	0.931694
117037673	LTN1	0.9315
117024843	REEP5	0.931419
117015982	RBM38	0.931335
117018342	GRM8	0.930775
117036506	IL12A	0.930737
novel.770	-	0.930162
117035625	KLK1	0.930061
117023627	GJD2	0.929948
novel.746	-	0.929589
117013456	ZACN	0.929582
117014968	TRNAI-GAU	0.929529
117015968	LOC117015968	0.929431
117028157	TYMP	0.928672
117026344	C1HXorf21	0.928498
117018117	TRPV5	0.928368
117028878	LOC117028878	0.928122
117026598	CAMTA1	0.928055
117013117	NATD1	0.927834
117027447	SLC22A23	0.927572
117012841	LOC117012841	0.927553
117011911	LOC117011911	0.927396
117024091	LRRC49	0.927134
117023543	ADAM10	0.927076
117016786	ADRB2	0.926886
117029200	LOC117029200	0.926413
117037607	GNG7	0.926386
117031833	UBAC1	0.926357
117012336	PMPCB	0.926173
117012276	CAMK2B	0.926138
117021698	LIG4	0.926064
117027729	SAMD11	0.925581
117022277	ATP2B3	0.925417
117015851	SNAP25	0.92503
117026478	LOC117026478	0.924373
117033350	TMEM178A	0.924357
117018634	LOC117018634	0.924024
117023706	SIX6	0.923973
117013680	LOC117013680	0.923971
117036145	ENO4	0.923211
117013508	SYNRG	0.923011
117032103	ABHD17B	0.92286
117021982	LOC117021982	0.922489
117014404	B4GALT3	0.922485
117017677	GNB1L	0.922163
117017723	TPST2	0.921396
117014259	GPR61	0.920707
117027557	LOC117027557	0.920666
117025790	PTPN4	0.920134
117035060	ATP1A3	0.919973
117013957	BRCA1	0.919852
117027442	RNF19B	0.91912
117017952	PTN	0.919037
117025838	SSB	0.918943
117030678	LOC117030678	0.918711
117024142	NPAS3	0.918352
117026221	DNER	0.917653
117015320	LOC117015320	0.917274
117016863	KLHL3	0.916923
117021972	BOD1L1	0.916707
117025472	KYNU	0.91668
117028045	ACTR6	0.916313
117026832	WRNIP1	0.915256
117024653	LOC117024653	0.915078
novel.300	-	0.914405
117021933	ZAR1	0.91438
117015315	LOC117015315	0.914254
117031299	CCKBR	0.914129
117028035	MARCHF9	0.914042
117027246	DEK	0.913933
117016037	PRSS35	0.913856
117028705	TSPAN11	0.913826
117027749	ZFYVE9	0.913752
novel.886	-	0.91344
117021699	RAB20	0.912799
117037192	ARF4	0.912727
117020865	NDUFAF4	0.912581
117022429	MAGEE2	0.912541
117031641	PSMD5	0.912421
117036692	COL6A6	0.912243
117017866	ZDHHC14	0.912111
117019147	ITIH2	0.91181
117037852	HSPA4L	0.910674
117018034	LOC117018034	0.910633
117027078	CHM	0.91053
117028126	GDI1	0.910183
117029406	MAP7D3	0.909797
117022885	LOC117022885	0.909507
117028692	LOC117028692	0.909388
117023399	ARID4A	0.909277
117020177	HBS1L	0.909214
117012479	KIAA0895	0.909117
117019309	LOC117019309	0.909093
novel.994	-	0.908971
117020277	TRIM26	0.908947
novel.534	-	0.908721
117033021	ALMS1	0.908375
117018374	TRNAC-GCA	0.908057
117016697	LOC117016697	0.907635
117029304	CACNG2	0.907517
117017202	LOC117017202	0.907326
117034044	NPBWR1	0.907326
117019311	C13H2orf92	0.907199
117027635	FGF16	0.90689
117019818	RMI2	0.906259
117018966	LRP11	0.905935
117015581	TRNAR-UCG	0.905527
117013360	FAM117A	0.905468
117022816	SKOR1	0.905347
117023246	PRMT5	0.905311
117018746	ISL2	0.905164
117014470	EEF1AKNMT	0.904858
117023563	SLC25A21	0.90453
117023113	PHKA1	0.904469
117022900	DCAF11	0.903493
117037384	TRNAR-CCU	0.903011
117031444	TRNAQ-CUG	0.902906
117024406	TRNAK-CUU	0.902906
117023282	TRIM9	0.902882
117022387	PPAT	0.902764
117035752	ADRB1	0.902719
117036740	IFRD2	0.902535
117029422	LOC117029422	0.902438
117035969	LOC117035969	0.902311
117028526	FGFR1OP2	0.902123
117031973	LOC117031973	0.901657
117018775	HAPLN3	0.901603
117018736	NDN	0.901566
117020427	CGA	0.901438
117014744	OAZ3	0.901273
117018319	KEL	0.900607
117032658	FNDC4	0.900495
117021711	TNFRSF19	0.899432
novel.271	-	0.899423
117024529	LOC117024529	0.899415
117028676	FAM234B	0.898719
117012174	DDC	0.89858
117028514	RESF1	0.89802
117014879	SV2A	0.897775
117014501	LOC117014501	0.897657
117029471	LOC117029471	0.897158
117015831	ATP9A	0.89688
117018829	WHAMM	0.896354
117025678	PKP4	0.895977
117027599	LOC117027599	0.895462
117024209	ITPKA	0.895462
117018322	TCAF1	0.895428
117019737	ZG16B	0.895392
117028561	UBQLN2	0.894884
117028843	WNK3	0.894787
117022468	LIN54	0.894734
117038303	MAP9	0.894515
117030576	PPME1	0.894046
117016397	PCDHB2	0.893538
117033445	LOC117033445	0.893389
117019630	ASPHD1	0.893344
117033187	GCC2	0.892761
117022736	LOC117022736	0.8925
117025322	LOC117025322	0.8925
117019696	SEZ6L2	0.892159
117015724	SLA2	0.892014
117031217	MMP1	0.89174
117033189	GFPT1	0.891207
117028028	ANO4	0.891206
117021923	LOC117021923	0.891102
117030839	PRR5L	0.891064
117015947	LOC117015947	0.890699
117017107	LOC117017107	0.890561
117023764	LOC117023764	0.890262
117014096	RAD51C	0.889301
117028038	LOC117028038	0.889148
117036009	LOC117036009	0.88913
117015847	PKIB	0.889047
117037786	SMC4	0.889034
117025869	AGFG1	0.888814
117034435	CTCF	0.888475
117038019	LOC117038019	0.888274
117038233	LOC117038233	0.888254
117015346	LOC117015346	0.888193
117030407	ATM	0.887678
117023351	FRMPD4	0.887514
117034792	ZFPM1	0.887386
novel.171	-	0.887292
117015136	WDR47	0.887125
117016548	LOC117016548	0.887076
117013158	SEPTIN4	0.886802
117029956	NCAM1	0.886684
117021962	USP11	0.886263
117016358	LOC117016358	0.886141
117015956	LOC117015956	0.885115
117037091	POMGNT2	0.885081
novel.599	-	0.88501
117021031	LOC117021031	0.884689
117018102	CNOT4	0.883774
117034612	LOC117034612	0.883713
117036646	CADPS	0.883645
117033742	GML	0.883475
117019395	GNG13	0.88345
117023998	GATA1	0.883119
117021473	DLEU7	0.882837
117022407	SORCS2	0.882752
117017560	BCL7A	0.882685
117038223	ADGRE1	0.882141
117030769	FAT3	0.881655
117019581	ATXN2L	0.881546
117033871	HGH1	0.88098
117030286	RDX	0.880758
117017217	NCAPD3	0.879753
117031799	SLC44A1	0.879421
117036322	ATRNL1	0.879404
117038376	TMEM59L	0.879199
117026053	LOC117026053	0.879004
117017301	YPEL1	0.878927
117034816	TSKS	0.878899
117014568	CHRNB2	0.878853
117017695	FAM222A	0.878786
117014900	CNTN2	0.878661
117012011	LOC117012011	0.878661
117020825	GPRASP1	0.878121
117018114	TTBK1	0.877843
117033773	LOC117033773	0.877803
117016758	APBB3	0.877664
117015974	CPXM1	0.877623
117029268	HMOX1	0.876866
117021752	UNC5D	0.876576
117015178	S1PR1	0.87655
117016480	ZNF496	0.874877
117025228	CEP120	0.874858
117017615	ADGRD1	0.873793
117035516	ZNF428	0.873556
117037123	GXYLT2	0.873452
117016115	TCEA2	0.873431
117033262	MSH2	0.873103
117014651	FMO2	0.87298
117013487	TTC19	0.872618
novel.458	-	0.872329
117025947	NAP1L2	0.871657
117026182	RAPGEF4	0.8716
117019461	TNFRSF17	0.871142
novel.794	-	0.871064
117028400	LOC117028400	0.871034
117021136	ARMCX3	0.870879
117033439	KCNF1	0.87082
117037103	ROBO1	0.870396
117036901	CRELD1	0.870245
117034755	BRSK1	0.869993
117016826	RAD50	0.869931
117014444	LOC117014444	0.869905
117012311	PHF14	0.86975
117035315	LOC117035315	0.869555
117034733	MYPOP	0.869308
117011668	LOC117011668	0.869017
117011819	PHLPP1	0.868698
117017950	SNAP91	0.868379
117031979	PIP5K1B	0.868254
117032883	RMND5A	0.867772
117033183	LOC117033183	0.86677
117012865	WRAP53	0.866604
117025626	RTP5	0.86658
117022650	CENPE	0.865583
novel.736	-	0.865472
117034351	TOX3	0.865368
117018404	LIN9	0.864795
117037320	GRM7	0.864664
117036818	P4HTM	0.864381
117024987	CTNND2	0.864314
117017108	CPEB4	0.864143
117030584	LOC117030584	0.864128
117024701	LIFR	0.863977
117032728	TCF23	0.863342
117025006	BHMT	0.863167
117016979	AGPAT1	0.863075
117034854	LOC117034854	0.861954
117028997	LOC117028997	0.861925
117038525	CATSPERD	0.861646
novel.243	-	0.861507
117022414	PPP2R2C	0.861204
117035128	ZNF423	0.861028
117017648	MORC2	0.860618
117036325	LOC117036325	0.86052
117037616	TUBB4A	0.860327
117017536	TBCEL	0.860005
117020977	TCEAL2	0.859865
novel.517	-	0.859699
117037118	RYBP	0.859635
117035120	PPP1R15A	0.85935
117037722	LOC117037722	0.859335
novel.213	-	0.858951
117032654	MTHFD2	0.858761
117019574	CDR2	0.858373
117016205	SCRT2	0.858271
117014995	POU3F2	0.858267
novel.20	-	0.858098
117035231	E2F4	0.857522
117014007	LOC117014007	0.857384
117038297	BSG	0.857277
117030524	BIRC2	0.857025
117036255	BMS1	0.856707
117015902	LOC117015902	0.856361
117014972	DEDD	0.855961
117019148	TAF3	0.855647
117032776	NCOA1	0.855496
117022299	DCUN1D4	0.855203
117027791	NRSN1	0.85467
117032749	NAT8	0.854622
117012898	CACNA1G	0.854452
117015538	TRNAQ-CUG	0.854197
117016677	FBXO38	0.854068
117030900	LOC117030900	0.85347
novel.855	-	0.853343
novel.887	-	0.853218
117027046	MACO1	0.853164
117018489	GPR37L1	0.853025
novel.974	-	0.852942
117033580	OPRK1	0.852885
117012747	LOC117012747	0.852782
117025883	LOC117025883	0.852733
117023885	SLC7A8	0.852587
117035063	MAP3K10	0.852344
117019229	HACD1	0.852256
117033817	AGO2	0.852139
117034985	HAMP	0.852028
117022946	PNMA1	0.851181
117015636	MATN4	0.850826
117024036	KIF23	0.850704
117029649	LRP4	0.850413
117033761	ARC	0.85021
117022020	NSG1	0.850127
117011672	LOC117011672	0.850074
117029303	MAPK8IP2	0.849768
117024199	LOC117024199	0.849555
117013299	CEP97	0.849354
117015951	SPDEF	0.849086
117014493	MGST3	0.848976
117014578	POM121L2	0.848781
117016696	FAM53C	0.848723
novel.949	-	0.848567
117036856	IFNAR2	0.848534
117035545	LOC117035545	0.847877
117033020	EIF2AK3	0.847618
117017378	HRK	0.847606
117024816	PLOD3	0.847211
117037467	MISP3	0.847192
117011833	LOC117011833	0.846845
117034368	KCNG4	0.84684
117016152	RIMS4	0.846528
117024152	PPP2R5C	0.846297
117025674	LOC117025674	0.846192
novel.967	-	0.845976
117029855	C11H11orf91	0.845692
117036904	FANCD2OS	0.845692
117026017	TMEM163	0.845648
117018970	ARNT2	0.845509
117016599	TTYH3	0.845323
117027747	LOC117027747	0.844833
117031043	LOC117031043	0.844193
117024129	LOC117024129	0.844133
117018871	SNRPN	0.843965
117031876	UCK1	0.843542
117018132	LOC117018132	0.843468
117037554	PPID	0.843106
117016274	E2F1	0.843049
117032544	TOR2A	0.842548
novel.150	-	0.84235
117016568	BHLHA15	0.841839
117034609	ZSCAN4	0.841544
117016841	MAFK	0.841318
117026667	THAP3	0.841233
117036847	LOC117036847	0.841232
117024213	REPS2	0.841161
117013448	LOC117013448	0.840483
117035027	JPH3	0.839429
117029863	PABPC5	0.839334
117011991	DIPK1C	0.839144
117035834	ALDH18A1	0.838964
117027975	RND1	0.838959
117019167	BMI1	0.8389
117034372	DPEP2NB	0.838596
117033171	CTNNA2	0.838433
117016188	ZFP64	0.838399
117024084	LOC117024084	0.83835
117018857	CTXND1	0.838313
117017619	LOC117017619	0.8383
117036732	SEC22C	0.838215
117028489	SLC4A8	0.838132
117037833	POFUT2	0.837974
117032870	ARHGEF33	0.837342
117031229	B3GAT3	0.837267
117022345	THEGL	0.837088
117035609	SYT3	0.836659
117013879	TK1	0.836557
117018559	EGLN1	0.836308
117017453	RASAL1	0.835671
117014771	IGSF3	0.835111
117017375	RNFT2	0.835103
117024813	GPBP1	0.835049
117031010	FAM181B	0.834708
117015709	NKX2-2	0.834439
117021595	NALCN	0.834433
117027431	KDM1B	0.834354
117032557	LOC117032557	0.834091
117014354	PIGR	0.833747
117020280	LOC117020280	0.833629
117020968	LOC117020968	0.833536
117016148	SHLD1	0.833284
117013784	CRHR1	0.832916
117020378	AKIRIN2	0.832849
117027157	EPS15	0.83269
117013271	NPEPPS	0.83229
117013499	LOC117013499	0.83228
117037388	ACP5	0.832202
117024866	CWC27	0.831872
117031095	RAB33A	0.831812
novel.454	-	0.831427
117015273	FAM102B	0.831179
117037859	SAMD1	0.831009
117030559	PDE3B	0.830655
117030082	MUC5AC	0.830094
117023986	GPM6B	0.829319
117017824	SEZ6L	0.828804
117013148	USP22	0.828713
117017448	HEPN1	0.828283
117017521	CRTAM	0.827946
117025977	LOC117025977	0.827884
novel.680	-	0.827548
117023044	CLCN4	0.827506
117021776	DIAPH3	0.827493
117014476	MIS18A	0.82744
novel.84	-	0.827425
117014158	LOC117014158	0.827229
117037736	CIB3	0.826932
117019832	TLCD3B	0.826924
117030676	SLC22A8	0.826816
117031104	KIF18A	0.826709
117012125	RPA3	0.82667
117032355	NSMF	0.826497
117021433	LOC117021433	0.826425
117033401	SLC4A5	0.826162
117026018	MGAT5	0.825462
novel.723	-	0.82535
117026283	MAP2	0.825022
117014363	SLC41A1	0.824947
117027326	EPHB2	0.824797
117018243	EXOC4	0.824782
117030616	BRSK2	0.824781
117029574	TRNAD-GUC	0.824756
117013151	NF1	0.824653
117011631	CENPI	0.824583
117019859	SHISA9	0.824465
117011897	RBBP8	0.824447
117033156	TRIB2	0.824333
117026342	ICA1L	0.823771
117025767	UNC80	0.82357
117033246	HPS3	0.823279
117011846	LOC117011846	0.823253
117014390	PKLR	0.823208
117016305	SOGA3	0.822807
117019679	LOC117019679	0.822743
117037647	LOC117037647	0.822401
117026881	TSSK3	0.822396
117014375	LOC117014375	0.822002
117012334	ETV1	0.821968
117030167	NAP1L4	0.821853
117019993	LOC117019993	0.821638
117036254	LOC117036254	0.821546
117017001	SIMC1	0.821179
117035305	PTPRH	0.821036
117020896	LOC117020896	0.820542
117036387	ADAM12	0.82016
117023460	HERC1	0.819234
117020027	LOC117020027	0.819016
117014528	CLEC20A	0.818898
117032070	CACNA1B	0.818629
117021769	LOC117021769	0.818623
novel.93	-	0.818553
117036440	SLC18A2	0.818491
117037166	MOBP	0.818417
117035020	NUTF2	0.818413
117027825	DNASE2B	0.818137
117029973	KCNC1	0.817849
117028586	LARGE1	0.817622
117012514	GRM3	0.817412
117030018	TH	0.817174
117022504	CNKSR2	0.816948
117017372	DAO	0.81676
117019687	PRR35	0.816753
117021434	RB1	0.816667
117013952	ARL6	0.816477
117019135	LOC117019135	0.816304
117032198	NR5A1	0.815949
117034411	GNAO1	0.815715
117028111	NXPH4	0.815615
117023265	YLPM1	0.815532
117022801	LOC117022801	0.815227
117012593	LOC117012593	0.815211
117021777	MSR1	0.814836
117030736	C2CD2L	0.81458
117027034	DRAXIN	0.814483
117031091	ABCG4	0.814442
117015157	KCNJ10	0.814417
novel.1068	-	0.814145
117035123	PARD6A	0.814093
117023961	DACT1	0.813848
117015099	PRRT1	0.813653
117033798	SAMD12	0.813393
117013073	HELZ	0.813304
117035192	CFDP1	0.813304
117028159	LOC117028159	0.812827
117024698	PCOLCE	0.812821
117027526	ZFP69B	0.812735
117037200	CNTN4	0.812719
117028330	IFT27	0.812277
117023135	LOC117023135	0.812102
117028694	LAG3	0.811915
117017754	FEZ1	0.8119
117017710	KSR2	0.811772
117017015	GPX3	0.811729
117035903	PSD	0.81169
117036653	APEH	0.810593
117027417	ADGRB2	0.810249
novel.914	-	0.80968
117026322	DNAJB2	0.809663
117024183	ANKRD63	0.809232
117020719	ZBTB2	0.80915
117020828	CEP57L1	0.808774
117037338	URB1	0.8087
novel.1028	-	0.808668
117015625	DOK5	0.808457
117018475	CDC42BPA	0.80798
117018259	PDIA4	0.807819
117011947	PODXL2	0.807472
117023962	LOC117023962	0.807044
117024150	DLL4	0.806913
117018879	LOC117018879	0.806819
117038299	PLPPR2	0.806588
117017740	OSBP2	0.806457
117014250	TRNAT-AGU	0.806375
117012443	DYNC1I1	0.806311
117029781	TRPC6	0.806137
117018972	PCMT1	0.805206
117012137	AP2M1	0.805076
117033661	RBM12B	0.804714
117037913	RAB3A	0.804577
117034671	PPP2R1A	0.804456
117022631	LOC117022631	0.804405
117035219	IFNAR1	0.804115
117035531	TIMM50	0.803625
117019415	GSG1L	0.803574
117016718	RMND5B	0.803415
117031832	STXBP1	0.803064
117012215	MED12L	0.802915
novel.525	-	0.802854
117013744	FXR2	0.802525
117037855	RNF150	0.802488
117013552	LOC117013552	0.802323
117034890	ZNF580	0.802092
117033971	LOC117033971	0.801913
117023967	SLC27A2	0.801903
117027232	ITGB3BP	0.801805
117025898	CHN1	0.801595
117022409	GNRHR	0.801479
117037582	LGI3	0.801418
117019173	SLC39A12	0.8013
117037640	PLPP2	0.801164
117037962	SHC2	0.800876
117016914	LOC117016914	0.80085
117025316	TFR2	0.80082
117012195	NRCAM	0.800769
117027190	E2F2	0.800616
117025636	KIF1A	0.800603
117014507	ECT2	0.800295
117014138	LOC117014138	0.80014
117020274	LOC117020274	0.800105
117034601	LOC117034601	0.799952
novel.979	-	0.799721
117036806	IP6K1	0.799685
117035156	GFOD2	0.799652
117036548	KBTBD8	0.799325
117032517	CERCAM	0.798962
117012112	PPP1R17	0.798821
117028581	IQSEC3	0.798819
117021047	CKAP2	0.79868
117013902	LOC117013902	0.798344
117026692	PABPC4	0.798245
117027755	MAGED1	0.798183
117021802	SETDB2	0.798108
117029825	PTPRCAP	0.798018
117033983	HEY1	0.797979
117034357	MTSS2	0.79779
novel.682	-	0.79762
117018961	FAM189A1	0.797543
117035391	LOC117035391	0.797326
117032051	RABL6	0.797255
117021081	AP3M2	0.797076
117013990	SAP30BP	0.796968
117035001	LOC117035001	0.796566
117018845	FAN1	0.796562
117022027	CDK16	0.796504
117022346	C5H4orf48	0.796325
117021309	TRMT9B	0.796186
117015339	LOC117015339	0.796155
117022416	EPHA5	0.795646
117012536	PHTF2	0.795574
117014471	VAMP4	0.795336
117034651	SPRED3	0.795324
117029465	MANSC1	0.795001
117012835	MAPT	0.794756
117019600	FOXO3	0.794701
117011676	LOC117011676	0.794614
117016823	SMIM32	0.794292
117035498	ZNF404	0.794118
117033056	EHD3	0.794086
117018841	CEMIP	0.794064
117026765	LOC117026765	0.793879
117034546	TMEM170A	0.793624
117014371	PACC1	0.793466
117029899	LOC117029899	0.793462
117013350	NLGN2	0.793256
117038702	CLUL1	0.79296
117017628	PLA2G3	0.792764
117017991	LOC117017991	0.792436
117023776	PELI2	0.792299
117034043	CA8	0.792164
117023470	PLEK2	0.791882
117027544	VSIG1	0.791572
117021092	TCEAL9	0.791427
117036001	LIPA	0.791415
117016943	UBTD2	0.790994
117027149	NLGN3	0.790846
117018519	LOC117018519	0.79053
novel.103	-	0.790401
117018298	LOC117018298	0.79025
117037802	PCP2	0.79011
117013629	ALDOC	0.789924
117011707	LOC117011707	0.789785
117030157	SAC3D1	0.789767
117034002	CLVS1	0.789735
117029186	RASD2	0.789434
117037635	GIPC3	0.789274
117024530	TPPP	0.788945
117017874	ZNF74	0.788711
117012268	KBTBD2	0.788663
117026845	IFNLR1	0.788624
117028673	CSTF2	0.788557
117029026	SRGAP1	0.78835
117020363	PTCHD4	0.788103
117034093	CALB1	0.78803
117026328	NCKAP5	0.787912
117030618	TIGD3	0.78759
novel.514	-	0.787496
117023406	CCPG1	0.787323
117035763	LOC117035763	0.78731
117036625	LOC117036625	0.787293
117024214	LOC117024214	0.787137
117031121	B4GAT1	0.786595
117035586	LOC117035586	0.786033
117028225	FAIM2	0.785691
117011681	CAMK2N2	0.785555
117012395	EFCAB10	0.785514
117022253	SYN1	0.78524
117029221	SMUG1	0.785168
117033941	CTHRC1	0.785028
117016113	LOC117016113	0.784889
117014839	CENPF	0.784678
117034412	MEGF8	0.784671
117017867	GRIK4	0.784379
117036777	STAG1	0.784211
117023355	HNRNPC	0.784088
117029173	TCP11L2	0.784072
117033823	VIRMA	0.784025
117014082	CENPV	0.783617
117016988	PURA	0.783297
117026637	UROD	0.782834
117026178	GAD1	0.782794
117038567	NWD1	0.782785
117038087	MFSD12	0.782655
117013079	POLR2A	0.782456
117028115	GTPBP1	0.781952
117038333	LOC117038333	0.781467
novel.898	-	0.781222
117029266	LOC117029266	0.780877
117020732	FAM184A	0.780804
117013227	LOC117013227	0.780787
117028511	TSPAN9	0.780611
117034148	RB1CC1	0.780385
117019805	HS3ST4	0.780088
117026813	LOC117026813	0.78002
117033577	TMEM74	0.779822
117032910	ABCG5	0.779788
novel.611	-	0.779662
117022767	TMEM62	0.779227
117030087	LOC117030087	0.779209
117025952	MARCHF4	0.779003
117018099	USP9X	0.777766
117018674	ERO1B	0.77775
117022994	DHRSX	0.777743
117025181	DROSHA	0.777605
117028797	LOC117028797	0.777603
117034832	PTOV1	0.777597
117017977	LOC117017977	0.777412
117038192	BORCS8	0.777335
117031004	SPINDOC	0.777177
117022960	LOC117022960	0.776884
117013052	JMJD6	0.776823
117036582	CBLB	0.776446
117019773	CRYM	0.776369
117018095	CADPS2	0.776286
117036362	EIF4EBP2	0.776241
117026854	HNRNPR	0.776218
117034420	ADARB1	0.776138
117024869	RASGRF2	0.775806
117013419	SLC12A8	0.775274
117031812	RALGPS1	0.775201
117027459	CDYL	0.774774
117015735	LOC117015735	0.774666
117022149	SLC4A4	0.774576
117035314	PKD1L3	0.773925
117018696	LOC117018696	0.773491
117020415	MFSD4B	0.773331
117026635	ZSWIM5	0.773308
117016825	LOC117016825	0.773253
117016321	KIAA0408	0.773181
117017603	SRRM4	0.773034
117012525	EPDR1	0.772887
117022976	TRPM7	0.77256
117030915	LOC117030915	0.772511
117017588	LOC117017588	0.77197
117014074	CCDC92B	0.771967
117029356	MICAL3	0.771842
117016058	SLC32A1	0.771593
117013500	KAT7	0.771088
117025733	NAB1	0.770877
117021703	LOC117021703	0.770873
117032194	LOC117032194	0.770773
117021629	CENPU	0.770599
117030003	SPRY3	0.770591
117035819	SPOCK2	0.770522
117035150	PRKCG	0.770254
117030199	LTO1	0.769964
117030478	IZUMO1R	0.769841
117038768	DTNA	0.769801
novel.744	-	0.769528
117035081	PLD3	0.769473
117012078	HNRNPA2B1	0.769425
117018173	ZNF467	0.769408
117037310	LOC117037310	0.769408
117027348	C9H1orf52	0.768939
117016429	GRID2IP	0.768786
novel.408	-	0.767729
117013446	C1QTNF1	0.767658
117013397	SHOX2	0.767303
117034811	DOK4	0.767269
117013000	DZIP3	0.767033
117017262	TMEM132C	0.766992
117025269	ZNF131	0.766704
117018147	DPP6	0.766623
117019671	VKORC1	0.766407
117027983	PIANP	0.766204
117026090	COL3A1	0.766149
117029694	TMEM187	0.766078
117017642	TMEM181	0.765982
117015780	TMEM189	0.765974
117023851	NKX2-1	0.765963
117030918	DSCAML1	0.765928
117036476	SORCS3	0.765916
117022095	LOC117022095	0.765522
novel.1025	-	0.765486
117018499	RXRB	0.765176
117017422	SF3A1	0.765156
117021042	SOX1	0.764984
117032709	C13H2orf78	0.764572
117028701	HS6ST2	0.764241
117020572	RNGTT	0.764032
117024544	SGTB	0.763968
117028921	KDELR3	0.763896
117019616	CIAO3	0.763824
117032281	GABBR2	0.763809
117014010	LOC117014010	0.763738
117023895	TXNDC16	0.763537
117021312	LOC117021312	0.76352
117025717	HDLBP	0.763307
117025832	LOC117025832	0.762966
117033928	DCSTAMP	0.762901
117014024	ATAD5	0.762844
117034774	DKKL1	0.762826
117015866	PHACTR3	0.762666
117023739	UNC79	0.762573
117024163	CCDC177	0.762481
117024714	TTC37	0.762419
117025747	PLCD4	0.762362
117030321	CHRDL2	0.762154
117012157	DOCK4	0.762154
117015061	LOC117015061	0.762141
117019114	LOC117019114	0.761912
117014837	GPR52	0.761709
117029060	TTLL12	0.761379
117027299	C9H1orf109	0.761284
117020224	PPP1R10	0.761266
117029540	IL3RA	0.761192
117027011	TTLL7	0.761099
117035727	SLC16A9	0.760118
117016322	STMN3	0.760098
117015324	LOC117015324	0.759794
novel.214	-	0.759638
117038329	ABHD8	0.759636
117037697	OTOL1	0.759438
117019983	LOC117019983	0.759306
117019806	ZKSCAN2	0.759026
117012380	NPY	0.758979
117032091	LOC117032091	0.75885
117015579	TRNAD-GUC	0.758806
117037987	ICAM4	0.758675
117036045	FGFBP3	0.758543
117035807	SEMA4G	0.758366
117031006	MED17	0.758026
117016992	SOWAHA	0.757916
117024994	NREP	0.757803
117013185	SUZ12	0.757707
117038546	SLC1A6	0.757698
117018438	RGS1	0.757653
117032784	LOC117032784	0.757372
117035812	FAM53B	0.757333
117015325	LOC117015325	0.757175
117018214	DENND2A	0.756999
117037094	RTP1	0.756622
117021026	LOC117021026	0.756618
novel.75	-	0.756503
117027787	LOC117027787	0.756453
117014483	RBM15	0.756277
117036587	LRRC3B	0.756099
117023299	POLR2M	0.755767
novel.899	-	0.755472
117021184	LOC117021184	0.75538
117033328	RSAD2	0.755256
117021591	AMER2	0.755217
117023881	TOMM20L	0.75488
117036579	CNTN6	0.754811
117038560	KCNN1	0.754641
117031596	GLT6D1	0.754636
117021247	TSC22D1	0.754634
117034840	UBE2S	0.754417
117016946	NPM1	0.754271
117034362	LOC117034362	0.753919
117029257	GPR173	0.753664
117038217	LOC117038217	0.753651
117031609	TMC1	0.753633
117015464	LOC117015464	0.753524
117016980	DBN1	0.753506
117036037	LRRTM3	0.753426
117020003	LOC117020003	0.753374
novel.934	-	0.753214
117029031	PAH	0.753105
117034400	PPM1L	0.752996
117023048	KNL1	0.752993
117029045	TRHDE	0.752959
117013736	HID1	0.752909
117012282	RBM48	0.752809
117026447	XK	0.752711
117029298	PRMT8	0.75268
117021141	SORBS2	0.75257
117015751	SLX4IP	0.752143
117023687	DAAM1	0.752102
117026565	LOC117026565	0.751761
117021316	CUL4A	0.751588
novel.755	-	0.75141
117025523	THSD7B	0.75138
117033594	LOC117033594	0.751367
117018582	PGBD5	0.751311
novel.548	-	0.751171
117037497	SHD	0.751152
117029164	SLC2A13	0.751072
117026484	ERCC6L	0.750491
117012456	AMPH	0.750187
117034611	LOC117034611	0.750078
[truncated: 26,227 more rows]
