# Supplementary material for: Divergence of cochlear transcriptomics between reference‑based and reference‑free transcriptome analyses among Rhinolophus ferrumequinum populations
Source: PLoS One. 2023 Jul 11;18(7):e0288404. doi: 10.1371/journal.pone.0288404 (PMC10335675; doi:10.1371/journal.pone.0288404)
Supplement: S24 Table — (XLSX) [file pone.0288404.s024.xlsx]

## Sheet: Sheet1
S24 Table. Details of genes in significantly up-regulated gene sets.
comparison	description	type	gene_ID	gene_name	rank in gene list	rank metric score	running ES	core enrichment
HN vs. JL	Upregulated in HN	GO	117019395	GNG13	11	3.496	0.2228	Yes
HN vs. JL	Upregulated in HN	GO	117018640	RGS7	93	2.89	0.4044	Yes
HN vs. JL	Upregulated in HN	GO	117030010	GNG3	429	2.103	0.5268	Yes
HN vs. JL	Upregulated in HN	GO	117018688	GNG4	695	1.747	0.6289	Yes
HN vs. JL	Upregulated in HN	GO	117037607	GNG7	708	1.735	0.7392	Yes
HN vs. JL	Upregulated in HN	GO	117013818	RGS9	2761	0.872	0.7221	No
HN vs. JL	Upregulated in HN	GO	117032086	GNG10	7754	0.198	0.5578	No
HN vs. JL	Upregulated in HN	GO	117012111	GNG11	8479	0.138	0.5409	No
HN vs. JL	Upregulated in HN	GO	117027381	GNG12	8926	0.099	0.5314	No
HN vs. JL	Upregulated in HN	GO	117023430	RGS6	8941	0.098	0.5372	No
HN vs. JL	Upregulated in HN	GO	117022088	LOC117022088	11927	0	0.4313	No
HN vs. JL	Upregulated in HN	GO	117013994	LOC117013994	14489	0	0.3405	No
HN vs. JL	Upregulated in HN	GO	117019665	RGS11	16300	-0.094	0.2824	No
HN vs. JL	Upregulated in HN	GO	117026503	GNG5	16428	-0.104	0.2845	No
HN vs. JL	Upregulated in HN	GO	117035136	GNG8	16632	-0.115	0.2847	No
HN vs. JL	Upregulated in HN	GO	117012455	GNGT1	17155	-0.15	0.2757	No
HN vs. JL	Upregulated in HN	GO	117023859	GNG2	19642	-0.332	0.2088	No
HN vs. JL	Upregulated in HN	GO	117038030	GNG14	20583	-0.4	0.2009	No
HN vs. JL	Upregulated in HN	GO	117013107	GNGT2	26692	-1.095	0.0543	No
HN vs. JL	Upregulated in HN	KEGG	117035150	PRKCG	6	3.618	0.0419	Yes
HN vs. JL	Upregulated in HN	KEGG	117019395	GNG13	11	3.496	0.0825	Yes
HN vs. JL	Upregulated in HN	KEGG	117016058	SLC32A1	18	3.366	0.1215	Yes
HN vs. JL	Upregulated in HN	KEGG	117026178	GAD1	42	3.163	0.1575	Yes
HN vs. JL	Upregulated in HN	KEGG	117018943	GABRB3	65	3.023	0.192	Yes
HN vs. JL	Upregulated in HN	KEGG	117034411	GNAO1	66	3.019	0.2272	Yes
HN vs. JL	Upregulated in HN	KEGG	117037089	SLC6A1	78	2.966	0.2613	Yes
HN vs. JL	Upregulated in HN	KEGG	117016911	GABRA1	129	2.728	0.2913	Yes
HN vs. JL	Upregulated in HN	KEGG	117019468	ABAT	132	2.706	0.3228	Yes
HN vs. JL	Upregulated in HN	KEGG	117037793	GABRA3	225	2.413	0.3476	Yes
HN vs. JL	Upregulated in HN	KEGG	117022658	GABRA4	265	2.343	0.3735	Yes
HN vs. JL	Upregulated in HN	KEGG	117030010	GNG3	429	2.103	0.3923	Yes
HN vs. JL	Upregulated in HN	KEGG	117016920	GABRA6	495	1.994	0.4132	Yes
HN vs. JL	Upregulated in HN	KEGG	117032281	GABBR2	536	1.93	0.4342	Yes
HN vs. JL	Upregulated in HN	KEGG	117016904	GABRG2	585	1.879	0.4544	Yes
HN vs. JL	Upregulated in HN	KEGG	117016777	GABRB2	603	1.859	0.4755	Yes
HN vs. JL	Upregulated in HN	KEGG	117018688	GNG4	695	1.747	0.4926	Yes
HN vs. JL	Upregulated in HN	KEGG	117037607	GNG7	708	1.735	0.5124	Yes
HN vs. JL	Upregulated in HN	KEGG	117035383	KCNJ6	795	1.654	0.5286	Yes
HN vs. JL	Upregulated in HN	KEGG	117027738	GABRD	806	1.645	0.5474	Yes
HN vs. JL	Upregulated in HN	KEGG	117013401	NSF	873	1.599	0.5637	Yes
HN vs. JL	Upregulated in HN	KEGG	117037598	CACNA1A	1070	1.47	0.5738	Yes
HN vs. JL	Upregulated in HN	KEGG	117022503	GABRB1	1077	1.467	0.5907	Yes
HN vs. JL	Upregulated in HN	KEGG	117037002	SLC38A3	1120	1.439	0.606	Yes
HN vs. JL	Upregulated in HN	KEGG	117033942	ADCY8	1207	1.398	0.6192	Yes
HN vs. JL	Upregulated in HN	KEGG	117023601	GNB5	1348	1.323	0.6297	Yes
HN vs. JL	Upregulated in HN	KEGG	117020159	GABBR1	1376	1.31	0.644	Yes
HN vs. JL	Upregulated in HN	KEGG	117029054	GABARAPL1	1686	1.184	0.6468	Yes
HN vs. JL	Upregulated in HN	KEGG	117012305	ADCY1	1792	1.146	0.6564	Yes
HN vs. JL	Upregulated in HN	KEGG	117019414	PRKCB	1822	1.134	0.6686	Yes
HN vs. JL	Upregulated in HN	KEGG	117028480	GLS2	1877	1.118	0.6797	Yes
HN vs. JL	Upregulated in HN	KEGG	117034497	GABARAPL2	2251	1	0.6781	No
HN vs. JL	Upregulated in HN	KEGG	117021929	GABRG1	2963	0.829	0.6625	No
HN vs. JL	Upregulated in HN	KEGG	117026721	GNB1	3136	0.79	0.6655	No
HN vs. JL	Upregulated in HN	KEGG	117020359	GABRR1	3673	0.689	0.6545	No
HN vs. JL	Upregulated in HN	KEGG	117023033	CACNA1F	4490	0.559	0.6321	No
HN vs. JL	Upregulated in HN	KEGG	117029369	SLC6A13	4548	0.551	0.6364	No
HN vs. JL	Upregulated in HN	KEGG	117018898	GABRG3	4608	0.542	0.6407	No
HN vs. JL	Upregulated in HN	KEGG	117026334	PLCL1	4651	0.536	0.6454	No
HN vs. JL	Upregulated in HN	KEGG	117032070	CACNA1B	4751	0.522	0.648	No
HN vs. JL	Upregulated in HN	KEGG	117014467	GNB4	5212	0.465	0.637	No
HN vs. JL	Upregulated in HN	KEGG	117037860	PRKACA	5214	0.465	0.6424	No
HN vs. JL	Upregulated in HN	KEGG	117022643	GABRA2	5729	0.403	0.6289	No
HN vs. JL	Upregulated in HN	KEGG	117023013	GPHN	5801	0.396	0.6309	No
HN vs. JL	Upregulated in HN	KEGG	117025090	ADCY2	5816	0.394	0.635	No
HN vs. JL	Upregulated in HN	KEGG	117027001	PRKACB	6052	0.367	0.631	No
HN vs. JL	Upregulated in HN	KEGG	117031053	ADCY5	6716	0.301	0.6109	No
HN vs. JL	Upregulated in HN	KEGG	117012818	PRKCA	7215	0.248	0.5961	No
HN vs. JL	Upregulated in HN	KEGG	117032086	GNG10	7754	0.198	0.5793	No
HN vs. JL	Upregulated in HN	KEGG	117012872	GABARAP	8209	0.16	0.565	No
HN vs. JL	Upregulated in HN	KEGG	117012111	GNG11	8479	0.138	0.5571	No
HN vs. JL	Upregulated in HN	KEGG	117027381	GNG12	8926	0.099	0.5424	No
HN vs. JL	Upregulated in HN	KEGG	117017113	GABRP	9584	0.048	0.5196	No
HN vs. JL	Upregulated in HN	KEGG	117022607	LOC117022607	10673	0	0.4809	No
HN vs. JL	Upregulated in HN	KEGG	117033705	LOC117033705	11227	0	0.4613	No
HN vs. JL	Upregulated in HN	KEGG	117011692	LOC117011692	11713	0	0.444	No
HN vs. JL	Upregulated in HN	KEGG	117027475	SLC38A5	14382	0	0.3492	No
HN vs. JL	Upregulated in HN	KEGG	117028204	SLC38A1	15223	-0.007	0.3194	No
HN vs. JL	Upregulated in HN	KEGG	117029165	SLC6A12	15512	-0.029	0.3095	No
HN vs. JL	Upregulated in HN	KEGG	117020308	GABRR2	15581	-0.035	0.3075	No
HN vs. JL	Upregulated in HN	KEGG	117015911	SRC	15632	-0.037	0.3062	No
HN vs. JL	Upregulated in HN	KEGG	117026503	GNG5	16428	-0.104	0.2791	No
HN vs. JL	Upregulated in HN	KEGG	117035136	GNG8	16632	-0.115	0.2733	No
HN vs. JL	Upregulated in HN	KEGG	117028938	GNB3	16806	-0.126	0.2686	No
HN vs. JL	Upregulated in HN	KEGG	117013256	GABRR3	17031	-0.141	0.2623	No
HN vs. JL	Upregulated in HN	KEGG	117012455	GNGT1	17155	-0.15	0.2597	No
HN vs. JL	Upregulated in HN	KEGG	117032856	ADCY3	17166	-0.15	0.2611	No
HN vs. JL	Upregulated in HN	KEGG	117025270	GNB2	17770	-0.189	0.2418	No
HN vs. JL	Upregulated in HN	KEGG	117026639	GABRQ	17781	-0.19	0.2437	No
HN vs. JL	Upregulated in HN	KEGG	117025737	TRAK2	18112	-0.212	0.2344	No
HN vs. JL	Upregulated in HN	KEGG	117036785	CACNA1D	18557	-0.246	0.2215	No
HN vs. JL	Upregulated in HN	KEGG	117036905	GNAI2	18981	-0.278	0.2097	No
HN vs. JL	Upregulated in HN	KEGG	117023859	GNG2	19642	-0.332	0.1901	No
HN vs. JL	Upregulated in HN	KEGG	117013209	HAP1	20296	-0.38	0.1713	No
HN vs. JL	Upregulated in HN	KEGG	117038030	GNG14	20583	-0.4	0.1658	No
HN vs. JL	Upregulated in HN	KEGG	117029264	CACNA1C	22338	-0.547	0.1099	No
HN vs. JL	Upregulated in HN	KEGG	117019474	ADCY9	22944	-0.599	0.0954	No
HN vs. JL	Upregulated in HN	KEGG	117015820	LOC117015820	23659	-0.666	0.0777	No
HN vs. JL	Upregulated in HN	KEGG	117018578	CACNA1S	23899	-0.69	0.0773	No
HN vs. JL	Upregulated in HN	KEGG	117014645	GNAI3	24223	-0.728	0.0743	No
HN vs. JL	Upregulated in HN	KEGG	117021182	GABRE	24851	-0.796	0.0613	No
HN vs. JL	Upregulated in HN	KEGG	117013107	GNGT2	26692	-1.095	0.0087	No
HN vs. JL	Upregulated in HN	KEGG	117028303	ADCY6	26970	-1.167	0.0124	No
HN vs. JL	Upregulated in HN	KEGG	117024169	ADCY4	27072	-1.201	0.0228	No
HN vs. JL	Upregulated in HN	KEGG	117034378	ADCY7	27751	-1.553	0.0168	No
HN vs. JL	Upregulated in HN	KEGG	117038546	SLC1A6	13	3.473	0.0832	Yes
HN vs. JL	Upregulated in HN	KEGG	117024827	SLC1A3	22	3.322	0.1091	Yes
HN vs. JL	Upregulated in HN	KEGG	117018342	GRM8	27	3.298	0.135	Yes
HN vs. JL	Upregulated in HN	KEGG	117016597	GRIA1	62	3.058	0.158	Yes
HN vs. JL	Upregulated in HN	KEGG	117012514	GRM3	70	3.012	0.2054	Yes
HN vs. JL	Upregulated in HN	KEGG	117017867	GRIK4	86	2.938	0.2281	Yes
HN vs. JL	Upregulated in HN	KEGG	117011956	GRIK1	87	2.926	0.2512	Yes
HN vs. JL	Upregulated in HN	KEGG	117037677	HOMER3	99	2.862	0.2734	Yes
HN vs. JL	Upregulated in HN	KEGG	117020443	GRM1	209	2.455	0.2889	Yes
HN vs. JL	Upregulated in HN	KEGG	117037765	GRIA2	249	2.371	0.3062	Yes
HN vs. JL	Upregulated in HN	KEGG	117026238	KCNJ3	258	2.355	0.3245	Yes
HN vs. JL	Upregulated in HN	KEGG	117030472	GRIA4	277	2.32	0.3422	Yes
HN vs. JL	Upregulated in HN	KEGG	117031907	GRIN1	304	2.274	0.3592	Yes
HN vs. JL	Upregulated in HN	KEGG	117011648	DLGAP1	404	2.125	0.3725	Yes
HN vs. JL	Upregulated in HN	KEGG	117018662	GRIK2	507	1.972	0.4011	Yes
HN vs. JL	Upregulated in HN	KEGG	117012845	DLG4	535	1.934	0.4154	Yes
HN vs. JL	Upregulated in HN	KEGG	117031235	SLC1A2	630	1.824	0.4264	Yes
HN vs. JL	Upregulated in HN	KEGG	117019399	GRM4	707	1.735	0.4513	Yes
HN vs. JL	Upregulated in HN	KEGG	117015942	PLCB4	748	1.7	0.477	Yes
HN vs. JL	Upregulated in HN	KEGG	117022051	PPP3CA	771	1.678	0.4895	Yes
HN vs. JL	Upregulated in HN	KEGG	117030808	GRM5	783	1.666	0.5022	Yes
HN vs. JL	Upregulated in HN	KEGG	117013780	GRIN2C	784	1.666	0.5154	Yes
HN vs. JL	Upregulated in HN	KEGG	117019640	GRIN2A	804	1.645	0.5277	Yes
HN vs. JL	Upregulated in HN	KEGG	117030074	SHANK2	821	1.633	0.54	Yes
HN vs. JL	Upregulated in HN	KEGG	117037320	GRM7	948	1.543	0.5477	Yes
HN vs. JL	Upregulated in HN	KEGG	117035294	SLC17A7	1054	1.48	0.5557	Yes
HN vs. JL	Upregulated in HN	KEGG	117029596	SLC17A6	1309	1.342	0.5913	Yes
HN vs. JL	Upregulated in HN	KEGG	117013723	PLD2	1382	1.307	0.6096	Yes
HN vs. JL	Upregulated in HN	KEGG	117036546	GRM2	1450	1.278	0.6173	Yes
HN vs. JL	Upregulated in HN	KEGG	117035061	GRIK5	1666	1.19	0.619	Yes
HN vs. JL	Upregulated in HN	KEGG	117035970	PPP3CB	1827	1.132	0.6404	Yes
HN vs. JL	Upregulated in HN	KEGG	117034330	GRIN2D	2045	1.065	0.6499	Yes
HN vs. JL	Upregulated in HN	KEGG	117015705	GNAS	2193	1.018	0.6527	Yes
HN vs. JL	Upregulated in HN	KEGG	117028689	SHANK3	2326	0.976	0.6557	Yes
HN vs. JL	Upregulated in HN	KEGG	117035401	SHANK1	2474	0.939	0.6579	Yes
HN vs. JL	Upregulated in HN	KEGG	117033369	TRPC1	2627	0.902	0.6596	Yes
HN vs. JL	Upregulated in HN	KEGG	117030619	PLCB3	2837	0.856	0.659	No
HN vs. JL	Upregulated in HN	KEGG	117029473	GRIN2B	3227	0.772	0.6575	No
HN vs. JL	Upregulated in HN	KEGG	117025886	GRIA3	3489	0.721	0.6539	No
HN vs. JL	Upregulated in HN	KEGG	117016662	GRM6	3543	0.713	0.6576	No
HN vs. JL	Upregulated in HN	KEGG	117024915	HOMER1	3737	0.679	0.6561	No
HN vs. JL	Upregulated in HN	KEGG	117027365	GRIK3	4650	0.536	0.6279	No
HN vs. JL	Upregulated in HN	KEGG	117033213	PPP3R1	5036	0.486	0.6181	No
HN vs. JL	Upregulated in HN	KEGG	117015870	PLCB1	5568	0.423	0.6099	No
HN vs. JL	Upregulated in HN	KEGG	117018877	HOMER2	5785	0.397	0.6054	No
HN vs. JL	Upregulated in HN	KEGG	117015708	LOC117015708	6896	0.282	0.5766	No
HN vs. JL	Upregulated in HN	KEGG	117028641	SLC17A8	7130	0.255	0.5704	No
HN vs. JL	Upregulated in HN	KEGG	117017296	MAPK1	8298	0.153	0.5337	No
HN vs. JL	Upregulated in HN	KEGG	117037738	PPP3CC	9337	0.068	0.4992	No
HN vs. JL	Upregulated in HN	KEGG	117032505	PPP3R2	14845	0	0.3034	No
HN vs. JL	Upregulated in HN	KEGG	117031869	GNAQ	15683	-0.043	0.2741	No
HN vs. JL	Upregulated in HN	KEGG	117027324	SLC1A7	18670	-0.254	0.1787	No
HN vs. JL	Upregulated in HN	KEGG	117030570	GRK2	19096	-0.288	0.1681	No
HN vs. JL	Upregulated in HN	KEGG	117034828	PLD1	19115	-0.29	0.1697	No
HN vs. JL	Upregulated in HN	KEGG	117022823	PLA2G4E	19158	-0.293	0.1705	No
HN vs. JL	Upregulated in HN	KEGG	117032255	SLC1A1	21451	-0.47	0.0986	No
HN vs. JL	Upregulated in HN	KEGG	117037567	GRIN3B	23749	-0.675	0.0313	No
HN vs. JL	Upregulated in HN	KEGG	117023696	PLA2G4D	24664	-0.775	0.0107	No
HN vs. JL	Upregulated in HN	KEGG	117022803	PLA2G4F	25264	-0.85	-0.0039	No
HN vs. JL	Upregulated in HN	KEGG	117017286	GRK3	25887	-0.937	-0.0186	No
HN vs. JL	Upregulated in HN	KEGG	117024110	PLCB2	26675	-1.091	-0.038	No
HN vs. JL	Upregulated in HN	KEGG	117014282	PLA2G4A	27014	-1.18	-0.0227	No
HN vs. JL	Upregulated in HN	KEGG	117028439	ITPR2	27506	-1.396	-0.0197	No
HN vs. JL	Upregulated in HN	KEGG	117020871	ITPR3	27673	-1.496	-0.0137	No
HN vs. JL	Upregulated in HN	KEGG	117023944	LOC117023944	28201	-2.66	0.0008	No
HN vs. JL	Upregulated in HN	KEGG	117037901	CREB3L3	315	2.262	0.2374	Yes
HN vs. JL	Upregulated in HN	KEGG	117013954	CDK5R1	356	2.193	0.291	Yes
HN vs. JL	Upregulated in HN	KEGG	117018286	CDK5	661	1.783	0.3733	Yes
HN vs. JL	Upregulated in HN	KEGG	117012976	PPP1R1B	1105	1.451	0.477	Yes
HN vs. JL	Upregulated in HN	KEGG	117029758	BDNF	1999	1.077	0.5043	Yes
HN vs. JL	Upregulated in HN	KEGG	117031981	GPSM1	2008	1.075	0.531	Yes
HN vs. JL	Upregulated in HN	KEGG	117013818	RGS9	2761	0.872	0.5784	Yes
HN vs. JL	Upregulated in HN	KEGG	117031331	CREB3L1	3158	0.786	0.584	Yes
HN vs. JL	Upregulated in HN	KEGG	117016491	ATF6B	3358	0.746	0.615	Yes
HN vs. JL	Upregulated in HN	KEGG	117027175	JUN	4159	0.611	0.6019	No
HN vs. JL	Upregulated in HN	KEGG	117012174	DDC	4574	0.547	0.6009	No
HN vs. JL	Upregulated in HN	KEGG	117024975	SLC6A3	4638	0.537	0.6121	No
HN vs. JL	Upregulated in HN	KEGG	117031476	CREB3	5419	0.441	0.6072	No
HN vs. JL	Upregulated in HN	KEGG	117038047	SLC18A1	5966	0.377	0.5973	No
HN vs. JL	Upregulated in HN	KEGG	117028134	ATF4	7205	0.249	0.5835	No
HN vs. JL	Upregulated in HN	KEGG	117025773	ATF2	7797	0.194	0.5674	No
HN vs. JL	Upregulated in HN	KEGG	117025697	CREB1	8932	0.099	0.5296	No
HN vs. JL	Upregulated in HN	KEGG	117022945	LOC117022945	9256	0.073	0.52	No
HN vs. JL	Upregulated in HN	KEGG	117035643	FOSB	10171	0.002	0.4876	No
HN vs. JL	Upregulated in HN	KEGG	117018063	CREB3L2	15662	-0.039	0.2937	No
HN vs. JL	Upregulated in HN	KEGG	117036440	SLC18A2	17097	-0.146	0.2465	No
HN vs. JL	Upregulated in HN	KEGG	117012438	CREB5	18434	-0.236	0.205	No
HN vs. JL	Upregulated in HN	KEGG	117015702	PDYN	18479	-0.24	0.2095	No
HN vs. JL	Upregulated in HN	KEGG	117027707	MAOB	18865	-0.269	0.2025	No
HN vs. JL	Upregulated in HN	KEGG	117016476	DRD1	20744	-0.412	0.1532	No
HN vs. JL	Upregulated in HN	KEGG	117030742	RELA	21144	-0.445	0.1502	No
HN vs. JL	Upregulated in HN	KEGG	117031342	DRD2	24050	-0.706	0.0818	No
HN vs. JL	Upregulated in HN	KEGG	117022439	NFKB1	25908	-0.941	0.0577	No
HN vs. JL	Upregulated in HN	KEGG	117015251	CREB3L4	26109	-0.976	0.0751	No
HN vs. JL	Upregulated in HN	KEGG	117023905	UNC13C	131	2.714	0.1835	Yes
HN vs. JL	Upregulated in HN	KEGG	117027308	SLC6A9	174	2.568	0.2125	Yes
HN vs. JL	Upregulated in HN	KEGG	117015851	SNAP25	182	2.541	0.2424	Yes
HN vs. JL	Upregulated in HN	KEGG	117020879	ATP6V1G2	189	2.516	0.2721	Yes
HN vs. JL	Upregulated in HN	KEGG	117028712	SYT1	262	2.345	0.2973	Yes
HN vs. JL	Upregulated in HN	KEGG	117037913	RAB3A	297	2.287	0.3233	Yes
HN vs. JL	Upregulated in HN	KEGG	117031950	DNM1	402	2.129	0.3448	Yes
HN vs. JL	Upregulated in HN	KEGG	117013790	VAMP2	424	2.106	0.3691	Yes
HN vs. JL	Upregulated in HN	KEGG	117019888	STX1B	654	1.799	0.404	Yes
HN vs. JL	Upregulated in HN	KEGG	117031832	STXBP1	731	1.713	0.4216	Yes
HN vs. JL	Upregulated in HN	KEGG	117016678	SLC6A7	855	1.608	0.4363	Yes
HN vs. JL	Upregulated in HN	KEGG	117033681	RIMS2	864	1.604	0.4551	Yes
HN vs. JL	Upregulated in HN	KEGG	117033947	ATP6V1H	869	1.601	0.474	Yes
HN vs. JL	Upregulated in HN	KEGG	117016738	CPLX2	933	1.55	0.5091	Yes
HN vs. JL	Upregulated in HN	KEGG	117023676	CPLX3	1083	1.464	0.5563	Yes
HN vs. JL	Upregulated in HN	KEGG	117016551	CLTB	1141	1.43	0.5712	Yes
HN vs. JL	Upregulated in HN	KEGG	117030386	AP2A2	1167	1.419	0.5872	Yes
HN vs. JL	Upregulated in HN	KEGG	117018272	ATP6V1F	1356	1.32	0.6121	Yes
HN vs. JL	Upregulated in HN	KEGG	117032756	ATP6V1E2	1439	1.282	0.6244	Yes
HN vs. JL	Upregulated in HN	KEGG	117013069	ATP6V0A1	1461	1.274	0.6388	Yes
HN vs. JL	Upregulated in HN	KEGG	117034032	ATP6V1C1	1498	1.261	0.6525	Yes
HN vs. JL	Upregulated in HN	KEGG	117038023	ATP6V1B2	1514	1.254	0.6668	Yes
HN vs. JL	Upregulated in HN	KEGG	117035287	ATP6V0D1	1528	1.246	0.6812	Yes
HN vs. JL	Upregulated in HN	KEGG	117034817	AP2A1	1637	1.202	0.6916	Yes
HN vs. JL	Upregulated in HN	KEGG	117012896	AP2B1	1646	1.198	0.7055	Yes
HN vs. JL	Upregulated in HN	KEGG	117029601	SLC6A5	1727	1.169	0.7166	Yes
HN vs. JL	Upregulated in HN	KEGG	117035583	AP2S1	1994	1.078	0.7199	Yes
HN vs. JL	Upregulated in HN	KEGG	117027510	ATP6V0B	2037	1.067	0.7311	Yes
HN vs. JL	Upregulated in HN	KEGG	117032176	CLTA	2369	0.965	0.7308	Yes
HN vs. JL	Upregulated in HN	KEGG	117014602	DNM3	2555	0.92	0.7351	Yes
HN vs. JL	Upregulated in HN	KEGG	117037771	UNC13A	2631	0.902	0.7432	Yes
HN vs. JL	Upregulated in HN	KEGG	117022317	CPLX1	3223	0.772	0.7313	No
HN vs. JL	Upregulated in HN	KEGG	117023472	ATP6V1D	3633	0.695	0.7251	No
HN vs. JL	Upregulated in HN	KEGG	117012716	CLTC	3806	0.665	0.7268	No
HN vs. JL	Upregulated in HN	KEGG	117036068	ATP6V1A	4019	0.63	0.7268	No
HN vs. JL	Upregulated in HN	KEGG	117033554	ATP6V0D2	4437	0.567	0.7187	No
HN vs. JL	Upregulated in HN	KEGG	117034338	SLC6A2	5046	0.485	0.7221	No
HN vs. JL	Upregulated in HN	KEGG	117024703	STX1A	5679	0.409	0.7045	No
HN vs. JL	Upregulated in HN	KEGG	117031226	LOC117031226	7553	0.215	0.6481	No
HN vs. JL	Upregulated in HN	KEGG	117033051	ATP6V1B1	7841	0.191	0.6401	No
HN vs. JL	Upregulated in HN	KEGG	117018613	ATP6V1G3	7844	0.191	0.6423	No
HN vs. JL	Upregulated in HN	KEGG	117017383	CLTCL1	9251	0.074	0.5933	No
HN vs. JL	Upregulated in HN	KEGG	117017647	STX2	9530	0.053	0.584	No
HN vs. JL	Upregulated in HN	KEGG	117011963	CPLX4	10304	0	0.5566	No
HN vs. JL	Upregulated in HN	KEGG	117024019	LOC117024019	11020	0	0.5312	No
HN vs. JL	Upregulated in HN	KEGG	117014060	LOC117014060	13414	0	0.4462	No
HN vs. JL	Upregulated in HN	KEGG	117025074	LOC117025074	16383	-0.101	0.3423	No
HN vs. JL	Upregulated in HN	KEGG	117015925	LOC117015925	16598	-0.113	0.336	No
HN vs. JL	Upregulated in HN	KEGG	117031918	UNC13B	18935	-0.274	0.2611	No
HN vs. JL	Upregulated in HN	KEGG	117032899	ATP6V1C2	20788	-0.415	0.2003	No
HN vs. JL	Upregulated in HN	KEGG	117035799	SLC18A3	20960	-0.43	0.1993	No
HN vs. JL	Upregulated in HN	KEGG	117018075	ATP6V0A4	23238	-0.625	0.1314	No
HN vs. JL	Upregulated in HN	KEGG	117017509	ATP6V0A2	23239	-0.625	0.1389	No
HN vs. JL	Upregulated in HN	KEGG	117021120	LOC117021120	26246	-1.004	0.044	No
HN vs. JL	Upregulated in HN	KEGG	117013881	SLC6A4	26482	-1.051	0.0481	No
HN vs. JL	Upregulated in HN	KEGG	117031090	TCIRG1	26925	-1.156	0.0461	No
HN vs. JL	Upregulated in HN	KEGG	117012276	CAMK2B	171	2.57	0.1652	Yes
HN vs. JL	Upregulated in HN	KEGG	117033761	ARC	173	2.569	0.2127	Yes
HN vs. JL	Upregulated in HN	KEGG	117016683	CAMK2A	480	2.028	0.4104	Yes
HN vs. JL	Upregulated in HN	KEGG	117038075	CAMK2D	522	1.95	0.445	Yes
HN vs. JL	Upregulated in HN	KEGG	117024996	CAMK4	1558	1.235	0.5505	Yes
HN vs. JL	Upregulated in HN	KEGG	117032986	PPP1CB	5163	0.47	0.6085	No
HN vs. JL	Upregulated in HN	KEGG	117024158	FOS	6192	0.353	0.6169	No
HN vs. JL	Upregulated in HN	KEGG	117035828	CAMK2G	6319	0.339	0.6187	No
HN vs. JL	Upregulated in HN	KEGG	117022472	LOC117022472	7980	0.179	0.5868	No
HN vs. JL	Upregulated in HN	KEGG	117012213	LOC117012213	9435	0.06	0.5408	No
HN vs. JL	Upregulated in HN	KEGG	117020599	LOC117020599	12263	0	0.4405	No
HN vs. JL	Upregulated in HN	KEGG	117035946	SIRT1	16677	-0.118	0.2868	No
HN vs. JL	Upregulated in HN	KEGG	117017501	PPP1CC	17509	-0.173	0.2632	No
HN vs. JL	Upregulated in HN	KEGG	117029941	PPP1CA	18532	-0.245	0.2404	No
HN vs. JL	Upregulated in HN	KEGG	117026472	CALML6	19310	-0.305	0.228	No
HN vs. JL	Upregulated in HN	KEGG	117019182	LOC117019182	20747	-0.412	0.1923	No
HN vs. JL	Upregulated in HN	KEGG	117023064	CALML4	24819	-0.793	0.0851	No
HN vs. JL	Upregulated in HN	KEGG	117027584	HDAC1	25986	-0.952	0.0614	No
HN vs. JL	Upregulated in HN	KEGG	117022220	MAPK10	608	1.855	0.3018	Yes
HN vs. JL	Upregulated in HN	KEGG	117036167	CALY	861	1.606	0.4082	Yes
HN vs. JL	Upregulated in HN	KEGG	117026204	LOC117026204	1123	1.438	0.4417	Yes
HN vs. JL	Upregulated in HN	KEGG	117034671	PPP2R1A	1177	1.414	0.4536	Yes
HN vs. JL	Upregulated in HN	KEGG	117016634	MAPK9	1222	1.389	0.4657	Yes
HN vs. JL	Upregulated in HN	KEGG	117025673	KIF5C	1304	1.344	0.4759	Yes
HN vs. JL	Upregulated in HN	KEGG	117021745	PPP2CB	1895	1.111	0.5011	Yes
HN vs. JL	Upregulated in HN	KEGG	117031017	PPP2R5B	2055	1.061	0.5058	Yes
HN vs. JL	Upregulated in HN	KEGG	117028143	KIF5A	2470	0.941	0.5103	Yes
HN vs. JL	Upregulated in HN	KEGG	117015156	KCNJ9	2574	0.917	0.5156	Yes
HN vs. JL	Upregulated in HN	KEGG	117016963	PPP2R2B	2769	0.87	0.5172	Yes
HN vs. JL	Upregulated in HN	KEGG	117020780	PPP2R5D	2884	0.845	0.5298	Yes
HN vs. JL	Upregulated in HN	KEGG	117029232	MAPK12	3363	0.745	0.5505	Yes
HN vs. JL	Upregulated in HN	KEGG	117029085	MAPK11	3457	0.727	0.5543	Yes
HN vs. JL	Upregulated in HN	KEGG	117034539	GSK3A	4531	0.553	0.5287	No
HN vs. JL	Upregulated in HN	KEGG	117035815	PPP2R2D	5433	0.439	0.5349	No
HN vs. JL	Upregulated in HN	KEGG	117029962	ARNTL	5466	0.435	0.538	No
HN vs. JL	Upregulated in HN	KEGG	117035933	MAPK8	5731	0.403	0.5367	No
HN vs. JL	Upregulated in HN	KEGG	117030238	LOC117030238	7558	0.214	0.4988	No
HN vs. JL	Upregulated in HN	KEGG	117022181	KIF5B	7561	0.214	0.5008	No
HN vs. JL	Upregulated in HN	KEGG	117037114	PPP2R3A	7871	0.189	0.4956	No
HN vs. JL	Upregulated in HN	KEGG	117018458	AKT3	8420	0.143	0.4792	No
HN vs. JL	Upregulated in HN	KEGG	117028840	LOC117028840	9122	0.085	0.4585	No
HN vs. JL	Upregulated in HN	KEGG	117025917	LOC117025917	12755	0	0.3308	No
HN vs. JL	Upregulated in HN	KEGG	117012378	LOC117012378	15452	-0.026	0.2351	No
HN vs. JL	Upregulated in HN	KEGG	117037768	DRD3	17206	-0.153	0.1815	No
HN vs. JL	Upregulated in HN	KEGG	117024152	PPP2R5C	17974	-0.202	0.1598	No
HN vs. JL	Upregulated in HN	KEGG	117035083	AKT2	18431	-0.236	0.1459	No
HN vs. JL	Upregulated in HN	KEGG	117022236	CLOCK	18475	-0.24	0.1491	No
HN vs. JL	Upregulated in HN	KEGG	117023560	AKT1	18559	-0.246	0.1534	No
HN vs. JL	Upregulated in HN	KEGG	117033539	GSK3B	19186	-0.295	0.1394	No
HN vs. JL	Upregulated in HN	KEGG	117029970	ARRB1	19460	-0.318	0.1358	No
HN vs. JL	Upregulated in HN	KEGG	117027307	PPP2R3B	19743	-0.339	0.1324	No
HN vs. JL	Upregulated in HN	KEGG	117012936	ARRB2	21001	-0.434	0.104	No
HN vs. JL	Upregulated in HN	KEGG	117022660	DRD5	21126	-0.444	0.1039	No
HN vs. JL	Upregulated in HN	KEGG	117014370	PPP2R5A	21707	-0.491	0.0881	No
HN vs. JL	Upregulated in HN	KEGG	117024029	LOC117024029	21925	-0.509	0.0854	No
HN vs. JL	Upregulated in HN	KEGG	117016461	MAPK14	25004	-0.816	0.0111	No
HN vs. JL	Upregulated in HN	KEGG	117030068	PPP2R1B	25981	-0.951	-0.0143	No
HN vs. JL	Upregulated in HN	KEGG	117020595	MAPK13	27742	-1.545	-0.0024	No
HN vs. JL	Upregulated in HN	KEGG	117017211	KCNJ5	28070	-1.992	0.0055	No
HN vs. JL	Upregulated in HN	KEGG	117034737	LOC117034737	508	1.971	0.3125	Yes
HN vs. JL	Upregulated in HN	KEGG	117019892	CNR1	1296	1.349	0.4856	Yes
HN vs. JL	Upregulated in HN	KEGG	117030855	DAGLA	1468	1.271	0.51	Yes
HN vs. JL	Upregulated in HN	KEGG	117037775	NDUFV3	1504	1.258	0.5185	Yes
HN vs. JL	Upregulated in HN	KEGG	117038310	NDUFA13	1887	1.114	0.5313	Yes
HN vs. JL	Upregulated in HN	KEGG	117033783	NDUFB5	2461	0.944	0.5182	Yes
HN vs. JL	Upregulated in HN	KEGG	117016928	NDUFA2	2501	0.934	0.524	Yes
HN vs. JL	Upregulated in HN	KEGG	117037922	NDUFA7	2519	0.928	0.5306	Yes
HN vs. JL	Upregulated in HN	KEGG	117019356	NDUFAB1	2576	0.917	0.5428	Yes
HN vs. JL	Upregulated in HN	KEGG	117025337	NDUFS4	2679	0.891	0.5461	Yes
HN vs. JL	Upregulated in HN	KEGG	117022177	NDUFB11	2889	0.844	0.5519	Yes
HN vs. JL	Upregulated in HN	KEGG	117025142	NDUFS6	2926	0.836	0.557	Yes
HN vs. JL	Upregulated in HN	KEGG	117018092	NDUFB2	3012	0.819	0.5668	Yes
HN vs. JL	Upregulated in HN	KEGG	117037559	NDUFC1	3630	0.695	0.5735	Yes
HN vs. JL	Upregulated in HN	KEGG	117038340	NDUFA11	3636	0.694	0.5787	Yes
HN vs. JL	Upregulated in HN	KEGG	117032487	NDUFA8	3644	0.694	0.5838	Yes
HN vs. JL	Upregulated in HN	KEGG	117030055	NDUFS3	3766	0.671	0.5901	Yes
HN vs. JL	Upregulated in HN	KEGG	117031276	NDUFV1	3844	0.658	0.5924	Yes
HN vs. JL	Upregulated in HN	KEGG	117029429	NDUFA6	4049	0.625	0.59	Yes
HN vs. JL	Upregulated in HN	KEGG	117031012	LOC117031012	4148	0.612	0.5912	Yes
HN vs. JL	Upregulated in HN	KEGG	117036852	ABHD6	4235	0.6	0.5928	Yes
HN vs. JL	Upregulated in HN	KEGG	117024244	NDUFB1	4354	0.58	0.5931	Yes
HN vs. JL	Upregulated in HN	KEGG	117019764	NDUFB10	4363	0.579	0.5973	Yes
HN vs. JL	Upregulated in HN	KEGG	117029035	NDUFA9	4690	0.53	0.5984	Yes
HN vs. JL	Upregulated in HN	KEGG	117030216	NDUFS8	5686	0.408	0.5808	No
HN vs. JL	Upregulated in HN	KEGG	117011815	NDUFV2	6195	0.353	0.5777	No
HN vs. JL	Upregulated in HN	KEGG	117025900	NDUFA10	6662	0.307	0.5635	No
HN vs. JL	Upregulated in HN	KEGG	117026534	NDUFS5	6976	0.274	0.5569	No
HN vs. JL	Upregulated in HN	KEGG	117012521	NAPEPLD	7526	0.218	0.543	No
HN vs. JL	Upregulated in HN	KEGG	117037957	NDUFB7	7594	0.211	0.5422	No
HN vs. JL	Upregulated in HN	KEGG	117028584	NDUFA4L2	7671	0.204	0.5411	No
HN vs. JL	Upregulated in HN	KEGG	117032446	NDUFB6	7675	0.204	0.5426	No
HN vs. JL	Upregulated in HN	KEGG	117035923	NDUFB8	7741	0.199	0.5418	No
HN vs. JL	Upregulated in HN	KEGG	117027174	LOC117027174	8406	0.144	0.5221	No
HN vs. JL	Upregulated in HN	KEGG	117019679	LOC117019679	8771	0.112	0.5111	No
HN vs. JL	Upregulated in HN	KEGG	117037670	NDUFS7	9144	0.082	0.4993	No
HN vs. JL	Upregulated in HN	KEGG	117020414	NDUFA1	9922	0.024	0.4722	No
HN vs. JL	Upregulated in HN	KEGG	117032495	LOC117032495	10273	0	0.4597	No
HN vs. JL	Upregulated in HN	KEGG	117032046	LOC117032046	10526	0	0.4508	No
HN vs. JL	Upregulated in HN	KEGG	117018468	LOC117018468	11024	0	0.4331	No
HN vs. JL	Upregulated in HN	KEGG	117024501	LOC117024501	12153	0	0.3929	No
HN vs. JL	Upregulated in HN	KEGG	117014402	NDUFS2	15580	-0.035	0.2712	No
HN vs. JL	Upregulated in HN	KEGG	117015452	LOC117015452	17833	-0.193	0.2025	No
HN vs. JL	Upregulated in HN	KEGG	117024742	LOC117024742	18859	-0.268	0.17	No
HN vs. JL	Upregulated in HN	KEGG	117025739	NDUFS1	20639	-0.405	0.1178	No
HN vs. JL	Upregulated in HN	KEGG	117011637	MGLL	21607	-0.482	0.0871	No
HN vs. JL	Upregulated in HN	KEGG	117016433	DAGLB	23609	-0.66	0.0299	No
HN vs. JL	Upregulated in HN	KEGG	117014281	PTGS2	27928	-1.734	-0.0049	No
HN vs. JL	Upregulated in HN	KEGG	117012898	CACNA1G	320	2.257	0.2924	Yes
HN vs. JL	Upregulated in HN	KEGG	117028679	CACNA1I	792	1.657	0.4377	Yes
HN vs. JL	Upregulated in HN	KEGG	117012353	ADCYAP1R1	1088	1.462	0.4802	Yes
HN vs. JL	Upregulated in HN	KEGG	117018496	RYR2	1169	1.419	0.4931	Yes
HN vs. JL	Upregulated in HN	KEGG	117021894	PRKG2	2763	0.872	0.5352	Yes
HN vs. JL	Upregulated in HN	KEGG	117014089	RASD1	3177	0.783	0.5475	Yes
HN vs. JL	Upregulated in HN	KEGG	117037946	GUCY1B1	3320	0.754	0.5594	Yes
HN vs. JL	Upregulated in HN	KEGG	117026999	PER3	3803	0.665	0.5577	No
HN vs. JL	Upregulated in HN	KEGG	117017522	NOS1	4466	0.562	0.5404	No
HN vs. JL	Upregulated in HN	KEGG	117014475	LOC117014475	4858	0.508	0.5322	No
HN vs. JL	Upregulated in HN	KEGG	117011995	ADCYAP1	5659	0.412	0.5234	No
HN vs. JL	Upregulated in HN	KEGG	117026146	PER2	6109	0.361	0.52	No
HN vs. JL	Upregulated in HN	KEGG	117019723	CACNA1H	7027	0.268	0.5047	No
HN vs. JL	Upregulated in HN	KEGG	117022924	RPS6KA5	7051	0.265	0.5068	No
HN vs. JL	Upregulated in HN	KEGG	117013295	PER1	7481	0.221	0.4968	No
HN vs. JL	Upregulated in HN	KEGG	117031307	MTNR1B	8300	0.153	0.4754	No
HN vs. JL	Upregulated in HN	KEGG	117021652	MTNR1A	9123	0.085	0.4509	No
HN vs. JL	Upregulated in HN	KEGG	117030100	GUCY1A2	19755	-0.34	0.0998	No
HN vs. JL	Upregulated in HN	KEGG	117035919	PRKG1	20255	-0.376	0.0863	No
HN vs. JL	Upregulated in HN	KEGG	117014353	ADCY10	20356	-0.385	0.087	No
HN vs. JL	Upregulated in HN	KEGG	117034373	RYR1	23803	-0.681	-0.0061	No
HN vs. JL	Upregulated in HN	KEGG	117023262	RYR3	24475	-0.755	-0.0135	No
HN vs. JL	Upregulated in HN	KEGG	117038264	GUCY1A1	27193	-1.247	-0.0367	No
HN vs. JL	Upregulated in HN	KEGG	117021561	LOC117021561	27750	-1.553	-0.0226	No
HN vs. JL	Upregulated in HN	KEGG	117038351	TRPC3	50	3.101	0.1097	Yes
HN vs. JL	Upregulated in HN	KEGG	117031253	SPTBN2	322	2.257	0.2358	Yes
HN vs. JL	Upregulated in HN	KEGG	117027160	LOC117027160	330	2.245	0.2601	Yes
HN vs. JL	Upregulated in HN	KEGG	117021315	FGF14	502	1.977	0.2756	Yes
HN vs. JL	Upregulated in HN	KEGG	117031964	VLDLR	672	1.775	0.3093	Yes
HN vs. JL	Upregulated in HN	KEGG	117012170	RELN	722	1.724	0.3264	Yes
HN vs. JL	Upregulated in HN	KEGG	117028440	ATXN10	1308	1.342	0.4064	Yes
HN vs. JL	Upregulated in HN	KEGG	117027483	DAB1	1503	1.258	0.4133	Yes
HN vs. JL	Upregulated in HN	KEGG	117036062	VDAC2	2420	0.952	0.4152	Yes
HN vs. JL	Upregulated in HN	KEGG	117035552	PSMD8	2483	0.937	0.4232	Yes
HN vs. JL	Upregulated in HN	KEGG	117017773	ATP2A2	3172	0.784	0.4167	Yes
HN vs. JL	Upregulated in HN	KEGG	117014942	KCND3	3372	0.743	0.4262	Yes
HN vs. JL	Upregulated in HN	KEGG	117029862	KAT5	3406	0.736	0.433	Yes
HN vs. JL	Upregulated in HN	KEGG	117024109	PSMB5	3460	0.726	0.4391	Yes
HN vs. JL	Upregulated in HN	KEGG	117014352	PSMD4	3477	0.723	0.4464	Yes
HN vs. JL	Upregulated in HN	KEGG	117035480	PSMC4	3613	0.698	0.4572	Yes
HN vs. JL	Upregulated in HN	KEGG	117014308	PSMB4	3982	0.635	0.451	Yes
HN vs. JL	Upregulated in HN	KEGG	117037992	LOC117037992	4010	0.632	0.4569	Yes
HN vs. JL	Upregulated in HN	KEGG	117016698	WIPI2	4394	0.575	0.4496	Yes
HN vs. JL	Upregulated in HN	KEGG	117031647	LOC117031647	4397	0.575	0.4558	Yes
HN vs. JL	Upregulated in HN	KEGG	117031327	PSMC3	4417	0.571	0.4614	Yes
HN vs. JL	Upregulated in HN	KEGG	117017308	ATXN2	4505	0.557	0.4644	Yes
HN vs. JL	Upregulated in HN	KEGG	117029312	ATG101	4764	0.522	0.4609	Yes
HN vs. JL	Upregulated in HN	KEGG	117031652	TRAF2	4905	0.501	0.4614	Yes
HN vs. JL	Upregulated in HN	KEGG	117019068	TBP	4914	0.499	0.4665	Yes
HN vs. JL	Upregulated in HN	KEGG	117036445	OPA1	5580	0.421	0.4521	No
HN vs. JL	Upregulated in HN	KEGG	117012592	PSMD2	5649	0.413	0.4542	No
HN vs. JL	Upregulated in HN	KEGG	117012391	PPIA	6310	0.34	0.4389	No
HN vs. JL	Upregulated in HN	KEGG	117013701	PSMD12	6336	0.338	0.4417	No
HN vs. JL	Upregulated in HN	KEGG	117023400	PSMA3	6365	0.335	0.4443	No
HN vs. JL	Upregulated in HN	KEGG	117013398	PSMC5	6665	0.307	0.437	No
HN vs. JL	Upregulated in HN	KEGG	117020190	TBPL1	6766	0.296	0.4367	No
HN vs. JL	Upregulated in HN	KEGG	117013462	PSMB6	6767	0.296	0.44	No
HN vs. JL	Upregulated in HN	KEGG	117023813	ATG14	6847	0.288	0.4403	No
HN vs. JL	Upregulated in HN	KEGG	117031784	PSMB7	6873	0.285	0.4425	No
HN vs. JL	Upregulated in HN	KEGG	117037171	PSMD6	7243	0.245	0.4348	No
HN vs. JL	Upregulated in HN	KEGG	117011900	PIK3C3	7248	0.244	0.4373	No
HN vs. JL	Upregulated in HN	KEGG	117011869	AFG3L2	7718	0.201	0.4228	No
HN vs. JL	Upregulated in HN	KEGG	117030128	ATG13	7825	0.192	0.4212	No
HN vs. JL	Upregulated in HN	KEGG	117036658	SLC25A6	8573	0.129	0.3976	No
HN vs. JL	Upregulated in HN	KEGG	117015824	ADRM1	8624	0.126	0.3972	No
HN vs. JL	Upregulated in HN	KEGG	117025877	PSMD1	8834	0.106	0.3909	No
HN vs. JL	Upregulated in HN	KEGG	117017517	PSMD9	8861	0.105	0.3911	No
HN vs. JL	Upregulated in HN	KEGG	117012418	PSMC2	8873	0.103	0.3918	No
HN vs. JL	Upregulated in HN	KEGG	117012390	LOC117012390	8891	0.102	0.3923	No
HN vs. JL	Upregulated in HN	KEGG	117026753	PUM1	8920	0.1	0.3924	No
HN vs. JL	Upregulated in HN	KEGG	117012291	PSMA2	8952	0.098	0.3924	No
HN vs. JL	Upregulated in HN	KEGG	117022956	RORA	9086	0.087	0.3886	No
HN vs. JL	Upregulated in HN	KEGG	117024531	PIK3R1	9184	0.079	0.386	No
HN vs. JL	Upregulated in HN	KEGG	117021239	LOC117021239	9244	0.074	0.3847	No
HN vs. JL	Upregulated in HN	KEGG	117017386	XBP1	9304	0.07	0.3834	No
HN vs. JL	Upregulated in HN	KEGG	117013601	PSMD3	9462	0.057	0.3785	No
HN vs. JL	Upregulated in HN	KEGG	117023947	ATG2B	9641	0.042	0.3726	No
HN vs. JL	Upregulated in HN	KEGG	117027766	GTF2B	9676	0.04	0.3718	No
HN vs. JL	Upregulated in HN	KEGG	117020789	MAP3K5	10027	0.014	0.3595	No
HN vs. JL	Upregulated in HN	KEGG	117034148	RB1CC1	10048	0.011	0.3589	No
HN vs. JL	Upregulated in HN	KEGG	117011882	PSMA8	10112	0.006	0.3567	No
HN vs. JL	Upregulated in HN	KEGG	117034102	LOC117034102	10424	0	0.3457	No
HN vs. JL	Upregulated in HN	KEGG	117033737	LOC117033737	10654	0	0.3375	No
HN vs. JL	Upregulated in HN	KEGG	117038697	LOC117038697	10824	0	0.3315	No
HN vs. JL	Upregulated in HN	KEGG	117037561	LOC117037561	10911	0	0.3284	No
HN vs. JL	Upregulated in HN	KEGG	117023425	LOC117023425	11489	0	0.3079	No
HN vs. JL	Upregulated in HN	KEGG	117023833	LOC117023833	11701	0	0.3004	No
HN vs. JL	Upregulated in HN	KEGG	117021640	LOC117021640	12281	0	0.2798	No
HN vs. JL	Upregulated in HN	KEGG	117018710	BECN2	13075	0	0.2515	No
HN vs. JL	Upregulated in HN	KEGG	117030089	PSMD13	15243	-0.009	0.1745	No
HN vs. JL	Upregulated in HN	KEGG	117035119	LOC117035119	15711	-0.045	0.1588	No
HN vs. JL	Upregulated in HN	KEGG	117019581	ATXN2L	15947	-0.066	0.1512	No
HN vs. JL	Upregulated in HN	KEGG	117019069	PSMB1	15988	-0.069	0.1505	No
HN vs. JL	Upregulated in HN	KEGG	117029950	AMBRA1	16092	-0.078	0.1477	No
HN vs. JL	Upregulated in HN	KEGG	117026209	PSMD14	16158	-0.083	0.1463	No
HN vs. JL	Upregulated in HN	KEGG	117038261	PIK3R2	16501	-0.108	0.1353	No
HN vs. JL	Upregulated in HN	KEGG	117015637	RBPJL	16790	-0.125	0.1264	No
HN vs. JL	Upregulated in HN	KEGG	117037157	PIK3R4	16941	-0.135	0.1225	No
HN vs. JL	Upregulated in HN	KEGG	117026614	MTOR	16944	-0.136	0.124	No
HN vs. JL	Upregulated in HN	KEGG	117025231	LOC117025231	17026	-0.141	0.1226	No
HN vs. JL	Upregulated in HN	KEGG	117021321	SLC25A4	17100	-0.146	0.1216	No
HN vs. JL	Upregulated in HN	KEGG	117022917	PSMA6	17287	-0.159	0.1167	No
HN vs. JL	Upregulated in HN	KEGG	117030401	ATG2A	17590	-0.178	0.1079	No
HN vs. JL	Upregulated in HN	KEGG	117023503	ATXN3	17710	-0.185	0.1057	No
HN vs. JL	Upregulated in HN	KEGG	117017538	ULK1	18153	-0.215	0.0923	No
HN vs. JL	Upregulated in HN	KEGG	117035195	PSMD7	18691	-0.256	0.084	No
HN vs. JL	Upregulated in HN	KEGG	117023119	TBPL2	18784	-0.263	0.0836	No
HN vs. JL	Upregulated in HN	KEGG	117015133	PSMA5	19732	-0.338	0.0536	No
HN vs. JL	Upregulated in HN	KEGG	117013342	PSMB3	19736	-0.338	0.0572	No
HN vs. JL	Upregulated in HN	KEGG	117037029	PIK3CB	19741	-0.339	0.0607	No
HN vs. JL	Upregulated in HN	KEGG	117012373	SEM1	20737	-0.412	0.0298	No
HN vs. JL	Upregulated in HN	KEGG	117035064	PIK3CA	21500	-0.473	0.0078	No
HN vs. JL	Upregulated in HN	KEGG	117037410	SLC25A31	21913	-0.509	-0.0013	No
HN vs. JL	Upregulated in HN	KEGG	117032683	PUM2	22158	-0.528	-0.0042	No
HN vs. JL	Upregulated in HN	KEGG	117013068	PSMD11	22541	-0.564	-0.0116	No
HN vs. JL	Upregulated in HN	KEGG	117019508	ATP2A1	22797	-0.585	-0.0143	No
HN vs. JL	Upregulated in HN	KEGG	117022159	RBPJ	22913	-0.597	-0.0119	No
HN vs. JL	Upregulated in HN	KEGG	117027443	PIK3CD	23201	-0.622	-0.0153	No
HN vs. JL	Upregulated in HN	KEGG	117033277	LOC117033277	23211	-0.623	-0.0088	No
HN vs. JL	Upregulated in HN	KEGG	117015922	NOP56	23333	-0.634	-0.0062	No
HN vs. JL	Upregulated in HN	KEGG	117036103	MCU	23738	-0.674	-0.0132	No
HN vs. JL	Upregulated in HN	KEGG	117013411	WIPI1	24075	-0.71	-0.0025	No
HN vs. JL	Upregulated in HN	KEGG	117026653	ATXN1	24148	-0.718	0.0028	No
HN vs. JL	Upregulated in HN	KEGG	117022072	CSN1S1	24500	-0.758	-0.0014	No
HN vs. JL	Upregulated in HN	KEGG	117034302	CIC	24939	-0.807	-0.0082	No
HN vs. JL	Upregulated in HN	KEGG	117030600	MYOD1	25224	-0.844	-0.0091	No
HN vs. JL	Upregulated in HN	KEGG	117035808	TWNK	25684	-0.907	-0.0155	No
HN vs. JL	Upregulated in HN	KEGG	117034374	BEAN1	25852	-0.931	-0.0113	No
HN vs. JL	Upregulated in HN	KEGG	117028359	SP1	27280	-1.278	-0.0362	No
HN vs. JL	Upregulated in HN	KEGG	117034564	ATXN1L	27484	-1.385	-0.0283	No
HN vs. JL	Upregulated in HN	KEGG	117013115	ERN1	28109	-2.098	0.0041	No
HN vs. JL	Upregulated in HN	KEGG	117014568	CHRNB2	2306	0.982	0.7656	Yes
HN vs. JL	Upregulated in HN	KEGG	117018979	LOC117018979	4227	0.602	0.7698	No
HN vs. JL	Upregulated in HN	KEGG	117015692	CHRNA4	6817	0.292	0.7132	No
HN vs. JL	Upregulated in HN	KEGG	117021429	CHRNA6	8165	0.163	0.6738	No
HN vs. JL	Upregulated in HN	KEGG	117012389	PDE1C	1515	1.254	0.5569	Yes
HN vs. JL	Upregulated in HN	KEGG	117025503	PDE11A	3003	0.821	0.5742	Yes
HN vs. JL	Upregulated in HN	KEGG	117027173	PDE4B	3775	0.67	0.5725	No
HN vs. JL	Upregulated in HN	KEGG	117022130	GRK4	4120	0.618	0.5676	No
HN vs. JL	Upregulated in HN	KEGG	117030331	PDE2A	4546	0.551	0.5591	No
HN vs. JL	Upregulated in HN	KEGG	117020434	PDE7B	5191	0.467	0.5546	No
HN vs. JL	Upregulated in HN	KEGG	117018840	LOC117018840	5221	0.464	0.5702	No
HN vs. JL	Upregulated in HN	KEGG	117035983	GRK5	5789	0.397	0.5597	No
HN vs. JL	Upregulated in HN	KEGG	117018518	ADORA1	6643	0.309	0.5422	No
HN vs. JL	Upregulated in HN	KEGG	117028618	PDE1B	8405	0.144	0.4937	No
HN vs. JL	Upregulated in HN	KEGG	117028710	PDE3A	9766	0.034	0.4493	No
HN vs. JL	Upregulated in HN	KEGG	117026129	PDE1A	16340	-0.098	0.2173	No
HN vs. JL	Upregulated in HN	KEGG	117015877	OPRM1	16615	-0.114	0.2102	No
HN vs. JL	Upregulated in HN	KEGG	117037654	PDE4A	19321	-0.306	0.1375	No
HN vs. JL	Upregulated in HN	KEGG	117020136	LOC117020136	20288	-0.379	0.1155	No
HN vs. JL	Upregulated in HN	KEGG	117033904	PDE7A	20454	-0.391	0.1143	No
HN vs. JL	Upregulated in HN	KEGG	117037911	PDE4C	21666	-0.487	0.092	No
HN vs. JL	Upregulated in HN	KEGG	117030559	PDE3B	24684	-0.778	0.01	No
HN vs. JL	Upregulated in HN	KEGG	117024756	PDE8B	25928	-0.944	-0.0022	No
HN vs. JL	Upregulated in HN	KEGG	117033930	CA2	742	1.704	0.1803	Yes
HN vs. JL	Upregulated in HN	KEGG	117035341	ATP4A	1494	1.262	0.4052	Yes
HN vs. JL	Upregulated in HN	KEGG	117013589	SLC4A1	3530	0.714	0.5522	Yes
HN vs. JL	Upregulated in HN	KEGG	117021725	ATP4B	8069	0.171	0.5217	No
HN vs. JL	Upregulated in HN	KEGG	117034093	CALB1	211	2.451	0.1297	Yes
HN vs. JL	Upregulated in HN	KEGG	117036555	ATP2B2	543	1.924	0.2095	Yes
HN vs. JL	Upregulated in HN	KEGG	117014362	LOC117014362	687	1.757	0.2441	Yes
HN vs. JL	Upregulated in HN	KEGG	117023466	SLC8A3	710	1.734	0.2825	Yes
HN vs. JL	Upregulated in HN	KEGG	117035060	ATP1A3	896	1.583	0.3501	Yes
HN vs. JL	Upregulated in HN	KEGG	117032937	SLC8A1	990	1.518	0.3811	Yes
HN vs. JL	Upregulated in HN	KEGG	117036643	PTH1R	1412	1.293	0.4598	Yes
HN vs. JL	Upregulated in HN	KEGG	117022277	ATP2B3	1976	1.086	0.5443	Yes
HN vs. JL	Upregulated in HN	KEGG	117015117	ATP1B1	2357	0.968	0.6001	Yes
HN vs. JL	Upregulated in HN	KEGG	117013437	ATP1B2	2998	0.822	0.658	Yes
HN vs. JL	Upregulated in HN	KEGG	117023958	BDKRB2	3929	0.643	0.6546	No
HN vs. JL	Upregulated in HN	KEGG	117028540	VDR	5309	0.454	0.6264	No
HN vs. JL	Upregulated in HN	KEGG	117014324	ATP1A1	5561	0.424	0.6271	No
HN vs. JL	Upregulated in HN	KEGG	117021084	KL	5768	0.399	0.6384	No
HN vs. JL	Upregulated in HN	KEGG	117020528	ESR1	6370	0.335	0.6329	No
HN vs. JL	Upregulated in HN	KEGG	117037170	ATP1B3	6737	0.299	0.6267	No
HN vs. JL	Upregulated in HN	KEGG	117015109	ATP2B4	9343	0.067	0.5495	No
HN vs. JL	Upregulated in HN	KEGG	117035942	ATP1B4	9554	0.05	0.5432	No
HN vs. JL	Upregulated in HN	KEGG	117012900	LOC117012900	10445	0	0.5116	No
HN vs. JL	Upregulated in HN	KEGG	117022997	RAB11A	16726	-0.121	0.2948	No
HN vs. JL	Upregulated in HN	KEGG	117018108	TRPV6	17195	-0.152	0.2816	No
HN vs. JL	Upregulated in HN	KEGG	117015202	LOC117015202	18221	-0.221	0.2502	No
HN vs. JL	Upregulated in HN	KEGG	117029779	PTH	21481	-0.471	0.1452	No
HN vs. JL	Upregulated in HN	KEGG	117030253	LOC117030253	27324	-1.303	0.0319	No
HN vs. JL	Upregulated in JL	GO	117014251	LAMTOR5	4160	0.611	-0.1013	No
HN vs. JL	Upregulated in JL	GO	117018879	LOC117018879	5627	0.415	-0.1219	No
HN vs. JL	Upregulated in JL	GO	117033721	LOC117033721	7845	0.191	-0.1861	No
HN vs. JL	Upregulated in JL	GO	117022082	LOC117022082	8763	0.112	-0.2102	No
HN vs. JL	Upregulated in JL	GO	117022619	LOC117022619	9516	0.054	-0.2328	No
HN vs. JL	Upregulated in JL	GO	117029648	LOC117029648	10520	0	-0.2683	No
HN vs. JL	Upregulated in JL	GO	117034204	LOC117034204	10802	0	-0.2783	No
HN vs. JL	Upregulated in JL	GO	117033708	LOC117033708	11163	0	-0.2911	No
HN vs. JL	Upregulated in JL	GO	117034947	LOC117034947	11204	0	-0.2925	No
HN vs. JL	Upregulated in JL	GO	117033701	LOC117033701	11223	0	-0.2931	No
HN vs. JL	Upregulated in JL	GO	117020633	LOC117020633	11512	0	-0.3033	No
HN vs. JL	Upregulated in JL	GO	117015063	LOC117015063	11586	0	-0.3059	No
HN vs. JL	Upregulated in JL	GO	117015805	LOC117015805	12276	0	-0.3304	No
HN vs. JL	Upregulated in JL	GO	117031540	LOC117031540	13848	0	-0.3861	No
HN vs. JL	Upregulated in JL	GO	117021167	LOC117021167	13984	0	-0.3909	No
HN vs. JL	Upregulated in JL	GO	117035007	LOC117035007	14202	0	-0.3986	No
HN vs. JL	Upregulated in JL	GO	117015164	LOC117015164	14854	0	-0.4216	No
HN vs. JL	Upregulated in JL	GO	117036718	LOC117036718	16000	-0.07	-0.457	No
HN vs. JL	Upregulated in JL	GO	117022118	LOC117022118	16248	-0.09	-0.4589	No
HN vs. JL	Upregulated in JL	GO	117027140	LOC117027140	16493	-0.107	-0.4594	No
HN vs. JL	Upregulated in JL	GO	117035448	LOC117035448	16971	-0.137	-0.466	No
HN vs. JL	Upregulated in JL	GO	117015717	LOC117015717	20793	-0.416	-0.57	No
HN vs. JL	Upregulated in JL	GO	117032036	LOC117032036	21103	-0.442	-0.5476	No
HN vs. JL	Upregulated in JL	GO	117033713	LOC117033713	22460	-0.557	-0.5535	No
HN vs. JL	Upregulated in JL	GO	117029885	LOC117029885	26844	-1.133	-0.6233	Yes
HN vs. JL	Upregulated in JL	GO	117017358	LOC117017358	27400	-1.343	-0.5414	Yes
HN vs. JL	Upregulated in JL	GO	117034629	LOC117034629	27787	-1.575	-0.4359	Yes
HN vs. JL	Upregulated in JL	GO	117014441	LOC117014441	27988	-1.81	-0.3061	Yes
HN vs. JL	Upregulated in JL	GO	117015174	LOC117015174	28223	-4.158	0	Yes
YN vs. JL	Upregulated in JL	GO	117018879	LOC117018879	1657	0.807	0.0004	No
YN vs. JL	Upregulated in JL	GO	117022082	LOC117022082	5307	0.414	-0.0986	No
YN vs. JL	Upregulated in JL	GO	117033721	LOC117033721	5568	0.392	-0.0791	No
YN vs. JL	Upregulated in JL	GO	117014441	LOC117014441	8671	0.163	-0.1772	No
YN vs. JL	Upregulated in JL	GO	117022619	LOC117022619	10025	0.08	-0.2193	No
YN vs. JL	Upregulated in JL	GO	117034204	LOC117034204	10786	0.032	-0.2439	No
YN vs. JL	Upregulated in JL	GO	117033713	LOC117033713	10898	0.024	-0.246	No
YN vs. JL	Upregulated in JL	GO	117029648	LOC117029648	11573	0	-0.2699	No
YN vs. JL	Upregulated in JL	GO	117033708	LOC117033708	12203	0	-0.2923	No
YN vs. JL	Upregulated in JL	GO	117034947	LOC117034947	12243	0	-0.2936	No
YN vs. JL	Upregulated in JL	GO	117033701	LOC117033701	12261	0	-0.2942	No
YN vs. JL	Upregulated in JL	GO	117020633	LOC117020633	12543	0	-0.3042	No
YN vs. JL	Upregulated in JL	GO	117015063	LOC117015063	12619	0	-0.3069	No
YN vs. JL	Upregulated in JL	GO	117015805	LOC117015805	13292	0	-0.3307	No
YN vs. JL	Upregulated in JL	GO	117031540	LOC117031540	14818	0	-0.3848	No
YN vs. JL	Upregulated in JL	GO	117021167	LOC117021167	14951	0	-0.3895	No
YN vs. JL	Upregulated in JL	GO	117035007	LOC117035007	15161	0	-0.3969	No
YN vs. JL	Upregulated in JL	GO	117015164	LOC117015164	15806	0	-0.4197	No
YN vs. JL	Upregulated in JL	GO	117036718	LOC117036718	17050	-0.064	-0.4591	No
YN vs. JL	Upregulated in JL	GO	117022118	LOC117022118	17498	-0.09	-0.4683	No
YN vs. JL	Upregulated in JL	GO	117027140	LOC117027140	17881	-0.107	-0.474	No
YN vs. JL	Upregulated in JL	GO	117032036	LOC117032036	18162	-0.123	-0.4749	No
YN vs. JL	Upregulated in JL	GO	117035448	LOC117035448	18377	-0.137	-0.4724	No
YN vs. JL	Upregulated in JL	GO	117014251	LAMTOR5	20610	-0.277	-0.5313	No
YN vs. JL	Upregulated in JL	GO	117015717	LOC117015717	27380	-1.102	-0.6905	Yes
YN vs. JL	Upregulated in JL	GO	117017358	LOC117017358	27891	-1.465	-0.6011	Yes
YN vs. JL	Upregulated in JL	GO	117029885	LOC117029885	28066	-1.801	-0.4751	Yes
YN vs. JL	Upregulated in JL	GO	117034629	LOC117034629	28186	-2.508	-0.2953	Yes
YN vs. JL	Upregulated in JL	GO	117015174	LOC117015174	28224	-4.043	0	Yes
YN vs. JL	Upregulated in JL	GO	117030233	LOC117030233	678	1.094	0.0246	No
YN vs. JL	Upregulated in JL	GO	117025793	SPIN3	2644	0.664	0.0204	No
YN vs. JL	Upregulated in JL	GO	117012177	ZPBP	5882	0.367	-0.0422	No
YN vs. JL	Upregulated in JL	GO	117025479	LOC117025479	8376	0.182	-0.1226	No
YN vs. JL	Upregulated in JL	GO	117025709	LOC117025709	8888	0.151	-0.1268	No
YN vs. JL	Upregulated in JL	GO	117017125	LEAP2	9801	0.094	-0.155	No
YN vs. JL	Upregulated in JL	GO	117019467	LOC117019467	9915	0.088	-0.155	No
YN vs. JL	Upregulated in JL	GO	117027683	SPIN4	10533	0.048	-0.1712	No
YN vs. JL	Upregulated in JL	GO	117022077	CABS1	11341	0	-0.1973	No
YN vs. JL	Upregulated in JL	GO	117035193	LOC117035193	12053	0	-0.2225	No
YN vs. JL	Upregulated in JL	GO	117035194	LOC117035194	12054	0	-0.2225	No
YN vs. JL	Upregulated in JL	GO	117035198	LOC117035198	12055	0	-0.2225	No
YN vs. JL	Upregulated in JL	GO	117029420	SYCE3	12147	0	-0.2257	No
YN vs. JL	Upregulated in JL	GO	117019354	TNP2	12183	0	-0.227	No
YN vs. JL	Upregulated in JL	GO	117035358	LOC117035358	12347	0	-0.2327	No
YN vs. JL	Upregulated in JL	GO	117035359	LOC117035359	12348	0	-0.2327	No
YN vs. JL	Upregulated in JL	GO	117035357	LOC117035357	12917	0	-0.2527	No
YN vs. JL	Upregulated in JL	GO	117013216	SPATA32	16263	-0.013	-0.3707	No
YN vs. JL	Upregulated in JL	GO	117037477	BST2	16829	-0.05	-0.3886	No
YN vs. JL	Upregulated in JL	GO	117031870	SPIN1	17030	-0.063	-0.3929	No
YN vs. JL	Upregulated in JL	GO	117034649	GGN	17379	-0.084	-0.3986	No
YN vs. JL	Upregulated in JL	GO	117032076	EQTN	18891	-0.168	-0.4242	No
YN vs. JL	Upregulated in JL	GO	117038389	SPATA16	20662	-0.281	-0.4622	No
YN vs. JL	Upregulated in JL	GO	117026034	TNP1	21715	-0.35	-0.4839	No
YN vs. JL	Upregulated in JL	GO	117021822	TDRP	22444	-0.397	-0.4921	No
YN vs. JL	Upregulated in JL	GO	117016257	LOC117016257	22587	-0.409	-0.4789	No
YN vs. JL	Upregulated in JL	GO	117020783	MEA1	22731	-0.42	-0.4653	No
YN vs. JL	Upregulated in JL	GO	117036976	CAMP	22866	-0.431	-0.4509	No
YN vs. JL	Upregulated in JL	GO	117012701	ZPBP2	24259	-0.552	-0.4757	No
YN vs. JL	Upregulated in JL	GO	117023944	LOC117023944	27820	-1.386	-0.4913	Yes
YN vs. JL	Upregulated in JL	GO	117023712	SPESP1	27944	-1.535	-0.3621	Yes
YN vs. JL	Upregulated in JL	GO	117017110	THG1L	672	1.096	0.0327	No
YN vs. JL	Upregulated in JL	GO	117014766	TRMT1L	2166	0.726	0.0172	No
YN vs. JL	Upregulated in JL	GO	117016805	FBLL1	3408	0.583	0.0033	No
YN vs. JL	Upregulated in JL	GO	117025361	POP7	3545	0.571	0.0279	No
YN vs. JL	Upregulated in JL	GO	117020181	MTO1	3882	0.539	0.0438	No
YN vs. JL	Upregulated in JL	GO	117033373	TRMT61B	7726	0.23	-0.0807	No
YN vs. JL	Upregulated in JL	GO	117035273	DUS2	7789	0.225	-0.0713	No
YN vs. JL	Upregulated in JL	GO	117027631	LOC117027631	8973	0.146	-0.1057	No
YN vs. JL	Upregulated in JL	GO	117014714	LRRC39	9158	0.136	-0.1052	No
YN vs. JL	Upregulated in JL	GO	117038403	DUS3L	9234	0.132	-0.1011	No
YN vs. JL	Upregulated in JL	GO	117026885	TRIT1	9280	0.129	-0.096	No
YN vs. JL	Upregulated in JL	GO	117033963	POP1	9620	0.105	-0.1026	No
YN vs. JL	Upregulated in JL	GO	117034507	TSEN34	9940	0.087	-0.1095	No
YN vs. JL	Upregulated in JL	GO	117031734	URM1	10630	0.041	-0.1318	No
YN vs. JL	Upregulated in JL	GO	117034285	FBL	11199	0.004	-0.1518	No
YN vs. JL	Upregulated in JL	GO	117034143	LOC117034143	13795	0	-0.2439	No
YN vs. JL	Upregulated in JL	GO	117034088	LOC117034088	14620	0	-0.2731	No
YN vs. JL	Upregulated in JL	GO	117027706	FARS2	16779	-0.047	-0.3472	No
YN vs. JL	Upregulated in JL	GO	117026324	LOC117026324	16984	-0.06	-0.3513	No
YN vs. JL	Upregulated in JL	GO	117014061	DUS1L	17863	-0.106	-0.377	No
YN vs. JL	Upregulated in JL	GO	117018182	LOC117018182	18116	-0.12	-0.3797	No
YN vs. JL	Upregulated in JL	GO	117037460	QTRT1	18266	-0.131	-0.3783	No
YN vs. JL	Upregulated in JL	GO	117012804	ELAC2	20590	-0.275	-0.4465	No
YN vs. JL	Upregulated in JL	GO	117017228	POP5	21873	-0.36	-0.4734	No
YN vs. JL	Upregulated in JL	GO	117035579	CTU2	22944	-0.437	-0.4888	No
YN vs. JL	Upregulated in JL	GO	117014267	TSEN15	23903	-0.517	-0.4961	No
YN vs. JL	Upregulated in JL	GO	117034922	QTRT2	25005	-0.627	-0.5028	Yes
YN vs. JL	Upregulated in JL	GO	117016340	TRMT6	25601	-0.7	-0.4878	Yes
YN vs. JL	Upregulated in JL	GO	117036380	RPP30	25705	-0.711	-0.4547	Yes
YN vs. JL	Upregulated in JL	GO	117037590	TRMT1	25971	-0.747	-0.4256	Yes
YN vs. JL	Upregulated in JL	GO	117037177	RPP14	26301	-0.808	-0.3956	Yes
YN vs. JL	Upregulated in JL	GO	117037196	TSEN2	26341	-0.813	-0.355	Yes
YN vs. JL	Upregulated in JL	GO	117030372	FDXACB1	26896	-0.945	-0.3259	Yes
YN vs. JL	Upregulated in JL	GO	117012154	DUS4L	27202	-1.033	-0.2834	Yes
YN vs. JL	Upregulated in JL	GO	117028658	METTL1	27242	-1.048	-0.2307	Yes
YN vs. JL	Upregulated in JL	GO	117034911	POP4	27263	-1.055	-0.177	Yes
YN vs. JL	Upregulated in JL	GO	117030111	TRPT1	27427	-1.126	-0.1247	Yes
YN vs. JL	Upregulated in JL	GO	117023296	TRMT61A	27874	-1.444	-0.066	Yes
YN vs. JL	Upregulated in JL	GO	117014713	TRMT13	27932	-1.518	0.0104	Yes
