# Supplementary material for: Divergence of cochlear transcriptomics between reference‑based and reference‑free transcriptome analyses among Rhinolophus ferrumequinum populations
Source: PLoS One. 2023 Jul 11;18(7):e0288404. doi: 10.1371/journal.pone.0288404 (PMC10335675; doi:10.1371/journal.pone.0288404)
Supplement: S25 Table — (XLSX) [file pone.0288404.s025.xlsx]

## Sheet: Sheet1
S25 Table.GO and KEGG enrichment results of significantly up-regulated gene sets.
Description	Analysis	Name	ID	p-val	FDR	Enrichment Score(ES)	Normalized Enrichment Score(NES)
Upregulated in HN (HN vs. JL)	GO	Extrinsic component of cytoplasmic side of plasma membrane	GO:0031234	0	0.194419	0.739203	1.75145
Upregulated in HN (HN vs. JL)	GO	Heterotrimeric G-protein complex	GO:0005834	0	0.145814	0.739203	1.75145
Upregulated in HN (HN vs. JL)	GO	Extrinsic component of plasma membrane	GO:0019897	0	0.116651	0.739203	1.75145
Upregulated in HN (HN vs. JL)	GO	Cytoplasmic side of plasma membrane	GO:0009898	0	0.0972094	0.739203	1.75145
Upregulated in HN (HN vs. JL)	GO	GTPase complex	GO:1905360	0	0.0833223	0.739203	1.75145
Upregulated in HN (HN vs. JL)	KEGG	Gabaergic synapse	PALE04727	0	0.141012	0.679665	1.76489
Upregulated in HN (HN vs. JL)	KEGG	Glutamatergic synapse	PALE04724	0	0.135923	0.659636	1.71421
Upregulated in HN (HN vs. JL)	KEGG	Cocaine addiction	PALE05030	0	0.0949487	0.615008	1.71198
Upregulated in HN (HN vs. JL)	KEGG	Synaptic vesicle	PALE04721	0	0.077034	0.743169	1.70713
Upregulated in HN (HN vs. JL)	KEGG	Amphetamine addiction	PALE05031	0	0.073822	0.618723	1.69309
Upregulated in HN (HN vs. JL)	KEGG	Dopaminergic synapse	PALE04728	0	0.0835901	0.56028	1.66452
Upregulated in HN (HN vs. JL)	KEGG	Retrograde endocannabinoid signaling	PALE04723	0	0.151299	0.600314	1.60691
Upregulated in HN (HN vs. JL)	KEGG	Circadian entrainment	PALE04713	0	0.165693	0.561451	1.58509
Upregulated in HN (HN vs. JL)	KEGG	Spinocerebellar ataxia	PALE05017	0.0293501	0.166454	0.466531	1.57573
Upregulated in HN (HN vs. JL)	KEGG	Nicotine addiction	PALE05033	0	0.151108	0.77739	1.575
Upregulated in HN (HN vs. JL)	KEGG	Morphine addiction	PALE05032	0	0.206127	0.578921	1.54477
Upregulated in HN (HN vs. JL)	KEGG	Collecting duct acid secretion	PALE04966	0	0.199824	0.612704	1.53904
Upregulated in HN (HN vs. JL)	KEGG	Endocrine and other factor-regulated calcium reabsorption	PALE04961	0	0.211657	0.657983	1.52549
Upregulated in JL(HN vs. JL)	GO	Interspecies interaction between organisms	GO:0044419	0	0.121344	-0.70895	-1.79169
Upregulated in JL(HN vs. JL)	GO	Symbiont process	GO:0044403	0	0.0606719	-0.70895	-1.79169
Upregulated in JL(HN vs. JL)	GO	Viral process	GO:0016032	0	0.0404479	-0.70895	-1.79169
Upregulated in JL(YN vs. JL)	GO	Interspecies interaction between organisms	GO:0044419	0	0.099	-0.77132	-2.08216
Upregulated in JL(YN vs. JL)	GO	Symbiont process	GO:0044403	0	0.0495	-0.77132	-2.08216
Upregulated in JL(YN vs. JL)	GO	Viral process	GO:0016032	0	0.033	-0.77132	-2.08216
Upregulated in JL(YN vs. JL)	GO	Multi-organism process	GO:0051704	0	0.11172	-0.58649	-1.73509
Upregulated in JL(YN vs. JL)	GO	Trna processing	GO:0008033	0	0.240948	-0.53513	-1.67593
